# Supplementary material for: Disease-stage-specific immunometabolic remodeling in pediatric obstructive sleep apnea: a single-cell transcriptomic atlas of adenoid tissue
Source: EMBO Mol Med. 2026 Apr 27;18(6):2483–513. doi: 10.1038/s44321-026-00419-3 (PMC13270133; doi:10.1038/s44321-026-00419-3)
Supplement: Supplementary file 2 — Table EV1 [file 44321_2026_419_MOESM2_ESM.xlsx]

## Sheet: Sheet1
Table EV1. Comparison of demographic characteristics between OSA groups of varying severity and the control group.
	Contral	Mild OSA	Moderate	Severe OSA	P Value
	（n=4）	（n=7）	OSA	（n=6）
			（n=6）
Age	5.00±1.41	4.71±0.76	3.83±0.75	7.33±4.03	0.0727
(x±s,y )
Male	2（50.00）	3（42.86）	4（66.67）	4（66.67）	0.797
n（%）
BMI	14.40±0.62	15.37±2.30	16.35±1.46	17.30±3.07	0.1988
(x±s, kg/m2)
