# Supplementary material for: Disease-stage-specific immunometabolic remodeling in pediatric obstructive sleep apnea: a single-cell transcriptomic atlas of adenoid tissue
Source: EMBO Mol Med. 2026 Apr 27;18(6):2483–513. doi: 10.1038/s44321-026-00419-3 (PMC13270133; doi:10.1038/s44321-026-00419-3)
Supplement: Supplementary file 3 — Table EV2 [file 44321_2026_419_MOESM3_ESM.xlsx]

## Sheet: Sheet1
Table EV2. Comparison of sleep architecture characteristics between OSA groups of varying severity and the control group.
	Contral	Mild (OSA) （n=7）	Moderate (OSA)	Severe OSA	P Value
	（n=4）		(n=6)	（n=6）
TST	407.10±38.99	414.1±39.63	391.20±55.18	343.1±69.02	0.1218
(x±s, min)
SE	86.48±4.62	84.26±7.33	82.62±11.32	70.28±14.06	0.0672
(x±s, %)
(S1+S2) of TST	55.10±3.07	49.00±8.87	51.63±7.80	47.12±7.89	0.4164
(x±s, %)
S3 of TST	26.48±3.95	25.50±5.49	28.67±10.05	25.18±7.51	0.8368
(x±s, %)
REM of TST	17.90±1.02	18.30±4.39	16.58±5.69	14.10±6.13	0.0727
(x±s, %)
