# Supplementary material for: Disease-stage-specific immunometabolic remodeling in pediatric obstructive sleep apnea: a single-cell transcriptomic atlas of adenoid tissue
Source: EMBO Mol Med. 2026 Apr 27;18(6):2483–513. doi: 10.1038/s44321-026-00419-3 (PMC13270133; doi:10.1038/s44321-026-00419-3)
Supplement: Supplementary file 4 — Table EV3 [file 44321_2026_419_MOESM4_ESM.xlsx]

## Sheet: Sheet1
Table EV3. Primer sequences for quantitative gene expression by q-PCR.
Genes	Sequences 5’-3’
HLA-E-L	TTCTACCCTGCGGAGATCAC
HLA-E-R	CATGGCACGTGTATCTCTGC
HLA-B-L	TTCTACCCTGCGGAGATCAC
HLA-B-R	ATGGTGGACTGGGAAGATGG
HLA-DRB1-L	TGGTTTCTATCCAGGCAGCA
HLA-DRB1-R	TTCAGACCGTGCTCTCCATT
HLA-DQB1-L	GGAGATGTCTACACCTGCCA
HLA-DQB1-R	TTGACGGATGATAAGGCCCA
CLOCK-L	ACGACGAGAACTTGGCATTG
CLOCK-R	GGTGTTGAGGAAGGGTCTGA
SP4-L	AATCTCCCTCCTCCTCCACT
SP4-R	ACTCAGTAGCAGCAGGTGTT
ZBTB21-L	CCAATCGCACATGTCTCAGG
ZBTB21-R	AGGGTGTCTGATTCTTGGGG
RARA-L	GAAGTGCTTTGAAGTGGGCA
RARA-R	GTCCCAGAGGTCAATGTCCA
HSPH1-L	CGAAACCATGCTGCTCCTTT
HSPH1-R	GGTGAAAATGCCATGGGTGT
HSPB1-L	CTACATCTCCCGGTGCTTCA
HSPB1-R	GGGATGGTGATCTCGTTGGA
HSPA1A-L	GATCAACGACGGAGACAAGC
HSPA1A-R	GCTGCGAGTCGTTGAAGTAG
DNAJB1-L	AGGGGTGGAAAGAAGGAACC
DNAJB1-R	TGCCAGGCCTGATAACATCT
AKT3-R	TGTGTTTGGCTTTGGTCGTT
TGFBR1-L	ACAACCGCACTGTCATTCAC
TGFBR1-R	CGCCACTTTCCTCTCCAAAC
IL33-L	TCCCAACAGAAGGCCAAAGA
IL33-R	AAAGGCAAAGCACTCCACAG
CXCL12-L	GCCAACGTCAAGCATCTCAA
CXCL12-R	TTCGGGTCAATGCACACTTG
CXCL14-L	CGACGTGAAGAAGCTGGAAA
CXCL14-R	TTCCAGGCGTTGTACCACTT
GAPDH-F	CGCTCTCTGCTCCTCCTGTTC
GAPDH-R	ATCCGTTGACTCCGACC
