# Supplementary material for: Disease-stage-specific immunometabolic remodeling in pediatric obstructive sleep apnea: a single-cell transcriptomic atlas of adenoid tissue
Source: EMBO Mol Med. 2026 Apr 27;18(6):2483–513. doi: 10.1038/s44321-026-00419-3 (PMC13270133; doi:10.1038/s44321-026-00419-3)
Supplement: Supplementary file 6 — Dataset EV1 [file 44321_2026_419_MOESM6_ESM.xlsx]

## Sheet: Sheet1
Dataset EV1. Gene clusters along OSA progression identified based on fuzzy clustering algorithm.
RNA.Mild	RNA.Moderate	RNA.Severe	cluster	gene
2.56152595644643	4.74662928327718	4.02847040464192	2	FKBP5
1.52876130660724	2.51076073186578	2.41084383032761	3	PTPN13
0.933930137184983	2.33157819552641	1.83443768818967	2	UTY
0.668799877902729	1.70244956633926	1.39927653962686	2	USP9Y
2.33616527851839	3.62067763649366	3.11424816819294	2	CRYBG1
0.520870294759562	1.29733809306801	0.945871578522585	2	DDX3Y
3.81116645056924	5.20706385236267	4.77707565252104	2	TOX
6.33841239992045	9.39102717625945	7.69759064075144	2	SMAP2
0.705418566667112	1.02402558800786	1.07105246849341	3	IPCEF1
3.11875946207096	3.84929021841057	3.55060013786546	2	IL6ST
1.09201294105401	1.55179227799418	1.29129442568659	2	FOXN2
0.638789455483505	0.904771730414252	1.06267393420899	3	DTHD1
4.51796177160332	5.25735862921439	5.33493892773422	3	OSBPL8
1.00882179809751	1.24977146487643	1.03827365374398	2	GK
1.52080339401863	1.86964165503384	1.9217851182808	3	THADA
1.76516801322515	2.3386025206954	1.92883560725065	2	RIC1
4.70089607006171	5.85864832823873	6.93449261363185	3	RESF1
0.939358081439867	1.14200691715084	1.07993380945802	2	TOX2
1.14017649072615	1.74129733799098	1.3049112229898	2	SESN1
5.51377577414855	7.52348802703017	9.54287618359841	3	ETS1
6.28971604969949	7.56244630397164	7.07068116644291	2	HIF1A
6.37166929864591	7.92206645953687	8.05213588817762	3	CNOT6L
0.820459537150276	1.21206382759475	1.03390360289726	2	CASD1
1.40589261772438	1.94425789963061	1.7053559861192	2	TRAF5
2.68488989605066	3.41763024434195	3.20411704036938	2	CUL3
1.20718971120933	1.39563625589402	1.58255420955028	3	RAP1GDS1
0.449887313508092	0.56005556504468	0.70473246190828	3	ST8SIA1
6.25426343379504	7.09709357458998	7.13455999347491	3	RNF19A
0.488534847441092	0.631723046334614	0.579391507484054	2	FAS
1.46528202405382	1.81388834277761	2.02274403651524	3	MRPL1
1.43418999923247	1.55371454347031	2.01818087822588	3	SLC9A9
0.988775251421063	1.10279496456105	1.14415805601762	3	CEP128
4.44919	5.45017028812959	5.30143791372848	3	NSF
5.90391396304187	7.72024273169717	5.94871046992991	2	TMEM123
0.674436028534456	0.843433139598577	0.922444114173796	3	MAF
1.37839018191081	1.85858267077088	1.45739843951168	2	CCDC6
0.983520492516492	1.20193634156187	1.26853715082261	3	RASA1
7.28136253978041	7.31054261924988	7.44794524240257	3	ZNF331
1.7494681135502	1.94718218917671	1.69096238312992	2	AHI1
1.77957978541856	2.03949163239353	2.13799536360995	3	DNAJB14
4.93852958045789	6.24933137388036	5.81165855385576	2	SNX9
2.48665463975673	2.68559627317212	2.65105039108837	3	FAAH2
3.78711439104439	4.21408669628786	4.7436305832091	3	FAM107B
0.551248804076954	0.692524928640623	0.855588110755966	3	RETREG1
2.0653966677789	2.36355515271072	2.04740969454864	2	NEAT1
1.42239608643563	1.73501179878513	1.5305566147555	2	ITPKB
1.11645974396924	1.21708111028521	1.34369933181224	3	NAB1
3.11966425251331	3.50422689846929	3.89800597023378	3	ARAP2
1.4652553723689	1.87019616417577	1.45723	2	TSPYL2
1.22764629376929	1.53692144025634	1.98000295851333	3	SEMA4D
0.698532795453906	0.818203602084856	0.929604369146669	3	TP53BP2
1.10741287072652	1.51886045945883	1.14503418668892	2	BCL6
0.705465735557018	0.821910302588605	0.931129007086239	3	LRRC8D
1.9793261453376	2.3069655611377	2.40884124366779	3	NAP1L4
1.45785163280736	1.80187707930639	1.86881056682876	3	PLCL2
2.17666828815696	2.23568208798843	2.69478061742262	4	ASAP1
2.19053273146777	2.56163525251333	2.60774290910102	3	FRYL
3.10917420621247	2.8599390763831	3.22023278951116	6	MALT1
1.66445369933189	2.06958899547844	1.66068353606423	2	SREBF2
1.26788887507036	1.6122580186719	1.35642219866327	2	AGPAT5
2.23839194157367	2.26201604986952	3.12412221648318	4	ATP1B3
0.917141596557497	0.992761311997241	1.2406596545852	3	HIPK2
2.00454983240654	2.28669536579751	2.20567911708783	2	ITK
4.96167750585244	5.52303068702617	5.6557439114535	3	CBLB
1.92563	2.37129108363348	2.38376364299971	3	ADD3
3.09971049424254	3.36998019259846	3.49215170461442	3	CYTH1
0.429138128974977	0.533526934865101	0.550100963842993	3	PBX4
3.72009621212998	4.13519624055605	4.17714267083369	3	MEF2A
0.999464546286236	1.14236942431453	1.21351916267138	3	CD28
1.48179874333514	1.93047772248636	1.37669665546289	2	DDX39B
1.1304943758028	1.08184030850582	1.40307797039268	4	UST
2.91757088283188	3.51659286563184	3.61449206089296	3	NIN
1.34306082779295	1.28830614822433	1.92526001599365	4	TSHZ2
0.811334539479933	0.875023217264828	1.12607321044007	3	PBX3
1.63710877241349	2.26702577563219	1.34814595610601	2	SMDT1
4.48249607715923	5.66161656584355	6.51407847301338	3	CEMIP2
1.65008761943384	1.83462	1.8840185509324	3	CFLAR
0.535716622483707	0.603428890803924	0.630211837733649	3	NCALD
4.57080922228517	4.79000914331997	6.66455325888622	4	IL7R
0.964395118148688	1.06671564173768	1.24720108335565	3	STK39
2.13250315871507	2.27200852634411	2.56682041971984	3	ZMYM2
0.661691426609325	0.754042281487212	0.882959627495451	3	LINC01934
0.565002148585327	0.62633290802508	0.445401603768813	5	NPIPB4
1.18098966292851	1.30167120786421	1.37926	3	CLASP1
0.658538119315501	0.872754527379882	1.21355	3	BRD7
2.50533425912824	3.16706406384903	2.76631511867944	2	MSI2
0.819816372446786	0.974470298642578	1.17236184213183	3	MPP7
1.37417371974891	1.71428499651982	1.62765834641215	2	CDC42SE1
2.74114859102399	3.2458030314919	3.20196744910946	3	ABI1
1.92321425167768	1.6694182748928	1.89244415947982	6	NOP53
14.8295946746924	15.1743535633638	10.8936866151752	5	HLA-DRB1
1.23623309093993	1.17915204270479	1.04018370034173	5	CLEC2B
1.29001297000025	0.94204969571951	0.981222426239766	1	TXNRD1
12.2271297964895	10.376323247036	10.1261034750565	1	TMSB10
10.1717566892082	8.91614133584727	7.00244369815741	5	RACK1
3.49207476534477	2.95612086574427	3.25438265257673	1	ZEB2
2.09269821747764	1.56993072922459	1.5545782005779	1	EIF4A1
8.58045929606816	7.18001501915172	5.99622104936136	1	UBC
6.23543659838295	5.59046454065182	4.22599230556197	5	OAZ1
2.30211395648706	1.75974280607977	2.16643838575852	6	AMBRA1
5.75364372371776	4.50399546965984	4.52248701150705	1	CYBA
3.29244919765041	2.57920857478473	2.74012	1	RGS1
1.18975815504409	0.891477079994574	0.882521984754803	1	MYADM
6.52379404998604	5.73398927790518	4.80649800394249	5	FTL
79.3207780614832	86.9426961343666	54.5011042071193	5	CD74
0.734008517412071	0.519669305076998	0.595984455944374	1	TRAC
2.21859130972343	1.73522388193319	1.81984240343464	1	GAS5
2.22000235618266	1.6964252078503	1.53145000656248	1	KLF2
15.1526844282728	11.8452624841161	8.90633338762186	1	PFN1
2.48511761155814	2.08380407753976	2.61422312361802	6	PIK3R1
4.52740943007206	3.74795986791306	3.03638398636845	1	CORO1A
1.48248119473995	1.12433580678924	1.24976788531032	1	CYCS
4.72489331539256	3.38613633621777	4.28256385374612	6	GPR183
8.07113261970946	6.62611558300078	6.32431865084128	1	CD52
7.26539084470976	5.62923718600082	4.64862973437899	1	JUNB
14.1672131231277	10.8776278419039	10.0531665812476	1	HLA-A
8.09680907386213	7.1168353039553	7.35397438026153	1	EEF1B2
0.768311178465747	0.499955304863369	0.424524208386577	1	SNHG32
10.6020486705068	8.94371750401979	8.90681380470564	1	UBA52
4.87099264816203	3.90365048506184	3.32967065656664	1	LTB
40.9973173880397	33.9207323868376	48.2081290519467	6	TPT1
45.0399086154941	38.4597423062355	34.8059698308316	1	EEF1A1
5.29774557890476	3.67878473703288	3.48526030784174	1	ZFP36
1.02734910486914	0.602066779408964	0.834394313516132	1	APOO
14.6243824716863	14.5960362258497	11.2995913675686	5	BTG1
3.38327429746655	2.99209346869291	1.98571860677987	5	DUSP1
19.0934784490353	15.5133250887025	13.9847666368128	1	HLA-DRA
2.04615128576494	1.42536700719504	1.4476796686303	1	TRBC2
0.836592698401186	0.380717918572744	0.577014363268976	1	PLEKHA7
2.49483318999183	2.16997824841061	1.47154742560564	5	NR4A1
0.887196424122631	0.466600184231861	0.599166484036265	1	TRBC1
6.81236676634177	6.2537474704338	4.34880330249157	5	CD69
9.08006209443168	7.46969895832261	5.80175807579831	1	HSP90AA1
8.66385339258516	6.06915132658851	6.8110176703898	1	CXCR4
1.21988639094315	0.61512518715629	0.607788633961203	1	AL136454.1
9.21752546250522	2.01373442953408	2.28419307935606	1	IGLC2
24.0513421549179	15.9362983520371	16.6082857002892	1	HLA-B
38.3378457530839	24.114812440548	27.179181501276	1	TMSB4X
22.8909140388623	7.42862526032249	6.64103570547204	1	IGKC
6.39062117336464	2.43855928549012	1.53225882475781	1	IGHA1
1.73273349358736	0.250705034730104	1.08329813309223	1	XIST
1.39382181804929	0.321594589498724	0.438481866934718	1	RBFOX2
2.30219873968588	0.845611224620489	1.15536028476963	1	OOEP
0.211696247774675	0.510333565703561	0.461111304728113	3	PRKY
0.252512654864464	0.632603563785067	0.445623681449227	2	ZFY
1.96316465698597	1.87228408538933	2.06631883357652	6	SYTL3
10.224620813104	10.5004809942467	9.86193066041854	5	HSPA8
9.2252420119274	7.84669548302827	9.01543920250053	6	SRGN
5.24274423559782	4.81353706704887	4.13886303334903	5	EEF1G
2.21138317312321	1.94357973069387	1.49316620822932	5	PPIB
0.436511567074379	0.229493603241614	0.370616362425945	6	KLRB1
0.752567297199863	0.533614042704239	0.523903170112214	1	MIR924HG
1.10614733097688	0.756720658622347	1.02375650650477	6	STEAP1B
0.49019894109825	0.404326254028829	0.344816793344854	1	CTSD
2.32590581911714	2.12276	1.40916473026451	5	LSP1
4.21795221686902	4.37466194917431	2.98178227453523	5	TSC22D3
1.32787924348223	1.06810662560691	1.10307416992983	1	CD7
0.543338780733424	1.58876600494731	2.2436295982175	3	HLA-DQA2
6.34063192573397	6.78700044144678	1.89078316526244	5	DNAJB1
0.398674268147327	0.939265114730101	0.582091384893845	2	EIF1AY
2.5862359074209	4.16560769080292	2.14000173402718	2	HIST1H1B
5.33227354954571	6.37870902837183	3.91552875134789	5	HSPH1
1.42432782584552	2.3170445112303	1.85112953281366	2	KLHL6
3.03582194516617	4.11765424355628	2.58563916335809	2	PELI1
1.12451139882496	1.7194226272013	1.21046781433391	2	NOTCH2
12.5197852011165	14.3492410546562	9.84924977788169	5	FOS
3.10164957579347	4.39903286084517	3.76430370854432	2	CAMK2D
0.845325573312715	1.39033184232589	0.685923851193362	2	FGD6
1.19390478167882	1.88008431178299	1.14450898914392	2	RAPGEF5
1.7962357506434	2.72528410413837	2.07836200416792	2	AC023590.1
4.27791611315717	5.57298638832749	5.36518187189869	3	SYNE2
3.95701231653917	4.39776322020703	2.07946503788079	5	JUN
2.48025945350208	3.64895651971943	2.59886967626184	2	TPD52
2.78812182062021	2.91476854685665	1.80231119127692	5	AREG
1.83007746606323	2.51516129200138	1.91274725619263	2	GMDS
1.42559620330808	2.06691846036122	1.55167288089423	2	CCDC88A
4.56674597601501	5.79446748603897	4.02618135985461	2	HSPA5
0.731437637359199	1.16773643492269	1.00103274152806	2	ZNF318
10.1251216772007	12.5320152178723	6.57727628529443	5	TXNIP
4.29952429378594	5.93563	3.7834343408566	2	LRMP
2.48137248727198	3.56524975870616	3.33759407728178	2	2025-03-01
1.15662131660175	1.70494956545416	1.05280831352576	2	FAM3C
1.41564481314356	1.97341029120076	1.61324823688437	2	TBC1D1
1.76855038169994	2.45430644613047	1.52648426006738	2	EIF2AK3
2.2214524073578	2.95885287462554	2.33230449459416	2	MBNL2
2.35897954652438	3.29662511771492	2.4327523827602	2	COBLL1
3.54603873135819	4.54879856369334	3.89450698381807	2	HMGN1
1.00383736224503	1.31098848424134	0.999694884876797	2	IKZF2
0.668976939741092	1.02410039356281	0.795645832763892	2	HACD2
1.03814981775297	1.47494040502477	1.05584400561121	2	TP53INP1
2.25881176563531	2.97032655715214	1.63414247049129	2	UCP2
3.76585233293614	4.68437605191108	4.07199131975031	2	CLEC2D
1.28840908986456	1.75660356629459	1.43367168724984	2	ZC3H7A
6.51252609086499	8.08620050771418	6.36714332737177	2	HLA-DRB5
1.53660133202729	2.02990973591735	1.81946722411436	2	USP12
1.43595	1.93747942253535	1.38274371521591	2	KLHL24
2.62514285105685	3.40612391656852	2.92390709978813	2	MAN1A1
1.38638545367146	1.68650967767121	1.17115946498782	2	INSIG1
2.41913568615681	3.04056270097963	1.68596622691248	5	TPI1
0.75850142176338	1.12552752923969	0.804202195870508	2	BCL7A
31.2672325796421	33.7724844065173	26.8129096743679	5	FTH1
5.31053726147823	6.70573946569575	5.66049402917416	2	TMEM131L
1.12719676849356	1.59600484536659	1.3117971769264	2	ANKRD13A
0.993989987775511	1.40488643725132	1.2023935815316	2	CDK19
4.43505838706022	5.6193962778164	3.47399387805071	2	HERPUD1
1.05343746808456	1.43257453844385	1.18937103458601	2	PTK2B
0.773728331328065	1.14523	0.759743469641186	2	AFF2
2.73513546075767	3.43364805052416	2.57830662272724	2	TAGAP
15.9104308386765	19.4997438096329	16.2583663878374	2	BACH2
5.14135793961286	6.15899249771878	5.26146179942431	2	BIRC3
5.37039982026902	5.81679103493091	4.17740924515841	5	HSPD1
2.80835945627015	3.38006398639846	3.42880233450656	3	SELL
5.90576885203632	7.5626684129029	7.23616827532507	2	LYN
1.52748296364943	2.05424061526253	1.31706584498856	2	SLC49A4
1.61137816536787	2.08013232096059	2.06706584148279	3	CCND3
2.2209267159651	2.84806317843098	2.54358625198877	2	CYBB
1.97439978684532	2.62475586882148	2.53007794344893	3	BCL11A
2.80290669582788	3.48575119692549	2.4942056591933	2	ISG20
1.7897069257963	2.32850424614992	1.57379146560794	2	SEC14L1
1.02514606112501	1.38050901677613	1.14648378520689	2	PLEKHF2
1.53218668430979	2.04198846342488	2.18394409088571	3	STRBP
2.67106795613992	2.2311190442512	3.30412374729657	6	MAML2
1.33342518748228	0.990236599458255	1.21844023345167	6	PLAC8
2.12624719177638	1.72793942978163	1.85229916673961	1	LPXN
3.91428163021037	3.18543965083086	3.86578360010275	6	STAT4
2.31479133387268	1.9025970281343	2.65156905914189	6	ETV6
1.37897263563013	1.02233624657991	1.38540737675148	6	PFKFB3
4.88596735121255	4.40293345389253	5.24979356808268	6	LDLRAD4
5.33051179959728	4.30167597326827	5.79409441015755	6	CREM
1.11063798534712	0.821992688921647	1.0088445599384	1	PRKX
1.81521938489305	1.42889324756796	1.97678268459914	6	HIVEP1
5.02695716081202	4.07967473551853	5.04677068266164	6	CD44
1.51914203825671	1.14386421520188	1.71290615044984	6	SNED1
4.92834221321359	3.44539785661452	3.5073999116122	1	VIM
1.73785563427823	1.29389211122835	1.6861016336235	6	BORCS5
3.95859401306529	2.97505509568702	3.61457849312647	1	DDX3X
1.95360321895397	1.51157204668387	2.27220722736923	6	ATXN1
9.10659207491342	7.26541482443727	7.68198989702904	1	HLA-DQA1
7.07443477458852	6.0203795039333	6.99080741466764	6	NR3C1
1.87897445677325	1.30897627345224	1.67000990699195	1	KDM6A
4.53686566568261	3.45393623739638	4.34458132880482	6	NR4A2
1.01821472373438	0.644364190765617	0.741561659312037	1	FAM111B
0.932054905050478	0.388075127157755	0.315302179471942	1	AC004448.2
2.73530543213813	1.81424249799718	3.07815811568873	6	NR4A3
4.91736888160412	3.21033713608386	3.30885177110406	1	IGHG1
2.1535600981011	1.11390919281476	1.24330760191988	1	IGHG3
2.58269453432415	0.732608118829569	0.611142071521277	1	IGLC1
3.06832414544598	0.6467132695515	0.782224168543187	1	IGLC3
6.6446139109949	6.46684320858445	6.95645636349151	4	DENND4A
2.35004728337267	2.81280406916335	2.44948115589714	2	PAG1
1.7022707663469	1.74215225237151	1.40088582931941	5	CHORDC1
1.18374144982952	1.40015966610225	1.22881733836836	2	ZBTB10
2.49048328526986	2.68744316128493	2.16347026748114	5	RUBCNL
4.60024100168441	4.89222537571506	5.68683201423534	3	PDE7A
3.96774430849719	4.1933103765759	3.44191472965599	5	RASGEF1B
3.75121600125681	4.5355548206431	4.69976558668273	3	ZCCHC7
1.46430943002956	1.68012233758661	2.07893156042339	3	TM9SF3
7.35599025518465	8.71788738123056	7.0992036782848	2	ELF1
1.1325493803017	1.31103490229865	1.40978863640613	3	RAB21
0.894421791762756	1.00215864417339	1.03906890361819	3	ARCN1
5.60994694670237	6.0378491903871	6.29216239741458	3	FNBP1
2.86599844115846	3.28694578501143	3.3497474748654	3	NKTR
2.89093473579573	3.14146667557388	3.69774225281961	3	SETX
3.24113927273869	3.7411181137894	4.05074894149294	3	IKZF1
0.560547585923156	0.755792104479647	0.572762894420984	2	CCDC117
1.93896673525006	2.03282890126669	2.38487716833099	3	TOP2B
1.18155660340428	1.56288375040217	1.13049254710763	2	RRAS2
7.10588316173355	7.75735147833483	7.82784477686422	3	MEF2C
7.4701743424871	7.99762558945371	8.19558527122453	3	RABGAP1L
4.05698521196509	4.21613293614961	4.70686552357039	3	GLS
17.4897590741008	19.5090040573382	15.9552644636592	2	FAU
1.48829317329814	1.2547946891203	1.09308908136912	1	ATP5IF1
6.26495855123594	5.98638208179585	5.32746871881701	5	MYL6
9.79052880648315	9.01120216782772	8.23849241515875	1	NACA
4.24365699602189	4.29507536065645	3.00436659918864	5	SLC25A6
5.38116577902861	4.6285546616673	3.52557479585005	5	CFL1
2.80969856854543	2.77810800127803	2.14500903375912	5	CLIC1
1.6711641260937	1.33632859550268	1.38345292852386	1	SUB1
2.07843029026065	2.21175288780911	1.56599936760637	5	GSTP1
0.585440267684953	0.469801962627877	0.517518539385889	1	PTPRE
2.32035468023951	2.1748714909406	1.76991571891834	5	SELENOH
3.57897281339258	3.2568968503357	2.65915523418982	5	TMA7
0.34363198081418	0.319267660203116	0.337999873521719	6	C4orf48
3.34405124570007	3.40197	2.72592945736079	5	HINT1
1.30267471987222	1.22646249952984	0.98733393162792	5	ERP29
2.89245114297784	2.87176317384822	2.22628296230102	5	COX6A1
3.45488574657218	2.75875834955745	3.35528645315228	6	CALM2
7.33985051999528	6.96876074272029	5.61412228179095	5	PPIA
1.89866365180286	1.83215819765317	1.48054914285797	5	SEC61B
1.26823816373776	1.10474961638613	0.989011009530507	1	EDF1
2.12088152091953	1.92943352272206	1.62813732582684	5	NDUFA4
3.28673503974807	3.04890769611663	2.51868097910329	5	MYL12A
67.3094085640674	61.1590445339173	54.3664438783645	5	B2M
0.307868911204987	0.273843623289031	0.311306813582231	6	RNASE6
1.16382140544499	1.05907152378616	0.853113110808747	5	BRK1
2.30531497926096	2.2860771576104	1.78818502744284	5	HLA-DMA
2.40477541402547	2.4217092349198	1.69856838162589	5	GABARAP
2.89172546178816	2.66412088250494	2.70218358245268	1	TOMM7
3.33588474539838	3.34077031859686	2.86830497329052	5	COMMD6
0.61170633237641	0.471277213964651	0.411480426199669	1	GZMB
9.12357328697853	8.36284415033235	7.47781415225306	5	HLA-DPB1
2.10470547873745	1.4685312794264	1.74741853942766	1	S100A6
0.131974041377631	0.0874831825379948	0.106243125092362	1	HES4
0.428244301102101	0.419828604372738	0.313787439976844	5	IRF7
0.423510954657531	0.222457755001673	0.179188232063336	1	TYROBP
0.0550143080390539	0.0158356961778595	0.0152375678341462	1	PTCRA
1.10446535120406	1.01567105215982	0.807299417895313	5	VAMP8
3.20103130391408	2.71810600944055	2.24595325868605	1	TAGLN2
7.2688780966713	7.45356973979174	4.64919596395126	5	SERF2
0.38441948329057	0.191900361726675	0.168605577220823	1	FCER1G
5.08803965622722	4.64690326525325	4.62098420036548	1	ATP5F1E
0.455470150948562	0.349974393499591	0.292957060457069	1	GRN
0.0814084192256431	0.0495492011950607	0.0376710082489164	1	LILRA4
1.9577916929328	1.95640635929755	1.34479016777651	5	DDIT4
0.00886256004869555	0.00251887339691879	0.00574680543709442	1	COL26A1
0.859530657105251	0.714071384403738	0.739133287513873	1	TXN
5.39561452025803	4.59946670773916	3.50008738472247	5	HLA-DQB1
0.0350196405814942	0.00990746231713398	0.0139518123155359	1	SCT
7.35280861999016	6.82016113446916	4.35105750108615	5	H3F3B
3.54394247710033	2.89570811753245	3.68508786204273	6	SAMSN1
0.139429687533863	0.138994641799187	0.193823373824572	4	IPO11
2.88810854175609	2.86163454269073	3.06684873443496	4	ARIH1
0.178877761680922	0.491975885699896	0.499603334761989	3	LINC00278
1.66737445495752	1.64058266041314	1.94502884134836	4	STAT1
1.79662585424499	2.37470285268373	2.08137842117093	2	LY75
2.81619226418719	3.60525418034007	3.48371143737964	3	GDI2
9.30333829372797	11.0023903471322	9.94647451334532	2	LCP1
1.0043566472221	1.07689381240453	1.16811264624661	3	NCOA4
6.71721797640481	7.3962187368688	7.45385793241393	3	NCL
1.02255685948911	1.1817395710689	1.06914073950438	2	MX1
59.3481057518648	64.8963091391411	45.6084794087772	5	ACTB
3.31568189013141	3.42264754316262	3.01575144803815	5	PSAP
1.01998535330701	1.06609192120552	1.28121262699549	3	SAMHD1
2.65301736770723	2.81501338303813	3.01221093252908	3	PSME1
1.5138408332511	1.55585353174254	1.86524784993754	4	EPSTI1
0.850590371852215	0.955391801864297	0.968240602214667	3	ARHGEF6
1.04772826209188	1.21997222948469	1.20353374304429	3	UHMK1
0.231305802270555	0.216926528795954	0.281419532758946	4	BRI3
10.0756714246369	9.7111750083212	7.47457841514817	5	ACTG1
2.95203990503836	3.47259539798508	4.00313006221547	3	SET
5.24864930346029	6.12161199382179	5.19505126440125	2	YWHAB
2.51768893368744	2.83387394832798	2.84976542674672	3	MSN
1.05077745015327	1.27908518778169	1.84851072449046	3	CMPK1
0.811740541934742	0.969731688780098	1.01572581203528	3	UBTF
3.90067505691562	4.30285145075831	5.58781880232827	3	CMSS1
0.770426060596623	0.978239633140572	1.04961016850028	3	YWHAH
0.036986132661386	0.0187410548539396	0.0723502430734573	4	ARHGAP29
0.0362961740374863	0.0616096859370259	0.101551988109805	3	NLGN4Y
0.146938628289038	0.131510395793239	0.223868324261873	4	MYO1B
0.26595851368898	1.08180976140525	1.0003728783553	3	IGKV3D-11
4.39968884666088	4.44134577947665	3.71959497759279	5	IGLV1-40
1.53142486862829	2.56743313367739	1.11545035411539	2	IGHV1-2
5.60527812819526	6.67100153234859	6.14272187733391	2	IGKV3-15
3.02026436184076	2.2100063967708	3.15901799245308	6	IGHV4-39
0.162893916063324	0.14492906571929	0.159115110729924	6	SELENOP
0.258257076103655	0.219344948664339	0.157938148942088	5	APOE
0.0597848200570706	0.132608134759572	0.0570712830989111	2	KRT13
1.25825278503781	1.83488069798769	0.82911342080852	2	HIST1H2AJ
12.2100871993414	12.8809309549155	11.4077006986774	5	MS4A1
5.17375386646902	5.13289129896923	4.33668415830364	5	RAC2
3.24321989074695	3.76220623651307	3.41723826445263	2	SEL1L3
15.9110131658967	18.391098008538	10.5319534969228	5	GAPDH
22.5245679071182	23.8275216297863	24.9463897321435	3	PTPRC
2.26479925961834	2.50317014586834	2.18370509207092	2	PCBP1
11.1436886909587	11.8241840318107	13.3329756468688	3	BANK1
4.35756054076202	4.60605698327964	3.76381255118617	5	COTL1
0.0184790129878202	0.0416315866203042	0.0438902954033048	3	ALDH3A1
2.12261924639528	2.64038330893711	1.5952400786505	5	STMN1
2.17922591280475	2.76952848234978	1.57674157949132	5	RGS13
0.0365089015524568	0.0467838637802618	0.0425748203565007	2	AKR1C1
2.63383153516452	2.58362534554872	2.08808988211549	5	RAN
1.51564664542784	0.684560019720725	0.760040523973975	1	LYZ
0.0627900331964141	0.0424180209853657	0.0737295252174704	6	RHPN2
0.0954243827375306	0.0572664351019632	0.0864993069404082	6	BAIAP2
0.2241857294221	0.138310568965323	0.158589957108334	1	LDLR
2.62265331595422	2.28977136265002	2.46639498887829	1	TAX1BP1
0.0672345237771644	0.0300169862009169	0.0713412963793891	6	EXPH5
0.096556546141309	0.0701640453381819	0.107794392040512	6	CLUAP1
0.211532952685865	0.191082799010073	0.192879397713924	1	ST14
0.29814014880462	0.111585166589661	0.329702246008171	6	LCN2
0.0649503202838126	0.0177370092486016	0.0469158988065153	1	ADGRF1
0.145521704386359	0.0966557229156395	0.17288844012546	6	LINC01876
0.302838901276504	0.22271675530515	0.366309628019303	6	IGF1R
0.28404645621643	0.187450871102238	0.235714673749052	1	FAM13A
0.112379412315681	0.0833441880746406	0.12736776717777	6	KIAA1841
1.00080949509802	0.963759534568446	1.19686015478028	4	AP2B1
2.7287264990241	2.31918331506043	2.71062372912798	6	SAT1
1.20672631427125	1.01266995478358	1.20024413668718	6	TLE4
0.0550601824450739	0.0224751711969231	0.0535027020740597	6	MIR100HG
0.0408206982657818	0.0358772624638032	0.0575379132589908	4	WWC1
0.14172802321248	0.145202137327141	0.171159417809803	4	DHRS9
0.0721745428007096	0.052550703899511	0.0907046294434242	6	PPIL6
0.0934372902472854	0.0401326070400963	0.109688768295656	6	NAV2
0.0510812669257577	0.0161784671223671	0.0963224595017185	6	SLC7A2
0.137455799006589	0.053953309189569	0.165115580625176	6	LINC00511
0.112536061569743	0.0574172603117385	0.141276095747195	6	SGMS2
0.533786966828251	0.436022772850503	0.673541762004211	6	AC083837.1
0.0816965953354744	0.0509862873507207	0.0901722914383919	6	C4orf19
0.409955886167279	0.354304024841457	0.469450340559205	6	ARHGAP18
0.317482268617193	0.25679755361765	0.314492320108086	6	SPAG1
0.0834539890929548	0.0682168953502471	0.128718748007576	4	NEK11
0.0483440206269525	0.0168347116107601	0.055361627994494	6	COBL
0.0461670771521255	0.0157943624098602	0.0518215030287722	6	TMEM190
0.341143637005652	0.251123639254121	0.414058089376739	6	NBEA
0.0525592419213286	0.0179784732005953	0.0671720147465024	6	CFAP46
0.0530497218738574	0.0213646978478967	0.0788174290371793	6	PROM1
0.221988257374132	0.136975019608687	0.256316973469243	6	PALLD
1.0872234513488	0.981650584589289	1.28724379623857	4	ANKRD36
0.19782266029977	0.0737890293031208	0.156633931288006	6	MUC16
0.0865015680893579	0.0461880284049772	0.117822420412514	6	MID1
0.243653375573432	0.128819361106576	0.264503347065927	6	SAA1
0.158396997304455	0.0822020072896064	0.177697676440619	6	SAA2
0.0515111629854098	0.0217822126898405	0.0645923289031046	6	FHAD1
0.145554343046252	0.0473114638283392	0.119765223054659	6	MUC4
0.089529940600832	0.052325767869644	0.0793879717408868	6	DNAAF1
0.149559614009031	0.049260483222944	0.210250890379082	6	PIGR
0.0798668452597837	0.0224902877818827	0.159678077302597	6	DNAH5
0.377391432134759	0.264306800380287	0.330552853490449	1	MACC1
0.115209502089922	0.047131282432389	0.175241849500089	6	DNAH11
0.365659519114836	0.115146801531591	0.592640962301012	6	ABCA13
0.130335890208323	0.0643443543175312	0.186949765562607	6	AGBL4
0.203026627634778	0.0697490178280807	0.216336656060965	6	TMC5
1.32391505597584	0.974854249219618	1.34116781993727	6	ANKRD36C
0.0235392909312734	0.0272573233730587	0.026796515039028	3	NRXN1
0.0337278446507266	0.0313395331373221	0.0232676006819946	5	PRUNE2
0.028653984818125	0.0241139732935519	0.0137738838007922	5	NECTIN3-AS1
0.0157476466045307	0.0175872012048882	0.00892668043207095	5	NELL1
0.450291484780475	0.462946637535333	0.490378480717625	3	ORC3
0.0710366018541954	0.0554286270342924	0.0652040865359221	1	ALPK2
1.55038312045267	1.70004936204199	1.84352341802598	3	CR2
0.156211725282811	0.0438267465306396	0.255240729601731	6	DCN
3.06005853045149	2.44887048524201	3.73653547606727	6	RALGAPA1
10.8390339094972	11.4838709165392	14.7808629322764	3	SMCHD1
1.25577453444727	1.00579536693963	1.75868081175531	4	RNF125
2.04533961342154	1.76286091436162	2.71957184233762	4	JOSD1
2.25469886119015	1.93439118206499	2.68889841233557	6	TTN
3.7678307155366	3.70044311470557	4.85784718709554	4	PDE3B
2.93446750582863	2.37096376342967	3.22542470817797	6	ZSWIM6
1.39682933307399	1.09392860038812	2.09757511531786	4	AHNAK
1.26079775340452	1.01913205802377	1.45345937063555	6	AC016831.7
1.01105620895859	0.800908603176983	1.36779614412503	4	AOAH
1.28968027173417	1.21045447072978	1.55804157489425	4	HIST2H2AC
2.60533046659244	2.36096883211387	2.96343694522331	6	ZHX2
3.0234407306222	3.05693941488284	4.08136764935386	4	PITPNC1
1.3301795056107	1.01228632343476	1.76997198862448	6	ANK3
1.88645901977494	1.80731515609038	2.28018637109084	4	HECTD1
0.971866553035161	0.761035986250165	1.2788472311059	6	AAK1
0.435501522627553	0.380553883628366	0.670033656793551	4	BTBD11
2.03666015677312	1.22766986441275	2.01492541842957	6	PCBP3
1.31822544041053	1.13342743805721	1.75071766746447	4	PGAP1
1.02906909289631	0.923496003387804	1.41334358658632	4	INTS6
1.44128728849238	1.29419356733229	1.93697086087281	4	AKT3
0.927934414171505	0.730152980037324	1.17095237910293	6	MLLT3
0.746481512863605	0.625346229023347	0.916466730240935	6	HGSNAT
0.955072330757799	0.846123985091401	1.22365689773797	4	CCNY
3.28395066509619	3.01834119362623	4.43108040631151	4	RNF213
2.05030773651044	1.44912953812164	2.36595718220097	6	CD96
3.71147077712138	3.10519167368467	3.86787695175349	6	MBP
5.84887983658745	5.76315647032255	6.69394823199071	4	ANKRD12
1.88335218196448	1.57373355689938	2.07118462977575	6	TIPARP
2.03268554386752	2.18646518613366	2.78901068033363	3	BCL2
0.800008628687989	0.683655488719713	1.02397895988376	4	URI1
2.5843479759318	2.56796824856436	3.51428517281952	4	IQGAP2
3.35147730401842	3.0090397085404	3.75121589076717	6	SKIL
2.13723038193634	1.95612582486802	2.62565967513225	4	RUNX1
2.48979267688891	1.86493318580321	2.64603700617615	6	CAMK4
1.96856452857461	1.81678822151228	2.50749068122377	4	BTBD9
1.62497984346064	1.49709144766094	2.29855536887454	4	BCL11B
1.87247981070469	1.6786667362782	2.43430353625813	4	IMMP2L
2.23990557983507	1.92202996463643	2.56644080827738	6	ALG13
2.82702810004413	2.90315077108863	3.33027212817286	3	FBXW7
2.29934135207968	2.31770183362553	2.79749339646334	4	VPS37B
0.955136158840945	1.00076364431644	1.42551700368986	4	UBE3C
3.06137842467453	2.71463451358977	3.50360245366633	6	BRAF
1.05007886124727	0.888974520326236	1.1344114416547	6	RCOR1
4.03989831434456	3.85549005892159	4.76415000635816	4	SFPQ
1.29264247187001	1.04285991054726	1.52750185523954	6	PPP1R10
1.57202983998506	1.47999989035759	1.97015601649167	4	TGFB1
0.852327795389784	0.642793172588313	0.957875772767818	6	ARL4C
1.29242672647849	1.23963973399693	1.47437598743495	4	RASGRP1
9.24868400687352	8.82745973269238	11.662979457194	4	ARHGAP15
1.20888646869313	1.19849165744943	1.6228271735039	4	CAB39
0.59474230555494	0.47282501784514	0.74670382581353	6	INPP4A
7.3561854496984	6.79546677114837	7.99662721495753	6	SIPA1L1
1.33804403082321	1.38975804229541	1.03168409060745	5	CACYBP
2.41627140373439	1.99240431485578	2.00773898164866	1	CD3E
1.08727007685126	1.06662321414251	0.839637918916022	5	RELB
3.93101200702887	3.70525699183971	3.68272417711479	1	MAP3K8
4.24120938578965	4.00712369331323	3.36177165133834	5	RAB11FIP1
2.3688881107579	2.66456	1.94751599679204	5	MAP1LC3B
1.72631357345186	1.58464387483822	1.13929	5	ATP6V0C
1.63659623665878	1.38046178574704	1.36940632477101	1	ITM2A
1.21770842565181	1.09664542556014	1.05612105064194	1	PLSCR1
2.30108980372573	2.45741260357743	2.21526923898325	2	GPRIN3
4.52404350723234	4.2689204283471	3.33552382252161	5	SH3BGRL3
2.16027943836926	2.17312092174327	1.70641507538556	5	RNASEK
1.32991069249742	1.36494954537982	1.14074785532942	5	C9orf16
1.23159257074566	1.34576570076645	1.19054954692141	2	UGCG
1.62652779975203	1.56108697648735	1.10783047933031	5	ATP6V1G1
0.353168194218738	0.415681047314879	0.354964138649819	2	PRKCQ-AS1
2.34357165603811	2.87464622062747	1.82051978419656	2	HMGB2
0.622310475369994	0.544222904371859	0.481736506100416	1	BATF
5.14165561583391	5.63302619526125	4.18918272902556	5	EEF1D
4.02797383770718	4.27609846090954	2.99820750124228	5	MIF
1.36810069639674	1.42514677161144	1.00269403458127	5	MIR181A1HG
7.23569631593837	7.81795585533232	5.54125207754583	5	CD37
0.674038618645468	0.657761529491284	0.577633934379708	5	CORO1B
0.733482645088537	0.686804022500289	0.567368007159901	5	SELENOW
2.12563977453863	2.08458378690274	1.57603748934919	5	GMFG
2.60711755803179	2.81512221631327	2.09448341102581	5	ARPC1B
1.15766380436232	1.14539240023201	0.735824248163746	5	VAMP2
2.83452851232716	2.94401816732298	2.11769632609209	5	H2AFZ
1.03534132045752	1.09933087277806	1.03799354770203	2	TIGIT
2.7510934877899	2.60313088347227	2.01620057509267	5	IFITM2
3.83637802558305	4.1605800128416	3.01929102357794	5	ZFP36L1
0.887352759501256	0.908751639841187	0.68080648049426	5	TIFA
8.34817825637995	8.12321614677808	6.87793411483361	5	HLA-E
2.03093759717474	2.20192313395093	1.50043564706358	5	CIRBP
3.67945456968761	3.76355725511929	3.05251475489263	5	FXYD5
1.40109039796127	1.59851444101554	1.3291538981708	2	OSTF1
3.66629043055394	4.35557701395222	3.04404072368192	2	TANK
1.7433364679231	1.85254809943393	1.3427974540559	5	GYPC
7.07914977435196	7.75150481790609	6.20403353892343	5	ZFP36L2
0.575632311970244	0.511438378833056	0.379015702074747	5	RHBDD2
0.940742812842043	0.908509309155174	0.607590977762265	5	SCAND1
1.85461044980326	2.08400355496215	1.45647339076327	5	UBE2B
5.4519699383218	6.36649515621315	4.5252686292998	5	PCBP2
3.03724701394153	3.46737712110447	2.10694620966193	5	SLC25A5
4.42121573569519	4.74672814840376	3.43076523948207	5	ATP5MC2
3.43823789144157	3.74268440489638	2.59859128231709	5	CCNI
0.910305187848786	0.841846941061062	0.774506273871276	1	AC068587.4
3.28103421922726	3.85432297260476	2.27164653321585	5	SNHG29
4.48960639635825	4.26980681160536	3.06616090742758	5	UBB
12.5586519342417	13.6111493821672	9.83884544651055	5	HSP90AB1
0.830038278921999	0.91754229057999	0.719205619779892	5	CTLA4
2.48103117322786	2.53691749418925	1.77026085108533	5	HSPE1
13.2207009536268	11.7189005904538	10.0154824757635	5	BTG2
1.95034466122217	2.17478	1.25582403047424	5	PPDPF
1.28556903957902	1.44620343984006	0.8132902441304	5	SOCS1
6.15268153359523	5.99875	3.85962709304572	5	KLF6
4.84931031865964	4.35425996621897	2.65011727128386	5	NFKBIA
3.96523322172878	4.55303879816846	3.11406388368563	5	IRF1
4.07882692452758	3.62013426301951	2.96602672008194	5	DUSP2
2.51675096487069	2.39776605295215	3.59088729512338	4	ARHGAP24
1.0449084608633	0.943716740919976	1.46100928085374	4	C12orf42
1.40598000625598	1.67889024221158	2.39970173438217	3	CCSER1
1.29559982906092	1.26279763809571	1.83446436478523	4	NEDD9
1.27416380181183	1.11357853009247	1.65978499284462	4	AC245297.3
1.22851417391113	1.09375463157927	1.53529094877214	4	AC120193.1
2.21319471054571	1.88904815409957	2.50187230609359	6	SETBP1
0.67408006471549	0.545224257841102	0.844431795421624	6	AP001636.3
0.678922680434817	0.476498360009999	0.780106202653779	6	TMEM163
1.22757420445728	1.51470097002074	1.91050883739465	3	CR1
0.621905803687548	0.5181800013535	0.819767388803671	4	ZDHHC14
0.701294233941473	0.59224785070111	0.979718504939424	4	AC008014.1
3.38762990563526	3.44275833507616	4.29880190584689	4	TBC1D5
2.94304624801094	2.91697791095797	3.67916818229272	4	RERE
8.60392070949153	9.45782842088229	11.0530742771803	3	AFF3
1.3236354216162	1.16215679461019	1.68436345926528	4	NEK1
1.73593530405529	1.75224437329647	2.41554397456396	4	FBXL17
3.48360045150031	3.47801	4.32497507735367	4	JAZF1
1.62016831759476	1.55890380087753	2.00945058328028	4	FUT8
0.41512436160186	0.469836254052713	0.716509933425317	3	AC027097.2
360.649713139858	378.550404564601	471.116622999563	3	MALAT1
4.96092135214189	4.58186279757933	5.69627784800734	4	ELMO1
1.54146417568687	1.47358147932536	1.7978999528517	4	HVCN1
2.66580193675842	2.4329253665621	3.42723616530967	4	MACF1
2.34358472775234	2.18661806164343	2.90848045488729	4	FAM172A
2.36388222580764	2.49032288876943	3.05387146713224	3	PRKCB
1.86502623706367	1.83218726955814	2.32740589191698	4	AUTS2
3.69959087640299	3.2188340375472	3.96526218580627	6	ITPR2
1.21774399347505	1.01880102211867	1.34229387988126	6	KYNU
1.00334635998933	0.940577716773354	1.32832886197405	4	SCFD2
1.54537107633853	1.58462301989907	1.86340009936206	4	FCRL1
2.12339536957537	2.1097469271403	2.65988417209898	4	PARP14
5.09639502853669	4.9611612237817	6.25665428166448	4	ZBTB20
0.886345447530373	0.76647947021927	1.11250329371673	4	PEAK1
2.01965935639417	2.0479976704359	2.55306112516745	4	EIF4G3
0.953038916895032	0.99495815168484	1.22791398437708	3	COL19A1
1.07961886904809	1.02076050129814	1.24634218884873	4	FCRL5
3.83191265326592	4.45234047983813	5.10455045960775	3	FCHSD2
5.01751827629313	4.91571986626394	6.15377043102391	4	UTRN
2.73246276974388	2.57499655882757	3.22465945413649	4	PTPN22
1.19668588824299	1.19769169745251	1.61808651778442	4	MYO5A
4.66851933573783	4.13871353579419	5.31442170125494	6	SIK3
2.34416304522095	2.25591264372299	2.99300736775292	4	AKAP9
2.13651793910146	2.31170096564264	2.70013026658395	3	UBE2E2
2.51873179647635	2.40219645079528	2.80093172784184	4	SP110
3.40431344237177	2.98603674434117	3.7517	6	TTC3
1.65432384934622	1.60016313047195	2.04005571859383	4	RAD51B
2.16575692145209	2.26933761726046	2.79484575738335	3	TLN1
0.830383255047779	1.01279233113248	1.2001080245611	3	LINC02397
0.749650489045797	0.594783125437046	0.951872729223942	6	MAT2A
0.711477682388867	0.776154947510873	0.953705574239272	3	KHDRBS2
1.29943737296067	1.38573529304539	1.76150680486969	3	R3HDM2
2.56735944511398	2.42281753955418	3.22670609640035	4	DOCK10
1.68613978186306	1.60173896365466	2.11082230743229	4	ASCC3
1.40799134653905	1.36973076501458	1.88012754073955	4	MAP3K5
0.773085125675007	0.580961923401405	0.756897035170884	6	ENTPD1
2.2812814735583	2.37424398350548	2.67947422567656	3	CDK14
1.18741484708496	1.08415579837141	1.52216273646565	4	FTX
1.49760617659989	1.68426659070256	1.93879096399715	3	SKAP2
1.29559239412137	0.996772237803044	1.4252901653521	6	CMIP
2.37572053047054	2.66704253824124	2.9881189842738	3	RCSD1
2.2580897511146	2.19100214860598	2.75888457042063	4	SMARCA2
0.918096785273151	0.970659332067784	1.26844883858307	3	FAM117B
1.61594465254508	1.57941134291998	1.99399713784701	4	COMMD10
5.7055318560283	5.90156824717486	6.84805179429985	3	MYCBP2
1.06360590365544	0.898230768540526	1.2414502286794	6	NUTM2A-AS1
1.57645501972446	1.77044573739241	2.18280811757791	3	BOD1L1
0.84434405200514	0.669539323596425	0.830313486436045	6	TNFRSF13B
1.39947337654419	1.31661464777889	1.6085108167314	4	MAP3K1
2.73438183607505	2.59115144324124	3.18817961446596	4	VPS13B
4.27917848633875	4.43084709666306	4.72026909131816	3	TNFRSF13C
3.50015542730537	3.24597197214787	3.86183813215473	6	ADK
0.797329323049466	0.583000923454316	0.806655824096784	6	GAB2
3.65067063366023	3.66466440976428	4.39747713970549	4	TNRC6B
3.41064983585015	3.43714326948621	4.20612856012879	4	ATM
2.55409001729518	2.40054726703618	2.91413339011313	4	MED13L
2.40469187558318	2.22525025869857	2.97594744917808	4	ESYT2
1.66664228779895	1.50493683793615	1.80116199777212	6	ADGRE5
1.65232112252213	1.72126274372839	2.11233028815234	3	USP24
2.76741762360949	2.37212521084932	3.21871779295068	6	HIVEP2
1.46072040538202	1.38108223402024	1.80049126918351	4	KDM2A
1.01592307225687	1.00154901530402	1.33382297048104	4	WDR70
0.779570811656084	0.735157962800598	1.09921479094887	4	ZMYND11
2.46725865169161	2.49981648926511	3.00832377859323	4	CAMK1D
1.10813284491703	1.17299824945882	1.56215610475128	3	PIBF1
2.89144278516683	2.83195333877058	3.27546508978515	4	CHST11
0.810121083817518	0.728443553609256	1.00907591178182	4	FARS2
3.88216509913794	3.95152915610479	4.5612875405884	4	DOCK8
1.18928341926032	0.969126388005083	1.23035037922053	6	RILPL2
2.0971198014716	2.52007743378302	2.01673768905195	2	ARHGEF7
4.94486032494008	4.89381203061191	4.00724806019393	5	COX7C
14.6734193636839	17.3129432842983	14.290152090606	2	EZR
0.537068991292568	0.790216482057301	0.485023347647987	2	GCSAM
1.49493718931241	1.70855243491449	1.26133849392718	5	ATP5F1D
2.23285981706056	2.13446055474887	1.65056635894447	5	COX8A
0.943066568778643	0.949146785922892	0.616779541976207	5	PPP4C
1.71255025102333	1.92192568816872	1.43937435483525	5	PSMB1
2.55609336845433	2.61701598369033	2.06528557785552	5	EIF3K
2.10529825944119	2.53165887613958	1.88730082167912	2	HSPA4
2.13698046723796	2.20042406892236	1.66917437827275	5	PKM
2.76997199238739	2.77219404808415	2.39653592139822	5	LDHB
1.81129312143347	2.07551864907108	1.58753716881747	2	CNN2
0.954227544242586	1.23034937788988	0.893921913501228	2	CPNE3
2.39877332261408	2.53389560584857	1.96551933019778	5	NME2
1.45022186977829	1.54816729116105	1.24336227104408	5	GADD45B
1.14766780278596	1.26152169638451	0.914615995251971	5	PMAIP1
2.63457078772217	2.83945001442985	2.2735007244595	5	NDUFV2
4.91776690361863	4.75146068375555	3.8435825038272	5	BTF3
1.86232660233132	2.32835096191643	1.80556317813311	2	LBR
1.10071250883706	1.15265955240065	0.846507784135606	5	TUBA1A
6.87406189586155	6.73151858888056	5.23140910881514	5	HIST1H4C
1.7439051554933	1.6947976654228	1.2161793866903	5	ATP5MC3
0.751413737004673	0.923192952852305	0.647330752066936	2	HMCES
3.97548212675908	3.8030232340175	3.60195610598941	5	TNFAIP3
1.62250634717482	1.72141202515923	1.16832105447053	5	LSM7
12.9736303843553	13.5579378750902	11.8647837552321	5	PABPC1
1.68773378756454	1.77394613119468	1.23211271112273	5	MARCKSL1
1.37392544989016	1.42405478310146	0.976529779138042	5	POMP
3.1246684147857	3.13156947253648	2.39044871658466	5	SNRPD2
1.0689729640238	1.19037023171562	0.829405231026226	5	PRDX6
0.910567590499831	1.03016473513785	0.662425174704771	5	TKT
1.56706521874628	1.50120188038149	0.931357364056398	5	CD79B
1.13355555991793	1.46257458007508	1.12123660871088	2	USP53
7.50292726539134	8.58007269730285	5.98703080400339	5	IGKV1-5
2.31293323252865	2.1839262825791	1.51701736705795	5	TUBA1B
3.35719698296471	3.18401959269915	2.60753163446987	5	LDHA
1.57265505737478	1.61504214605524	0.989887451290516	5	TCL1A
1.31710824754231	1.50498206951235	1.04278549625596	5	JPT1
1.25283246889645	1.4970528685382	0.907948169984426	5	VPREB3
0.994118372661228	1.16355284024619	0.74742466710029	5	RABAC1
6.43116	6.85459477972207	5.06460301242619	5	HIST1H1E
0.638874580909381	0.864742013313691	0.465708881504556	2	ELL3
1.10137993161566	1.36701342568363	0.791311402807196	5	MZB1
1.30331257123195	1.61263314843262	0.94517961217507	5	CD19
1.6575332657759	1.97133017322054	1.23781278102313	5	UBE2J1
0.800701634811904	1.13686289264978	0.608202932126229	2	NEIL1
2.19737456010094	2.62463097441446	1.72350661835849	5	HIST1H1C
1.85194026552163	2.13058018254196	1.23710040244009	5	SYNGR2
1.54805598973551	1.68472641556808	1.09967781797512	5	SGK1
1.42212990667552	1.65883767920061	1.06947053983428	5	EMP3
1.34535870612231	1.59897532923203	0.87431616792667	5	TUBB
1.93186400027225	2.10494036611342	1.42022540225235	5	S100A10
4.57207050333272	5.25108808760386	2.92082872665058	5	JCHAIN
1.60125388249077	2.10650378267309	1.07877531925764	5	PRPSAP2
0.364338091454708	0.39613249019526	0.473149717076188	3	UBASH3B
2.30480205546311	1.96155342399531	2.05017406865708	1	RGS2
0.0731070686797346	0.0350998264878504	0.107522567012969	6	MIR99AHG
0.183062495389483	0.0819916264054627	0.177175517947771	6	FAM160A1
2.11092608822726	0.246319674564496	1.16750599037109	1	IGHG2
0.608451833125205	0.436759081429958	0.59478777577611	6	PIK3R5
0.124180517926446	0.0622268892851514	0.11604336310383	6	SULF2
0.720327885704569	0.58252255870271	0.751900020830066	6	POLB
0.460420503285676	0.350493521836561	0.599722290807459	6	AP001011.1
0.848467506550149	0.88610913752289	1.05665261467721	3	OPTN
0.48790713937902	0.490822394820667	0.553139953285937	4	PLEKHM1
0.61462981574103	0.601438726845184	0.667719073148977	4	PAFAH1B2
0.516079246751113	0.403033298124702	0.604345896614102	6	FOSL2
1.30033402916753	1.18207798590332	1.54464029290684	4	QKI
0.554451612857402	0.539684703136801	0.648568848531886	4	TGFBR1
0.0243332623849078	0.0210517655755975	0.0311046269161934	4	AC021594.2
2.13498526690895	2.06614204949677	2.31526858900261	4	TRAF3
0.121209104902841	0.0587753920472772	0.178940719862343	6	MYOF
6.41593491004633	7.01970797619418	7.23935801881766	3	AKAP13
0.547858396627129	0.492846204024719	0.706324939323169	4	APP
5.40351291030332	5.85990047456529	5.5082281292587	2	RFTN1
0.204856214007045	0.195433881591648	0.232822386037106	4	SLC35E1
0.410233715970712	0.34379828977471	0.415862030388982	6	GALC
0.33767086429192	0.343729692623161	0.380389184001658	3	GFOD1
1.8546877754784	1.79199448554125	2.03040100894093	4	JARID2
1.01920175240039	0.981956216494668	1.05677549050343	6	UBR4
0.592525575273367	0.59902916249684	0.615960480402988	3	RELL1
6.65785636538573	6.74759976398993	6.88438274551633	3	PDE4B
1.53832491551335	1.5795623795723	1.24857449266759	5	IRF4
0.282390856955695	0.267608030454507	0.199785807594287	5	RNF5
0.256492922837868	0.37085217902186	0.238211621958941	2	AC020916.1
2.71537944859876	2.61344579582022	3.01183549785814	4	APBB1IP
1.17760614115844	1.3073246199323	1.08904285990165	2	ADAM19
12.2418637732567	12.8114644710303	10.5908179382107	5	CD83
2.04020251740135	1.95779344506254	1.80534396122585	5	S100A4
2.90885406188425	3.48229470256731	3.03033999306089	2	RSRP1
0.3593187608255	0.200610559635986	0.203850579742496	1	TPSB2
0.584025505555411	0.599004114398397	0.472790008958551	5	PER1
0.309572475939043	0.211286900378712	0.202890107452149	1	ICAM1
2.08411587668743	2.00122764969412	1.79327703042524	5	NFKBIZ
0.156476926848606	0.0829914334837336	0.187654767143366	6	PARD3B
0.567139163126503	0.658727141163533	0.639051855565779	2	ATP2A2
1.08069096178903	1.06161947645004	0.768400635407396	5	FOSB
5.06121533855365	4.55407529989304	4.5774016867119	1	NFKB1
1.11222277010499	0.811518223222049	0.767000340686737	1	EGR1
0.362422459807851	0.165805810632493	0.582235640355529	6	DST
1.62527188479346	1.58572680135704	1.72856796472546	4	DHFR
0.914164536151948	0.544572352084248	0.771329190683649	1	AL138963.4
5.79288781353093	5.94635398240668	7.96226323718099	4	FYN
3.67023831690297	4.0772204654803	4.23638003446923	3	ZEB1
7.88720452591909	8.14878296123847	8.1139842179558	3	EBF1
6.55914359707555	6.09986908170917	6.22791616087209	1	PDE4D
6.19874132734424	6.7802486886099	6.58317091014504	2	ARID5B
8.75954232196989	9.04680319691229	10.1049346274514	3	SSH2
4.8052468495325	4.67508497261014	5.30124498154261	4	PRRC2C
4.2658302035819	3.9187464517461	4.70597545546447	6	EIF4G2
11.7663681339713	12.0516159482236	13.4307296340442	3	MBNL1
0.353023692008193	0.307873573589491	0.320199776793426	1	NAGK
1.29735846126178	1.29971876859914	1.13702303387722	5	DNAJC8
0.182344567257225	0.144288250475492	0.137121143179984	1	CASP1
1.2137781632436	0.990846684246056	0.967064763960296	1	HCST
0.277187314754802	0.309562861361262	0.225854031582292	5	MGAT1
1.03671893941972	1.04079587283198	1.11082723859939	4	C9orf72
0.479278290765725	0.49525821669881	0.39327987969579	5	ALKBH7
1.38879274369127	1.23531550059246	1.05833	5	TRMT112
0.46503780489622	0.450987590279227	0.332484206415864	5	STX11
0.795320060919296	0.776615755535816	0.654312470724594	5	MRPL57
0.69206145172878	0.65810515312588	0.585115009598428	5	NDUFA6
0.558108820622415	0.514381009088645	0.4730391644935	1	NAPA
0.450826917729734	0.4043064955105	0.349880595802066	5	PSENEN
2.87160383530618	2.55453775321304	2.26116543432646	1	MYL12B
0.431375454129302	0.427429643161262	0.337571002838168	5	SUMO3
2.76590219138369	2.74272379147895	2.26618979127105	5	SERP1
1.01915039860111	1.11968489694027	0.878804991739217	5	MDH1
0.447506365966957	0.386443372459225	0.44507148976018	6	CTSZ
0.349392087916886	0.277272058079406	0.291387189831509	1	HEXB
0.774771171102893	0.743119376962198	0.672567018958837	5	PFDN2
0.0767461595820753	0.0713826232550561	0.0708112274301521	1	CLEC4A
2.21008293530245	2.70291408073042	2.1413068557958	2	TCEA1
0.259252294556829	0.227043614560792	0.225284631739462	1	TOM1
1.48508197271336	1.63242748836832	1.59374597721952	2	IL10RA
1.02387871241742	0.949001469220921	0.779333901387382	5	NDUFB4
1.39220647265984	1.29798698011801	1.24576065476084	1	TMBIM4
0.854058806559257	0.934673723639268	0.668398996780558	5	DEGS1
1.16960735718396	1.19256266693147	1.08035675902741	5	UBE2A
0.745334620692209	0.771169541614539	0.706229314071071	5	MRPL52
0.917809787542453	0.988342021181544	0.961623528350406	2	ATP5ME
1.46875173449308	1.40737709096187	1.22423164484854	5	GSTK1
0.832283323922292	0.830912218327791	0.669317307516297	5	NDUFAB1
0.353638371492285	0.340188036224854	0.293517730051944	5	VSIR
0.186555069756245	0.111931471068477	0.151718479905501	1	FGL2
1.21939202657832	1.14595782742383	0.93712368937771	5	PSMB8
1.00775268172524	0.952485683821967	0.722261552345653	5	TRAPPC1
0.784710167411691	0.746946200201342	0.594138649595321	5	NDUFA2
1.15209528456174	1.08229277372687	1.09727514999294	1	SEC11C
0.467837643921716	0.460787574074177	0.406624760708933	5	RELT
1.3665960967939	1.23445477322564	1.14709202011082	1	POLR2L
1.63148956156444	1.45266674695285	1.37872392476614	1	UBL5
1.38123826014429	1.36217745144102	1.12228115667137	5	ATP5PB
0.9218903096297	0.967040743565702	0.691145249470002	5	CIAO2B
1.56482221790004	1.61413471147157	1.2487641750704	5	GNG5
1.03159771270335	0.935576783369701	0.817661847588262	5	EID1
0.677026522130269	0.637877082554344	0.692007858441135	6	LCP2
5.4662361121039	5.4465764314518	4.48808533439689	5	ARPC2
1.38089805310489	1.51042743904637	1.47060719634739	2	GTF3A
1.24976281950152	1.18256817689631	0.975782471991803	5	CIB1
0.577294502723735	0.530226374330392	0.382202874913213	5	POLR2E
2.63158930859865	2.54418691976261	2.39709995155268	5	IL2RG
0.659178522431587	0.611272481754571	0.480249605025959	5	GNB2
0.847496169961624	0.899371738270941	0.668468086068252	5	PRDM1
1.31652883813764	1.28434260243703	1.02521928000558	5	NDUFA11
1.3582375173044	1.29059637346169	1.17164637077754	5	DYNLT1
4.20188122507606	4.17998338653364	4.00890114093444	5	SRP14
2.08279316779725	1.94054126367149	1.70988148498951	5	OST4
0.120100419195664	0.0622061695008648	0.0710085825253168	1	IGSF6
1.72330974377197	1.61632854665301	1.34449700572201	5	COX5B
0.411897561491263	0.260325549497962	0.267313657224497	1	TYMP
1.24770970717412	1.40941894293385	1.12824550325377	2	ROMO1
0.640662979680045	0.687053174399001	0.646626782844974	2	GRSF1
0.657976569721214	0.659597850322785	0.638561801924639	5	CASP4
1.42825272258691	1.40809327163823	1.19232013076459	5	TMEM50A
6.39924140771164	5.45517429068077	5.10375535364259	1	ARHGDIB
0.701951454823992	0.821361386969789	0.658584530791726	2	PABPC4
1.06514533273307	1.14938807059251	1.05153854503776	2	LY86
0.791997608297812	0.802251796868495	0.699202470720298	5	RAB5C
1.79564591367628	1.82604228126516	1.60257293491051	5	CBX3
1.53847582867148	1.5706756996863	1.31275732549752	5	PARK7
1.59802495136429	1.73628224861194	1.53404502883727	2	WAS
1.20758778333281	1.22334852716536	1.12514174062621	5	CSK
1.10783474696419	1.20421017489133	0.930796682804366	5	UQCRQ
0.829104722316125	0.792893791003877	0.687601760869802	5	NDUFB10
2.29137626425519	2.22180183414584	2.41131345679599	4	SH3BGRL
0.168869393156031	0.165319495258695	0.150317028523792	5	CEBPB
0.42214593136117	0.310685578212901	0.331191600136885	1	ERN1
1.44207866937674	1.33080566573776	1.07738045996174	5	SNRPG
0.741846833745315	0.691977342302902	0.551221819991438	5	ANAPC11
0.414911575010973	0.420819354840877	0.29855227960415	5	STXBP2
0.33859148286931	0.289120779045377	0.241952334170039	1	GRINA
0.20046873765622	0.137769230528177	0.171620377678297	1	JAML
0.61790463083488	0.674369067785306	0.484687133387532	5	NFKBID
0.564738327409416	0.534899193057581	0.553119577581406	1	UBE2D1
1.55215296457702	1.48913612294705	1.17905452768306	5	H3F3A
0.808394763011293	0.726823445954151	0.672793124779312	1	HMGN3
0.401328001133202	0.348425364743616	0.295940326117483	1	GLRX
0.426014659196544	0.463199329552614	0.528676040380885	3	PLEKHO1
0.588446675076332	0.534523116733137	0.417900611522508	5	DDT
0.907206499860269	0.829191245724846	0.793912632035485	1	RAB8A
5.23099242146458	5.18727781091975	4.32793	5	RHOA
2.12007935957645	1.8790649374252	1.48845297474048	5	SUMO2
1.53482281753513	1.76660295421708	1.46103672986477	2	CCT8
0.0629589057327894	0.0294355965473311	0.0241672839106754	1	FPR1
1.03439924974559	1.19787613664805	0.980377467514933	2	ARL5A
0.995566600168889	0.906755169941227	0.707597571402708	5	WDR83OS
4.0527003314129	3.63668724386057	3.03995077872935	5	ATP5MG
0.572933192895779	0.53986795270525	0.422356121416253	5	DPP7
0.48286071639939	0.474111399312933	0.414627345343133	5	TMEM219
0.674985500890739	0.676924969433584	0.516493788510077	5	TSPO
1.10538370943913	1.04289717121732	0.804704995955776	5	NEDD8
0.246981832981905	0.231804315346684	0.238130132643284	1	NAAA
1.79145930057579	1.75437520295177	1.73527906036683	1	IER2
0.142933977750492	0.0990161952062218	0.151065103501229	6	FCGR2A
0.544685160691614	0.515286695943441	0.423988577733119	5	BID
1.45282457343015	1.47433880367379	1.19968518159602	5	ATP5PO
1.04284396121862	1.06899855199906	0.794356998750939	5	PSMD8
0.398607157818627	0.214531336513316	0.20914370800445	1	CXCL8
0.606972405467349	0.658109731617349	0.459508292200725	5	IDH2
0.821058008363054	0.810935037640861	0.692574377895583	5	VPS29
0.378596002494533	0.358359807958255	0.294904516278167	5	LAMTOR2
1.8965859575394	2.40103290894589	1.8355656818163	2	MIS18BP1
0.495330153924802	0.466017670778159	0.364603787822253	5	NDUFS8
1.12729597681024	1.05946170719585	0.946813588631812	5	KRTCAP2
0.714777971597752	0.83115215213861	0.683125375694339	2	PRCP
1.52904200815133	1.55122847900817	1.37544222013799	5	UBXN1
1.28420644215563	1.16959062338302	0.939020203817208	5	POLD4
1.44075235477265	1.36947076662733	1.24128621530284	5	ATP6V0E1
0.745339847811466	0.769599288344248	0.704531467666275	5	TALDO1
0.445348128950613	0.445197733716254	0.325437715652097	5	TUBA1C
0.0365433787141956	0.0203819388240316	0.0167504506598104	1	FPR3
0.474754761485468	0.465320403913872	0.38861180243068	5	ATP6V0D1
0.986744036993293	0.913851012446013	0.936158420023991	1	RAC1
1.29637111346454	1.36001129742561	1.03739522582838	5	EIF1B
1.13275905024013	0.948032729098321	0.899740414110244	1	COX7B
0.713291954365292	0.661661206506874	0.522347270191977	5	TRAPPC5
1.8705274035499	1.71344706063304	1.52915196375788	5	PSMA7
2.67573541082673	2.7819501571642	2.73126341258292	2	PRR13
0.935667471510078	0.905294799999549	0.730186506843298	5	VASP
1.45805286651836	1.41885093436158	1.15519877090444	5	C4orf3
0.460916164136883	0.45764630308475	0.343776946254229	5	ZYX
0.251910856838508	0.210864228361495	0.212562258256359	1	GLIPR2
0.621269279225412	0.621669383866921	0.478872980005421	5	LAMTOR1
3.92287858539419	3.95205302234996	3.65013974471792	5	CAPZB
1.00122413217612	0.886270227601305	0.769397700216027	1	PLEK
0.796632248600916	0.705578374468038	0.547639747156968	5	NDUFA12
0.842719578325946	0.856384776704857	0.732797266580761	5	RBX1
1.83510631112338	1.8961212749802	1.57876155631091	5	ELOB
0.694922194106491	0.865231237679026	0.591892494333141	2	DCXR
0.0753360413588735	0.0600135155317258	0.0711848628818079	6	SHTN1
1.36223458497166	1.31426374148258	0.967420350147586	5	PPP1CA
0.527366934467727	0.526492012202691	0.44487793431576	5	AKR1A1
5.24464567823568	5.42175802634539	4.59900928281963	5	COX4I1
0.555484055986041	0.524223074043048	0.427492258498583	5	NDUFS7
0.704394828461804	0.588446239582752	0.554321165184201	1	IGFLR1
0.954271325282648	0.905514909322343	0.756657619656077	5	DRAP1
0.393206255874299	0.319789672317874	0.295149351711797	1	CARD16
1.8841305131195	1.92908769188418	1.57743990981506	5	COX7A2
0.81080697008269	0.766930692720939	0.60853328968991	5	WDR1
2.38741233883637	2.37567738803377	1.96298006317893	5	SSR4
1.25752873808663	1.26342545248251	0.906894644471145	5	HMGA1
0.066941267719377	0.0274126476121676	0.0278007618149761	1	CD14
1.97752516135392	1.72120890302375	1.48296829927465	1	SELENOK
0.998102065405866	1.02504888857712	0.83075448921468	5	H2AFY
0.717289584695145	0.603513042151903	0.624859288372079	1	LGALS3
1.83706683697015	1.67546120364917	1.71414933807513	1	LITAF
0.844501495892761	0.857476072410881	0.643682559744906	5	VPS28
1.89130239939938	1.65408203519447	1.71141858485203	1	ARL6IP5
1.8316724005941	1.69285462915002	1.3425992444041	5	SAP18
0.282942544264222	0.333330148912261	0.246439635567319	2	SMCO4
0.11281433497124	0.0977964906160255	0.0771658829724928	5	CLEC7A
0.938714617064033	0.992011941707576	0.71784243691546	5	ECH1
0.103347894735078	0.100544482963346	0.104629420189344	6	CD302
2.50507071778206	2.42076188739043	2.02949201741463	5	COX6C
0.052456380368199	0.0301461670924379	0.0333901994599514	1	PLBD1
1.76002082354359	1.83319208061616	1.39579771089576	5	CSNK2B
0.1912002789266	0.140972583953078	0.131831771604771	1	HCK
0.558481319047067	0.57244943560941	0.491831220816166	5	ARL5B
1.58318362655955	1.55616387030702	1.3020777377199	5	NDUFB2
2.74146777050309	2.73539027095513	2.45094786554773	5	ARPC5
0.574090806082946	0.591640684942641	0.600122959004614	3	AP1S2
0.944091133972099	0.923939467031907	0.677278823583639	5	ATP6V1F
1.06244930372345	1.08427918658276	0.87831363550491	5	LAMTOR4
2.06304156736374	2.07381693937092	1.74740685543969	5	HLA-DMB
0.731183552951226	0.643665068344984	0.619973000707799	1	BST2
0.777124831714953	0.808705292859847	0.60793862691788	5	NDUFA7
0.744583239378877	0.602369713962141	0.646841524492406	1	CKLF
0.44484436903455	0.483248201144021	0.468616096414004	2	MFSD1
1.31760024820152	1.14934827160678	1.03427684426571	1	CTSH
0.483117058960772	0.413659138003193	0.31173889741571	5	PIM3
0.637467181530189	0.656529640519781	0.482603797219583	5	PRDX3
1.05243070182277	1.08389491881731	1.06023170451221	2	RGS10
1.49730491399361	1.49091125161368	1.22343154708996	5	ATP5PF
5.69506745121305	5.89141902627381	5.32422220081499	5	TMBIM6
0.881079269280156	0.933152215279158	0.76339458688091	5	SDHD
0.0685666089679614	0.0521416629850107	0.0490945504238837	1	RASSF4
0.262696044173841	0.222570594549415	0.16728464852823	5	ALDH2
0.575325691456092	0.563728528311813	0.431365500216755	5	AP2S1
0.910475017120767	0.966120117039995	0.766704735502492	5	NDUFC2
1.26849596476279	1.13951614470675	0.88892607593375	5	PSMB3
1.98767	1.93892325779923	1.60711204073932	5	COX6B1
1.99440573307681	1.91449532470934	1.57421458097344	5	ARF1
0.903342088812925	0.897112691552878	0.682493478694948	5	PSMB6
0.306867314478582	0.27989226607881	0.28492111410043	1	KLF4
1.34365	1.2653336431222	1.08429811784813	5	APRT
0.298229185766603	0.206115071772822	0.15250692742879	1	NINJ1
0.160370064556807	0.149250071350357	0.149218053286169	1	CREG1
1.16638267714345	1.2309781058634	1.05834764514373	5	ITGB2
0.127681774140604	0.0968717018325208	0.102450766396864	1	MNDA
0.245287189979009	0.262332706430517	0.16822046321298	5	CALHM6
0.128949137803406	0.0709874828298087	0.070253601649681	1	CPVL
0.985045026965544	0.96850587861253	0.786211394044217	5	BLOC1S1
0.112021854878527	0.0632401827142787	0.0483052123343113	1	SERPINA1
1.52666663363308	1.52093457161532	1.12517435029976	5	NDUFB11
1.08128214930556	0.924532909830635	0.855009236329481	1	BCL2A1
0.0227293171365034	0.0209689634497636	0.0158315322533675	5	SLAMF8
1.4533053786373	1.46640507106208	1.23362782215034	5	SPCS1
1.35998743903841	1.3791022643556	1.07049476016477	5	UQCR10
2.16394665846323	2.49197764669421	2.30359416411135	2	RNASET2
0.925434174986944	0.932115648957796	0.676735950721077	5	ARF5
0.614324908109223	0.662211907873708	0.50200286574799	5	ATP6AP2
4.58659099213448	4.2618752393577	4.6420108280711	6	ITM2B
1.1547643438563	1.15003189809714	0.886232663291355	5	PSMB10
0.0636104001810392	0.0415788918087426	0.0307103919146252	1	LILRB4
0.356919478777725	0.358455916879356	0.326963075934869	5	SIGLEC10
0.846914136781318	0.785858776856307	0.687455687932861	5	CSTB
1.12866230522043	1.19982550813815	0.907286009032678	5	CHCHD10
0.403701041321685	0.371093739702399	0.305359031282769	5	LGALS9
0.42732779659305	0.298729039476178	0.309918819431145	1	LGALS1
0.516470428940276	0.442040270135521	0.333992326371491	5	SPI1
1.02052641559373	1.00506794831568	0.735815788365267	5	RHOG
0.689853555478009	0.746373543633624	0.5145635334984	5	PGLS
1.13933713618413	1.13690976206774	0.861464522176939	5	NOP10
2.05596294291467	1.99413766287622	1.81938544349132	5	UQCR11
1.18521976287276	1.18798930905688	0.918408361728378	5	NDUFB8
1.04932612675407	1.16770899845861	1.02196426035434	2	NDUFA3
0.646294151759794	0.763994106001617	0.648505371149789	2	TWISTNB
2.15555574325842	2.31788007771961	2.06489255279243	2	SNX3
5.93781794419305	6.37242438701166	5.06936240205753	5	ARPC3
0.831936774570787	0.84971720465808	0.603004827064499	5	PRELID1
0.183428120667393	0.135177599368723	0.124526482922306	1	FCGRT
1.82662378671773	1.78710874117932	1.48405564960981	5	NDUFA1
1.25995011548133	1.07855325922302	1.06397408070038	1	S100A11
2.14718965090201	1.98502848935299	0.728523030555433	5	HSPA1A
1.38977619578955	1.40893962789704	1.03351528465037	5	COX5A
0.825940281745178	0.835531876410505	0.577834565354716	5	ATP6V0B
0.66393284971261	0.525356973802022	0.538035985446706	1	NPC2
0.512259708501114	0.4783504282749	0.404838896031233	5	RNH1
2.0574312896368	2.08265893924861	2.33686701893735	4	CTSS
0.441700340736758	0.235945302349903	0.204438335670501	1	IL1B
1.56504682993651	1.62102626413787	1.40211495636728	5	PSME2
0.266675986772912	0.169088456757509	0.146126599872273	1	LST1
0.15850442578707	0.0938736287331705	0.125400356639538	1	CEBPD
0.37628535193331	0.271603511615389	0.226131836828745	1	AIF1
1.80010889079784	1.94162482012641	1.64524157033204	5	PSMB9
0.134972272630014	0.10684787254456	0.119859421771942	1	CTSL
0.0846328321789274	0.0556126084988812	0.0459021089694448	1	HBEGF
0.617642651224795	0.577249876141146	0.474957535652461	5	LGMN
0.226687964852314	0.178014980629668	0.146680243894624	1	CD68
0.389080785161011	0.35839649151735	0.28566626496576	5	PYCARD
0.124884401369929	0.0849358630248261	0.0654942926103848	1	TMEM176B
0.625551779151281	0.492852965458659	0.421387399894025	1	CAPG
0.123683595440054	0.0760485457822433	0.0545165726287077	1	MS4A6A
12.0136320220745	11.8436808965241	9.88503097556075	5	HLA-DPA1
0.0876329833988631	0.0607754910040638	0.0468810605944503	1	TMEM176A
1.3547902501517	0.988266930215232	0.812581341924388	1	ATF3
0.454958561882484	0.271131827894979	0.266044203610202	1	TIMP1
0.179795211305385	0.13959916956693	0.0898403231352845	5	NLRP3
0.551200463132358	0.56907399848658	0.451600153938379	5	ATOX1
2.03358370129564	1.7497718759272	1.58341836249939	1	IFITM3
0.14001380980108	0.114457876118542	0.0617409830896193	5	C5AR1
0.399096555720902	0.17353728846915	0.140891847147673	1	PLAUR
0.91369480692287	0.619441761428895	0.518845333554696	1	CST3
2.86378956090223	2.5037666436352	1.94375182743437	5	IFI30
1.93260375347285	1.51542050705224	1.65067874273493	1	SOD2
0.00407584307457432	0.0444671395635262	0.439970836039602	4	AC105402.3
0.0501158108334462	0.0463888764614155	0.0461255004845355	1	PTP4A3
1.59777859421141	2.0356456167573	1.83072210649054	2	DGKD
0.192932489173082	0.190806151523476	0.290858649429366	4	CFAP299
0.123545529114559	0.046386200184269	0.206686567794705	6	DNAH7
0.0901314637699813	0.0308929605602308	0.146105818788738	6	RP1
0.106189278971793	0.0671418648254179	0.189047984707315	4	TMEM232
0.118025215654967	0.0451606116022084	0.186251555555715	6	HYDIN
0.0914687821992546	0.0321816191120117	0.134359737044696	6	SPAG17
0.0740776201114436	0.0349332858976034	0.131810418040781	6	ERICH3
0.0560411044003507	0.0225907980445046	0.0952052920016773	6	CFAP43
0.290796043545133	0.226302553075616	0.397939495058987	4	CDHR3
0.156915292712699	0.107893331604047	0.22494305832045	6	NEK10
0.200300881340028	0.167751491066472	0.284030189174765	4	KIF21A
1.73065545671048	2.02803006899764	1.98895412893113	3	SYNE1
0.0750523376978217	0.0260666500651226	0.112038394045462	6	DNAH3
0.0697613699644699	0.0311105894704937	0.120062498723633	6	LRRIQ1
0.107249153865334	0.0367101091251397	0.185547592443898	6	CHST9
0.0676288925372924	0.0314082043933232	0.103499372405588	6	DCDC1
0.0927466892193549	0.0908064998396547	0.117131342322787	4	BX284613.2
0.0615130761430136	0.0227533576366692	0.0880437858676773	6	FANK1
0.167674986070914	0.109200688587193	0.193400867354808	6	CFAP54
0.0459358914257559	0.0171260122211546	0.110810128474755	4	EYA4
0.0962196349778996	0.0716630936348132	0.141792083230438	4	WDR49
0.257742432698596	0.228597636442005	0.443200356743164	4	CCDC146
1.29412208812288	1.31221442159712	1.56978523496358	4	DIAPH2
0.171858388999299	0.0671002913532706	0.220234811305738	6	DNAH12
0.0510129462026972	0.012479590370084	0.138637911385368	4	IL33
0.0991381122360755	0.0722685673936961	0.140974895183952	4	CFAP70
0.475488701287576	0.387496493016905	0.778579492178801	4	PTPRK
0.0601931279674005	0.0219876672157495	0.0843255644452879	6	ZBBX
0.0498168272589082	0.0404897161283529	0.0984850470266845	4	CCDC30
0.170977823137003	0.150573688759599	0.236858186047704	4	STK33
0.048969527870177	0.0269248151237524	0.0887982868771761	4	ARMC3
0.102747099930766	0.0580909745712322	0.143868865320724	6	DNAH6
0.0891195509582956	0.0480134191871583	0.177260783408985	4	WWTR1
0.0208335867111812	0.00791372647386954	0.0343266210033618	6	NWD1
0.0977115851901915	0.0769139574259005	0.119544437970645	6	ANKUB1
0.105743318690685	0.0561657351612251	0.121043182994469	6	SPEF2
0.0560941290916972	0.025735574306212	0.0935498257741935	6	DNAH9
0.078378363938124	0.0369643301515293	0.119747083572379	6	PIFO
0.118231627951167	0.0783637858765478	0.17742586284119	4	DYNC2H1
0.193409204577217	0.105329950816586	0.252302957522214	6	RASAL2
0.032914199114016	0.0333670018004747	0.0690427967732856	4	SLIT2
0.443893981410835	0.475992229327361	0.634469129365971	3	MAPK10
0.0912260429197976	0.0557810638794621	0.170328754543432	4	RSPH1
1.49572236510829	1.25446733532338	1.66481666612661	6	ALCAM
0.243397822524482	0.177345682803259	0.284165389830197	6	ITGB8
0.180223515711537	0.0921186419879507	0.235828279459683	6	ARNTL2
0.0981118224182576	0.0506297232699643	0.129321394150529	6	KAZN
0.113441264490007	0.0526905837138233	0.153566483877531	6	NRG1
0.708630758237929	0.626354296907785	0.845055788208393	4	CSPP1
0.0426305813724591	0.017033059732057	0.0819706894641159	4	TUSC3
0.946534690512709	0.960670767794355	1.13112736228922	4	ODF2L
0.58696188424181	0.413897860201362	0.710485038259914	6	MAST4
0.100980946660904	0.0617158701114673	0.166151053588376	4	KIF13A
0.111406022767299	0.0505352573603262	0.170474638480532	6	IGF2BP2
0.440035852403638	0.278359211548589	0.566929636657129	6	ETS2
0.0349745110765231	0.0133316935077496	0.0474184846771439	6	KIAA2012
0.0939700754859508	0.0779089549379659	0.168816530509478	4	LAMC1
0.0349579302387279	0.0156009702801396	0.0560647821722621	6	ADGB
0.868906129938922	0.872527873746234	1.22137699322757	4	RALGAPA2
0.432359240678097	0.384125341659948	0.545919960806084	4	WDR60
0.0280117195052276	0.00967077153073063	0.0409025190514104	6	MS4A8
0.0369593222293526	0.0145323106260544	0.0517105728576607	6	VWA3A
0.068309015385359	0.0308630610829977	0.0968444534074701	6	PACRG
0.0625899646290177	0.0313604054499038	0.10192985310388	6	CCDC170
0.312182647631251	0.339171357633038	0.42896865877663	3	CRIM1
0.0584681914117294	0.0301153875659703	0.109877386347742	4	SNTN
0.071387049607128	0.0542950197270578	0.100996987066367	4	SAXO2
0.719453583569331	0.593790669920696	0.969939543234162	4	FER
0.048915457361752	0.016436684120481	0.0563044088913744	6	LMNTD1
0.451546392668186	0.497782019234964	0.500005392503358	3	SPAG16
1.6565837622235	1.77742442248714	1.91061087568596	3	NCOA7
0.239530099460993	0.206206229554464	0.324988172472407	4	KIAA0825
0.513573418878655	0.429353971729336	0.672577054246649	4	ULK4
0.106387650317517	0.1057429330659	0.140265532458184	4	WDR78
0.170784850503753	0.113496997749466	0.23201106032699	6	PLEKHA5
0.0448062757110573	0.0148120820127138	0.0555004159564525	6	CFAP69
0.0774361563355737	0.0195980438348057	0.151513461331435	6	TNC
0.434891315108326	0.531962463001552	0.561932176184524	3	PAWR
0.148210103706414	0.0573600089965576	0.215939946513061	6	ITGA2
0.058442503809115	0.0319266557864738	0.0746583061338209	6	SPATA17
0.0568729336954911	0.0243179106012389	0.091975926084162	6	CFAP47
0.0723197389286692	0.030068738141189	0.103504646381256	6	MEIS2
0.0673201573384696	0.0317223568127778	0.111719652841568	6	YAP1
0.0528111134057647	0.0126254332581082	0.0456910732688326	6	CFAP157
0.0465357636356577	0.0167395969053564	0.0591229898454025	6	AGR3
0.15056163271668	0.155278233054439	0.220278918813103	4	LEKR1
0.0317036644542659	0.0134847278035763	0.0497564259033581	6	CCDC190
0.0422649918260033	0.0211956428804355	0.113704335326797	4	PCDH7
0.056905897380725	0.0278911150391314	0.0990811845748429	6	FOXP2
0.278787091273837	0.30937203014037	0.371802567095252	3	CCP110
0.0747764098042652	0.0510840688283647	0.107660066878861	6	AKAP6
0.438290308455145	0.468244578300486	0.57725077913382	3	AC092683.1
0.114653114401522	0.0954939625249985	0.14083457434793	6	B3GNT5
0.176130044328543	0.142205709500104	0.259797699106481	4	CFAP44
0.232832509622236	0.223734302528209	0.245096310389582	6	CCDC173
0.0327160614076518	0.0142376576507299	0.052344561964031	6	AK7
0.653184287868332	0.610059020439839	0.806366982747928	4	SLC20A2
0.0297250205278889	0.0108912696320867	0.0513531486463786	6	DRC1
0.0279348698008935	0.013429691342222	0.0506897215727988	4	VWA3B
0.16972828824271	0.172540645835344	0.217215454952062	4	CEP126
2.41918217315362	2.45256582940435	2.91637831716427	4	RFX3
0.374331025053034	0.334790305515813	0.420459152588193	6	EFCAB2
0.071071355733841	0.0488968985974272	0.0990759577685203	6	SPATA6
0.281416726449651	0.311661131719256	0.317616587258701	3	SH3RF1
0.123820344360392	0.0875550449180534	0.139804636316666	6	ARMC2
0.233012667739068	0.174849376786813	0.299421018699656	6	AFDN
0.659310671214623	0.567040335911605	0.774938941682337	6	PDLIM5
0.0516807872844313	0.025100275074816	0.0836044352233736	6	CACHD1
0.199777313706216	0.153404942117237	0.267415806069003	6	EPS8
2.47523860059174	2.37322826635491	2.75636931532905	4	CAST
0.14106536805213	0.107517563925518	0.177334530314899	6	MTUS1
0.0938873910055918	0.103066364377961	0.173371453145155	4	CATSPERB
0.0354185977655851	0.0151114371851571	0.0491171285948588	6	MAATS1
0.0275526639778836	0.0143094174678681	0.0419033344727722	6	AL022068.1
0.0517310876171751	0.0227177455385324	0.0879342397046134	6	GALNT18
0.0421942481263139	0.0169914156280155	0.0698946674814379	6	TTC29
0.158027867304492	0.133223689821911	0.28138990901102	4	ERRFI1
0.0259771951630926	0.0126942592769761	0.0365912617188186	6	CFAP53
0.0503192618652721	0.0287081650787458	0.146969351927965	4	MIR31HG
0.210343542770924	0.165971973163756	0.205509983633794	6	ARHGAP32
0.0418768208171089	0.0190004893036425	0.057953188028161	6	DNAH10
0.0338416518234695	0.0178709052440472	0.0488209088987573	6	PLCH1
0.025573081434689	0.0108454743878425	0.0416173590048737	6	MAP3K19
0.0708949729211077	0.0423231991359929	0.11802099831694	4	ENAH
0.12344035355879	0.0888527258439741	0.162861273974125	6	MT1E
0.292010282871541	0.244886	0.416893934215742	4	DGKH
1.12746450073963	1.1469277751099	1.3697283311766	4	IK
0.0411037453827054	0.0210686920867412	0.0733070641332176	4	EFCAB1
0.156512497868441	0.0663232383870934	0.175413151934425	6	NEBL
0.0271589426074163	0.0186674452629526	0.0535094894135036	4	ARMC4
0.825315892715469	0.789489140337148	0.928361610250657	4	MCU
0.310981536775579	0.318157993347154	0.36072409577307	3	NDFIP2
0.0267738129677159	0.0113122242852303	0.0459314072193619	6	CFAP221
0.0995270387750889	0.0375935503872366	0.136734339162233	6	RND3
0.15980624253681	0.147370949844601	0.249905523864215	4	TRAF3IP1
0.107246549913437	0.117485535341079	0.135876446553294	3	WDR66
0.0385925571161882	0.0299572654401925	0.0566126991515356	4	LCA5
0.450943871991138	0.429638709318326	0.495041439853424	4	NEDD4L
0.056788838042117	0.0252674513960252	0.0733430422167319	6	SEMA3C
0.041500504905074	0.0152298750990768	0.0627998451437405	6	CNTNAP3B
1.10469749525433	1.16776752427529	1.38037951665109	3	CLIP1
0.099014413020443	0.048381343420556	0.183703188354908	4	NFIB
0.081798949609133	0.0600206897538503	0.114171777597584	4	BBOF1
0.0348805408425122	0.01558357830593	0.0640280161482958	4	RASSF9
0.886089417663764	0.71442977552381	0.860266457170385	6	NUCB2
0.238035413228184	0.140104081764638	0.263600610363362	6	ARHGAP21
0.169339132762538	0.12004566552276	0.195735741441842	6	MET
0.619246771439656	0.6945496412876	0.815086130632338	3	MRPS31
0.277509893569159	0.286757916391189	0.286474763659998	3	CTNNAL1
0.668324996493138	0.697800154587985	0.714927250830333	3	ANKRD36B
0.0315732831972846	0.0205539898150948	0.0524565256630563	4	SPATA18
0.744671317542871	0.746522540576894	1.01584173222436	4	ARHGAP5
0.142184025021562	0.0575219562389203	0.458878478428623	4	SPARCL1
0.040677010841601	0.0229763153722296	0.0583417699172255	6	CDS1
0.0297012475652895	0.015393178057731	0.0408638551675304	6	ARHGEF38
0.100968781147319	0.0425593009051252	0.143461294030426	6	OSMR
0.0288186289917642	0.0115301396378561	0.0444597012421297	6	CCDC60
0.0499427075628604	0.0273541330671291	0.06610609523309	6	NPHP1
0.186013024970299	0.166911025670709	0.226286517120235	4	EFHC1
0.594505669160665	0.5718198240845	0.639132870185811	4	TSC22D1
1.40662324127897	1.32191159817016	1.76370113724336	4	BCAS3
0.110158491407838	0.0629024992225185	0.111851727030959	6	TRIM2
0.200554872364696	0.105103474616519	0.233151643192132	6	CCN2
0.0372150775970642	0.0232406260650537	0.0799888740442876	4	PTPRZ1
0.0196137633462807	0.00971428586661755	0.0504721354575642	4	COL4A5
1.64752737007362	1.66131414117726	1.85395459883947	4	RB1CC1
0.11789986335279	0.0640736897249977	0.148056816593376	6	PCSK5
0.0557306111765852	0.0363487653532166	0.0795371437006625	6	LRGUK
0.0328287308807592	0.0141616586138636	0.0596130956303257	6	FILIP1
0.0245796734079666	0.0105735022930599	0.0381031801676746	6	EYA1
0.435672459581913	0.449124293951016	0.509600367165575	3	ASPH
0.0229404463108963	0.0101209766905988	0.0334642114155148	6	Z93403.1
0.052364583966935	0.0247596930046993	0.0805448641744792	6	GNA14
0.243822030878821	0.257593310578356	0.28221057673139	3	KANSL1L
0.438350832367484	0.397765302043845	0.48349581080597	6	ITPRID2
0.39035098179112	0.260669600509495	0.488738279179065	6	GNAQ
0.256250383836238	0.206752733589796	0.226967920479221	1	CFL2
0.258201044472302	0.127651571253736	0.285254930727381	6	KIAA1217
0.0716559400623724	0.0218603447990777	0.105857262174975	6	CCN1
0.049033574515752	0.0277230799062555	0.0713378826965518	6	LRP11
0.0384784272459368	0.0270911089404105	0.0527961935321452	6	NUPR1
0.0770164802907618	0.0663532689314272	0.124136492787246	4	ARHGEF28
0.0334719693769194	0.01536585945597	0.0397566204696178	6	DNAI1
0.073261789824368	0.057759953796732	0.0982426441641373	4	FBXL13
0.978896898840838	0.901699749426903	1.01472528696105	6	MT2A
0.0626112460811678	0.0403576451631546	0.121704433128957	4	UACA
0.170410855505197	0.0878142972539673	0.148057644505265	6	FBXL7
0.295021800827666	0.279503408131011	0.352335320708508	4	IFT88
0.624275032795754	0.574156558981848	0.726208955333014	4	SPATA13
1.44719708418833	1.26055331277355	1.75139246524431	4	INPP4B
0.854888545103454	1.10702479534075	1.08487653040605	3	YBX3
0.470487737512348	0.513579558391717	0.58032248323234	3	ITGAV
0.0382929455486059	0.0169403425536192	0.0599053746182079	6	KCNE1
0.21726801760635	0.170722821248206	0.211629571453748	6	ARHGAP42
1.70961901072116	1.6840017107546	1.77327839452206	4	KIF2A
0.810108964994878	0.861911411732422	0.931368516289653	3	KIAA0232
0.06277841278715	0.029162254131943	0.0974213665904307	6	CACNA2D1
0.0932105662386413	0.0741434122732793	0.103277384450344	6	CETN2
0.445158227605133	0.426750092289769	0.537510179475717	4	DZIP3
0.583722873873651	0.586893019428441	0.791042442056429	4	LMO7
0.475806160450856	0.429206152004209	0.554617106830594	4	SMURF1
0.113121683823934	0.067307526775898	0.130760842807045	6	LAYN
0.0410606018578693	0.0193252451336393	0.0451548790488724	6	KIAA1211L
0.173690452221524	0.127676940941879	0.218832202666253	6	TANC2
0.0641137776788066	0.0640587536649684	0.0726710504119382	4	IFT81
0.0988265823353612	0.0977519051720922	0.176588289922367	4	CHL1
0.169558518255693	0.0594199586173343	0.192374950730411	6	LAMC2
0.0248331710756446	0.0136334213820833	0.0434292207200284	4	CC2D2A
0.120792601162065	0.11299832995718	0.166307186790039	4	ZNF440
3.29438696084751	3.27521712447891	3.82411721047392	4	PCM1
0.0538220293987497	0.0433202068919074	0.0824740311864053	4	CALML4
0.697789951829594	0.527792749995135	0.956001157479304	4	GPHN
0.471892588684104	0.492891718764382	0.590361092579766	3	APPL2
0.102921300745237	0.0890388395924472	0.133650417360368	4	PARD6B
0.270347727882454	0.235109961273122	0.350354341666519	4	AK9
0.328205780569051	0.32713709877996	0.435804367890693	4	NFIA
0.0824350687564027	0.0472725229736539	0.105137937628289	6	PLCB4
0.58040005150323	0.635308012050228	0.950343890735579	3	MACROD2
0.194897414587664	0.130807389015536	0.214262340406603	6	TBC1D8
0.117057569218499	0.067972907546251	0.172518572473464	6	CPNE8
0.193271813376361	0.131752917237966	0.188192084546559	6	ADAM9
0.0354702325114324	0.0177274564803454	0.0549933129710293	6	PRSS12
0.0618333714936827	0.0383498879265523	0.0750974743881645	6	CDC14B
1.45388081266913	1.47074383049106	1.55487301032815	3	SNHG5
0.116157112186611	0.103191823663683	0.138984518940413	4	MLF1
0.0510347770195872	0.036244221742058	0.0582952134875102	6	FRK
0.373399360748309	0.399168413483658	0.387328954846584	2	TEX9
0.282566907969719	0.214136934929737	0.150407249013531	1	DNAJA4
0.141182182898048	0.075067336256075	0.159475802672032	6	CDH1
0.850584658940204	0.906817960109729	1.22100077855907	3	RCAN3
0.209333836288722	0.204986671529325	0.271940315766375	4	MIPEP
0.430705021185316	0.401052538324843	0.608818405813142	4	AHCYL2
0.146494911238268	0.113272213559878	0.211867561947397	4	MAGI3
0.249459743223951	0.143638184651984	0.263807511325451	6	SH3D19
0.617316495985099	0.494701841627443	0.787243311653514	6	PTPRM
0.619574010982275	0.592924844332912	0.857386447692456	4	CEP290
2.30142486563921	2.39909434172998	2.63473911845024	3	GCC2
0.155965620934171	0.0619610929621307	0.252320132834535	6	CALD1
0.101020630637788	0.0680022488230251	0.115081832678462	6	NHSL1
0.0465375962462287	0.0303854324255434	0.0594888918036618	6	ATP9A
0.190502444598876	0.247328937362884	0.169838982036514	2	NSUN7
1.95756505534332	2.0248157667157	2.3307666660196	3	TMF1
0.0806437887522589	0.028278119499781	0.137356218979306	6	IGFBP5
1.57906071381352	1.63912326179142	1.4869497617829	5	IFT57
0.0250077479744671	0.0135195949595448	0.0400754810655397	6	LRRC6
0.0833134996789051	0.132791550446831	0.0868014373864137	2	SHROOM3
0.0494055299159795	0.0328039832221222	0.0750983587033976	4	DSG2
0.948256488624334	0.876532724986603	1.09276611435376	4	CCDC186
0.333885832665141	0.284908919607417	0.387668351390843	6	TTLL5
0.467377306881852	0.418244975078365	0.595044907429057	4	ALMS1
0.614888849982734	0.244833407886217	0.825939059773704	6	IGFBP7
0.673003111352668	0.400575136714249	0.72567618285313	6	ANXA2
1.27596543186733	1.19460133698284	1.44435219429172	4	HIPK3
0.0697089030352967	0.0422427273055129	0.0862713904721788	6	HDGFL3
0.0243959574695089	0.00964990802229256	0.033518139667668	6	TTC6
0.0297366048208831	0.0141982258091363	0.0429073401398466	6	ALOX15
0.0373722425546348	0.0166694125790734	0.0502990447057567	6	ENKUR
0.786562224788761	0.971049143863686	0.931111330036382	2	MAP4K3
1.12776451129639	0.988663489978061	1.22784174803462	6	CDC14A
0.180324016882686	0.142735072941033	0.21931842146614	6	SRGAP3
0.329769590162976	0.347746905352703	0.426131677703131	3	TTBK2
0.0602111806474606	0.0344451154844875	0.107313935001401	4	CAMSAP2
0.800406957286627	0.718941877489476	0.906257282173528	6	CCPG1
0.774419817438886	0.757546066794976	0.884882010415157	4	XPR1
0.724604283784185	0.696580286492139	1.06247546567569	4	SLFN5
0.146074464137131	0.0699496211608041	0.204621979326473	6	TJP1
0.0463062016783734	0.0187213694213336	0.0510029751463562	6	NTN4
0.733577756528332	0.754667485435059	0.957095879213272	4	WDPCP
0.265391310770839	0.229290940157781	0.318838939990221	6	PKP4
0.275431956302586	0.167519022116739	0.314488544267341	6	SVIL
0.507549553947585	0.464538073446583	0.5864065265167	4	ABCA5
0.0890384597906689	0.0366440215732432	0.0829929206675855	6	MYO5B
0.0279571439701529	0.0114402077301525	0.0446926446892082	6	LRRC49
0.210086366013255	0.148068814315857	0.321015510773424	4	KLF5
2.53872931397357	2.52095857921704	3.01268843523789	4	GOLGB1
0.752423843848867	0.662758395953244	0.904948509676983	4	CEP83
0.682341603539764	0.687400930325854	0.864654211658811	4	MYO1D
0.290683890176833	0.246796117618942	0.287349009915016	6	GADD45A
0.251995294032356	0.211656534792281	0.244441631336809	6	LZTFL1
0.0251675898671578	0.0207580983386616	0.033859878464237	4	PCLO
0.287314928346441	0.21456444734097	0.319066995708527	6	RDX
0.456915156880799	0.32808959678611	0.546811160777295	6	FILIP1L
2.67560585705444	2.84243251390796	3.26964687595312	3	NEK7
0.0234842098547729	0.0125018182392151	0.0324807998010775	6	CLIC6
0.0556993536738667	0.0319844813386194	0.0705909988726931	6	FBXL2
0.0975344908586494	0.0458881419170295	0.14245232776415	6	RBPMS
0.0626186904372522	0.0481876966676904	0.0942516573072774	4	FAT1
0.303895243617827	0.295700351605158	0.303073359010478	6	SPATS2L
1.71550202940054	1.75218923304371	1.64715852248813	5	SERPINB1
0.262636801177391	0.264898763848326	0.298396163233314	4	IFT74
0.0353344983034603	0.0273867995476596	0.0417550858398467	6	PLS1
0.485376457096606	0.471645877138513	0.558056263283797	4	CFAP298
0.0611783164150553	0.043068995009892	0.0797513866873762	6	IQCK
3.11011605899469	2.96636106080253	3.03629120418078	1	NFAT5
0.0479688792834735	0.0357040632492027	0.0639356301025798	6	CASC1
0.0393617831130172	0.0282913253664868	0.0600193395091107	4	CCDC113
0.574539522986517	0.604557593848165	0.648315192504316	3	TUBGCP2
0.0778211458597642	0.032933994968998	0.114885755325514	6	GNG12
1.29630045736667	1.60944390070052	1.61967493095541	3	LINC01619
0.133141976269569	0.127253314050902	0.124104752833502	1	C3orf52
0.0820579742876695	0.0527059681767034	0.13921558508126	4	PLS3
0.267613384661492	0.276090096297575	0.301013504268722	3	KIF27
2.01452416375264	1.70765169511826	1.78814395102767	1	DYNLL1
1.69535101051125	1.96237514791348	2.06675655856102	3	YWHAE
0.048452580179145	0.0170834893158663	0.0903994298875807	6	CCDC80
0.26667771958064	0.198727033256793	0.475607094977757	4	DSP
0.478317354669421	0.252216473293708	0.392018255756422	1	RBM47
0.523342573133901	0.597475933365026	0.493397656626339	2	SLC37A1
0.0454037884070149	0.0161512353441189	0.0744837240003147	6	PARVA
0.241315590840905	0.215320885390593	0.301246568308653	4	MYO6
0.0409973287916219	0.0212292678407616	0.0506793093261119	6	WLS
0.523680412934755	0.477321770452333	0.746840882164467	4	BBS9
2.57967837687511	2.6325515401633	2.93648067161845	3	XRN1
0.419498314281125	0.163639880137101	0.265211917229464	1	ARMC9
0.479056095563189	0.439887442867031	0.509684333151191	6	LIMA1
0.0579183560487419	0.0395452981323712	0.0942051071889358	4	MYO10
0.131467884210619	0.0814483214814725	0.17227727170742	6	GLIS3
0.627047496548189	0.575436469089181	0.67192474789352	6	TTC21B
0.239386023874527	0.196537180599516	0.250412551248243	6	PSD3
1.92713026565267	1.69800360545421	2.47052785043263	4	TNIK
1.80137173095655	1.7809815789197	1.69793729163247	5	PNPLA8
0.158335499856031	0.139583952366486	0.228470452114418	4	CAMSAP1
0.489876499484501	0.494047056393247	0.565005149958588	4	PGM2L1
0.554681754872295	0.579537477427424	0.677701323543779	3	CSNK1G1
0.0964440174613553	0.109812114710279	0.118678875184497	3	FZD6
0.112175567177326	0.0646697071666667	0.122639791931171	6	MAP7
0.976109482764842	0.967284787122016	1.31181223347769	4	USP25
1.33367484855753	1.11617312903454	1.51884937668192	6	SIK2
0.0726105076298999	0.041556154698049	0.0939456277213241	6	EHF
0.0345234038991173	0.0180671954258242	0.045948376907088	6	POF1B
0.952918334763934	0.99099053255676	1.25917346589871	4	PTPRA
0.198682818223528	0.179796589872328	0.205258227703962	6	TENT5A
2.74866376976796	2.91000028525705	3.05905267195685	3	PHF3
0.0267777704231655	0.0157560036583534	0.0471917329519858	4	LRIG3
0.460914120306341	0.46287342122791	0.546233141851073	4	IFT80
0.535152339874694	0.599681905250104	0.523144213382697	2	PHLPP1
0.808319498497421	0.771627774095454	0.962961723309546	4	GFPT1
3.14023112751148	3.20047968086328	2.93100134857164	5	DNAJA1
2.17241593866561	1.9981793986362	2.28276581547756	6	TOP1
1.47313563089968	1.46411134276894	1.83408041577505	4	KPNA4
0.226217346975336	0.20208985771908	0.268070617012832	4	ABI2
1.29603654268167	1.4866434363843	1.5795150900276	3	PSME4
0.250979798481666	0.235190418484192	0.284137477207662	4	KIAA0556
0.0783207467152006	0.0484199450644828	0.0812379440941187	6	BCAS1
0.0858916485996052	0.0845131323024934	0.113824886487304	4	UGDH
1.77693808296284	1.97195019919144	1.93721369160908	3	ANKRD28
0.990397312233526	1.0440709923052	1.16596740063549	3	CASC4
2.74321356428817	2.7045450151291	3.20166177393067	4	TPR
0.463377120353102	0.419210871551257	0.550410360509428	4	ARHGEF12
2.04162127668963	2.04279657972294	2.41404252976342	4	MKLN1
0.61714826696227	0.682970077500432	0.870803708992999	3	ROCK2
0.022147230793876	0.0104987729262375	0.0363703362357115	6	PTN
0.781629925488335	0.836462258362182	0.839996866327865	3	SESTD1
0.0711929014826361	0.0289900253484383	0.115396696094887	6	DOCK1
1.19940964871129	1.09101578587737	1.28325646285971	6	DNAJC3
0.154034995921831	0.0669594795697103	0.179833956114777	6	MAGI1
0.867717968579827	0.894207527525494	1.04998831415484	3	AEBP2
0.27612846188499	0.320108469205641	0.354058777012117	3	FBXO32
1.07399425015999	1.10734273026616	1.36670634888195	4	TRIM44
1.78252438703245	1.73375905314104	1.8824981900996	4	CD2AP
0.597606996663726	0.607601117882136	0.866654286721887	4	BRD9
1.58188313070041	1.60130276456701	2.15364487496963	4	CCSER2
1.30836735744478	1.45451618801916	1.46145875415911	3	BAZ2B
0.0343976994621844	0.0162098590059499	0.0492262599501357	6	BMPR1B
1.39228455642475	1.24052842473047	1.50907401899838	6	RAPGEF2
1.18887463187385	1.02824625994697	1.11109224043678	1	AHR
0.13793278431445	0.116066402160393	0.171067255671798	4	PARD3
0.601532196619159	0.547539147079447	0.815169351109716	4	BMPR2
1.60235487305992	1.73193508116088	1.79427	3	PTK2
0.133615157800007	0.377429140893634	0.273392811387635	2	THRB
0.44406326982987	0.407129599225291	0.558789315598957	4	PATJ
1.95914798751247	2.00961448698224	2.25492033970394	3	PPP4R3B
0.371485539184648	0.395934205004893	0.44436958266291	3	LMTK2
0.697929966675916	0.735977479092451	0.862864488377864	3	METTL15
3.03743047064284	3.01980306349169	3.42129268406233	4	KTN1
0.379347431700329	0.272125419066112	0.355907903896173	6	ARFGAP3
0.465614603777888	0.455490947691033	0.613248211727051	4	SLK
0.942905230790755	1.01114563519349	1.08943369352125	3	APLP2
1.08591681966814	1.06302639929158	1.22373505035079	4	SLMAP
0.123824249122958	0.103854025911032	0.130931595479557	6	KIF9
0.128022904471638	0.094689386133386	0.149459336543642	6	MARK1
0.515534338696787	0.453522164124647	0.586009501903651	6	PELI2
0.0410908777077343	0.0272601002105586	0.0513900287948201	6	CRNDE
0.827980355932932	0.631239420208629	0.808979105411788	6	DSTN
1.80633170299272	1.77049722298644	1.90611766579891	4	VAPA
0.122382425191023	0.0683954548911838	0.131164805042956	6	ADAMTS17
1.45357617565097	1.36762433457832	1.6865215439275	4	SPTBN1
0.37546021484203	0.353667890036177	0.471836070882353	4	STK3
0.638760698468051	0.599793518891029	0.805853039896343	4	PCF11
0.844044734113668	0.842522155629324	1.07994026665745	4	HIPK1
0.0396855104648863	0.0204495417688008	0.0571757974533343	6	LIMCH1
1.85309541445455	1.81261520036547	1.84531358524895	6	DNAJB6
0.105761631482136	0.0890621178807817	0.14764078769325	4	KHDRBS3
0.29984317443623	0.3053162576358	0.375574574905777	4	TMTC3
0.100705360187964	0.0838771763045627	0.121325511303142	6	RAPH1
0.0793444820050307	0.06974595047018	0.123071626707522	4	SPRED1
0.559292833654419	0.560909689558373	0.568529424602002	3	DIPK2A
0.566205260555959	0.502291317977409	0.567492798551864	6	PRKAR1A
2.56875	2.32882349534788	2.97010783069575	4	NFE2L2
0.465447050615346	0.486462761178381	0.431265806199677	5	LRRC8B
0.0398875078424037	0.024813113775586	0.0610284088308745	6	PTPN3
0.264595920276897	0.253205873738943	0.34088373875938	4	PER2
0.376650639418914	0.390287264217026	0.477115373812841	3	KDSR
0.0428052164353568	0.0182307148612003	0.0462882460599992	6	TACC2
0.789057900343221	0.719160110997851	0.869657008824953	6	TTC19
0.71559868619832	0.53273988707624	0.818292478818355	6	CTNNA1
0.726624952300735	0.644109056142298	0.770329895153178	6	GTF2F2
0.213432055921997	0.189547441937705	0.219814440648733	6	FRMD4B
0.506235385345402	0.578990458430226	0.573151198222953	3	DHX40
1.98886538806001	1.78966388455301	2.15191144394824	6	FAM177A1
0.410626290690511	0.328480236573756	0.375737727975345	1	GALNT3
0.0329318535722071	0.0268354918089219	0.0584092064195409	4	FGFR2
0.802996844994839	0.782070719310791	0.83736469436296	4	CERS6
1.71814973596711	1.62068104568581	1.99706678495749	4	NUFIP2
0.0853998718215248	0.0728390660417027	0.141218404451553	4	TEAD1
0.837461172210718	0.87156507476795	0.949309526003863	3	DCAF6
1.92162094125513	2.25734888503983	2.30970617434623	3	ST13
0.115047851635079	0.0561191391046812	0.117205090591224	6	TCF7L2
0.152704710211687	0.225906927315959	0.114039596452299	2	PRRG4
0.264336729467072	0.225170736872346	0.331956421048274	4	SPART
0.0867660202704924	0.0705032630716757	0.108557996442674	6	CNN3
0.427875100944311	0.388010802223932	0.511693958047051	4	CPLANE1
1.23287051135636	1.23743140877764	1.38423124477735	4	PITPNB
0.145551421475096	0.132891804866778	0.180077902294935	4	LRRC23
0.154508362257344	0.138177896694181	0.206387285749321	4	ALDH3A2
0.140024684763381	0.102423803528192	0.205220781879845	4	TMTC2
0.79911797198538	0.833469348824493	0.982102983545894	3	TRIP11
0.620534541783768	0.642701973478603	0.798373139289363	4	ZNRF2
0.579009721146065	0.489713492581043	0.563677763468736	6	RNF11
0.849408906998602	0.91014642800383	1.09033661832209	3	REST
0.921414806525545	0.958000483357171	1.0878153916484	3	DOP1A
1.00337032293767	0.870172655163622	0.980646472662686	6	ACSL3
0.924074626170424	1.02593943749398	1.0875890116018	3	RBBP6
0.541237319299349	0.502279076649352	0.531955217871486	6	ATP6V1D
0.376656905781387	0.351835063636463	0.530113648428688	4	PRXL2C
0.542402661291471	0.561997564828802	0.571954922101545	3	KDM3A
0.416590397252647	0.277462723117507	0.494751095259915	6	MECOM
0.0619098093271267	0.0320333162758942	0.107144771352812	4	CDC42BPA
0.084086334122685	0.0562212952766346	0.128730331388369	4	NEO1
0.244246953992865	0.225171916969709	0.30943904449949	4	CADM1
1.93091989191172	1.59277969957462	1.55177233651684	1	SOD1
0.512321803648912	0.50477002672102	0.575220170987159	4	GINM1
0.904194707810589	0.838401882721947	0.99038502252785	6	SUSD6
2.1957784860698	2.27033290909953	2.30579915344506	3	UBR5
0.126114152602776	0.120737501288481	0.150335095651378	4	LRRC1
0.994377222264277	0.951605574047917	1.11296297365675	4	UBL3
1.38404	1.38637971042817	1.55197053477458	4	EFR3A
0.94572839352578	0.989581771185396	1.06406395746895	3	NAA15
0.0826886852066234	0.0435855254430518	0.0865857648217774	6	SRGAP1
0.041384463727556	0.0272470314329746	0.0542587959741044	6	CXADR
0.271157311524008	0.262603843847549	0.327466723315026	4	ABHD2
2.05354430645122	2.1776844276769	2.46238785476786	3	CYLD
0.164063889596586	0.169451184317051	0.200297308873959	3	CNTLN
2.94717773965206	2.89633537120426	3.50996591002758	4	ATRX
2.27343621686309	2.22718973109505	2.25800309953776	6	CSNK1A1
1.37899835127169	1.42862256696762	1.6050901163918	3	UBE2K
0.969508356897075	0.971265594989268	1.14718129647078	4	LARP4B
0.104572905531853	0.0642190998587902	0.119194987227743	6	PIK3R3
0.576095663209101	0.659600656541401	0.622412557473287	2	TSPAN3
0.812743006428792	0.780362307429223	0.99575733443872	4	SMAD4
4.64170748320382	4.81526628681772	5.55459207506486	3	LRRFIP1
0.0477282004351765	0.0275554294134137	0.0515699527287367	6	GNAI1
1.27939356764479	1.41601613220471	1.47985440334083	3	DARS
0.742149212554038	0.340197046470125	0.59272841528022	1	DOCK4
1.75078418064905	1.78018827452694	1.94111882924117	3	RICTOR
0.234631912616286	0.149393658555211	0.232580728359251	6	RFX2
0.0690976078396358	0.0643838589092067	0.111736975923101	4	FAM210B
1.47868482875557	1.36465384505159	1.57345808577242	6	CTNNB1
0.943955303095659	0.698392921719498	0.797542572681892	1	FNDC3B
0.852534364650683	0.873016207810695	1.00034593372481	3	TES
0.630933828115014	0.719779061648413	0.724793913546891	3	SMS
0.210682997068141	0.186951358744824	0.273296223459922	4	GCLM
2.54158648921089	2.59866409197592	2.97978341047621	3	GOLGA4
0.671576891031852	0.711326690812975	0.808435810747467	3	ERCC6L2
1.4117312861414	1.42801054694727	1.46135206372543	3	CHIC2
1.45176951907799	1.48300077351781	2.00506897308362	4	DPYD
0.469360401349491	0.508622939186163	0.540142962703027	3	VEZF1
0.907638450820888	0.942219428304668	1.02532069447226	3	JMY
0.615476498940327	0.601366770367631	0.722211770892691	4	SUN1
1.00410007248642	1.12989734630658	1.09261707308917	2	ZNF217
0.0938438337698839	0.0656978849674617	0.0978924617747163	6	PER3
0.0585278767808857	0.0303229094172382	0.127404511427318	4	LIFR
0.608477718772519	0.614650595530236	0.695518370806213	4	PDZD8
0.124294873148205	0.139919579228781	0.259754714370354	4	L3MBTL4
0.50649886508307	0.485501470695336	0.535849513446856	6	TRIM37
0.628718585843777	0.566855980631631	0.695153705387146	6	NAA35
1.4334236354353	1.37951680929721	1.68761853576398	4	MAN1A2
0.672230473772574	0.632682732593509	0.68452731913503	6	WDFY1
0.939559728355165	0.984549722366601	0.972224119660976	2	SUGT1
0.019090025574722	0.00797915796845173	0.0341589877587923	6	FAM83B
0.0206723988095034	0.0146330728361715	0.0336024426830769	4	DMKN
1.56050857133305	1.37763022043956	1.75069419622171	6	SPAG9
0.38303433263737	0.344872297872801	0.408895795328551	6	WASL
2.23494864875462	2.05764307087917	2.43956594514399	6	DHX9
1.62268620268738	1.69872822839555	1.71957177743914	3	TRPM7
0.0494836310488116	0.0263269495940104	0.0633979399881346	6	FHL2
1.23171564331878	1.24425221298104	1.52551571567084	4	SUCLG2
1.34557943700569	1.3493819183077	1.8675764734489	4	TC2N
0.638342835544177	0.656655379686439	0.686281214846929	3	TGIF1
0.714457837022906	0.680062624785425	0.79606417122726	4	SIRT1
1.74684766710543	1.70127146003328	1.84859331134418	4	MIER1
0.0449851659488519	0.0253909624930585	0.049509127970969	6	PKP2
0.141417471490581	0.145933625978943	0.156887083661028	3	LIMK2
0.0280403145223277	0.0125106864973479	0.042214327339397	6	NR2F2
0.287110816665025	0.242340632918112	0.316082616177251	6	LUZP1
0.667192501665987	0.493951299684927	0.767937742848784	6	PAK1
1.35111445074464	1.2114115580558	1.20437192525939	1	TOMM20
0.460907494368269	0.45753065030251	0.660445418122387	4	CLSTN1
1.11479924710768	1.17729881138858	1.14262812413632	2	RAB5A
1.03851901434943	1.05583	1.28464529298673	4	MAP2K4
0.806561189687137	0.837056526832831	0.886253355193105	3	C1GALT1
3.1278388007196	3.43499370045765	3.77446340234731	3	SETD2
0.0786194159734028	0.0557519647668782	0.0810476044906573	6	SERPINB3
0.170277558396262	0.0865219383810173	0.0802782423994315	1	CCL20
25.0177080876954	25.3166433935972	22.1751546184087	5	PTMA
0.130094011941116	0.0812195185518474	0.143854557664106	6	IGFBP3
0.855050826976031	0.533720368571029	0.684473615181418	1	WFDC2
3.74699808991028	3.35912071164545	2.81383138435734	5	HIST1H1D
3.06241550999117	3.36040978525442	3.69958357939493	3	INPP5D
0.301766106246612	0.209590623181854	0.151268879714463	1	CSTA
5.77215308030992	6.72383219885237	7.14456969354966	3	WIPF1
0.712227337717832	0.720481138814729	0.522157679993739	5	TUFM
3.07137690330271	3.20825703160111	3.13103777245072	2	PLCG2
3.70256818415304	4.49540595132279	4.11007534905443	2	TMEM156
0.0561624342383309	0.0567600173271488	0.0316262486408672	5	UPK1B
0.236542787129453	0.185528570050689	0.153551295212358	1	AQP3
2.98113513469781	3.22361496012162	3.5445465414758	3	DOCK2
6.15441747166034	6.0453915909891	5.16610735124766	5	CYTIP
0.0272299180461726	0.0565392978942064	0.0181755510758986	2	PSCA
3.1368727274578	3.08674292569035	2.88776741918681	5	HCLS1
4.06764857183858	4.36158856982911	3.73892415040346	5	CD53
4.65057900786266	5.63177897347296	4.72882766903249	2	ST6GAL1
4.18499981543478	4.42724099001584	4.68914244111101	3	PLEKHG1
8.95719451816449	8.72549747588013	7.69968111104524	5	LAPTM5
2.62773640972924	2.31425285331684	2.07613672393372	1	IGHM
0.276213119811168	0.250539408325588	0.215646138871722	5	KRT19
7.9110851850632	8.53553307220675	8.14731224026161	2	RHOH
0.0492224595256935	0.0582617010136002	0.0393455590018327	5	SFN
7.50724144863131	7.11749707052664	5.69351668906448	5	CD79A
0.383409905624018	0.212045522023041	0.136887010711663	1	LTF
0.14354686457561	0.127863115208616	0.0562631954070484	5	LYPD2
0.0537007524262546	0.0167331605256006	0.138137477697463	4	COL12A1
0.06780781829563	0.0117681904480742	0.0989271095868922	6	LUM
0.155048978605951	0.101208384578502	0.199554152963304	6	AEBP1
0.070337903330159	0.0167503309098183	0.102483254949666	6	MGP
0.0530439631028203	0.0191900624996973	0.0892106556389861	6	CPE
0.243671199184837	0.209439064224802	0.236163632344539	6	THBS1
0.0281094056507309	0.00908732151699487	0.0434534259265881	6	PDGFRA
0.501297540815581	0.50080609813188	0.603655979672019	4	SAMD4A
0.0261328763142111	0.0176200406200355	0.0565705480397204	4	LAMA2
0.0367924770585935	0.0157821034823125	0.0454742369762164	6	DIO2
0.0322838373847232	0.00993171721489761	0.0646269139832793	6	COL14A1
0.136718973631005	0.0617880058723887	0.191916768282128	6	PRKG1
0.021095110064018	0.00517339969474795	0.0313878358144624	6	NR2F1
0.0624877881531095	0.0504588116651599	0.108974916682143	4	COL6A3
0.109300621513149	0.0254754536524894	0.12734004769033	6	CCL2
0.297518994695527	0.22071916192212	0.319327955411639	6	PHLDA1
0.0209447950018657	0.0100392401965537	0.0445432098563342	4	COL3A1
0.515776245626257	0.393483083751531	0.541824541278523	6	KLF10
2.42601011377827	2.15588970437138	2.71681857270667	6	BAZ1A
0.05379067023553	0.0191588849622307	0.081921506477318	6	CFH
0.366837880153279	0.368932823409316	0.464127729985721	4	TNS3
0.232737592635588	0.205433428186777	0.257588446399398	6	TPST1
0.0182801006150437	0.00260853230426968	0.017423510752854	6	GREM1
0.891981616305011	0.808638794955533	0.9883290253671	6	CD24
0.0421714078308049	0.0206522114554013	0.0634876466954782	6	COL5A2
0.0697991177094658	0.062887078177952	0.0859575025198021	4	FRMD6
0.0486526788349397	0.0167656270591021	0.0717615419361951	6	LAMA4
0.249777967714415	0.125196918493179	0.285913371780951	6	PLCB1
0.209444820433198	0.190126679269185	0.184133770209642	1	SEMA4A
0.0274186405099185	0.00764905000779102	0.0400399915705158	6	NNMT
0.225858944916604	0.0782477058965143	0.13449378822507	1	CXCL2
0.0768223846917598	0.0539595871333825	0.127466229133044	4	NRP1
1.60577769732631	1.39132473607675	1.64696028427277	6	SLC38A2
0.0499583158295285	0.0184345042978959	0.0677773154372305	6	FSTL1
0.0113513328581554	0.00558795210251666	0.0251563566088957	4	SLC27A6
1.21863290448932	1.02757704064233	0.886498354654286	1	ZNF804A
0.0232984718331618	0.0105435810646716	0.0320884788291642	6	KCNT2
0.0455479770020749	0.0206617915332519	0.079617544180289	6	COL1A2
3.26555874806939	2.71868971945318	2.79304725397184	1	IL32
0.0150016731669891	0.00644543942961073	0.0246788827705524	6	ITGA8
0.037199736203813	0.0205393983994425	0.0492371155021375	6	ANTXR1
2.79537147797921	2.5512927230412	2.72469960742588	6	MCL1
0.00959156631608759	0.00366512195547486	0.0191056291602529	4	OLFML3
0.0429096347507197	0.0126169079983378	0.0699134807747761	6	MYLK
0.0411633112193477	0.0236076564869032	0.0819727035834958	4	KITLG
0.100790868253068	0.0560081774886143	0.157296619505525	6	PTPRG
2.85703758157748	3.04604420319522	3.18798525358735	3	IFI16
1.35874869374612	1.53245078265323	1.54661507113021	3	TACC1
0.246895656343525	0.227744334221674	0.271109063135483	6	F2R
0.799821336640327	0.585545604397384	0.700911604761772	1	RAB31
0.0185014089128129	0.0126880259868532	0.0296382273635974	4	COL1A1
0.210165561788225	0.110461692247165	0.230673213462767	6	IL1R1
0.0243599495377625	0.0144220688694406	0.0283931461802442	6	LRP1
4.12833934773385	4.09637252188339	4.43994771079792	4	ARID4B
0.0502330104237539	0.0195316452538282	0.0972009122841129	4	CAVIN1
1.34954694236505	1.32720225497545	1.94541853176862	4	PHACTR2
0.0287344855928687	0.0197295537917507	0.0468153090975438	4	NTM
2.56214905060844	2.22210368311033	2.55914009312296	6	CCNL1
0.123456523596303	0.0613471496306945	0.0975238573128003	1	PID1
0.0153389340353526	0.0163181979885904	0.029780312348463	4	LINC00578
0.0884706174667232	0.0750176568342426	0.104430045060044	6	TIMP2
0.0913973864347703	0.0884477036086549	0.115424847121966	4	COL18A1
0.594245242053089	0.486459764563434	0.7156122045053	6	MX2
0.445735105925794	0.384350139809283	0.545108998634238	4	STOM
0.0119639786449648	0.0153743601137847	0.0242731991122758	3	RERG
0.625947521379624	0.563202080694411	0.514374457678413	1	CDKN1A
0.0387772937635613	0.0306375693863549	0.058177472132757	4	CRISPLD2
0.077524231256493	0.0451637510066531	0.052668244891871	1	TNFSF11
0.0420446849372961	0.0137070590605099	0.0899870607703209	4	PREX2
0.0124232013921083	0.00417578265700338	0.0169329952112454	6	MMP2
0.0759184149446595	0.0359588843419496	0.116496165199975	6	TFPI
0.14334803084866	0.0984169612642714	0.193754299219346	6	ITGA1
0.134466030964502	0.10921422889551	0.149053727652431	6	IGFBP4
0.396636936753607	0.386186745081357	0.421645495611053	4	SLCO3A1
0.711494915799548	0.591644534488842	0.570907414824516	1	GLUL
0.555757747354898	0.578871390344571	0.586999804373038	3	OXR1
0.0152341230758936	0.00514900227185426	0.0204188198276348	6	GFRA1
2.2377247044025	1.96455898308549	1.96465456414932	1	NAMPT
2.43546875284627	2.50812318602056	2.3756236085828	2	SSBP2
0.0570467914320784	0.0314639037797285	0.131158720376331	4	DLC1
0.42893991606316	0.403783357549812	0.576717920648825	4	TTC39B
0.0202713293590416	0.00567997056248137	0.0384374409271123	6	PLSCR4
0.257026129031311	0.266746306855371	0.319138522342323	3	APBB2
0.0180943580597871	0.00527981564703515	0.023662890774486	6	NR2F1-AS1
2.37900581469995	2.57227919229396	2.81840820189232	3	SMYD3
0.0563446276107893	0.0313269258800085	0.0667244317987674	6	ST5
0.965760653695291	0.791012700442637	0.980347675111604	6	TBC1D9
0.967723757504905	0.805641724197228	0.812630306332722	1	CTSC
0.0627944579935341	0.0581149306285502	0.0879910128670613	4	AASS
0.0233114150764738	0.039075710111904	0.0384532326593227	3	PLEKHH2
0.516675413046899	0.59133764122954	0.498971363306413	2	FAM241A
0.046765877002974	0.0443123278873192	0.0573763515796125	4	PCOLCE
0.0381873163674523	0.027029907784288	0.0547996588183005	4	PDE5A
0.0186530372705953	0.00432085515650384	0.0179872971615254	6	BGN
0.0794131553723364	0.0862084459799494	0.0780813110692652	2	PRKAR2B
0.0597085746058156	0.0546575989688031	0.0759121438840638	4	NFE2L3
0.0178644916766367	0.00814885986295754	0.0222046943926476	6	C1R
2.03709423625352	1.32178878439376	1.81396354037053	6	ANXA1
0.0194431341395977	0.00501478216210627	0.0204529718482293	6	MFAP4
10.5381462771966	10.6687932045759	10.0206486686443	5	EIF1
0.0652142828113087	0.0463071985440021	0.0831068814143153	6	CACNA1C
4.43905889722313	4.55633149524765	4.53537243137168	3	ATP2B1
0.509592326402454	0.561273528097235	0.513662436340392	2	PDK3
0.295693836159896	0.267346089544092	0.26404531256369	1	PARM1
0.0594889594911848	0.0317704594019682	0.0439817674586864	1	RAMP1
0.0806016999612763	0.0488130408930072	0.0566381996444455	1	PDLIM3
0.169174576513611	0.0713510370965657	0.112135945301415	1	TNFRSF9
1.01621778461302	0.877173792580565	0.786129094869742	1	CD82
0.0310627996573502	0.0243215805183545	0.0373346443910801	6	SYNM
1.06903852842816	1.10459689121635	0.848446265043017	5	SPIB
0.454728618940225	0.425971643032649	0.443008622629308	1	HPCAL1
0.301647999228149	0.221060006377789	0.255241142878579	1	ENPP2
0.0932716664686972	0.0654467903457647	0.0863673146942925	6	EPHX2
0.0683304042183023	0.038721474054233	0.0534590343890611	1	MYH11
0.0306232009861979	0.0216009534398433	0.0376347562721667	6	CERKL
0.0344568058293298	0.0245112736792881	0.0285425178526914	1	MATN2
0.0172853422760308	0.0100717099300086	0.00502495879385806	1	FCAMR
0.130665173091373	0.101926821460642	0.0860641652839982	1	RGS9
0.0297903547205015	0.0183115061127926	0.0117884026573452	1	NPPC
0.0176548604435541	0.013222396502683	0.00905481260569916	1	NPHS1
4.61841041330592	3.94854952270146	4.2634113635934	1	CRIP1
0.323571791793711	0.200868621827899	0.353315311635903	6	TNFAIP2
0.0390643871435817	0.0268836525510486	0.0335567472148539	1	TMEM150C
0.0783234233346887	0.0767214884353492	0.059468945335712	5	ADAMDEC1
0.0220693849788074	0.0191969127311871	0.00665656470477137	5	S100A1
0.172034705469569	0.124999153014806	0.13075936367356	1	SERPINE2
1.19601764185555	1.58236948606674	1.07895898792204	2	CXCL13
2.32304180345622	1.72735852784803	1.34545870734571	1	CLU
1.90555801946896	0.973585351426076	0.44945497033093	1	FDCSP
1.27692895545479	1.38817289704259	1.80946624473242	3	ATP1A1
5.89578112899118	6.84066793441587	7.35149571274149	3	ANKRD44
1.37513699072596	1.47971557368149	1.90498380730044	3	STK38
0.674020250096163	0.636653239577092	0.882182580863422	4	PRKCA
4.13356296218427	4.47792881214775	5.12331974605725	3	PPP2R5C
2.13462113383162	2.1495201166658	2.51370025335729	4	P2RY8
1.41100714356084	1.47209809982358	1.82032299649204	3	PCNX1
0.549769781016784	0.561995943487869	0.833780851250201	4	PCNX2
1.84409703170011	2.04558334057304	2.39778451360181	3	PDS5A
0.681680303494171	0.730276952208312	0.993340496446052	3	DIP2A
2.41763853394058	2.96501246025993	2.93826820198641	3	PIP4K2A
1.14364653214718	1.24945911735887	1.39629553346113	3	FAM102A
1.24969471481831	1.51441855045833	1.7967147542356	3	ZNF831
1.04084972691668	1.20420632475497	1.5305968268195	3	ELK4
2.09608652889543	2.22550798385281	2.44887559084779	3	MAN2A1
2.85869881659826	2.84958305833821	3.54905234870479	4	KLF12
2.08721650396418	2.45071904064342	2.61349914153762	3	PACS1
1.13228420534654	1.08971888848518	1.42587995722786	4	ATXN7
1.53848598838174	1.87699469874647	2.08357665758678	3	GLCCI1
0.995304159169028	1.03604900303243	1.27322060372572	3	RASA3
2.19037209469262	2.26032477422308	2.78421	4	CEP350
2.94625846735723	2.88863482822434	3.42855986965428	4	ANKRD11
0.953545946420098	0.906217219249188	1.20637645321802	4	SFMBT2
0.984570145429694	1.00141833825461	1.30153769721868	4	TAOK1
1.54968115036598	1.67359962931756	2.07023698128316	3	KIAA1109
2.28318687398903	2.3655067924534	2.83183140389653	3	NPEPPS
2.1083664582808	2.17576645355474	2.68766302006173	4	WNK1
0.892227880650619	0.947048253543034	1.23613840433522	3	PDXDC1
1.83850178799069	2.16195932460696	2.54122719759618	3	CDV3
1.72590309114481	1.89032213231605	2.27737990220295	3	SOS1
1.16607973876115	1.40538044836105	1.51802260473813	3	PARP4
3.49050457332818	3.80389169371609	4.39178768825806	3	BPTF
1.7590786579581	1.88578363329043	2.25742185402589	3	SPTAN1
1.76382930479213	1.78800582860049	2.10252347095852	4	EXT1
1.11533443834231	1.35924815857537	1.53076	3	PRRC2B
2.10371441280121	2.35329503376321	2.62134282895939	3	EIF3A
7.84019307707222	7.48588039912339	8.60196801180136	4	SESN3
1.10559125776553	1.09774253800302	1.37162268074536	4	MAPK1
1.55022210458194	1.96687088679173	1.9801692670577	3	HERC4
0.796437189490586	0.812605302895141	1.07522061010757	4	STK24
2.35599162075012	2.69848391000929	2.7561156785907	3	CDK13
0.826089704149031	0.7671141770269	1.11897413490613	4	CASK
4.26449478741839	5.22450036545271	5.43147311553338	3	MGAT5
3.78672026243844	4.15136334104717	4.59528763785632	3	CELF2
2.39867567536497	2.56799337569102	3.12780260844308	3	EMB
0.713432961127508	0.748194643145576	0.924793596072804	3	ATXN2
1.94944783200543	2.12016467351146	2.16365281359392	3	PCGF5
5.40149236551292	5.87787290262584	6.63254144953426	3	HNRNPU
0.693702313932249	0.820614760720058	0.990236726260352	3	PPP3CB
1.28803148532384	1.26839362620753	1.63663634598011	4	ITCH
2.11641006626287	2.24234312547146	2.46997290958065	3	HNRNPH1
9.04152260692416	10.1949072773459	10.7707770138685	3	YWHAZ
0.840642239700593	1.04572766394884	1.12166090719825	3	AC105052.4
1.76691858580251	1.79821552075822	2.3015432200621	4	ARL15
4.50289622792239	4.84114500813766	5.23474816132803	3	SLC38A1
2.41831855139076	2.28996257808694	2.86247214056996	4	ABLIM1
2.40380886450669	2.47959614251514	3.08628296523817	4	PRKCH
0.820803234502836	0.74947342600815	1.08858337882064	4	OXNAD1
0.829570557424751	0.857644681365641	1.21275450111501	4	PTPRJ
2.93491607765623	3.08824699602056	3.55025304995585	3	ASH1L
4.67247673869885	5.11313570649363	5.70252797198436	3	RIPOR2
0.953412208840013	1.08737941961172	1.24494820804493	3	ADD1
0.672498184772963	0.512711382884716	0.596250439631287	1	PLAAT4
1.53519590636224	1.40355192465255	1.44291934464121	1	GIMAP7
1.90397589872804	1.82327696959152	1.4687467404377	5	NDUFA13
1.03275209008062	0.981191097399461	0.786994693130568	5	CUTA
1.17380052086217	1.05254038714386	0.770368445752605	5	SRSF2
0.910833477106402	0.804958150669447	0.653675539427489	5	C19orf53
0.925372207843261	0.800509976437324	0.62029191335276	5	ARHGDIA
2.17065609884955	2.00716604043242	1.58109844916086	5	UQCRH
0.419582660051764	0.294767555396392	0.308556905520859	1	LIME1
1.04568268259004	1.00014450239616	0.752701216260135	5	ALOX5AP
2.53318707342051	2.40208602878369	2.2007623956457	5	PPP1R15A
1.68215381824405	1.60319224061248	1.31987435777271	5	HNRNPA0
1.23230738949143	1.13732134012972	1.02032860205212	5	CITED2
1.85581283543805	1.83361158340626	1.45205411676029	5	DAZAP2
1.44743752226632	1.32468959104732	1.04778204807949	5	GPSM3
1.19297959081829	1.09736881173683	1.04799408871723	1	BCAS2
1.80119625849003	1.47701668088524	1.64917144827746	1	CD3D
1.13168258370399	0.98235576091646	0.837670625751198	1	SNHG8
1.17353060826249	1.01271677822027	0.949435730516715	1	SBDS
2.72210261477269	2.35410084897338	1.9829384637717	1	CHCHD2
0.725117954099816	0.597471236852243	0.584389137335743	1	LAT
0.780877336275736	0.672388783609776	0.540406038825631	5	LY6E
2.01344582671692	1.83349626507001	1.48011805900981	5	SPCS2
1.7308991783901	1.56018771184156	1.30316602264592	5	HLA-F
0.846158471252078	0.665814241051399	0.548721556955886	1	HSPB1
0.473934511840834	0.253627888073679	0.281534786422457	1	AC138123.1
0.247628724867064	0.0707827889513626	0.06275935112447	1	XCL2
0.864633143175611	0.835086515977364	0.984193276342958	4	ANKRD13C
3.64722682044859	3.74710273333131	4.12263217153422	3	FAM49B
0.816712262751061	0.940223042825705	1.17773729457225	3	GMDS-DT
1.71881267460613	1.80084932539947	1.9562802861465	3	NRDC
3.9916338725005	4.10862127084631	4.73278500034382	3	VPS13C
5.53974667608451	5.24336134387729	6.06560370596741	4	SRRM2
0.133145143882409	0.0723180104193293	0.0784301123135437	1	IL4I1
7.44127282011249	7.1655301205112	6.69110859677206	5	HMGB1
0.929903125243168	0.655958041248132	0.775329770736846	1	GPR65
1.94413337452456	2.07443261872867	1.62793477282036	5	RBM8A
0.0519461045748293	0.0294730139399955	0.0438566940223949	1	DHRS3
0.700730254275943	0.538948858124875	0.432127627257846	1	SLC35F1
0.207316234735535	0.22890604491707	0.218999286712729	2	KIAA1324
1.40429557948944	1.21310307584064	1.44621574370138	6	RORA
0.648379363798072	0.445066578420788	0.352740082658099	1	BAIAP2L1
0.317291642205922	0.281035235213391	0.2286009957827	5	NXT1
0.0321088096738496	0.0218338727898687	0.0118428255687267	1	PTGDR
0.431271192322876	0.417345428661514	0.308018849818356	5	MPG
0.0418675729702257	0.0160929032712811	0.0162621237454143	1	KRT86
0.232087067775769	0.197668166154606	0.222690291734535	6	TNFSF13B
0.0949335515476244	0.072197455970692	0.0521753936054593	1	TMIGD2
0.478782154929957	0.155972168080907	0.155862777144151	1	XCL1
0.558591164810422	0.778401525933777	0.891377061168144	3	WEE1
0.38437267278282	0.571560591407497	0.690099698151637	3	LINC00426
4.91327692559939	5.91904161228929	6.14302082393399	3	SP100
1.52668336038781	1.80785723152852	1.95450358141587	3	PAX5
0.391855160513414	0.501805772250762	0.610826694739572	3	TLR10
0.924339005239381	1.12069811246451	1.23598337877608	3	GRK3
0.669949341362058	0.784343519536682	0.906782215016696	3	SCIMP
1.85063999505033	2.27637813658464	2.36550198481281	3	BMP2K
1.71436162359594	2.06276862576061	2.25270610730433	3	PTEN
0.337242673481159	0.437266293449651	0.540455222555424	3	CNR2
3.2114623318502	3.63050858146595	4.13257073542619	3	IKZF3
1.75230679844738	1.98444792599417	2.15079169335244	3	HDAC9
1.24466977812624	1.50574997392816	1.55992199197399	3	BLNK
0.499498691907906	0.656304339866721	0.705785791400788	3	ABCB4
0.943335783418897	1.06711517263597	1.30901376197636	3	RASSF3
2.45401130196749	2.84008870172588	2.97570813032851	3	ST8SIA4
5.2800906033077	5.82118110124562	6.09229709657104	3	RALGPS2
1.4822140561765	1.85912395358581	1.84672319154374	3	USP6NL
4.84667412612718	5.44044261368343	5.96413428702578	3	DDX5
0.872144213134235	0.972762092808072	1.13327735075453	3	AP1B1
2.16594795088262	2.57439122741361	2.67255581812258	3	STIM2
0.598913398435121	0.683206601548145	0.791615298163375	3	FCRL2
1.71835487034726	1.82728504746429	2.17879547145378	3	VAV3
0.776627487700526	0.839196172643768	1.11732758790335	3	PPP6R2
3.42234257915374	3.91500405370592	4.04984401486753	3	RB1
0.589214962177107	0.85043073840295	0.784033432527932	2	JADE3
1.1109945149707	1.34546099364819	1.37832333685716	3	MICAL3
2.22469573976759	2.49546517834628	2.86663566698259	3	PARP8
0.602785248884926	0.713889263640606	0.799743377468374	3	LRRK1
0.516859430663465	0.590699987317372	0.766864564518708	3	ZNF652
0.833005650139113	0.894873002389844	1.14180803575334	3	LINC01473
1.04505487241532	1.34894041614274	1.39169208639553	3	SFMBT1
1.41582556639976	1.53117799132828	1.80437344389796	3	DIP2B
1.55662490291859	1.30112724062857	1.1560547782846	1	ATP5F1B
1.24231452283493	1.06001059843046	1.0086729268915	1	NPIPB5
0.987401523292665	0.900488294995054	0.703086462575362	5	CXCR5
1.15327357895361	1.02560840833317	0.809760846768974	5	ERH
1.51445108848146	1.2414839420775	1.05574293557217	1	EIF5A
0.92542153368181	1.08282717847754	1.19799911753461	3	CDR2
2.83324063257387	2.95203735442087	3.03017142150557	3	PRKCE
1.69128365943264	2.05147942744304	1.94309471203458	2	BCL2L11
1.3569854028347	1.61451827851677	1.57205659658226	3	LRCH3
1.75023891797855	2.01220792301328	1.58805834980624	2	CLIC4
0.73718111240772	0.854540272346068	0.895869633294702	3	CIITA
0.00501862846023706	0.00364563694805822	0.00837066054263919	4	RET
0.691583003266373	0.679602684742101	0.652890205437308	5	N4BP2L1
0.922184283299626	0.824106986271456	0.929889225051634	6	XBP1
0.442129661835628	0.489386963923615	0.627703506731592	3	NBPF14
1.51086323171565	1.56774618253392	1.62072806232239	3	HELZ
0.772802549653717	0.85727992116678	0.753519098686424	2	PIK3CG
0.295414516760573	0.224385410172613	0.377342981110771	6	HOMER1
3.66872938237551	3.90991610152161	4.0735825314073	3	MAP4K4
0.315101326558504	0.375008905261617	0.356489297675636	2	ZFAT
1.34998241335153	1.38972886421322	1.35964611284095	2	RUBCN
0.971103308979746	1.21185608740886	1.03515916871109	2	SORL1
0.552070117895574	0.62533954112685	0.684913344855473	3	TTC13
2.9708683161775	3.24756482849929	3.38341757502543	3	TMEM131
1.91818779767795	1.92699783747891	2.17651936998112	4	DYRK1A
0.261573580631018	0.290643122848274	0.305728567991705	3	SLC41A2
0.542344553786703	0.562089960724675	0.647724259447643	3	IGF2R
2.58831913861029	2.48357174854071	2.88406152129603	4	ANKRD17
2.84155487819271	2.9202577864909	3.29701527962119	3	TBC1D22A
0.24668293084822	0.191652245236962	0.270980454827704	6	EEF2K
1.66173122897685	2.01549974732706	1.6455084703025	2	IRF8
0.675352607552501	0.652336652576634	0.746758953865925	4	RIPK1
1.71359658189174	1.72268980313784	1.94128622362555	4	CLASP2
0.301887068142116	0.325773819428957	0.406187448298574	3	DNAJC5
0.519863213220701	0.585625602543353	0.65787618143712	3	FAM53B
0.428968176901171	0.442729140162827	0.497997489144946	3	TENT4A
3.15840748670824	3.62337790763985	3.74028388140578	3	FOXN3
0.0539591628171877	0.0488629734552074	0.0538476610978806	6	FADS2
2.53689160478197	2.53399	2.92742526032435	4	KAT6A
1.9067872473438	1.80992386531914	1.99661248461398	6	MAPK8
1.32443724546117	1.40865758516239	1.53818279515957	3	DICER1
1.27868162777992	1.44901209220929	1.60771472697489	3	LRPPRC
4.19555881289868	4.81302977116717	4.47033577014286	2	PRDM2
0.786740724995546	0.757555147708951	0.922705762292312	4	MDN1
2.43915501176919	2.27467699608062	2.57888711934841	6	TET2
1.74690623408537	1.92348543716075	2.05797656189119	3	PPP4R3A
1.48027847344713	1.50084073856684	1.71853770793347	4	SIPA1L3
3.05071203706773	3.72014059675454	3.1220891012364	2	OGA
1.47821466703667	1.35629872484556	1.7070924078603	4	EPC2
1.27507415175609	1.28953672164631	1.45921280612153	4	XYLT1
0.447645015127982	0.411507559499235	0.50916335391881	4	ADAMTSL4-AS1
0.946371432955525	0.963757104516233	1.18557115969504	4	SMAD2
0.818940103762414	0.74286289120535	1.00640085409716	4	FAM118A
2.31856298653672	2.40366966266046	2.85990537550405	3	TRIP12
0.445763487683497	0.396715176543151	0.436295287963356	6	CORO1C
2.63615413659626	2.93383307281943	2.83964480385696	2	ACAP2
1.91743545749724	2.17840895956502	2.15081424302338	3	ITPR1
2.39479456543875	2.43524581085691	2.7380514246759	4	STAG1
2.13180730728942	2.18050209607545	2.46951927605857	3	GNA13
3.07466755912244	3.16714537454136	3.46702555635902	3	ROCK1
1.24268526651892	1.63260442990134	1.39864645743566	2	XPO1
2.64278663505476	3.08199991520409	2.81019757218785	2	WASHC4
0.784946010131502	0.934555442854965	0.863249640972296	2	MOB1B
0.844161852195267	0.893440217414163	1.09583794063053	3	KAT2B
3.16801834390355	3.35069617073625	3.79491147496559	3	RASA2
0.212068501784497	0.19441066003587	0.161908583525026	5	DMXL2
2.42914159580056	2.46051945785625	2.79902902747754	4	ANKHD1
0.763577637436125	0.755879315129685	0.984955213297311	4	VPS13D
2.50636077296151	2.68307227673756	3.00631666836115	3	SYAP1
2.06149747710648	2.44245578415099	2.26350933935086	2	NAA50
1.4735643624286	1.65021602396866	1.67568182298058	3	AFF1
7.26038252123307	6.5999423323495	6.66276638984457	1	REL
2.38876494126204	2.32642248723364	2.82354624208066	4	BDP1
0.805073596336716	0.672087611129268	0.789960516466359	6	RRBP1
0.303515537834094	0.334738623500152	0.340969174513533	3	SGO1-AS1
3.48579999186361	3.89022366150003	3.82767239813011	3	IQGAP1
3.04751571248764	3.0353355598315	3.37292601504943	4	KMT2C
0.711409864823716	0.885260520745234	0.954686079915733	3	NSUN2
0.622559190740291	0.43648668765338	0.631674122489421	6	AP000787.1
1.37159453810503	1.45301500635452	1.54782798917483	3	CAND1
4.58733907807772	4.3561795449119	4.33202437686934	1	TCF4
2.0580908597062	2.1442315815994	2.30957172601139	3	WAC
4.11989376862141	4.2007376407153	3.87961165126787	5	RAPGEF6
0.501457881918045	0.444650795352688	0.368231500161131	5	MRPL54
0.368788231483665	0.338478243654309	0.274787845392029	5	NDUFS3
0.393594	0.36151006021165	0.342546027071411	1	UBE2L6
0.30749093053498	0.256157443617798	0.296112174876291	6	TMEM35B
0.745261793419612	0.757764554744764	0.610663156114085	5	ERGIC3
0.573183381050167	0.538845709444791	0.456938524984002	5	CCDC85B
0.446005144950468	0.393614274997589	0.353553212219608	1	FAAP20
0.372135057271791	0.348785420376885	0.297756947609734	5	PSMD9
0.694645125704566	0.709120470321693	0.505517027720629	5	TOMM22
0.496004670445306	0.453653379756419	0.356171737943479	5	BAX
0.00995939558144735	0.00378442353157989	0.0041023092366833	1	DRD4
0.622497661816378	0.594914311365389	0.417713510760002	5	NDUFAF3
0.493341446497343	0.470876006847314	0.324936510543188	5	AUP1
0.503038708161381	0.498525533280445	0.454904886735141	5	RAB4B
0.564606497782083	0.52404773924008	0.450857171337115	5	HAX1
0.779902193135878	0.710215915265928	0.643172416772921	1	SNRPF
0.406871909252198	0.410748484669554	0.3235227697309	5	CCS
0.0676678010681649	0.0424540128222611	0.03963888526505	1	SMPD3
0.158904762765588	0.200114080784307	0.14060919240239	2	NME4
1.9060091543173	1.85139896871518	1.72292183668702	5	TRAM1
0.715734726950756	0.689584857115985	0.578236665547331	5	BCAP31
1.13947477518188	1.07564762728929	0.976378531698482	5	ATP5MPL
1.22319034571345	1.05356041556745	1.05101620466495	1	PEBP1
1.18222269208761	1.25369889635578	0.987664070851073	5	SEPTIN1
0.657536588689745	0.613377886151625	0.504006653282604	5	LSM5
0.427560421087014	0.433984423075268	0.30317183611343	5	RNASEH2C
0.54567961765235	0.533686954881561	0.448346533905084	5	CIAO2A
0.653852791230407	0.57966552270043	0.501677120255881	1	SPINT2
0.608900226864511	0.576892110638394	0.460290333733878	5	SF3B4
0.720830962455761	0.699552317570696	0.512369918247504	5	SNRPC
0.00625717116343207	0.00206133752759129	0.00224477183081456	1	AC097375.1
1.60174608896711	1.50908357136678	1.31082793446593	5	SSR2
0.413055408714623	0.372571204812432	0.272329625842958	5	PNPLA2
2.11093278082408	2.35186104257506	1.8914573709661	2	MTPN
1.77549552536777	1.53820756183054	1.65035337091418	1	CCDC50
0.417164468465224	0.473595968467566	0.326584106814522	5	NUDT1
0.365244140043932	0.340129895230157	0.323852543081576	1	COMT
0.46589293017996	0.484416389623985	0.433041718653869	5	CTBS
0.579907119933278	0.529853917335388	0.4205978167941	5	SCAMP2
0.650395603951113	0.538672696753574	0.447157653461257	1	SF3B5
0.340889938951785	0.335616885951039	0.252115872728812	5	SNRNP25
1.03482572514089	1.04613193947305	0.786105155913024	5	COPE
0.753133650907923	0.694107322173152	0.62041917086359	5	COPS9
1.41539909241946	1.35738628086707	1.12846474438513	5	TOMM6
1.02826647655767	0.932236250235716	0.8429678951332	1	PRDX5
0.56524739802674	0.537034972216756	0.392108401253147	5	MLF2
0.151626443851389	0.0817289383780162	0.0950894792987581	1	DNASE1L3
1.48975006254028	1.46165510783574	1.21049090889627	5	SEM1
0.545754694335594	0.499953036991256	0.402837109838619	5	LSM3
0.629493755610836	0.571414707179278	0.449113760663074	5	DDOST
1.12091733829314	1.06118428092979	0.852145378734731	5	ARPC5L
1.99846127233086	1.87578169694884	1.63844161720927	5	ARL6IP1
1.25432008157521	1.16814157876735	1.00255215658888	5	ZFAS1
0.035943937577716	0.0287672434626937	0.0250507320783021	1	MS4A4A
0.851790327910772	0.708379865035188	0.573538139624118	1	PSMB4
0.408888976997705	0.374569220059796	0.294443434555404	5	ATRAID
0.617874150954241	0.665835997927874	0.448813237424065	5	KDELR1
0.274387038276212	0.249011512350165	0.20030569235765	5	TRAF4
0.741400957720128	0.669820744873768	0.525291115111163	5	C17orf49
0.633405674346492	0.696238911168647	0.507028535063891	5	ATP5MC1
0.989658196566385	0.866588409401745	0.781242821142922	1	DAD1
1.07441587174503	1.0011260576435	0.825123816956051	5	GUK1
0.119554705030175	0.0796369365702007	0.0752781983002269	1	SERPINF1
1.28382923636374	1.23159052304495	1.04874239981886	5	TMEM258
1.43734390504806	1.30665350568162	1.1573151867913	5	UXT
0.48234711431304	0.443473116898948	0.444499216244887	1	OTUD6B-AS1
1.23749452768318	1.22080988406351	1.38554194427288	4	JUND
0.720467716969168	0.665974752675991	0.597603444001692	5	CNPY3
1.32725538329908	1.23039726830807	0.990089479297469	5	SEC61G
0.453491792541679	0.462784913475087	0.372540545055398	5	PLP2
1.0265928992961	1.31416313151705	0.926404050042942	2	RNF144B
4.58349545309911	4.09952682774185	4.08886890277325	1	PFDN5
0.692133802789299	0.575744861875281	0.46319670052686	1	CDK2AP2
0.24674503045965	0.248569777042428	0.175499	5	DERL3
0.0233016039216766	0.00937671325873562	0.00880853373431438	1	LRRC26
0.429195309150806	0.257673800545638	0.241999043235248	1	TNFSF9
0.126326536066265	0.0875336101278595	0.0807913165168594	1	CLIC3
0.419593470989955	0.294010275030694	0.292460954277073	1	ITM2C
0.164974283723878	0.145619448527743	0.153503648604594	1	CXCR3
0.383254189400676	0.312867384776644	0.224642737959264	5	PLD4
0.344200060540396	0.355365362311896	0.204266829639711	5	MYBL2
1.7753562506215	1.03828772367421	0.399024179271968	1	CCL4L2
0.420732127388967	0.392658009540815	0.341322712734884	5	SERTAD1
0.555215085081835	0.224348196197869	0.278602779361062	1	TPSAB1
4.93454057699858	5.96721088571088	5.35938173355423	2	USP34
3.24389544063291	3.51553589990199	3.48747287172335	3	STAT3
3.35577997158417	3.51336336127154	3.89905762464207	3	NIPBL
0.448021244903805	0.418567855079314	0.439080461716289	6	RIN3
0.170256652277308	0.0882177640592426	0.0970597583977973	1	C15orf48
[truncated: 193 more rows]
