# Supplementary material for: Disease-stage-specific immunometabolic remodeling in pediatric obstructive sleep apnea: a single-cell transcriptomic atlas of adenoid tissue
Source: EMBO Mol Med. 2026 Apr 27;18(6):2483–513. doi: 10.1038/s44321-026-00419-3 (PMC13270133; doi:10.1038/s44321-026-00419-3)
Supplement: Supplementary file 7 — Dataset EV2 [file 44321_2026_419_MOESM7_ESM.xlsx]

## Sheet: Sheet1
Dataset EV2. Biological function enrichment analysis of gene clusters along OSA progression identified by fuzzy clustering algorithm.
Cluster	ID	Description	GeneRatio	BgRatio	pvalue	p.adjust	qvalue	geneID	Count
1	GO:0002443	leukocyte mediated immunity	33/274	440/18722	1.30194243400984e-14	3.90973312933155e-11	3.0698432128232e-11	CORO1A/HLA-A/HLA-DRA/TRBC2/TRBC1/IGLC2/HLA-B/IGKC/IGHA1/HLA-DQA1/IGHG1/IGHG3/IGLC1/IGLC3/GZMB/TYROBP/FCER1G/BATF/IGHG2/ICAM1/BST2/CTSH/LILRB4/IL1B/AHR/IGHM/CTSC/CLU/LAT/IL4I1/PTGDR/XCL1/DNASE1L3	33
1	GO:0002764	immune response-regulating signaling pathway	33/274	468/18722	7.51288610244461e-14	1.00736898086754e-10	7.90965706974885e-11	CYBA/HLA-A/TRBC2/TRBC1/IGLC2/IGKC/IGHA1/LPXN/DDX3X/IGHG1/IGHG3/IGLC1/IGLC3/TYROBP/FCER1G/LILRA4/CD3E/PLSCR1/IGHG2/PDE4D/FPR1/FPR3/CD14/LGALS3/HCK/CTSH/NINJ1/MNDA/LILRB4/IGHM/LTF/LIME1/IRAK2	33
1	GO:0051251	positive regulation of lymphocyte activation	29/274	362/18722	1.09494279761934e-13	1.00736898086754e-10	7.90965706974885e-11	CORO1A/HLA-A/HLA-DRA/TRBC2/TRBC1/IGLC2/IGKC/IGHA1/HLA-DQA1/IGHG1/IGHG3/IGLC1/IGLC3/TYROBP/CD3E/MAP3K8/IGHG2/SELENOK/LILRB4/LGALS1/IL1B/AIF1/IGHM/CDKN1A/TNFSF11/IL4I1/TMIGD2/XCL1/TNFSF9	29
1	GO:0050867	positive regulation of cell activation	31/274	420/18722	1.34181682433239e-13	1.00736898086754e-10	7.90965706974885e-11	CORO1A/HLA-A/HLA-DRA/TRBC2/TRBC1/IGLC2/IGKC/IGHA1/HLA-DQA1/IGHG1/IGHG3/IGLC1/IGLC3/TYROBP/CD3E/MAP3K8/IGHG2/PLEK/SELENOK/LILRB4/LGALS1/IL1B/AIF1/IGHM/CDKN1A/TNFSF11/CTSC/IL4I1/TMIGD2/XCL1/TNFSF9	31
1	GO:0002460	adaptive immune response based on somatic recombination of immune receptors built from immunoglobulin superfamily domains	27/274	356/18722	2.94758006933512e-12	8.04689358928488e-10	6.31825775627815e-10	HLA-A/HLA-DRA/TRBC2/TRBC1/IGLC2/HLA-B/IGKC/IGHA1/HLA-DQA1/IGHG1/IGHG3/IGLC1/IGLC3/FCER1G/BATF/IGHG2/ICAM1/CTSH/LILRB4/IL1B/AHR/IGHM/SEMA4A/CTSC/CLU/IL4I1/XCL1	27
1	GO:0006909	phagocytosis	25/274	308/18722	4.45806517484714e-12	1.1156308100055e-09	8.75970701022596e-10	CYBA/CORO1A/TRBC2/TRBC1/IGLC2/IGKC/IGHA1/IGHG1/IGHG3/IGLC1/IGLC3/TYROBP/FCER1G/LDLR/PLSCR1/IGHG2/RAC1/CD14/HCK/IL1B/AIF1/SOD1/IGHM/RAB31/GSN	25
1	GO:0042110	T cell activation	31/274	487/18722	6.53148929317546e-12	1.50877402672353e-09	1.18465878677838e-09	CORO1A/HLA-A/HLA-DRA/CD7/HLA-DQA1/FCER1G/CD3E/MAP3K8/BATF/ICAM1/EGR1/CLEC4A/FGL2/JAML/SELENOK/LGALS3/LILRB4/LGALS1/IL1B/AIF1/CTSL/SOD1/SEMA4A/TNFSF11/CD3D/LAT/IL4I1/TMIGD2/XCL1/TNFSF9/GSN	31
1	GO:0060326	cell chemotaxis	23/274	310/18722	2.01001698646759e-10	4.31148643597297e-08	3.38529176668225e-08	CORO1A/CXCR4/TMSB4X/FCER1G/JAML/CXCL8/RAC1/LGALS3/CKLF/NINJ1/AIF1/HBEGF/DOCK4/CCL20/CXCL2/TNFSF11/SBDS/HSPB1/XCL2/XCL1/CXCR3/CXCL16/S100A9	23
1	GO:0006911	phagocytosis engulfment	15/274	127/18722	5.56717839604121e-10	1.11454911488745e-07	8.7512137593911e-08	TRBC2/TRBC1/IGLC2/IGKC/IGHA1/IGHG1/IGHG3/IGLC1/IGLC3/IGHG2/RAC1/AIF1/IGHM/RAB31/GSN	15
1	GO:0099024	plasma membrane invagination	15/274	136/18722	1.46657392252385e-09	2.59065969961124e-07	2.03413349006403e-07	TRBC2/TRBC1/IGLC2/IGKC/IGHA1/IGHG1/IGHG3/IGLC1/IGLC3/IGHG2/RAC1/AIF1/IGHM/RAB31/GSN	15
1	GO:0052547	regulation of peptidase activity	26/274	461/18722	4.67133024059434e-09	7.0140023562524e-07	5.50725249417438e-07	CYCS/CTSD/DDX3X/GRN/CASP1/CARD16/ARL6IP5/BST2/CTSH/KLF4/SERPINA1/TIMP1/PLAUR/CST3/WFDC2/CSTA/LTF/SERPINE2/PEBP1/SPINT2/PRDX5/SERPINF1/GSN/S100A9/CD109/PRSS22	26
1	GO:0050900	leukocyte migration	23/274	369/18722	5.86829425744098e-09	8.3916607881406e-07	6.58896197326707e-07	CORO1A/CXCR4/FCER1G/ICAM1/JAML/CXCL8/RAC1/SELENOK/LGALS3/HCK/CKLF/NINJ1/AIF1/CCL20/CXCL2/TNFSF11/SBDS/XCL2/XCL1/SMPD3/CXCR3/CXCL16/S100A9	23
1	GO:0034612	response to tumor necrosis factor	19/274	253/18722	6.53563618714125e-09	8.92114339544781e-07	7.00470098526144e-07	CYBA/KLF2/ZFP36/TMSB4X/ICAM1/NFKB1/CASP1/CXCL8/CARD16/CD14/CCL20/PID1/TNFSF11/XCL2/XCL1/EIF5A/SMPD3/CXCL16/TRAF1	19
1	GO:0006959	humoral immune response	21/274	317/18722	9.56225822089934e-09	1.14861845749443e-06	9.01871933255348e-07	HLA-A/TRBC2/TRBC1/IGLC2/IGKC/IGHA1/IGHG1/IGHG3/IGLC1/IGLC3/LYZ/IGHG2/CXCL8/IL1B/WFDC2/IGHM/LTF/CXCL2/CLU/S100A9/CFP	21
1	GO:0042742	defense response to bacterium	22/274	350/18722	1.09377724471946e-08	1.23002886979365e-06	9.65793739011085e-07	CYBA/HLA-A/TRBC2/TRBC1/IGLC2/IGKC/IGHA1/IGHG1/IGHG3/IGLC1/IGLC3/FCER1G/GRN/LYZ/IGHG2/CASP1/CCL20/WFDC2/IGHM/LTF/S100A9/CFP	22
1	GO:0016064	immunoglobulin mediated immune response	17/274	207/18722	1.10592006275153e-08	1.23002886979365e-06	9.65793739011085e-07	HLA-DRA/TRBC2/TRBC1/IGLC2/IGKC/IGHA1/HLA-DQA1/IGHG1/IGHG3/IGLC1/IGLC3/FCER1G/BATF/IGHG2/IGHM/CLU/XCL1	17
1	GO:0022407	regulation of cell-cell adhesion	25/274	448/18722	1.15948072197423e-08	1.24354307431736e-06	9.76404818504615e-07	MYADM/CORO1A/HLA-A/HLA-DRA/HLA-DQA1/CD3E/MAP3K8/ICAM1/FGL2/SELENOK/LGALS3/KLF4/LILRB4/LGALS1/IL1B/AIF1/PLAUR/NFAT5/TNFSF11/SERPINE2/IL4I1/TMIGD2/XCL1/SPINT2/TNFSF9	25
1	GO:0070663	regulation of leukocyte proliferation	18/274	245/18722	2.31985388026141e-08	2.24726490400807e-06	1.76450685629391e-06	CORO1A/HLA-A/TYROBP/CD3E/SELENOK/LGALS3/BST2/MNDA/LILRB4/IL1B/LST1/AIF1/AHR/CDKN1A/IL4I1/TMIGD2/XCL1/TNFSF9	18
1	GO:0007159	leukocyte cell-cell adhesion	22/274	371/18722	3.11454198277766e-08	2.75087340420038e-06	2.15993004378389e-06	CORO1A/HLA-A/HLA-DRA/HLA-DQA1/CD3E/MAP3K8/ICAM1/FGL2/SELENOK/LGALS3/KLF4/LILRB4/LGALS1/IL1B/AIF1/NFAT5/TNFSF11/IL4I1/TMIGD2/XCL1/TNFSF9/S100A9	22
1	GO:0050670	regulation of lymphocyte proliferation	17/274	225/18722	3.81257815338136e-08	3.18032560961228e-06	2.49712721157142e-06	CORO1A/HLA-A/TYROBP/CD3E/SELENOK/LGALS3/MNDA/LILRB4/IL1B/LST1/AIF1/AHR/CDKN1A/IL4I1/TMIGD2/XCL1/TNFSF9	17
1	GO:0019882	antigen processing and presentation	12/274	106/18722	4.92576425268439e-08	3.70621416858337e-06	2.91004424965446e-06	HLA-A/HLA-DRA/HLA-B/CTSD/HLA-DQA1/FCER1G/ICAM1/CLEC4A/FGL2/CTSH/CTSL/CD68	12
1	GO:0071356	cellular response to tumor necrosis factor	17/274	229/18722	4.93668220923525e-08	3.70621416858337e-06	2.91004424965446e-06	CYBA/KLF2/ZFP36/TMSB4X/ICAM1/NFKB1/CASP1/CXCL8/CARD16/CCL20/PID1/TNFSF11/XCL2/XCL1/EIF5A/SMPD3/TRAF1	17
1	GO:0070661	leukocyte proliferation	20/274	318/18722	5.15264376950743e-08	3.77399737556849e-06	2.9632662499863e-06	CORO1A/HLA-A/TYROBP/CD3E/SELENOK/LGALS3/BST2/MNDA/LILRB4/IL1B/LST1/AIF1/AHR/CDKN1A/TNFSF11/CLU/IL4I1/TMIGD2/XCL1/TNFSF9	20
1	GO:0050870	positive regulation of T cell activation	16/274	216/18722	1.26986337294297e-07	8.47422157543942e-06	6.65378703015732e-06	CORO1A/HLA-A/HLA-DRA/HLA-DQA1/CD3E/MAP3K8/SELENOK/LILRB4/LGALS1/IL1B/AIF1/TNFSF11/IL4I1/TMIGD2/XCL1/TNFSF9	16
1	GO:0010951	negative regulation of endopeptidase activity	17/274	252/18722	1.9687013283821e-07	1.28521958459379e-05	1.009128369697e-05	DDX3X/CARD16/BST2/KLF4/SERPINA1/TIMP1/PLAUR/CST3/WFDC2/CSTA/LTF/SERPINE2/PEBP1/SPINT2/PRDX5/SERPINF1/CD109	17
1	GO:0045428	regulation of nitric oxide biosynthetic process	9/274	62/18722	2.78221934299241e-07	1.7051029973482e-05	1.33881231542492e-05	KLF2/HSP90AA1/ICAM1/RAC1/KLF4/IL1B/AIF1/DYNLL1/CLU	9
1	GO:0032103	positive regulation of response to external stimulus	22/274	427/18722	3.5929522524188e-07	2.07492992577186e-05	1.62919292417371e-05	CYBA/HSP90AA1/CXCR4/TMSB4X/TYROBP/GRN/LDLR/PLSCR1/CXCL8/RAC1/HCK/NINJ1/MNDA/IL1B/AIF1/TNFSF11/CTSC/HSPB1/XCL2/XCL1/S100A9/EREG	22
1	GO:0080164	regulation of nitric oxide metabolic process	9/274	64/18722	3.68186367799024e-07	2.08615785377447e-05	1.63800886567987e-05	KLF2/HSP90AA1/ICAM1/RAC1/KLF4/IL1B/AIF1/DYNLL1/CLU	9
1	GO:0001819	positive regulation of cytokine production	23/274	467/18722	4.26610958093752e-07	2.37243093917692e-05	1.8627846903119e-05	CYBA/HLA-A/LTB/HSP90AA1/DDX3X/TYROBP/FCER1G/CD3E/BATF/EGR1/PDE4D/CASP1/CD14/SELENOK/MNDA/IL1B/AIF1/SOD1/CLU/HSPB1/TMIGD2/XCL1/EREG	23
1	GO:0071222	cellular response to lipopolysaccharide	15/274	209/18722	4.74514477321246e-07	2.590849046174e-05	2.03428216114754e-05	ZFP36/VIM/ICAM1/NFKB1/CASP1/CXCL8/CARD16/CD14/LITAF/HCK/IL1B/CD68/LTF/CXCL2/IRAK2	15
1	GO:0008154	actin polymerization or depolymerization	15/274	217/18722	7.65740633633778e-07	3.89749003864786e-05	3.06023018615462e-05	TMSB10/MYADM/PFN1/CORO1A/TMSB4X/ICAM1/RAC1/PLEK/HCK/AIF1/CAPG/CFL2/NPHS1/BAIAP2L1/GSN	15
1	GO:0051346	negative regulation of hydrolase activity	20/274	379/18722	8.57410359594571e-07	4.29133884977083e-05	3.36947229033656e-05	DDX3X/ATP5IF1/RGS2/CARD16/LGALS3/BST2/KLF4/SERPINA1/TIMP1/PLAUR/CST3/WFDC2/CSTA/LTF/SERPINE2/PEBP1/SPINT2/PRDX5/SERPINF1/CD109	20
1	GO:0045730	respiratory burst	7/274	37/18722	9.42063772206573e-07	4.63773361956777e-05	3.6414544430418e-05	CYBA/CD52/IGHA1/GRN/RAC1/SELENOK/HCK	7
1	GO:0002274	myeloid leukocyte activation	15/274	223/18722	1.08070119413474e-06	5.15134235870894e-05	4.04472961547506e-05	TYROBP/FCER1G/GRN/LDLR/PLSCR1/BATF/CXCL8/LILRB4/AIF1/NAMPT/CTSC/CLU/LAT/PTGDR/DNASE1L3	15
1	GO:0046651	lymphocyte proliferation	17/274	288/18722	1.27737938916813e-06	5.90149277795675e-05	4.63373252103094e-05	CORO1A/HLA-A/TYROBP/CD3E/SELENOK/LGALS3/MNDA/LILRB4/IL1B/LST1/AIF1/AHR/CDKN1A/IL4I1/TMIGD2/XCL1/TNFSF9	17
1	GO:2001233	regulation of apoptotic signaling pathway	19/274	356/18722	1.37156615590474e-06	6.24062600936656e-05	4.90001306096749e-05	DDX3X/ICAM1/GRINA/LGALS3/CTSH/IL1B/ATF3/PLAUR/SOD2/SOD1/CTSC/CLU/HSPB1/EIF5A/ITM2C/S100A9/TRAF1/G0S2/MUC1	19
1	GO:0010631	epithelial cell migration	19/274	357/18722	1.42984389571635e-06	6.4086883863227e-05	5.03197223315732e-05	ZEB2/PFN1/TMSB4X/LPXN/PRKX/GRN/RAC1/GLIPR2/CTSH/KLF4/HBEGF/PTP4A3/DNAJA4/SEMA4A/GLUL/ENPP2/HSPB1/ATP5F1B/SERPINF1	19
1	GO:0090132	epithelium migration	19/274	360/18722	1.61844042689005e-06	6.9498467379323e-05	5.45687880294035e-05	ZEB2/PFN1/TMSB4X/LPXN/PRKX/GRN/RAC1/GLIPR2/CTSH/KLF4/HBEGF/PTP4A3/DNAJA4/SEMA4A/GLUL/ENPP2/HSPB1/ATP5F1B/SERPINF1	19
1	GO:0006809	nitric oxide biosynthetic process	9/274	76/18722	1.63428608026113e-06	6.9498467379323e-05	5.45687880294035e-05	KLF2/HSP90AA1/ICAM1/RAC1/KLF4/IL1B/AIF1/DYNLL1/CLU	9
1	GO:0002683	negative regulation of immune system process	21/274	434/18722	1.82689700526201e-06	7.51530370794771e-05	5.90086415542453e-05	HLA-A/HLA-B/LPXN/TYROBP/GRN/LDLR/FGL2/LGALS3/HCK/BST2/MNDA/LILRB4/LST1/CD68/TMEM176B/TMEM176A/AHR/LTF/IL4I1/XCL1/PSMB4	21
1	GO:0001909	leukocyte mediated cytotoxicity	11/274	124/18722	2.11763322826457e-06	8.25876959023183e-05	6.48461849803505e-05	CORO1A/HLA-A/HLA-DRA/HLA-B/GZMB/TYROBP/ICAM1/CTSH/CTSC/XCL1/DNASE1L3	11
1	GO:0046209	nitric oxide metabolic process	9/274	81/18722	2.80797223087839e-06	0.000105404257616597	8.27612868048367e-05	KLF2/HSP90AA1/ICAM1/RAC1/KLF4/IL1B/AIF1/DYNLL1/CLU	9
1	GO:2001057	reactive nitrogen species metabolic process	9/274	82/18722	3.11422776593921e-06	0.000115457110877969	9.06545834399459e-05	KLF2/HSP90AA1/ICAM1/RAC1/KLF4/IL1B/AIF1/DYNLL1/CLU	9
1	GO:0071216	cellular response to biotic stimulus	15/274	246/18722	3.65542194672165e-06	0.000130681334595299	0.000102608335346573	ZFP36/VIM/ICAM1/NFKB1/CASP1/CXCL8/CARD16/CD14/LITAF/HCK/IL1B/CD68/LTF/CXCL2/IRAK2	15
1	GO:0019932	second-messenger-mediated signaling	17/274	312/18722	3.78017834217773e-06	0.00013355147719482	0.00010486191314524	CXCR4/SCT/CD3E/RGS2/PDE4D/TMBIM4/FPR1/CXCL8/PLEK/SELENOK/NFAT5/AHR/CCL20/TNFSF11/NPPC/LAT/CXCR3	17
1	GO:0008064	regulation of actin polymerization or depolymerization	13/274	187/18722	3.9590976420104e-06	0.000138246165336712	0.000108548087124887	TMSB10/MYADM/PFN1/CORO1A/TMSB4X/ICAM1/PLEK/HCK/CAPG/CFL2/NPHS1/BAIAP2L1/GSN	13
1	GO:0001906	cell killing	13/274	188/18722	4.19838278083004e-06	0.000143269812395825	0.000112492552979178	CORO1A/HLA-A/HLA-DRA/HLA-B/GZMB/TYROBP/LYZ/ICAM1/CTSH/LTF/CTSC/XCL1/DNASE1L3	13
1	GO:0050727	regulation of inflammatory response	19/274	386/18722	4.47936303493401e-06	0.000151140754987717	0.000118672657578382	ZFP36/TMSB4X/GRN/LDLR/NFKB1/CASP1/HCK/KLF4/NINJ1/IL1B/SOD1/TNFSF11/CTSC/XCL1/DNASE1L3/PSMB4/SERPINF1/GPX4/S100A9	19
1	GO:0071496	cellular response to external stimulus	17/274	320/18722	5.2962187143932e-06	0.000167416261045503	0.00013145185507192	CYBA/ICAM1/NFKB1/CASP1/RAC1/IL1B/AIF1/CD68/ATF3/AQP3/CDKN1A/GLUL/NAMPT/TMEM150C/COMT/BAG3/MAP1LC3A	17
1	GO:0097193	intrinsic apoptotic signaling pathway	16/274	288/18722	5.72308733600517e-06	0.000179025325729412	0.000140567057375565	DDX3X/ERN1/GRINA/SELENOK/ARL6IP5/BCL2A1/PLAUR/SOD2/SOD1/CDKN1A/CRIP1/CLU/HSPB1/EIF5A/S100A9/MUC1	16
1	GO:0071347	cellular response to interleukin-1	10/274	113/18722	6.31564970896803e-06	0.000195524701814753	0.000153522033077465	KLF2/ICAM1/NFKB1/EGR1/CXCL8/IL1B/CCL20/XCL2/XCL1/IRAK2	10
1	GO:0034341	response to interferon-gamma	11/274	141/18722	7.39668930899509e-06	0.000222122579949123	0.000174406147917358	VIM/ICAM1/CASP1/HCK/BST2/AIF1/IFITM3/CCL20/XCL2/XCL1/CXCL16	11
1	GO:0070555	response to interleukin-1	11/274	143/18722	8.46511976125017e-06	0.000249731182762297	0.000196083863290234	CYBA/KLF2/ICAM1/NFKB1/EGR1/CXCL8/IL1B/CCL20/XCL2/XCL1/IRAK2	11
1	GO:0002366	leukocyte activation involved in immune response	15/274	275/18722	1.39698262881679e-05	0.000399537031841602	0.000313708379804472	CORO1A/HLA-DRA/TYROBP/FCER1G/GRN/ITM2A/BATF/ICAM1/FGL2/LGALS3/LGALS1/SEMA4A/LAT/PTGDR/DNASE1L3	15
1	GO:0048660	regulation of smooth muscle cell proliferation	12/274	180/18722	1.42591359712403e-05	0.000403964012468252	0.000317184355268901	CYBA/ERN1/KLF4/AIF1/HBEGF/SOD2/CDKN1A/NAMPT/NPPC/SMPD3/COMT/EREG	12
1	GO:1902903	regulation of supramolecular fiber organization	18/274	382/18722	1.44911466480716e-05	0.000406700125085598	0.000319332695442011	TMSB10/MYADM/PFN1/CORO1A/TMSB4X/LDLR/ICAM1/RAC1/PLEK/HCK/CAPG/CFL2/NPHS1/CLU/GPR65/BAIAP2L1/PFDN5/GSN	18
1	GO:0048659	smooth muscle cell proliferation	12/274	184/18722	1.77751167236793e-05	0.000476595317153652	0.000374212983656407	CYBA/ERN1/KLF4/AIF1/HBEGF/SOD2/CDKN1A/NAMPT/NPPC/SMPD3/COMT/EREG	12
1	GO:1903131	mononuclear cell differentiation	19/274	426/18722	1.80439869223341e-05	0.000479522944493533	0.000376511697308135	HLA-DRA/HLA-B/FCER1G/CD3E/ITM2A/BATF/EGR1/FGL2/LILRB4/LGALS1/IL1B/CTSL/TMEM176B/TMEM176A/SOD1/SEMA4A/CD3D/IL4I1/TNFSF9	19
1	GO:0032970	regulation of actin filament-based process	18/274	396/18722	2.34090426382785e-05	0.000606011681403019	0.000475828089925079	TMSB10/MYADM/PFN1/CORO1A/TMSB4X/ICAM1/PDE4D/ARHGDIB/RAC1/PLEK/HCK/BST2/CAPG/CFL2/NPHS1/GPR65/BAIAP2L1/GSN	18
1	GO:0002831	regulation of response to biotic stimulus	16/274	327/18722	2.76450861628054e-05	0.000703544014804278	0.000552408501379877	CYBA/HLA-A/HSP90AA1/HLA-B/TYROBP/GRN/PLSCR1/FGL2/CARD16/SELENOK/HCK/MNDA/AHR/LTF/IL4I1/EREG	16
1	GO:0010632	regulation of epithelial cell migration	15/274	292/18722	2.81744033210254e-05	0.000710989354395288	0.000558254431128677	PFN1/TMSB4X/GRN/RAC1/GLIPR2/CTSH/KLF4/HBEGF/DNAJA4/SEMA4A/GLUL/ENPP2/HSPB1/ATP5F1B/SERPINF1	15
1	GO:0008037	cell recognition	13/274	225/18722	2.88413898186427e-05	0.000721755780211534	0.000566708010471576	TRBC2/TRBC1/CXCR4/IGLC2/IGKC/IGHA1/IGHG1/IGHG3/IGLC1/IGLC3/IGHG2/LGALS3/IGHM	13
1	GO:0051258	protein polymerization	15/274	296/18722	3.29662151528893e-05	0.000818161521521708	0.000642403844649605	TMSB10/MYADM/PFN1/CORO1A/HSP90AA1/TMSB4X/ICAM1/RAC1/HCK/AIF1/CAPG/NPHS1/BAIAP2L1/GSN/GPX4	15
1	GO:0002709	regulation of T cell mediated immunity	8/274	85/18722	3.45289758350154e-05	0.000843012312459766	0.00066191618203196	HLA-A/HLA-DRA/HLA-B/LILRB4/IL1B/AHR/IL4I1/XCL1	8
1	GO:0032271	regulation of protein polymerization	13/274	232/18722	3.96587734874942e-05	0.000937758242385395	0.000736308765950992	TMSB10/MYADM/PFN1/CORO1A/HSP90AA1/TMSB4X/ICAM1/RAC1/HCK/CAPG/NPHS1/BAIAP2L1/GSN	13
1	GO:0032102	negative regulation of response to external stimulus	18/274	420/18722	5.04770537795047e-05	0.00115711902671643	0.000908546407923587	HLA-A/ZFP36/HLA-B/GRN/LDLR/NFKB1/FGL2/CARD16/HCK/KLF4/AIF1/SOD1/LTF/SEMA4A/SERPINE2/PSMB4/SERPINF1/CD109	18
1	GO:2000406	positive regulation of T cell migration	5/274	29/18722	5.76497902207605e-05	0.00130167157919507	0.00102204614241791	SELENOK/AIF1/CCL20/XCL2/XCL1	5
1	GO:0097305	response to alcohol	13/274	253/18722	9.59645502513386e-05	0.00200126072503312	0.00157134936084063	CYBA/KLF2/EEF1B2/RGS2/ICAM1/CD14/KLF4/SOD2/AHR/SOD1/CDKN1A/NPPC/DRD4	13
1	GO:0001975	response to amphetamine	5/274	33/18722	0.000109836298142958	0.00227474760912624	0.00178608571934829	RGS2/ICAM1/SOD1/RGS9/DRD4	5
1	GO:0071214	cellular response to abiotic stimulus	15/274	331/18722	0.000116224254962505	0.00237429549423403	0.00186424870115297	CYBA/DDX3X/NFKB1/EGR1/CASP1/RAC1/CARD16/IL1B/TIMP1/CDKN1A/NAMPT/RGS9/CRIP1/TMEM150C/BAG3	15
1	GO:0104004	cellular response to environmental stimulus	15/274	331/18722	0.000116224254962505	0.00237429549423403	0.00186424870115297	CYBA/DDX3X/NFKB1/EGR1/CASP1/RAC1/CARD16/IL1B/TIMP1/CDKN1A/NAMPT/RGS9/CRIP1/TMEM150C/BAG3	15
1	GO:0098869	cellular oxidant detoxification	8/274	101/18722	0.000118572361347058	0.0024058973049001	0.00188906180239979	TXNRD1/TXN/GLRX/SOD2/SOD1/PRDX5/GPX4/S100A9	8
1	GO:0050777	negative regulation of immune response	11/274	194/18722	0.000139961598559498	0.0027292511719102	0.00214295270521719	HLA-A/HLA-B/GRN/FGL2/LGALS3/HCK/LILRB4/AHR/IL4I1/XCL1/PSMB4	11
1	GO:0050792	regulation of viral process	10/274	164/18722	0.000155377653178942	0.00295315881326812	0.00231876044717409	ZFP36/CXCR4/DDX3X/PLSCR1/CXCL8/BST2/LGALS1/IFITM3/LTF/GSN	10
1	GO:0001895	retina homeostasis	7/274	79/18722	0.000157199087276066	0.00296898653515739	0.00233118805361395	IGKC/IGHA1/IGHG3/LYZ/SOD1/LTF/HSPB1	7
1	GO:0055074	calcium ion homeostasis	18/274	460/18722	0.000159076629238862	0.00298566948502689	0.0023442871677306	CYBA/CORO1A/CD52/CXCR4/PDE4D/HEXB/GRINA/FPR1/FPR3/SELENOK/TNFSF11/LIME1/GPR65/PTGDR/XCL1/DRD4/CXCR3/GNA15	18
1	GO:0032535	regulation of cellular component size	16/274	382/18722	0.000171571903011164	0.00312262484337906	0.00245182173937259	TMSB10/MYADM/PFN1/CORO1A/TMSB4X/SCT/ICAM1/RAC1/PLEK/HCK/CAPG/CFL2/SEMA4A/NPHS1/BAIAP2L1/GSN	16
1	GO:0001910	regulation of leukocyte mediated cytotoxicity	7/274	82/18722	0.000198638169576126	0.00351182306566983	0.00275741229545907	HLA-A/HLA-DRA/HLA-B/TYROBP/ICAM1/XCL1/DNASE1L3	7
1	GO:0031667	response to nutrient levels	18/274	474/18722	0.000229626056502163	0.0040091107423023	0.00314787250039685	CYBA/ZFP36/SCT/LDLR/CD3E/ICAM1/CD68/ATF3/SOD2/SOD1/AQP3/CDKN1A/GLUL/NAMPT/COMT/DAD1/ACSL1/MAP1LC3A	18
1	GO:0001818	negative regulation of cytokine production	15/274	357/18722	0.00026398604044486	0.0044788140082255	0.00351667398511142	KLF2/ZFP36/TMSB4X/TYROBP/LILRA4/NFKB1/CLEC4A/RAC1/CARD16/BST2/KLF4/LILRB4/LTF/XCL1/REL	15
1	GO:0006898	receptor-mediated endocytosis	12/274	244/18722	0.000265783272875769	0.00448397285643783	0.00352072460817104	FCER1G/LDLR/CXCL8/RAC1/CD14/LILRB4/CTSL/RAB31/RAMP1/CLU/DRD4/CXCL16	12
1	GO:0050866	negative regulation of cell activation	11/274	210/18722	0.00027878408539167	0.00462535142779659	0.00363173219701855	TYROBP/GRN/LDLR/FGL2/LGALS3/MNDA/LILRB4/LST1/SERPINE2/IL4I1/XCL1	11
1	GO:0032623	interleukin-2 production	6/274	62/18722	0.000287748387192641	0.00472190386196449	0.00370754321145537	ZFP36/CD3E/PDE4D/LILRB4/IL1B/XCL1	6
1	GO:0072503	cellular divalent inorganic cation homeostasis	18/274	486/18722	0.000310479706263261	0.00498593881234531	0.00391485810317875	CYBA/CORO1A/CD52/CXCR4/PDE4D/HEXB/GRINA/FPR1/FPR3/SELENOK/LIME1/GPR65/PTGDR/XCL1/DRD4/CXCR3/GNA15/S100A9	18
1	GO:0051235	maintenance of location	14/274	326/18722	0.000338270943169776	0.00533571210474014	0.00418949300335381	TMSB10/CYBA/CORO1A/TMSB4X/TXN/NFKB1/PDE4D/HEXB/IL1B/LIME1/XCL1/GSN/PLIN2/S100A9	14
1	GO:0034599	cellular response to oxidative stress	13/274	288/18722	0.000342035158167075	0.00533571210474014	0.00418949300335381	KLF2/TXN/ERN1/ARL6IP5/KLF4/AIF1/SOD2/SOD1/CHCHD2/HSPB1/SMPD3/PRDX5/MAP1LC3A	13
1	GO:0044409	entry into host	9/274	151/18722	0.00039048209087333	0.00589255135121915	0.00462671189397651	CXCR4/LDLR/PLSCR1/ICAM1/CXCL8/LGALS1/CTSL/IFITM3/GSN	9
1	GO:0051092	positive regulation of NF-kappaB transcription factor activity	9/274	152/18722	0.000409846047113568	0.00609290930436655	0.00478402889804269	ICAM1/CARD16/IL1B/LTF/TNFSF11/CLU/S100A9/IRAK2/TRAF1	9
1	GO:0002064	epithelial cell development	11/274	220/18722	0.000414242297979363	0.00612792916666024	0.00481152578415231	MYADM/CXCR4/VIM/ST14/ICAM1/PDE4D/IL1B/SOD1/CDKN1A/NPHS1/SPINT2	11
1	GO:0050764	regulation of phagocytosis	7/274	95/18722	0.000491503620836831	0.00696219515741982	0.00546657453165095	CYBA/FCER1G/PLSCR1/HCK/IL1B/SOD1/RAB31	7
1	GO:0051495	positive regulation of cytoskeleton organization	11/274	226/18722	0.000519326683496375	0.00727061124663631	0.0057087365940955	PFN1/CORO1A/ICAM1/RAC1/PLEK/HCK/CFL2/NPHS1/GPR65/BAIAP2L1/GSN	11
1	GO:0045765	regulation of angiogenesis	14/274	342/18722	0.000545139500032208	0.00750942164493908	0.00589624567876458	KLF2/CXCR4/GRN/CXCL8/CTSH/KLF4/NINJ1/IL1B/SEMA4A/GLUL/ENPP2/HSPB1/TMIGD2/SERPINF1	14
1	GO:1990868	response to chemokine	7/274	97/18722	0.000557438482386199	0.00754048541714304	0.00592063632311562	CXCR4/CXCL8/CCL20/CXCL2/XCL2/XCL1/CXCR3	7
1	GO:0051051	negative regulation of transport	17/274	470/18722	0.000593353696431787	0.00790009871564785	0.00620299739665639	CORO1A/TXN/SCT/PLSCR1/RGS2/ICAM1/NFKB1/RAC1/LGALS3/ARL6IP5/BST2/IL1B/PID1/SERPINE2/DRD4/COMT/BAG3	17
1	GO:0045860	positive regulation of protein kinase activity	15/274	386/18722	0.000598198329660193	0.00791328571688437	0.0062133515627604	HSP90AA1/DDX3X/TXN/EGR1/ERN1/IL1B/HBEGF/LTF/CDKN1A/TNFSF11/CLU/LAT/DRD4/ACSL1/EREG	15
1	GO:0043280	positive regulation of cysteine-type endopeptidase activity involved in apoptotic process	8/274	129/18722	0.000629594907195776	0.00812255378150464	0.00637766460576981	CYCS/CTSD/DDX3X/CASP1/ARL6IP5/CTSH/GSN/S100A9	8
1	GO:0031341	regulation of cell killing	7/274	99/18722	0.000630221455574619	0.00812255378150464	0.00637766460576981	HLA-A/HLA-DRA/HLA-B/TYROBP/ICAM1/XCL1/DNASE1L3	7
1	GO:0034123	positive regulation of toll-like receptor signaling pathway	4/274	28/18722	0.000696721738145437	0.00879098899012919	0.0069025063841034	CYBA/DDX3X/NINJ1/LTF	4
1	GO:0060249	anatomical structure homeostasis	13/274	314/18722	0.000769965123272526	0.00955456721151816	0.00750205252775319	CORO1A/IGKC/IGHA1/IGHG3/LYZ/RAC1/CTSH/CFL2/SOD1/LTF/TNFSF11/HSPB1/BAG3	13
1	GO:1903747	regulation of establishment of protein localization to mitochondrion	5/274	50/18722	0.000800809684449245	0.00985586673115198	0.00773862680399616	ATP5IF1/TOMM7/GZMB/UBL5/BAG3	5
1	GO:1901653	cellular response to peptide	14/274	359/18722	0.00087426586194252	0.0106192706470081	0.00833803608647425	CYBA/KLF2/VIM/PTPRE/ICAM1/NFKB1/RAB8A/KLF4/IL1B/RAB31/PID1/NAMPT/BAIAP2L1/SMPD3	14
1	GO:1902105	regulation of leukocyte differentiation	12/274	279/18722	0.000876982724095238	0.0106192706470081	0.00833803608647425	HLA-DRA/HLA-B/TYROBP/FGL2/LILRB4/TMEM176B/TMEM176A/SOD1/LTF/TNFSF11/IL4I1/TNFSF9	12
1	GO:0009615	response to virus	14/274	367/18722	0.00107951221036316	0.0126139111584458	0.00990418738977464	HSP90AA1/CXCR4/DDX3X/PLSCR1/NFKB1/FGL2/SELENOK/BST2/NPC2/IFITM3/CLU/HSPB1/XCL1/EIF5A	14
1	GO:0050921	positive regulation of chemotaxis	8/274	141/18722	0.00112543882529704	0.0130502056205756	0.010246756958862	CXCR4/TMSB4X/CXCL8/RAC1/AIF1/HSPB1/XCL2/XCL1	8
1	GO:0035456	response to interferon-beta	4/274	32/18722	0.00116877023906559	0.0133780944460271	0.0105042086191355	PLSCR1/BST2/MNDA/IFITM3	4
1	GO:0046685	response to arsenic-containing substance	4/274	33/18722	0.00131483009298596	0.0145698699971839	0.0114399666276502	DDX3X/ATF3/CDKN1A/SERPINF1	4
1	GO:0031529	ruffle organization	5/274	56/18722	0.00134455146375873	0.014730367567917	0.011565986067313	PFN1/ICAM1/RAC1/PLEK/AIF1	5
1	GO:0009612	response to mechanical stimulus	10/274	216/18722	0.00134893475896676	0.014730367567917	0.011565986067313	CYBA/CXCR4/NFKB1/CASP1/RAC1/IL1B/TMEM150C/SERPINE2/GSN/BAG3	10
1	GO:0048678	response to axon injury	6/274	83/18722	0.00136867206064971	0.0148379862748415	0.0116504860948332	TYROBP/GRN/KLF4/LGALS1/AIF1/SOD1	6
1	GO:0042542	response to hydrogen peroxide	8/274	146/18722	0.00140722557545209	0.0152010733923835	0.0119355747406766	KLF2/TXN/ERN1/KLF4/SOD2/SOD1/SMPD3/MAP1LC3A	8
1	GO:0055094	response to lipoprotein particle	4/274	34/18722	0.00147317479277167	0.0155226101848888	0.0121880389134203	FCER1G/LDLR/CD68/SMPD3	4
1	GO:0090075	relaxation of muscle	4/274	34/18722	0.00147317479277167	0.0155226101848888	0.0121880389134203	RGS2/PDE4D/SOD1/GSN	4
1	GO:1990000	amyloid fibril formation	4/274	34/18722	0.00147317479277167	0.0155226101848888	0.0121880389134203	LDLR/CLU/PFDN5/GSN	4
1	GO:0044706	multi-multicellular organism process	10/274	220/18722	0.00154651112841175	0.0160289938514691	0.0125856411053125	JUNB/RGS2/HEXB/ARHGDIB/IL1B/TIMP1/SOD1/NAMPT/SERPINE2/COMT	10
1	GO:0042743	hydrogen peroxide metabolic process	5/274	58/18722	0.00157511227228792	0.0162545091191774	0.0127627111228972	CYBA/RAC1/SOD2/SOD1/PRDX5	5
1	GO:0009636	response to toxic substance	11/274	262/18722	0.00172550660978695	0.0176849704750519	0.0138858803877232	TXNRD1/UBA52/TXN/GLRX/SOD2/AHR/SOD1/CDKN1A/PRDX5/GPX4/S100A9	11
1	GO:0071333	cellular response to glucose stimulus	8/274	151/18722	0.00174239198311948	0.0177369597468061	0.0139267013102146	CYBA/ICAM1/ERN1/HMGN3/RAC1/LGALS1/DYNLL1/SERPINF1	8
1	GO:0071402	cellular response to lipoprotein particle stimulus	4/274	36/18722	0.0018288346444891	0.0184145161223889	0.014458704843981	FCER1G/LDLR/CD68/SMPD3	4
1	GO:0071331	cellular response to hexose stimulus	8/274	153/18722	0.00189291490411861	0.0189480781902273	0.0148776469657042	CYBA/ICAM1/ERN1/HMGN3/RAC1/LGALS1/DYNLL1/SERPINF1	8
1	GO:0008360	regulation of cell shape	8/274	154/18722	0.00197192665970297	0.0194967143417331	0.0153084249524097	CORO1A/ICAM1/MYL12B/HEXB/RAC1/HCK/LST1/SEMA4A	8
1	GO:0002369	T cell cytokine production	4/274	37/18722	0.00202719975500973	0.0197651976113449	0.0155192325742372	HLA-A/LILRB4/IL1B/XCL1	4
1	GO:0002724	regulation of T cell cytokine production	4/274	37/18722	0.00202719975500973	0.0197651976113449	0.0155192325742372	HLA-A/LILRB4/IL1B/XCL1	4
1	GO:0045616	regulation of keratinocyte differentiation	4/274	37/18722	0.00202719975500973	0.0197651976113449	0.0155192325742372	ZFP36/AQP3/PLAAT4/CD109	4
1	GO:0034109	homotypic cell-cell adhesion	6/274	90/18722	0.00207416595938839	0.0199638473591133	0.0156752083300607	PLEK/LGALS1/PLAUR/TNFSF11/SERPINE2/HSPB1	6
1	GO:0002347	response to tumor cell	4/274	39/18722	0.00246759463322825	0.0227306339987253	0.0178476331237691	HLA-A/KLF4/AHR/IL4I1	4
1	GO:0006979	response to oxidative stress	15/274	446/18722	0.00249484804356088	0.0229114026752701	0.0179895690248716	KLF2/TXN/ERN1/SELENOK/ARL6IP5/KLF4/AIF1/SOD2/SOD1/CHCHD2/HSPB1/SMPD3/PRDX5/GPX4/MAP1LC3A	15
1	GO:0019058	viral life cycle	12/274	317/18722	0.00256858110243808	0.0235166129592121	0.0184647678737526	CXCR4/DDX3X/LDLR/PLSCR1/ICAM1/CXCL8/BST2/LGALS1/CTSL/IFITM3/LTF/GSN	12
1	GO:0030316	osteoclast differentiation	6/274	94/18722	0.00258438351244248	0.0235893729114431	0.0185218975135856	JUNB/TYROBP/LILRB4/LTF/TNFSF11/CD109	6
1	GO:0010959	regulation of metal ion transport	14/274	406/18722	0.00275037520195427	0.0249527997929567	0.0195924326677614	CYBA/CORO1A/CXCR4/ICAM1/PDE4D/GLRX/LGALS3/RGS9/SERPINE2/LIME1/XCL1/DRD4/LRRC26/SLC31A2	14
1	GO:0032890	regulation of organic acid transport	5/274	67/18722	0.0029847358735263	0.0265182302609452	0.0208215769439393	RGS2/ARL6IP5/IL1B/TNFSF11/ACSL1	5
1	GO:0002822	regulation of adaptive immune response based on somatic recombination of immune receptors built from immunoglobulin superfamily domains	8/274	168/18722	0.00337582698576728	0.0293588231299672	0.0230519528931162	HLA-A/HLA-DRA/HLA-B/LILRB4/IL1B/AHR/IL4I1/XCL1	8
1	GO:0031668	cellular response to extracellular stimulus	10/274	246/18722	0.00347741155188141	0.0300076634778732	0.0235614091839515	ICAM1/AIF1/CD68/ATF3/AQP3/CDKN1A/GLUL/NAMPT/COMT/MAP1LC3A	10
1	GO:0006626	protein targeting to mitochondrion	6/274	100/18722	0.00351921681430746	0.0302813985483246	0.0237763404133576	HSP90AA1/ATP5IF1/TOMM7/UBL5/TOMM20/BAG3	6
1	GO:0014002	astrocyte development	4/274	43/18722	0.00353724215770327	0.0303495377130941	0.0238298419045273	VIM/GRN/LDLR/S100A9	4
1	GO:0033674	positive regulation of kinase activity	15/274	467/18722	0.00383430682795683	0.0324499852246921	0.0254790707199153	HSP90AA1/DDX3X/TXN/EGR1/ERN1/IL1B/HBEGF/LTF/CDKN1A/TNFSF11/CLU/LAT/DRD4/ACSL1/EREG	15
1	GO:0097178	ruffle assembly	4/274	44/18722	0.00384688469530149	0.0324499852246921	0.0254790707199153	PFN1/ICAM1/RAC1/AIF1	4
1	GO:0150076	neuroinflammatory response	4/274	44/18722	0.00384688469530149	0.0324499852246921	0.0254790707199153	GRN/LDLR/IL1B/CTSC	4
1	GO:0042060	wound healing	14/274	422/18722	0.00387893062150051	0.0325657974934982	0.0255700041661622	CXCR4/FCER1G/PLSCR1/JAML/PLEK/SERPINA1/HBEGF/TIMP1/PLAUR/CDKN1A/SERPINE2/HSPB1/CD109/EREG	14
1	GO:2000193	positive regulation of fatty acid transport	3/274	22/18722	0.00388598461887883	0.0325657974934982	0.0255700041661622	IL1B/TNFSF11/ACSL1	3
1	GO:0001678	cellular glucose homeostasis	8/274	172/18722	0.00389314728610251	0.0325657974934982	0.0255700041661622	CYBA/ICAM1/ERN1/HMGN3/RAC1/LGALS1/DYNLL1/SERPINF1	8
1	GO:0007568	aging	12/274	339/18722	0.00439875690213942	0.0360768901976645	0.0283268429965713	ICAM1/LITAF/BCL2A1/CD68/TIMP1/SOD2/SOD1/CDKN1A/NAMPT/CTSC/SERPINF1/GPX4	12
1	GO:0045932	negative regulation of muscle contraction	3/274	23/18722	0.00442101085339345	0.0360768901976645	0.0283268429965713	RGS2/SOD1/DOCK4	3
1	GO:0043462	regulation of ATPase activity	4/274	46/18722	0.00452019621426186	0.0364896484715816	0.0286509324276926	PFN1/ATP5IF1/NAPA/LTF	4
1	GO:0051881	regulation of mitochondrial membrane potential	5/274	74/18722	0.00458417223349408	0.0369068879817231	0.028978540434674	ATP5IF1/CASP1/ARL6IP5/SOD1/PID1	5
1	GO:0009266	response to temperature stimulus	8/274	178/18722	0.00478152853323495	0.0383928614580335	0.0301452966913771	HSP90AA1/CXCR4/CD14/SOD2/DNAJA4/SOD1/CDKN1A/BAG3	8
1	GO:0042311	vasodilation	4/274	47/18722	0.00488479038251155	0.0385873880742433	0.0302980350478662	KLF2/RGS2/SOD2/SOD1	4
1	GO:0045088	regulation of innate immune response	9/274	218/18722	0.00494090989562815	0.0385873880742433	0.0302980350478662	HLA-A/HSP90AA1/HLA-B/TYROBP/GRN/PLSCR1/HCK/MNDA/EREG	9
1	GO:0007009	plasma membrane organization	7/274	142/18722	0.00495840083118892	0.0385873880742433	0.0302980350478662	CXCR4/PLSCR1/SOD1/CLU/BAIAP2L1/GSN/S100A9	7
1	GO:0070841	inclusion body assembly	3/274	24/18722	0.00499849948747274	0.0385873880742433	0.0302980350478662	DNAJA4/CLU/BAG3	3
1	GO:0090023	positive regulation of neutrophil chemotaxis	3/274	24/18722	0.00499849948747274	0.0385873880742433	0.0302980350478662	CXCL8/RAC1/XCL1	3
1	GO:0070482	response to oxygen levels	12/274	347/18722	0.00527912072923647	0.0405452673910413	0.0318353222061911	CYBA/CXCR4/ICAM1/EGR1/CASP1/CARD16/SOD2/AQP3/CDKN1A/NAMPT/NPPC/CHCHD2	12
1	GO:1905954	positive regulation of lipid localization	6/274	110/18722	0.00560554313313453	0.0425833167476833	0.0334355572549593	NFKB1/IL1B/TNFSF11/DBI/ACSL1/PLIN2	6
1	GO:0006953	acute-phase response	4/274	49/18722	0.00567210346289488	0.0425833167476833	0.0334355572549593	PLSCR1/SERPINA1/IL1B/TNFSF11	4
1	GO:0009395	phospholipid catabolic process	4/274	49/18722	0.00567210346289488	0.0425833167476833	0.0334355572549593	LDLR/PLBD1/ENPP2/SMPD3	4
1	GO:0002440	production of molecular mediator of immune response	11/274	308/18722	0.00588396543718814	0.0438450327738859	0.0344262311069647	HLA-A/HLA-DRA/IGKC/HLA-DQA1/BATF/BST2/LILRB4/IL1B/TMIGD2/XCL1/IGLV1-51	11
1	GO:0051279	regulation of release of sequestered calcium ion into cytosol	5/274	79/18722	0.00604735755175804	0.0448400363652578	0.0352074877607226	CYBA/CORO1A/PDE4D/LIME1/XCL1	5
1	GO:0002418	immune response to tumor cell	3/274	26/18722	0.00628441935518259	0.0458060954456634	0.0359660177711012	HLA-A/AHR/IL4I1	3
1	GO:0031623	receptor internalization	6/274	113/18722	0.00637810433729377	0.0463763857745598	0.0364137981790188	FCER1G/CXCL8/LILRB4/RAB31/RAMP1/DRD4	6
1	GO:1904062	regulation of cation transmembrane transport	12/274	357/18722	0.00657117383967553	0.047664818938516	0.0374254497861001	CYBA/CORO1A/TMSB4X/RGS2/PDE4D/GLRX/RGS9/LIME1/XCL1/DRD4/LRRC26/SLC31A2	12
1	GO:0002719	negative regulation of cytokine production involved in immune response	3/274	27/18722	0.00699446079692448	0.04996572725534	0.0392320763629219	BST2/LILRB4/XCL1	3
2	GO:0006984	ER-nucleus signaling pathway	6/187	46/18722	6.15835915102933e-06	0.015956308560317	0.0138984442313757	SREBF2/HSPA5/EIF2AK3/INSIG1/ATP2A2/BCL2L11	6
2	GO:0042110	T cell activation	16/187	487/18722	3.20530034226028e-05	0.041524665933982	0.0361692838621371	TOX/IL6ST/ITPKB/BCL6/ITK/PELI1/HLA-DRB5/TMEM131L/LYN/PAG1/LCP1/TIGIT/WAS/RHOH/PIK3CG/EIF2AK4	16
3	GO:1903311	regulation of mRNA metabolic process	20/345	288/18722	4.30820897782001e-07	0.000696290026621798	0.000589685181359385	CNOT6L/NCL/KHDRBS2/MBNL1/YBX3/ROCK2/REST/CELF2/HNRNPU/DDX5/TENT4A/ROCK1/HNRNPK/SERBP1/HNRNPM/SYNCRIP/KHDRBS1/APEX1/AGO2/WTAP	20
3	GO:0002768	immune response-regulating cell surface receptor signaling pathway	21/345	315/18722	4.34096026572193e-07	0.000696290026621798	0.000589685181359385	PLCL2/CBLB/CD28/MEF2C/PTPRC/BANK1/CR2/BCL2/CR1/PRKCB/PDE4B/MAPK10/PAWR/APPL2/PTK2/INPP5D/SOS1/BLNK/VAV3/PRKCE/KHDRBS1	21
3	GO:0000380	alternative mRNA splicing via spliceosome	10/345	77/18722	1.4548146939491e-06	0.000845326537146828	0.000715903593770824	KHDRBS2/MBNL1/REST/CDK13/CELF2/HNRNPU/DDX5/HNRNPM/KHDRBS1/WTAP	10
3	GO:0046651	lymphocyte proliferation	19/345	288/18722	1.80855502622735e-06	0.000845326537146828	0.000715903593770824	PLCL2/CBLB/CD28/CCND3/MEF2C/MSN/PTPRC/CR2/BCL2/CR1/TNFRSF13C/PAWR/SH3RF1/INPP5D/DOCK2/SOS1/PPP3CB/IKZF3/VAV3	19
3	GO:0070661	leukocyte proliferation	20/345	318/18722	2.02144804830446e-06	0.000845326537146828	0.000715903593770824	PLCL2/CBLB/CD28/CCND3/MEF2C/MSN/PTPRC/CR2/BCL2/CR1/TNFRSF13C/PAWR/SH3RF1/PTK2/INPP5D/DOCK2/SOS1/PPP3CB/IKZF3/VAV3	20
3	GO:0032943	mononuclear cell proliferation	19/345	291/18722	2.10804622729882e-06	0.000845326537146828	0.000715903593770824	PLCL2/CBLB/CD28/CCND3/MEF2C/MSN/PTPRC/CR2/BCL2/CR1/TNFRSF13C/PAWR/SH3RF1/INPP5D/DOCK2/SOS1/PPP3CB/IKZF3/VAV3	19
3	GO:0030010	establishment of cell polarity	12/345	143/18722	1.38693481133555e-05	0.00376841617870017	0.00319145627944124	CYTH1/CLASP1/MPP7/MSN/ROCK2/PTK2/RICTOR/DOCK2/RIPOR2/WEE1/ROCK1/RUFY3	12
3	GO:0042113	B cell activation	19/345	334/18722	1.5271013192987e-05	0.00376841617870017	0.00319145627944124	PLCL2/CD28/MEF2C/PTPRC/BANK1/CR2/BCL2/CR1/PRKCB/SKAP2/TNFRSF13C/PAWR/INPP5D/IKZF3/HDAC9/BLNK/VAV3/RIF1/KMT5B	19
3	GO:0006470	protein dephosphorylation	17/345	281/18722	1.9620665887251e-05	0.00393394351039384	0.00333164070098651	PTPN13/PTPRC/BCL2/BOD1L1/UBASH3B/SSH2/YWHAE/ROCK2/PPP4R3B/PPP2R5C/MGAT5/PPP3CB/PTEN/PPP6R2/LRRK1/ROCK1/ACP1	17
3	GO:0030888	regulation of B cell proliferation	8/345	64/18722	2.2093563690946e-05	0.00413572280108496	0.00350252675862983	MEF2C/PTPRC/BCL2/TNFRSF13C/PAWR/INPP5D/IKZF3/VAV3	8
3	GO:0071375	cellular response to peptide hormone stimulus	17/345	290/18722	2.93282076210959e-05	0.0048406357054647	0.00409951461996469	OSBPL8/CFLAR/CCND3/PRKCB/APPL2/ROCK2/PTK2/ATP2B1/PIP4K2A/PTEN/HDAC9/ROCK1/KAT2B/SYAP1/STAT3/PHIP/APEX1	17
3	GO:0032535	regulation of cellular component size	20/345	382/18722	3.01785268420493e-05	0.0048406357054647	0.00409951461996469	RASA1/SEMA4D/ADD3/RAB21/MSN/FCHSD2/SSH2/RICTOR/GOLGA4/JMY/PLEKHH2/SPTAN1/ADD1/PTEN/VAV3/DIP2B/PRKCE/CLNS1A/RAB22A/RUFY3	20
3	GO:0016311	dephosphorylation	21/345	417/18722	3.38594601614781e-05	0.00500456493274878	0.00423834561340878	PTPN13/SEMA4D/MEF2C/PTPRC/BCL2/BOD1L1/UBASH3B/SSH2/YWHAE/ROCK2/PPP4R3B/INPP5D/ATP1A1/PPP2R5C/MGAT5/PPP3CB/PTEN/PPP6R2/LRRK1/ROCK1/ACP1	21
3	GO:2000114	regulation of establishment of cell polarity	5/345	22/18722	4.19939698229667e-05	0.0058572458779164	0.00496047762531245	ROCK2/RICTOR/RIPOR2/ROCK1/RUFY3	5
3	GO:2000737	negative regulation of stem cell differentiation	5/345	23/18722	5.28522810149916e-05	0.00706458822900388	0.00598297093419708	REST/CDK13/HNRNPU/STAT3/HSPA9	5
3	GO:0006401	RNA catabolic process	16/345	278/18722	6.24358160630665e-05	0.00731388600198702	0.00619410020052779	CNOT6L/YBX3/XRN1/ROCK2/HNRNPU/DDX5/TENT4A/DICER1/LRPPRC/ROCK1/NSUN2/SERBP1/HNRNPM/SYNCRIP/APEX1/AGO2	16
3	GO:0007044	cell-substrate junction assembly	9/345	95/18722	6.44603224790108e-05	0.00731388600198702	0.00619410020052779	CLASP1/BCL2/TLN1/ROCK2/PTK2/PTEN/MAP4K4/ROCK1/IQGAP1	9
3	GO:2000045	regulation of G1/S transition of mitotic cell cycle	11/345	142/18722	6.59577303175185e-05	0.00731388600198702	0.00619410020052779	BRD7/CCND3/PSME1/BCL2/UBE2E2/APPL2/WEE1/PTEN/RB1/WAC/APEX1	11
3	GO:1902806	regulation of cell cycle G1/S phase transition	12/345	168/18722	6.83983418316277e-05	0.00731388600198702	0.00619410020052779	BRD7/CCND3/PSME1/BCL2/FBXW7/UBE2E2/APPL2/WEE1/PTEN/RB1/WAC/APEX1	12
3	GO:1901655	cellular response to ketone	9/345	96/18722	6.99928365364184e-05	0.00731388600198702	0.00619410020052779	CFLAR/NCOA4/MSN/XRN1/ROCK2/FBXO32/SMYD3/ATP2B1/PRKCE	9
3	GO:0045936	negative regulation of phosphate metabolic process	21/345	441/18722	7.55767178610169e-05	0.00731388600198702	0.00619410020052779	PTPN13/SEMA4D/CBLB/PTPRC/BOD1L1/PIBF1/UBASH3B/YWHAE/ROCK2/SMYD3/STK38/PIP4K2A/MGAT5/HNRNPU/PTEN/RB1/LRRK1/ROCK1/KAT2B/STAT3/TMED2	21
3	GO:0043487	regulation of RNA stability	12/345	170/18722	7.6664699972125e-05	0.00731388600198702	0.00619410020052779	CNOT6L/YBX3/ROCK2/HNRNPU/TENT4A/ROCK1/NSUN2/SERBP1/HNRNPM/SYNCRIP/APEX1/AGO2	12
3	GO:0010563	negative regulation of phosphorus metabolic process	21/345	442/18722	7.80337254053141e-05	0.00731388600198702	0.00619410020052779	PTPN13/SEMA4D/CBLB/PTPRC/BOD1L1/PIBF1/UBASH3B/YWHAE/ROCK2/SMYD3/STK38/PIP4K2A/MGAT5/HNRNPU/PTEN/RB1/LRRK1/ROCK1/KAT2B/STAT3/TMED2	21
3	GO:0032469	endoplasmic reticulum calcium ion homeostasis	5/345	25/18722	8.09622795276992e-05	0.00731388600198702	0.00619410020052779	THADA/RAP1GDS1/BCL2/ITPR1/CCDC47	5
3	GO:0050864	regulation of B cell activation	13/345	198/18722	8.16895297280328e-05	0.00731388600198702	0.00619410020052779	CD28/MEF2C/PTPRC/BANK1/BCL2/CR1/TNFRSF13C/PAWR/INPP5D/IKZF3/VAV3/RIF1/KMT5B	13
3	GO:0018105	peptidyl-serine phosphorylation	17/345	315/18722	8.20760274537196e-05	0.00731388600198702	0.00619410020052779	PLCL2/HIPK2/STK39/PRKY/UHMK1/BCL2/PRKCB/TTBK2/CSNK1G1/ROCK2/LMTK2/RICTOR/SMYD3/STK38/PTEN/PRKCE/ROCK1	17
3	GO:0150115	cell-substrate junction organization	9/345	101/18722	0.000104022323772441	0.00878167407005239	0.00743716392400749	CLASP1/BCL2/TLN1/ROCK2/PTK2/PTEN/MAP4K4/ROCK1/IQGAP1	9
3	GO:0071383	cellular response to steroid hormone stimulus	13/345	204/18722	0.000110441048108912	0.00908448416239465	0.00769361255517148	CFLAR/NCOA4/YWHAH/TMF1/FBXO32/REST/KDM3A/UBR5/SMYD3/ATP2B1/ATP1A1/HNRNPU/DDX5	13
3	GO:0007062	sister chromatid cohesion	7/345	62/18722	0.000139877160520578	0.0106775620568371	0.00904278372118936	FBXW7/PDS5A/RB1/TENT4A/NIPBL/STAG2/PDS5B	7
3	GO:0010921	regulation of phosphatase activity	8/345	84/18722	0.000158175228907196	0.0112761363185396	0.00954971382010462	SEMA4D/MEF2C/PTPRC/BOD1L1/ROCK2/MGAT5/PPP6R2/ROCK1	8
3	GO:0044843	cell cycle G1/S phase transition	14/345	241/18722	0.000161760657942696	0.0112810476234819	0.00955387318421277	BRD7/CCND3/PSME1/BCL2/FBXW7/UBE2E2/CDK14/APPL2/WEE1/PTEN/RB1/WAC/KHDRBS1/APEX1	14
3	GO:0000082	G1/S transition of mitotic cell cycle	13/345	214/18722	0.00017785390977508	0.0116439865828256	0.00986124470740024	BRD7/CCND3/PSME1/BCL2/UBE2E2/CDK14/APPL2/WEE1/PTEN/RB1/WAC/KHDRBS1/APEX1	13
3	GO:0070663	regulation of leukocyte proliferation	14/345	245/18722	0.000191921575533562	0.0120722434178758	0.0102239336729024	CBLB/CD28/MEF2C/PTPRC/BCL2/CR1/TNFRSF13C/PAWR/SH3RF1/PTK2/INPP5D/SOS1/IKZF3/VAV3	14
3	GO:0008154	actin polymerization or depolymerization	13/345	217/18722	0.000203961635356309	0.0121323244985367	0.0102748160948691	RASA1/ADD3/ABI1/FCHSD2/SSH2/RICTOR/JMY/WIPF1/PLEKHH2/SPTAN1/ADD1/MICAL3/PRKCE	13
3	GO:0051893	regulation of focal adhesion assembly	7/345	66/18722	0.000208004316527281	0.0121323244985367	0.0102748160948691	CLASP1/ROCK2/PTK2/PTEN/MAP4K4/ROCK1/IQGAP1	7
3	GO:0090109	regulation of cell-substrate junction assembly	7/345	66/18722	0.000208004316527281	0.0121323244985367	0.0102748160948691	CLASP1/ROCK2/PTK2/PTEN/MAP4K4/ROCK1/IQGAP1	7
3	GO:0043434	response to peptide hormone	19/345	414/18722	0.000264000710085456	0.0143544792873584	0.0121567499149074	OSBPL8/CFLAR/CCND3/PRKCB/APPL2/ROCK2/PTK2/ATP2B1/PIP4K2A/VPS13C/PTEN/HDAC9/ROCK1/KAT2B/SYAP1/IQGAP1/STAT3/PHIP/APEX1	19
3	GO:0043087	regulation of GTPase activity	17/345	348/18722	0.000269401840540701	0.0144040184075762	0.0121987043936061	RAP1GDS1/RASA1/ARAP2/SEMA4D/CBLB/RABGAP1L/PTK2/RICTOR/RASA3/RIPOR2/USP6NL/VAV3/MAP4K4/TBC1D22A/RASA2/IQGAP1/TMED2	17
3	GO:1902903	regulation of supramolecular fiber organization	18/345	382/18722	0.000277867933290197	0.0146131201638517	0.0123757918174633	RASA1/ADD3/NIN/CLASP1/FCHSD2/AKAP13/SSH2/CLIP1/TTBK2/ROCK2/RICTOR/JMY/PLEKHH2/SPTAN1/ADD1/RB1/PRKCE/ROCK1	18
3	GO:0150116	regulation of cell-substrate junction organization	7/345	71/18722	0.000328376193609908	0.0157228481955311	0.0133156159576932	CLASP1/ROCK2/PTK2/PTEN/MAP4K4/ROCK1/IQGAP1	7
3	GO:0007346	regulation of mitotic cell cycle	20/345	457/18722	0.000339288002607368	0.0157744335125281	0.0133593033520918	CD28/BRD7/CCND3/PSME1/BCL2/UBE2E2/APPL2/NEK7/YWHAE/CYLD/CDK13/HNRNPU/WEE1/PTEN/RB1/FOXN3/IQGAP1/WAC/PHIP/APEX1	20
3	GO:0035308	negative regulation of protein dephosphorylation	5/345	34/18722	0.000370133984163962	0.0167238002985632	0.0141633182079642	BOD1L1/YWHAE/ROCK2/MGAT5/ROCK1	5
3	GO:0048813	dendrite morphogenesis	10/345	146/18722	0.000383042564185528	0.0168866052778822	0.0143011970803957	SEMA4D/MEF2A/ABI1/RAB21/YWHAH/DIP2A/PTEN/TMEM106B/CAPRIN1/KIDINS220	10
3	GO:0060348	bone development	12/345	205/18722	0.000438268626042349	0.0184995493729455	0.0156671928506275	NAB1/SEMA4D/ABI1/MEF2C/PTPRC/FBXW7/AKAP13/TRIP11/PIP4K2A/LRRK1/FOXN3/CHSY1	12
3	GO:0006417	regulation of translation	20/345	468/18722	0.000459217560803674	0.0191320770786777	0.016202877982697	CNOT6L/CD28/NCL/UHMK1/BANK1/YBX3/XRN1/ROCK2/ATXN2/TENT4A/LRPPRC/ROCK1/STAT3/EIF4H/TMED2/CAPRIN1/EIF4B/SYNCRIP/KHDRBS1/AGO2	20
3	GO:0072332	intrinsic apoptotic signaling pathway by p53 class mediator	7/345	76/18722	0.000499105408206166	0.0202674702471567	0.0171644378225198	TP53BP2/HIPK2/BCL2/JMY/IFI16/DDX5/HNRNPK	7
3	GO:0007265	Ras protein signal transduction	16/345	337/18722	0.000552904448447768	0.0221714683827555	0.0187769260716275	RASA1/CYTH1/RAB21/AKAP13/CTNNAL1/ROCK2/RERG/RASA3/SOS1/RIPOR2/RALGPS2/RB1/MAP4K4/GNA13/ROCK1/RASA2	16
3	GO:0022411	cellular component disassembly	19/345	443/18722	0.000606764926092948	0.0227031973537217	0.019227245166674	ETS1/NSF/RETREG1/ADD3/CLASP1/SETX/SET/FBXW7/PRKCB/OPTN/TTBK2/PLEKHH2/SPTAN1/ADD1/VPS13C/MICAL3/MAP4K4/DICER1/LAMP2	19
3	GO:0007519	skeletal muscle tissue development	10/345	155/18722	0.000613862021272381	0.0227031973537217	0.019227245166674	CFLAR/MEF2C/BCL2/COL19A1/YBX3/RIPOR2/PAX5/HDAC9/DDX5/RB1	10
3	GO:0001952	regulation of cell-matrix adhesion	9/345	128/18722	0.000615703918258662	0.0227031973537217	0.019227245166674	RASA1/CLASP1/BCL2/ROCK2/PTK2/PTEN/MAP4K4/ROCK1/IQGAP1	9
3	GO:0046700	heterocycle catabolic process	19/345	445/18722	0.000640525561350543	0.022831177786806	0.0193356312730497	CNOT6L/PDE7A/SAMHD1/PDE4B/YBX3/XRN1/ROCK2/HNRNPU/DDX5/TENT4A/DICER1/LRPPRC/ROCK1/NSUN2/SERBP1/HNRNPM/SYNCRIP/APEX1/AGO2	19
3	GO:0016032	viral process	18/345	415/18722	0.00073790955172203	0.0257305852383073	0.0217911276086334	RESF1/CD28/TOP2B/CR2/BCL2/CR1/ITGAV/ROCK2/REST/IFI16/MAN2A1/EIF3A/MGAT5/USP6NL/DDX5/CIITA/IGF2R/CANX	18
3	GO:0044270	cellular nitrogen compound catabolic process	19/345	451/18722	0.00075171942031139	0.0258137301811444	0.0218615427213327	CNOT6L/PDE7A/SAMHD1/PDE4B/YBX3/XRN1/ROCK2/HNRNPU/DDX5/TENT4A/DICER1/LRPPRC/ROCK1/NSUN2/SERBP1/HNRNPM/SYNCRIP/APEX1/AGO2	19
3	GO:0002712	regulation of B cell mediated immunity	6/345	60/18722	0.000812234806696243	0.0271421797904328	0.02298660127284	CD28/PTPRC/CR2/CR1/RIF1/KMT5B	6
3	GO:0002889	regulation of immunoglobulin mediated immune response	6/345	60/18722	0.000812234806696243	0.0271421797904328	0.02298660127284	CD28/PTPRC/CR2/CR1/RIF1/KMT5B	6
3	GO:0014706	striated muscle tissue development	17/345	384/18722	0.000821563547889533	0.0271708851714394	0.023010911742842	MEF2A/CFLAR/MEF2C/BCL2/COL19A1/AKAP13/YBX3/DIPK2A/HNRNPU/RIPOR2/PAX5/PTEN/HDAC9/DDX5/RB1/SAV1/MRTFB	17
3	GO:0048634	regulation of muscle organ development	5/345	41/18722	0.000897177352656772	0.0284964846269596	0.0241335565107569	MEF2C/BCL2/YBX3/SFMBT1/MRTFB	5
3	GO:0071470	cellular response to osmotic stress	5/345	41/18722	0.000897177352656772	0.0284964846269596	0.0241335565107569	LRRC8D/STK39/RCSD1/MAPK10/YBX3	5
3	GO:1901361	organic cyclic compound catabolic process	20/345	495/18722	0.000920573451948219	0.0289529375867636	0.0245201246592193	CNOT6L/PDE7A/SAMHD1/YWHAH/PDE4B/YBX3/XRN1/ROCK2/HNRNPU/DDX5/TENT4A/DICER1/LRPPRC/ROCK1/NSUN2/SERBP1/HNRNPM/SYNCRIP/APEX1/AGO2	20
3	GO:0033574	response to testosterone	5/345	42/18722	0.00100323386159142	0.0309459060383199	0.0262079615057434	CFLAR/NCOA4/MSN/XRN1/ROCK2	5
3	GO:0016570	histone modification	19/345	463/18722	0.0010247184117837	0.0313075872857343	0.0265142678778318	BRD7/SET/PRKCB/REST/KDM3A/UBR5/SETD2/SMYD3/ELK4/PCGF5/ASH1L/PAX5/HDAC9/TRIP12/KAT2B/WAC/NIPBL/RIF1/KMT5B	19
3	GO:0019439	aromatic compound catabolic process	19/345	467/18722	0.00113283696643948	0.0339639344704472	0.0287639174656202	CNOT6L/PDE7A/SAMHD1/PDE4B/YBX3/XRN1/ROCK2/HNRNPU/DDX5/TENT4A/DICER1/LRPPRC/ROCK1/NSUN2/SERBP1/HNRNPM/SYNCRIP/APEX1/AGO2	19
3	GO:0032970	regulation of actin filament-based process	17/345	396/18722	0.00114927396797774	0.0341376934191906	0.0289110732100442	RASA1/ADD3/CLASP1/FCHSD2/AKAP13/PDE4B/SSH2/ROCK2/RICTOR/JMY/PLEKHH2/ATP1A1/SPTAN1/ADD1/PRKCE/ROCK1/IQGAP1	17
3	GO:0030183	B cell differentiation	9/345	141/18722	0.00122731682840819	0.0355284432671699	0.0300888935793955	PLCL2/PTPRC/CR2/BCL2/CR1/INPP5D/IKZF3/HDAC9/BLNK	9
3	GO:0018027	peptidyl-lysine dimethylation	4/345	26/18722	0.00122931957688774	0.0355284432671699	0.0300888935793955	KDM3A/SETD2/ASH1L/KMT5B	4
3	GO:0051258	protein polymerization	14/345	296/18722	0.00125194113765024	0.0358591711569819	0.0303689856792789	RASA1/ADD3/NIN/CLASP1/FCHSD2/SSH2/CLIP1/TUBGCP2/UBE2K/RICTOR/JMY/SPTAN1/ADD1/PRKCE	14
3	GO:0032271	regulation of protein polymerization	12/345	232/18722	0.00129517264231514	0.0364466126012891	0.0308664874405851	RASA1/ADD3/NIN/CLASP1/FCHSD2/SSH2/CLIP1/RICTOR/JMY/SPTAN1/ADD1/PRKCE	12
3	GO:0045830	positive regulation of isotype switching	4/345	27/18722	0.00142235690212312	0.0383438734622771	0.0324732699193258	CD28/PTPRC/RIF1/KMT5B	4
3	GO:1903203	regulation of oxidative stress-induced neuron death	4/345	27/18722	0.00142235690212312	0.0383438734622771	0.0324732699193258	FBXW7/NCOA7/REST/OXR1	4
3	GO:0006913	nucleocytoplasmic transport	14/345	301/18722	0.00146592449164242	0.0388651716461892	0.0329147552233936	CBLB/UHMK1/AKAP13/APPL2/YWHAE/UBR5/SETD2/SP100/FAM53B/NSUN2/STAT3/TNPO1/KHDRBS1/HSPA9	14
3	GO:0051169	nuclear transport	14/345	301/18722	0.00146592449164242	0.0388651716461892	0.0329147552233936	CBLB/UHMK1/AKAP13/APPL2/YWHAE/UBR5/SETD2/SP100/FAM53B/NSUN2/STAT3/TNPO1/KHDRBS1/HSPA9	14
3	GO:0051056	regulation of small GTPase mediated signal transduction	14/345	302/18722	0.00151219134764732	0.0397069126984645	0.0336276222846623	RASA1/CYTH1/AKAP13/ITGAV/DOCK2/PLEKHG1/RASA3/SOS1/RIPOR2/RALGPS2/VAV3/MAP4K4/GNA13/RASA2	14
3	GO:0031057	negative regulation of histone modification	5/345	46/18722	0.00152242838588252	0.0397069126984645	0.0336276222846623	SET/KDM3A/UBR5/PAX5/TRIP12	5
3	GO:0048863	stem cell differentiation	11/345	206/18722	0.0015836726021384	0.0403208072036507	0.0341475270352482	SEMA4D/MEF2C/PTPRC/REST/KDM3A/SETD2/CDK13/HNRNPU/NSUN2/STAT3/HSPA9	11
3	GO:0006325	chromatin organization	17/345	409/18722	0.00162353429409885	0.0406789374165877	0.0344508260507327	RESF1/NAP1L4/IKZF1/SET/SMCHD1/PSME4/AEBP2/BAZ2B/SETD2/SMYD3/BPTF/HNRNPU/RB1/SFMBT1/KAT2B/CHD9/ARID1B	17
3	GO:0048545	response to steroid hormone	15/345	339/18722	0.00164602702422979	0.0406789374165877	0.0344508260507327	CFLAR/NCOA4/YWHAH/ALDH3A1/BCL2/TMF1/FBXO32/REST/KDM3A/UBR5/SMYD3/ATP2B1/ATP1A1/HNRNPU/DDX5	15
3	GO:0045601	regulation of endothelial cell differentiation	5/345	47/18722	0.00167832789207284	0.0410998158608371	0.0348072662871835	ZEB1/ROCK2/VEZF1/ADD1/ROCK1	5
3	GO:1901215	negative regulation of neuron death	11/345	208/18722	0.00170973497943901	0.0415517410154572	0.0351899998559178	RASA1/RETREG1/HIPK2/MEF2C/SET/BCL2/NCOA7/REST/OXR1/DNAJC5/STAT3	11
3	GO:0034067	protein localization to Golgi apparatus	4/345	29/18722	0.00186999744398512	0.0447682970171959	0.0379140880041287	OPTN/GCC2/PACS1/VPS13C	4
3	GO:0010721	negative regulation of cell development	10/345	180/18722	0.00190955710197376	0.0453767346898653	0.0384293713855304	SEMA4D/BCL11A/YWHAH/FBXW7/APPL2/REST/PTEN/DIP2B/DICER1/RUFY3	10
3	GO:2001236	regulation of extrinsic apoptotic signaling pathway	9/345	151/18722	0.00197307327814171	0.0463263222729605	0.0392335732335317	CFLAR/PTPRC/BCL2/SH3RF1/ITGAV/CYLD/SP100/PTEN/PHIP	9
3	GO:0110053	regulation of actin filament organization	13/345	277/18722	0.0019783996731283	0.0463263222729605	0.0392335732335317	RASA1/ADD3/CLASP1/FCHSD2/SSH2/ROCK2/RICTOR/JMY/PLEKHH2/SPTAN1/ADD1/PRKCE/ROCK1	13
3	GO:1901880	negative regulation of protein depolymerization	6/345	72/18722	0.00210832165164457	0.0486582435861567	0.0412084678750067	ADD3/CLASP1/TTBK2/PLEKHH2/SPTAN1/ADD1	6
4	GO:0060271	cilium assembly	29/384	337/18722	8.18011470361588e-11	2.40670872149332e-07	2.03247875985698e-07	ASAP1/NEK1/CFAP70/WWTR1/DYNC2H1/RSPH1/ODF2L/CFAP44/CEP126/RFX3/TRAF3IP1/BBOF1/IFT88/IFT81/CC2D2A/PCM1/CEP290/WDPCP/CEP83/IFT74/CFAP298/CCDC113/BBS9/IFT80/CPLANE1/CEP350/ABLIM1/MAP4/ARL13B	29
4	GO:0044782	cilium organization	30/384	368/18722	1.44416964986098e-10	2.40670872149332e-07	2.03247875985698e-07	ASAP1/NEK1/CFAP70/WWTR1/DYNC2H1/RSPH1/ODF2L/CFAP44/CEP126/RFX3/TRAF3IP1/LCA5/BBOF1/IFT88/IFT81/CC2D2A/PCM1/CEP290/WDPCP/CEP83/IFT74/CFAP298/CCDC113/BBS9/IFT80/CPLANE1/CEP350/ABLIM1/MAP4/ARL13B	30
4	GO:0051056	regulation of small GTPase mediated signal transduction	23/384	302/18722	7.53379728464613e-08	6.26179124373002e-05	5.28811716510622e-05	DENND4A/ARHGAP29/RASGRP1/ARHGAP15/ARHGAP24/AUTS2/DOCK8/SLIT2/RALGAPA2/ARHGAP5/ARHGEF28/SPATA13/ARHGEF12/CD2AP/COL3A1/NRP1/KITLG/PREX2/DLC1/P2RY8/SIPA1L3/PPP2CB/ERBIN	23
4	GO:0046328	regulation of JNK cascade	15/384	133/18722	9.8228554839865e-08	6.26179124373002e-05	5.28811716510622e-05	RASGRP1/PTPN22/MAP3K5/ZMYND11/TRAF3/APP/ULK4/RB1CC1/MAGI3/HIPK3/TNIK/STK3/TAOK1/ITCH/RIPK1	15
4	GO:0030705	cytoskeleton-dependent intracellular transport	18/384	195/18722	1.17204721484058e-07	6.26179124373002e-05	5.28811716510622e-05	MYO1B/SFPQ/RASGRP1/MYO5A/APP/DYNC2H1/KIF13A/TRAF3IP1/LCA5/IFT88/IFT81/PCM1/CCDC186/MYO1D/IFT74/MYO6/MYO10/SUN1	18
4	GO:0061564	axon development	29/384	467/18722	1.3151076719505e-07	6.26179124373002e-05	5.28811716510622e-05	UST/BCL11B/MACF1/AUTS2/APP/DHFR/FYN/C9orf72/SLIT2/ENAH/NFIB/PTPRZ1/CHL1/PARD6B/CAMSAP2/PARD3/BMPR2/FGFR2/SPART/NEO1/SMAD4/LAMA2/NRP1/EXT1/STK24/RET/NRCAM/NPTN/NUMB	29
4	GO:0034329	cell junction assembly	27/384	420/18722	1.81430862774648e-07	7.55886332034878e-05	6.38350167183433e-05	MACF1/PEAK1/APP/CDHR3/PTPRK/LAMC1/BCAS3/PARD6B/WDPCP/PCLO/PTPRA/PARD3/PATJ/SLK/HIPK1/CLSTN1/NRP1/DLC1/PRKCA/PRKCH/PTPRJ/CLASP2/PECAM1/NRCAM/STRN/NPTN/ANK2	27
4	GO:0007254	JNK cascade	16/384	167/18722	3.58096753392036e-07	0.000132615164339517	0.000111994236090094	RASGRP1/PTPN22/MAP3K5/ZMYND11/TRAF3/APP/ULK4/RB1CC1/MAGI3/HIPK3/TNIK/STK3/MAP2K4/TAOK1/ITCH/RIPK1	16
4	GO:0018107	peptidyl-threonine phosphorylation	13/384	116/18722	7.5837580224198e-07	0.00021063887907271	0.00017788569256097	TGFB1/CAB39/TGFBR1/APP/HIPK3/PARD3/HIPK1/SPRED1/CDC42BPA/PRKCA/WNK1/MAPK1/DYRK1A	13
4	GO:0051893	regulation of focal adhesion assembly	10/384	66/18722	8.89590821432863e-07	0.000211786157702552	0.000178854575677555	MACF1/PEAK1/BCAS3/WDPCP/PTPRA/SLK/NRP1/DLC1/PTPRJ/CLASP2	10
4	GO:0090109	regulation of cell-substrate junction assembly	10/384	66/18722	8.89590821432863e-07	0.000211786157702552	0.000178854575677555	MACF1/PEAK1/BCAS3/WDPCP/PTPRA/SLK/NRP1/DLC1/PTPRJ/CLASP2	10
4	GO:0150115	cell-substrate junction organization	12/384	101/18722	1.07755129823269e-06	0.000239431898467303	0.000202201555892927	MACF1/PEAK1/PTPRK/LAMC1/BCAS3/WDPCP/PTPRA/SLK/NRP1/DLC1/PTPRJ/CLASP2	12
4	GO:0120032	regulation of plasma membrane bounded cell projection assembly	16/384	186/18722	1.52440136057344e-06	0.000297850982941729	0.000251536794222428	ARHGAP24/AUTS2/PLEKHM1/TGFBR1/SLIT2/ODF2L/FER/BCAS3/IFT88/WDPCP/KLF5/MYO10/ABI2/NRP1/NCKAP1/MAP4	16
4	GO:0060491	regulation of cell projection assembly	16/384	188/18722	1.75558096155982e-06	0.000297850982941729	0.000251536794222428	ARHGAP24/AUTS2/PLEKHM1/TGFBR1/SLIT2/ODF2L/FER/BCAS3/IFT88/WDPCP/KLF5/MYO10/ABI2/NRP1/NCKAP1/MAP4	16
4	GO:0150116	regulation of cell-substrate junction organization	10/384	71/18722	1.777463498715e-06	0.000297850982941729	0.000251536794222428	MACF1/PEAK1/BCAS3/WDPCP/PTPRA/SLK/NRP1/DLC1/PTPRJ/CLASP2	10
4	GO:0045216	cell-cell junction organization	16/384	200/18722	3.93606625573457e-06	0.000570387340450579	0.000481695247955801	TGFB1/TGFBR1/CDHR3/PARD6B/DSG2/DSP/PARD3/PATJ/HIPK1/PRKCA/EXT1/PRKCH/PECAM1/STRN/ANK2/NUMB	16
4	GO:0072001	renal system development	20/384	302/18722	4.66329560697572e-06	0.000647615177418753	0.000546914581274258	STAT1/AP2B1/TGFBR1/WWTR1/DYNC2H1/SLIT2/TRAF3IP1/IFT88/CC2D2A/NFIA/CEP290/WDPCP/FGFR2/SMAD4/NRP1/EXT1/RET/SMAD2/ANGPT2/PECAM1	20
4	GO:0048762	mesenchymal cell differentiation	17/384	236/18722	8.07843064562112e-06	0.00107701637367421	0.000909546254584879	STAT1/TGFB1/FBXL17/FAM172A/TGFBR1/WWTR1/SPRED1/FGFR2/SMAD4/NRP1/KITLG/COL1A1/EXT1/MAPK1/RET/CLASP2/SMAD2	17
4	GO:0031532	actin cytoskeleton reorganization	11/384	107/18722	1.24713701474697e-05	0.00146767396388119	0.00123945873937445	IQGAP2/NEDD9/AUTS2/FER/MCU/BCAS3/TNIK/MKLN1/CD2AP/CDC42BPA/NRP1	11
4	GO:0001952	regulation of cell-matrix adhesion	12/384	128/18722	1.30586242836872e-05	0.00146767396388119	0.00123945873937445	MACF1/PEAK1/UTRN/BCAS3/WDPCP/PTPRA/SLK/NRP1/DLC1/CASK/PTPRJ/CLASP2	12
4	GO:0031503	protein-containing complex localization	16/384	220/18722	1.3210386713602e-05	0.00146767396388119	0.00123945873937445	AP2B1/SFPQ/AKAP9/ATM/DYNC2H1/TRAF3IP1/LCA5/IFT88/IFT81/PCM1/GPHN/IFT74/TPR/CLSTN1/NPTN/NUMB	16
4	GO:0042073	intraciliary transport	7/384	40/18722	1.50360632869378e-05	0.00154329891043289	0.0013033244229152	DYNC2H1/TRAF3IP1/LCA5/IFT88/IFT81/PCM1/IFT74	7
4	GO:0060390	regulation of SMAD protein signal transduction	6/384	31/18722	3.41488124542632e-05	0.0030369113036568	0.00256468830861347	TGFB1/TGFBR1/WWTR1/BMPR2/SPTBN1/SMAD4	6
4	GO:0007018	microtubule-based movement	21/384	382/18722	4.49899067218331e-05	0.00384490664368897	0.00324704481981597	SFPQ/RASGRP1/APP/KIF21A/CFAP70/DYNC2H1/KIF13A/CFAP44/RFX3/TRAF3IP1/LCA5/IFT88/KIF2A/IFT81/PCM1/IFT74/CFAP298/KTN1/SUN1/DYNC1LI1/MAP4	21
4	GO:0000302	response to reactive oxygen species	15/384	222/18722	5.74039694906768e-05	0.00466652269054697	0.00394090409289011	STAT1/MAP3K5/DHFR/FYN/PTPRK/FER/NFE2L2/SIRT1/COL1A1/SESN3/MAPK1/STK24/RIPK1/PPP2CB/PLEKHA1	15
4	GO:0031589	cell-substrate adhesion	20/384	363/18722	6.60627302286545e-05	0.00524254952028822	0.00442736192058702	NEDD9/MACF1/PEAK1/UTRN/PTPRK/LAMC1/FER/BCAS3/WDPCP/PTPRA/MKLN1/SLK/COL3A1/NRP1/COL1A1/DLC1/CASK/PTPRJ/CLASP2/ANGPT2	20
4	GO:0048863	stem cell differentiation	14/384	206/18722	9.47991177852151e-05	0.0070214546572916	0.00592965709842492	FBXL17/FAM172A/JARID2/NFE2L2/FGFR2/SMAD4/NRP1/KITLG/EXT1/MAPK1/ITCH/RET/A2M/XRCC5	14
4	GO:0030900	forebrain development	20/384	379/18722	0.0001188474144407	0.00800299457061135	0.00675857295681613	PGAP1/BCL11B/APP/FYN/DYNC2H1/SLIT2/NFIB/EFHC1/PCM1/MYO1D/FGFR2/ATRX/SUN1/COL3A1/NRP1/DLC1/EXT1/NCOA1/ARL13B/NUMB	20
4	GO:0002244	hematopoietic progenitor cell differentiation	10/384	114/18722	0.000120056924251595	0.00800299457061135	0.00675857295681613	TGFB1/PRRC2C/PTPRZ1/MLF1/NFE2L2/KITLG/EXT1/ITCH/SIPA1L3/XRCC5	10
4	GO:1902903	regulation of supramolecular fiber organization	20/384	382/18722	0.000132116772933006	0.00863421968991587	0.00729164604381545	IQGAP2/AKAP9/TGFBR1/APP/C9orf72/SLIT2/FER/ALMS1/CAMSAP2/CAMSAP1/ABI2/SPTBN1/SMAD4/NRP1/DLC1/ATXN7/TAOK1/DYRK1A/CLASP2/NCKAP1	20
4	GO:0031111	negative regulation of microtubule polymerization or depolymerization	6/384	40/18722	0.000152370256932781	0.0097663474299415	0.00824773415057198	CAMSAP2/CAMSAP1/ATXN7/TAOK1/DYRK1A/CLASP2	6
4	GO:0016049	cell growth	23/384	482/18722	0.000168142165996185	0.0103348105332737	0.0087278043696919	URI1/TGFB1/MACF1/AUTS2/SMARCA2/TGFBR1/APP/C9orf72/SLIT2/NEDD4L/SMURF1/BMPR2/SPART/SMAD4/SIRT1/CLSTN1/MAP2K4/NRP1/EXT1/ITCH/PTPRJ/NRCAM/INO80	23
4	GO:2001237	negative regulation of extrinsic apoptotic signaling pathway	9/384	97/18722	0.000170541427941811	0.0103348105332737	0.0087278043696919	ZMYND11/TGFBR1/FYN/EYA4/RB1CC1/GCLM/NRP1/RIPK1/GCLC	9
4	GO:1990778	protein localization to cell periphery	18/384	333/18722	0.000192319795111085	0.0112456469667587	0.00949701075026851	ATP1B3/HECTD1/TGFB1/MACF1/MYO5A/KIF13A/SMURF1/TNIK/IFT80/SLMAP/SPTBN1/EFR3A/CLSTN1/PRKCH/CLASP2/ANK2/ARL13B/NUMB	18
4	GO:0007026	negative regulation of microtubule depolymerization	5/384	27/18722	0.000196786320408391	0.011308427688296	0.00955002941510052	CAMSAP2/CAMSAP1/ATXN7/TAOK1/CLASP2	5
4	GO:0032970	regulation of actin filament-based process	20/384	396/18722	0.000212911895274111	0.0120277177448918	0.0101574738262796	IQGAP2/AKAP9/TGFBR1/C9orf72/SLIT2/FER/BCAS3/DSG2/ALMS1/DSP/ABI2/CD2AP/SPTBN1/SMAD4/NRP1/DLC1/TAOK1/CLASP2/NCKAP1/ANK2	20
4	GO:0007265	Ras protein signal transduction	18/384	337/18722	0.000222613005242331	0.0123661524412115	0.0104432837897894	DENND4A/ARHGAP29/RASGRP1/ARHGAP24/ELMO1/AUTS2/ARHGAP5/ARHGEF28/ABI2/ARHGEF12/COL3A1/NRP1/KITLG/DLC1/P2RY8/PPP2CB/NCKAP1/ERBIN	18
4	GO:0003279	cardiac septum development	9/384	103/18722	0.000268944781497268	0.0144579509150064	0.0122098191124566	AP2B1/HECTD1/TGFBR1/SLIT2/BMPR2/FGFR2/SMAD4/NRP1/ANK2	9
4	GO:0030048	actin filament-based movement	10/384	127/18722	0.000291671878989843	0.0148127452119217	0.0125094448486992	MYO1B/MYO5A/AKAP9/NEDD4L/DSG2/MYO1D/DSP/MYO6/ANK2/MYH10	10
4	GO:0010639	negative regulation of organelle organization	18/384	347/18722	0.000317235615436368	0.0155492103860208	0.0131313937411277	ATM/SLIT2/ODF2L/IK/CAMSAP2/CAMSAP1/TPR/SPTBN1/ATRX/SMAD4/DLC1/ATXN7/TAOK1/DYRK1A/CLASP2/DYNC1LI1/GCLC/MAP4	18
4	GO:0007019	microtubule depolymerization	6/384	46/18722	0.000335286691606434	0.0161958049728151	0.0136774464280031	KIF2A/CAMSAP2/CAMSAP1/ATXN7/TAOK1/CLASP2	6
4	GO:0032886	regulation of microtubule-based process	14/384	240/18722	0.000459439147232904	0.0209768585990037	0.0177150725263271	MACF1/AKAP9/TRAF3IP1/ALMS1/CAMSAP2/CFAP298/CAMSAP1/TPR/PATJ/SIRT1/ATXN7/TAOK1/DYRK1A/CLASP2	14
4	GO:0008038	neuron recognition	6/384	49/18722	0.000475361814989974	0.0214105530994808	0.0180813299186798	APP/NRP1/NTM/EXT1/NRCAM/NPTN	6
4	GO:0050688	regulation of defense response to virus	7/384	69/18722	0.000522858039434017	0.0229300769135997	0.0193645761419191	STAT1/RNF125/PTPN22/TRAF3/TRAF3IP1/TRIM44/ITCH	7
4	GO:0007163	establishment or maintenance of cell polarity	13/384	218/18722	0.000591445775860706	0.0246411096367967	0.0208095526927833	UST/WWC1/DOCK8/BCAS3/PARD6B/WDPCP/FAT1/PARD3/PATJ/CLASP2/SIPA1L3/ERBIN/MAP4	13
4	GO:0062197	cellular response to chemical stress	17/384	337/18722	0.000633144317964765	0.0257350001436166	0.0217333492456711	SFPQ/CAB39/FUT8/MAP3K5/ATM/DHFR/FYN/PTPRK/FER/ERRFI1/NFE2L2/SIRT1/MAPK1/STK24/RIPK1/PLEKHA1/XRCC5	17
4	GO:0030032	lamellipodium assembly	7/384	72/18722	0.000677430623940236	0.0265632502305036	0.0224328110020581	AUTS2/SLIT2/FER/SPATA13/ABI2/ABLIM1/NCKAP1	7
4	GO:0071560	cellular response to transforming growth factor beta stimulus	14/384	250/18722	0.000687884028446354	0.026659505428043	0.02251409904609	TGFB1/FUT8/CHST11/TGFBR1/FYN/PTPRK/SMURF1/SPRED1/FGFR2/SMAD4/SIRT1/COL3A1/COL1A1/SMAD2	14
4	GO:0009225	nucleotide-sugar metabolic process	5/384	36/18722	0.000789932994395049	0.029285556355099	0.0247318135056247	FUT8/GFPT1/UGDH/UXS1/UGGT2	5
4	GO:0071559	response to transforming growth factor beta	14/384	256/18722	0.000866448031051255	0.0310754791118432	0.0262434131239657	TGFB1/FUT8/CHST11/TGFBR1/FYN/PTPRK/SMURF1/SPRED1/FGFR2/SMAD4/SIRT1/COL3A1/COL1A1/SMAD2	14
4	GO:0003229	ventricular cardiac muscle tissue development	6/384	55/18722	0.000888933150718312	0.0311875178036224	0.0263380304157426	TGFB1/TGFBR1/DSG2/DSP/FGFR2/SMAD4	6
4	GO:1902882	regulation of response to oxidative stress	8/384	98/18722	0.00091944869837426	0.031606888175263	0.0266921910024644	SFPQ/FUT8/DHFR/FYN/NFE2L2/SIRT1/SESN3/RIPK1	8
4	GO:0050678	regulation of epithelial cell proliferation	18/384	381/18722	0.000946034406654829	0.031606888175263	0.0266921910024644	STAT1/AKT3/BCL11B/TGFB1/TGFBR1/PTPRK/LAMC1/ERRFI1/NFIB/IFT74/IFT80/BMPR2/FGFR2/SIRT1/NRP1/PRKCA/CASK/SPARC	18
4	GO:0006979	response to oxidative stress	20/384	446/18722	0.000957213737800004	0.031606888175263	0.0266921910024644	STAT1/SFPQ/FUT8/MAP3K5/APP/DHFR/FYN/PTPRK/FER/NFE2L2/GCLM/SIRT1/COL1A1/SESN3/MAPK1/STK24/RIPK1/GCLC/PPP2CB/PLEKHA1	20
4	GO:0035148	tube formation	10/384	148/18722	0.000972899477614237	0.031606888175263	0.0266921910024644	HECTD1/TGFB1/NFIB/BCAS3/CC2D2A/CEP290/STK3/FGFR2/DLC1/RET	10
4	GO:0030166	proteoglycan biosynthetic process	6/384	56/18722	0.000978667743392562	0.031606888175263	0.0266921910024644	UST/CHST11/UGDH/BMPR2/EXT1/XYLT1	6
4	GO:0048588	developmental cell growth	13/384	234/18722	0.00113711667252217	0.0357548100897772	0.0301951338860405	MACF1/AUTS2/APP/C9orf72/SLIT2/NEDD4L/SMURF1/BMPR2/SPART/MAP2K4/NRP1/EXT1/NRCAM	13
4	GO:0060560	developmental growth involved in morphogenesis	13/384	234/18722	0.00113711667252217	0.0357548100897772	0.0301951338860405	MACF1/AUTS2/APP/C9orf72/SLIT2/NEDD4L/SMURF1/BMPR2/FGFR2/SPART/NRP1/EXT1/NRCAM	13
4	GO:0035265	organ growth	11/384	178/18722	0.00115009484365337	0.0358249169523056	0.0302543395172565	WWC1/RUNX1/TGFBR1/JARID2/IFT80/STK3/FGFR2/MAP2K4/EXT1/MAPK1/SMAD2	11
4	GO:0002831	regulation of response to biotic stimulus	16/384	327/18722	0.0012464523172291	0.0381139960855466	0.0321874794424974	STAT1/RNF125/SFPQ/RASGRP1/PARP14/PTPN22/TRAF3/FYN/TRAF3IP1/TRIM44/CADM1/PRKCA/ITCH/ANKRD17/A2M/XRCC5	16
4	GO:0009791	post-embryonic development	7/384	80/18722	0.00127052337881926	0.0381500398342756	0.0322179185866544	BCL11B/CHST11/TGFBR1/FGFR2/ATRX/SMAD2/PLEKHA1	7
4	GO:0048568	embryonic organ development	19/384	427/18722	0.00139205786676338	0.0403454684341075	0.0340719701210553	HECTD1/TGFB1/CHST11/TGFBR1/CC2D2A/CEP290/WDPCP/MYO6/LRIG3/STK3/HIPK1/FGFR2/TEAD1/KITLG/MAPK1/SMAD2/NCOA1/TBX15/ARL13B	19
4	GO:0016570	histone modification	20/384	463/18722	0.00149882214629377	0.0430652949448028	0.0363688785770375	NEK11/SFPQ/AUTS2/ATM/KDM2A/WDR70/JARID2/EYA4/PER2/ATRX/SMAD4/SIRT1/MIER1/AASS/PRKCA/ATXN7/KAT6A/EPC2/KMT2C/NCOA1	20
4	GO:0002062	chondrocyte differentiation	8/384	106/18722	0.00152996515707367	0.0435843920386884	0.0368072589295096	RUNX1/TGFB1/CHST11/TGFBR1/NFIB/IFT80/BMPR2/EXT1	8
4	GO:0010595	positive regulation of endothelial cell migration	9/384	133/18722	0.00170648662855373	0.0470059498592529	0.0396967833384314	AKT3/TGFB1/BCAS3/BMPR2/NFE2L2/SIRT1/NRP1/PRKCA/SPARC	9
4	GO:0010171	body morphogenesis	5/384	43/18722	0.00179394916064431	0.0489721517940321	0.0413572516927194	COL1A1/CRISPLD2/ANKRD11/CLASP2/PLEKHA1	5
4	GO:0050673	epithelial cell proliferation	19/384	437/18722	0.00181241365122365	0.0489721517940321	0.0413572516927194	STAT1/AKT3/BCL11B/TGFB1/TGFBR1/PTPRK/LAMC1/ERRFI1/NFIB/IFT74/IFT80/BMPR2/FGFR2/SIRT1/NRP1/PRKCA/MAPK1/CASK/SPARC	19
4	GO:0097066	response to thyroid hormone	4/384	26/18722	0.00182194624136213	0.0489721517940321	0.0413572516927194	CAB39/CTSS/GCLM/GCLC	4
5	GO:0046034	ATP metabolic process	52/401	277/18722	6.20801270544337e-34	1.96235281619065e-30	1.52194332536606e-30	HSPA8/TPI1/COX6A1/NDUFA4/DDIT4/GAPDH/ATP6V0C/ATP5MC2/COX7C/ATP5F1D/COX8A/PKM/NDUFV2/ATP5MC3/LDHA/NDUFA6/NDUFB4/NDUFAB1/NDUFA2/ATP5PB/COX5B/PARK7/UQCRQ/NDUFB10/RHOA/ATP5MG/TSPO/BID/ATP5PO/NDUFS8/NDUFA12/COX4I1/NDUFS7/COX7A2/COX6C/NDUFB2/NDUFA7/ATP5PF/SDHD/NDUFC2/COX6B1/UQCR10/CHCHD10/UQCR11/NDUFB8/NDUFA1/HSPA1A/COX5A/UQCRH/NDUFS3/ATP5MC1/GUK1	52
5	GO:0006119	oxidative phosphorylation	39/401	141/18722	1.68973336522824e-32	2.67062358374324e-29	2.07125737242978e-29	COX6A1/NDUFA4/COX7C/ATP5F1D/COX8A/NDUFV2/NDUFA6/NDUFB4/NDUFAB1/NDUFA2/ATP5PB/COX5B/PARK7/UQCRQ/NDUFB10/RHOA/ATP5MG/BID/ATP5PO/NDUFS8/NDUFA12/COX4I1/NDUFS7/COX7A2/COX6C/NDUFB2/NDUFA7/ATP5PF/SDHD/NDUFC2/COX6B1/UQCR10/CHCHD10/UQCR11/NDUFB8/NDUFA1/COX5A/UQCRH/NDUFS3	39
5	GO:0009060	aerobic respiration	42/401	189/18722	1.13614579538896e-30	1.19711895307483e-27	9.28450371038904e-28	COX6A1/NDUFA4/COX7C/ATP5F1D/COX8A/NDUFV2/NDUFA6/MDH1/NDUFB4/NDUFAB1/NDUFA2/ATP5PB/COX5B/PARK7/UQCRQ/NDUFB10/RHOA/ATP5MG/BID/ATP5PO/IDH2/NDUFS8/NDUFA12/COX4I1/NDUFS7/COX7A2/COX6C/NDUFB2/NDUFA7/ATP5PF/SDHD/NDUFC2/COX6B1/BLOC1S1/UQCR10/CHCHD10/UQCR11/NDUFB8/NDUFA1/COX5A/UQCRH/NDUFS3	42
5	GO:1902600	proton transmembrane transport	27/401	157/18722	4.68572871791821e-17	1.23429903977829e-14	9.57286156493993e-15	COX6A1/NDUFA4/ATP6V0C/ATP6V1G1/SLC25A5/ATP5MC2/ATP5F1D/COX8A/ATP5MC3/ATP5PB/COX5B/PARK7/ATP5MG/ATP5PO/ATP6V0E1/ATP6V0D1/COX4I1/NDUFS7/ATP6V1F/ATP5PF/COX6B1/UQCR10/COX5A/ATP6V0B/UQCRH/ATP5MC1/PHB2	27
5	GO:0010257	NADH dehydrogenase complex assembly	17/401	57/18722	1.91537673272234e-15	4.32464703723952e-13	3.35406948158672e-13	NDUFA6/NDUFB4/NDUFAB1/NDUFA2/NDUFA11/NDUFB10/NDUFS8/NDUFA12/NDUFS7/NDUFB2/NDUFC2/NDUFB11/NDUFB8/NDUFA1/NDUFA13/NDUFS3/NDUFAF3	17
5	GO:0032981	mitochondrial respiratory chain complex I assembly	17/401	57/18722	1.91537673272234e-15	4.32464703723952e-13	3.35406948158672e-13	NDUFA6/NDUFB4/NDUFAB1/NDUFA2/NDUFA11/NDUFB10/NDUFS8/NDUFA12/NDUFS7/NDUFB2/NDUFC2/NDUFB11/NDUFB8/NDUFA1/NDUFA13/NDUFS3/NDUFAF3	17
5	GO:0042110	T cell activation	40/401	487/18722	3.33298630162511e-13	6.5847310621481e-11	5.10692440558215e-11	HLA-DRB1/CD74/HSPH1/HSPD1/B2M/HLA-DMA/HLA-DPB1/HLA-DQB1/RAC2/RELB/ZFP36L1/HLA-E/ZFP36L2/CTLA4/SOCS1/IRF1/IRF4/CD83/NFKBIZ/VSIR/PRDM1/CSK/CEBPB/NFKBID/RHOA/CLEC7A/HLA-DMB/PSMB10/LGALS9/SPI1/PRELID1/PYCARD/HLA-DPA1/NLRP3/LAPTM5/HMGB1/BAX/DDOST/KDELR1/FKBP1A	40
5	GO:0002478	antigen processing and presentation of exogenous peptide antigen	12/401	38/18722	1.29660365651511e-11	2.27698008791349e-09	1.76595901521854e-09	HLA-DRB1/CD74/B2M/HLA-DMA/HLA-DPB1/HLA-DQB1/HLA-E/HLA-DMB/LGMN/HLA-DPA1/IFI30/HLA-F	12
5	GO:0050863	regulation of T cell activation	30/401	329/18722	2.6391939569752e-11	4.3907853147361e-09	3.40536439102229e-09	HLA-DRB1/CD74/HSPH1/HSPD1/B2M/HLA-DMA/HLA-DPB1/HLA-DQB1/RAC2/HLA-E/CTLA4/SOCS1/IRF1/IRF4/CD83/NFKBIZ/VSIR/PRDM1/CSK/CEBPB/NFKBID/RHOA/HLA-DMB/LGALS9/PRELID1/PYCARD/HLA-DPA1/NLRP3/LAPTM5/HMGB1	30
5	GO:1903706	regulation of hemopoiesis	31/401	367/18722	8.55306126505297e-11	1.28743936470631e-08	9.98500234902675e-09	HLA-DRB1/CD74/FOS/JUN/B2M/IRF7/ZFP36L1/ZFP36L2/CTLA4/SOCS1/NFKBIA/IRF1/NME2/IRF4/CD83/NFKBIZ/VSIR/CIB1/PRDM1/CEBPB/NFKBID/RHOA/SLAMF8/LGALS9/SPI1/PRELID1/HSPA1A/NLRP3/HCLS1/HMGB1/HAX1	31
5	GO:1903131	mononuclear cell differentiation	33/401	426/18722	2.019560155544e-10	2.76933322908294e-08	2.14781368005933e-08	HLA-DRB1/CD74/JUN/B2M/IRF7/MS4A1/RELB/ZFP36L1/ZFP36L2/SLC25A5/CTLA4/SOCS1/KLF6/IRF1/CD79B/CD19/IRF4/CD83/NFKBIZ/VSIR/PRDM1/CEBPB/NFKBID/RHOA/SLAMF8/LGALS9/SPI1/PRELID1/NLRP3/CD79A/HMGB1/BAX/KDELR1	33
5	GO:0010950	positive regulation of endopeptidase activity	21/401	179/18722	2.7980314277872e-10	3.53783093729414e-08	2.74383797697533e-08	RACK1/HSPD1/HSPE1/PMAIP1/PSENEN/VSIR/RHOA/BID/CLEC7A/LGALS9/PRELID1/PSME2/LGMN/PYCARD/NLRP3/IFT57/LAPTM5/NDUFA13/HMGB1/BAX/BCAP31	21
5	GO:2000116	regulation of cysteine-type endopeptidase activity	23/401	235/18722	1.47935141497891e-09	1.55874327424945e-07	1.20891559490733e-07	RACK1/NR4A1/HSPD1/HSPE1/PMAIP1/PARK7/RHOA/BID/CLEC7A/PRDX3/LGALS9/PSMB9/LGMN/PYCARD/NLRP3/IFT57/LAPTM5/SFN/NDUFA13/HMGB1/BAX/BCAP31/ARL6IP1	23
5	GO:0050870	positive regulation of T cell activation	22/401	216/18722	1.59836181583542e-09	1.62981345156638e-07	1.26403554128377e-07	HLA-DRB1/CD74/HSPH1/HSPD1/B2M/HLA-DMA/HLA-DPB1/HLA-DQB1/HLA-E/SOCS1/CD83/NFKBIZ/VSIR/CSK/NFKBID/RHOA/HLA-DMB/LGALS9/PYCARD/HLA-DPA1/NLRP3/HMGB1	22
5	GO:0015986	ATP synthesis coupled proton transport	9/401	26/18722	1.96395240084487e-09	1.82589809972665e-07	1.41611304692498e-07	ATP6V0C/ATP5MC2/ATP5F1D/ATP5MC3/ATP5PB/ATP5MG/ATP5PO/ATP5PF/ATP5MC1	9
5	GO:1903039	positive regulation of leukocyte cell-cell adhesion	23/401	239/18722	2.05571938735251e-09	1.85660828097751e-07	1.43993096335158e-07	HLA-DRB1/CD74/HSPH1/HSPD1/B2M/HLA-DMA/HLA-DPB1/HLA-DQB1/HLA-E/SOCS1/CD83/NFKBIZ/VSIR/CSK/NFKBID/RHOA/HLA-DMB/ITGB2/LGALS9/PYCARD/HLA-DPA1/NLRP3/HMGB1	23
5	GO:0010498	proteasomal protein catabolic process	33/401	490/18722	6.9473831425369e-09	5.10713444501375e-07	3.96094377942924e-07	RACK1/SEC61B/GABARAP/APOE/RHBDD2/UBE2B/PCBP2/UBB/HSP90AB1/PSMB1/PMAIP1/UBE2J1/RNF5/UBE2A/PSMB8/PARK7/ANAPC11/SUMO2/PSMD8/UBXN1/PSMA7/RBX1/ELOB/PSMB3/PSMB6/PSMB10/HSPA1A/PSME2/PSMB9/AUP1/BCAP31/DERL3/SKP1	33
5	GO:0007159	leukocyte cell-cell adhesion	28/401	371/18722	8.84197058155476e-09	6.21099311295435e-07	4.81706420688679e-07	HLA-DRB1/CD74/HSPH1/HSPD1/B2M/HLA-DMA/HLA-DPB1/HLA-DQB1/RAC2/HLA-E/CTLA4/SOCS1/IRF1/CD83/NFKBIZ/VSIR/CSK/CEBPB/NFKBID/RHOA/HLA-DMB/ITGB2/LGALS9/PYCARD/HLA-DPA1/NLRP3/LAPTM5/HMGB1	28
5	GO:0035966	response to topologically incorrect protein	18/401	159/18722	9.45240164769914e-09	6.49544382790804e-07	5.03767584381952e-07	RACK1/HSPA8/DNAJB1/HSPH1/HSPD1/RHBDD2/HSP90AB1/HSPE1/RNF5/SERP1/TMBIM6/HSPA1A/DNAJA1/PPP1R15A/BAX/AUP1/TRAM1/DERL3	18
5	GO:0009144	purine nucleoside triphosphate metabolic process	13/401	88/18722	4.61463977040555e-08	2.70127339152814e-06	2.0950284649658e-06	RAN/ATP6V0C/ATP5MC2/ATP5F1D/NME2/ATP5MC3/ATP5PB/RHOA/ATP5MG/ATP5PO/ATP5PF/ATP5MC1/GUK1	13
5	GO:0097193	intrinsic apoptotic signaling pathway	23/401	288/18722	6.94483282824659e-08	3.991384830925e-06	3.09560108267681e-06	RACK1/CD74/HINT1/ERP29/PPIA/DDIT4/MIF/UBB/PMAIP1/CASP4/PARK7/CEBPB/BID/TMBIM6/HSPA1A/PYCARD/DNAJA1/SFN/NDUFA13/PPP1R15A/NDUFS3/BAX/BCAP31	23
5	GO:2001242	regulation of intrinsic apoptotic signaling pathway	17/401	164/18722	9.0639261850736e-08	5.11626261982458e-06	3.96802332425496e-06	RACK1/CD74/ERP29/PPIA/MIF/UBB/PMAIP1/PARK7/BID/TMBIM6/HSPA1A/PYCARD/DNAJA1/NDUFA13/NDUFS3/BAX/BCAP31	17
5	GO:0034314	Arp2/3 complex-mediated actin nucleation	9/401	39/18722	1.04094549191079e-07	5.59182555903664e-06	4.33685600059819e-06	BRK1/CORO1B/GMFG/ARPC1B/ARPC2/ARPC5/ARF1/ARPC3/ARPC5L	9
5	GO:0070661	leukocyte proliferation	24/401	318/18722	1.04371309074078e-07	5.59182555903664e-06	4.33685600059819e-06	HLA-DRB1/CD74/HSPD1/GSTP1/HLA-DPB1/MS4A1/RAC2/MIF/HLA-E/CTLA4/IRF1/TNFAIP3/MZB1/CD19/VSIR/CEBPB/HLA-DMB/PSMB10/LGALS9/PYCARD/HLA-DPA1/CD79A/HMGB1/BAX	24
5	GO:0006839	mitochondrial transport	21/401	254/18722	1.44963274173495e-07	7.63714849437364e-06	5.92314851842228e-06	HSPD1/SLC25A6/RAC2/SLC25A5/ATP5F1D/PMAIP1/ALKBH7/ATP5PB/DYNLT1/ATP5MG/TSPO/BID/ATP5PO/ATP5PF/CHCHD10/HSPA1A/NDUFA13/TOMM22/BAX/HAX1/BCAP31	21
5	GO:0034976	response to endoplasmic reticulum stress	21/401	256/18722	1.65478514780848e-07	8.57504238069282e-06	6.65055152587741e-06	RACK1/JUN/ERP29/SEC61B/RHBDD2/PMAIP1/UBE2J1/RNF5/SERP1/CASP4/PARK7/CEBPB/BID/UBXN1/TMBIM6/HSPA1A/PPP1R15A/BAX/AUP1/BCAP31/DERL3	21
5	GO:0043254	regulation of protein-containing complex assembly	28/401	427/18722	1.73837264027708e-07	8.72221573954895e-06	6.7646948691818e-06	RACK1/HSPA8/BRK1/APOE/COTL1/STMN1/CORO1B/GMFG/ARPC1B/TCL1A/ARPC2/PARK7/RHOA/BID/VASP/CAPZB/CLEC7A/ARPC5/ARF1/ARPC3/HSPA1A/PYCARD/HCLS1/HMGB1/BAX/HAX1/ARPC5L/BIK	28
5	GO:0002699	positive regulation of immune effector process	20/401	235/18722	1.80182006859153e-07	8.89930193252785e-06	6.90203772985143e-06	HLA-DRB1/CD74/HSPD1/B2M/VAMP8/RAC2/HLA-E/MZB1/NFKBIZ/STXBP2/NFKBID/CLEC7A/HLA-DMB/ITGB2/LGALS9/SPI1/NLRP3/LAPTM5/HLA-F/PHB2	20
5	GO:1902903	regulation of supramolecular fiber organization	26/401	382/18722	2.35934435639296e-07	1.11311753888928e-05	8.63301336376938e-06	HSPA8/BRK1/ACTG1/APOE/COTL1/STMN1/CORO1B/GMFG/ARPC1B/S100A10/PFDN2/ARPC2/CIB1/PARK7/RHOA/VASP/CAPZB/WDR1/ARPC5/ARF1/ARPC3/HSPA1A/PYCARD/HCLS1/HAX1/ARPC5L	26
5	GO:0002696	positive regulation of leukocyte activation	27/401	409/18722	2.53808758344776e-07	1.16273838424324e-05	9.01785809588075e-06	HLA-DRB1/CD74/HSPH1/HSPD1/B2M/HLA-DMA/HLA-DPB1/VAMP8/HLA-DQB1/MIF/HLA-E/SOCS1/CD83/NFKBIZ/VSIR/CSK/NFKBID/RHOA/CLEC7A/HLA-DMB/ITGB2/LGALS9/PYCARD/HLA-DPA1/NLRP3/HLA-F/HMGB1	27
5	GO:0046651	lymphocyte proliferation	22/401	288/18722	2.90274426486036e-07	1.27438536405883e-05	9.88375934628621e-06	HLA-DRB1/CD74/HSPD1/HLA-DPB1/MS4A1/RAC2/MIF/HLA-E/CTLA4/IRF1/MZB1/CD19/VSIR/CEBPB/HLA-DMB/PSMB10/LGALS9/PYCARD/HLA-DPA1/CD79A/HMGB1/BAX	22
5	GO:0072594	establishment of protein localization to organelle	27/401	422/18722	4.7062773367434e-07	1.89234710224596e-05	1.46764894558046e-05	HSPA8/TXNIP/HSPD1/SEC61B/RAC2/RAN/HSP90AB1/NFKBIA/TNFAIP3/SRP14/TSPO/BID/VPS28/SPCS1/DNAJA1/HCLS1/LAPTM5/NDUFA13/SPCS2/NXT1/TOMM22/BAX/HAX1/TRAM1/BCAP31/SEC61G/PHB2	27
5	GO:0051881	regulation of mitochondrial membrane potential	11/401	74/18722	4.72937111918477e-07	1.89234710224596e-05	1.46764894558046e-05	RACK1/CLIC1/UBB/PMAIP1/TCL1A/PARK7/TSPO/BID/PRDX3/PRELID1/BAX	11
5	GO:0002366	leukocyte activation involved in immune response	21/401	275/18722	5.44566955974737e-07	2.15172018479518e-05	1.66881110587521e-05	HLA-DRB1/CD74/HSPD1/VAMP8/RAC2/RELB/VAMP2/CD19/IRF4/NFKBIZ/STXBP2/NFKBID/CLEC7A/HLA-DMB/ITGB2/LGALS9/SPI1/PYCARD/NLRP3/HLA-F/HMGB1	21
5	GO:0008154	actin polymerization or depolymerization	18/401	217/18722	1.08105092995827e-06	3.88318407908875e-05	3.01168375104404e-05	CFL1/BRK1/COTL1/CORO1B/GMFG/ARPC1B/ARPC2/RHOA/VASP/CAPZB/WDR1/ARPC5/ARF1/ARPC3/PYCARD/HCLS1/HAX1/ARPC5L	18
5	GO:0051495	positive regulation of cytoskeleton organization	18/401	226/18722	1.9413553361965e-06	6.45960443970225e-05	5.00987986482177e-05	BRK1/CORO1B/GMFG/ARPC1B/S100A10/PFDN2/ARPC2/RHOA/VASP/WDR1/ARPC5/ARF1/ARPC3/HSPA1A/PYCARD/HCLS1/HAX1/ARPC5L	18
5	GO:0006458	de novo' protein folding	8/401	43/18722	3.10753076456497e-06	9.74283149845845e-05	7.55625453634251e-05	CD74/HSPA8/DNAJB1/HSPH1/HSPD1/HSPE1/HSPA1A/FKBP1A	8
5	GO:0008637	apoptotic mitochondrial changes	12/401	107/18722	3.13704923060164e-06	9.74283149845845e-05	7.55625453634251e-05	JUN/HSPD1/SLC25A5/PMAIP1/BID/CHCHD10/PRELID1/HSPA1A/PYCARD/SFN/BAX/BIK	12
5	GO:0006979	response to oxidative stress	26/401	446/18722	4.28578832367705e-06	0.000126610998982646	9.81957796934958e-05	RACK1/BTG1/DUSP1/FOS/JUN/AREG/TXNIP/HSPD1/GSTP1/PPIA/APOE/NME2/TNFAIP3/PRDX6/LDHA/NDUFA6/NDUFB4/PARK7/NDUFS8/NDUFA12/RBX1/PRDX3/HSPA1A/PNPLA8/CCS/NUDT1	26
5	GO:0006605	protein targeting	21/401	314/18722	4.5421160281223e-06	0.000132941007082357	0.000103105148435642	HSPA8/HSPD1/SEC61B/GABARAP/RAC2/CIB1/SRP14/TSPO/BID/ITGB2/SPCS1/LAPTM5/NDUFA13/SPCS2/TOMM22/HAX1/TRAM1/BCAP31/SSR2/ARL6IP1/SEC61G	21
5	GO:0032633	interleukin-4 production	7/401	33/18722	5.18253978896788e-06	0.000148927347935704	0.000115503685823026	HLA-DRB1/HLA-E/IRF4/CD83/CEBPB/LGALS9/NLRP3	7
5	GO:0032673	regulation of interleukin-4 production	7/401	33/18722	5.18253978896788e-06	0.000148927347935704	0.000115503685823026	HLA-DRB1/HLA-E/IRF4/CD83/CEBPB/LGALS9/NLRP3	7
5	GO:0070663	regulation of leukocyte proliferation	18/401	245/18722	6.0555682247955e-06	0.000172447307734942	0.000133745077245602	HLA-DRB1/CD74/GSTP1/HLA-DPB1/RAC2/MIF/HLA-E/CTLA4/IRF1/TNFAIP3/MZB1/VSIR/CEBPB/HLA-DMB/LGALS9/PYCARD/HLA-DPA1/HMGB1	18
5	GO:0035967	cellular response to topologically incorrect protein	12/401	116/18722	7.32214389548073e-06	0.00020299412848335	0.000157436296054787	RACK1/HSPA8/HSPD1/RHBDD2/RNF5/SERP1/TMBIM6/HSPA1A/PPP1R15A/BAX/AUP1/DERL3	12
5	GO:1905897	regulation of response to endoplasmic reticulum stress	10/401	82/18722	9.84168035451431e-06	0.000261424803366553	0.000202753414822325	RACK1/ERP29/PMAIP1/PARK7/UBXN1/TMBIM6/HSPA1A/PPP1R15A/BAX/BCAP31	10
5	GO:0002443	leukocyte mediated immunity	25/401	440/18722	1.02087859261471e-05	0.000266693986054139	0.000206840038468869	HLA-DRB1/CD74/HSPD1/B2M/HLA-DMA/HLA-DPB1/IRF7/VAMP8/HLA-DQB1/RAC2/VAMP2/HLA-E/CD19/TUBB/STXBP2/WDR1/CLEC7A/HLA-DMB/ITGB2/LGALS9/SPI1/HLA-DPA1/NLRP3/HLA-F/HMGB1	25
5	GO:0002440	production of molecular mediator of immune response	20/401	308/18722	1.18253962982549e-05	0.000298014638304199	0.000231131418308822	HLA-DRB1/CD74/HSPD1/B2M/HLA-DMA/HLA-DPB1/HLA-DQB1/IGLV1-40/HLA-E/IGKV1-5/VPREB3/MZB1/CLEC7A/HLA-DMB/TMBIM6/HLA-DPA1/NLRP3/LAPTM5/HLA-F/PHB2	20
5	GO:0002688	regulation of leukocyte chemotaxis	12/401	122/18722	1.2314708966478e-05	0.0003055397957597	0.000236967709860085	CD74/DUSP1/RAC2/MIF/DDT/SLAMF8/LGALS9/SPI1/LGMN/C5AR1/GPSM3/HMGB1	12
5	GO:0031396	regulation of protein ubiquitination	16/401	210/18722	1.26114372832839e-05	0.000306651948095849	0.000237830262613507	PPIA/GABARAP/UBB/HSP90AB1/TNFAIP3/PARK7/TSPO/UBXN1/RBX1/VPS28/HSPA1A/DNAJA1/LAPTM5/SKP1/ARRDC3/FKBP1A	16
5	GO:0060326	cell chemotaxis	20/401	310/18722	1.29977383127248e-05	0.000313632448904757	0.000243244134434199	CD74/DUSP1/NR4A1/PPIB/GSTP1/PPIA/RAC2/MIF/CORO1B/DDT/ITGB2/SLAMF8/LGALS9/SPI1/RHOG/LGMN/C5AR1/GPSM3/HMGB1/CXCR5	20
5	GO:0032970	regulation of actin filament-based process	23/401	396/18722	1.63107266595619e-05	0.000387655691510339	0.000300654391690697	BRK1/ACTG1/RAC2/COTL1/STMN1/CORO1B/GMFG/ARPC1B/S100A10/ARPC2/RHOA/VASP/CAPZB/WDR1/ARPC5/ARF1/RHOG/ARPC3/PYCARD/HCLS1/ARHGDIA/HAX1/ARPC5L	23
5	GO:0032535	regulation of cellular component size	22/401	382/18722	2.83026842189752e-05	0.000630033695888597	0.000488635667501804	BRK1/APOE/COTL1/CORO1B/GMFG/ARPC1B/HSP90AB1/ARPC2/RHOA/VASP/CAPZB/PPP1CA/WDR1/ARPC5/LAMTOR4/ARF1/ARPC3/PYCARD/HCLS1/PPP1R15A/HAX1/ARPC5L	22
5	GO:0002764	immune response-regulating signaling pathway	25/401	468/18722	2.87617345071139e-05	0.000635775124314595	0.000493088551100982	HLA-DRB1/HSPD1/HLA-DPB1/IRF7/HLA-DQB1/MS4A1/TIFA/CTLA4/NFKBIA/IRF1/TNFAIP3/CD79B/CD19/IRF4/NFKBIZ/CSK/NFKBID/CLEC7A/HSPA1A/C5AR1/LAPTM5/CD79A/HMGB1/BAX/PHB2	25
5	GO:0050670	regulation of lymphocyte proliferation	16/401	225/18722	2.95843629662794e-05	0.000649417856502841	0.000503669454301642	HLA-DRB1/CD74/HLA-DPB1/RAC2/MIF/HLA-E/CTLA4/IRF1/MZB1/VSIR/CEBPB/HLA-DMB/LGALS9/PYCARD/HLA-DPA1/HMGB1	16
5	GO:0002460	adaptive immune response based on somatic recombination of immune receptors built from immunoglobulin superfamily domains	21/401	356/18722	3.02815553129836e-05	0.000658753630939583	0.000510910007312239	HLA-DRB1/CD74/HSPD1/B2M/HLA-DMA/HLA-DPB1/IRF7/HLA-DQB1/RELB/HLA-E/TNFAIP3/CD19/IRF4/NFKBIZ/NFKBID/CLEC7A/HLA-DMB/HLA-DPA1/NLRP3/HLA-F/HMGB1	21
5	GO:0016032	viral process	23/401	415/18722	3.40576976631579e-05	0.000727407988602987	0.000564156314775923	HLA-DRB1/CD74/HSPA8/PPIB/JUN/CFL1/PPIA/IRF7/VAMP8/APOE/RAN/IFITM2/PCBP2/HSP90AB1/PABPC1/MGAT1/DYNLT1/VPS28/SPCS1/LGALS9/HSPA1A/LY6E/PHB2	23
5	GO:0001836	release of cytochrome c from mitochondria	8/401	59/18722	3.52456126396081e-05	0.000747727392978531	0.000579915449223929	JUN/PMAIP1/BID/PRELID1/PYCARD/SFN/BAX/BIK	8
5	GO:0070997	neuron death	21/401	361/18722	3.71214510117835e-05	0.000782272710988317	0.000606707785308377	RACK1/FOS/JUN/HSPD1/DDIT4/APOE/GAPDH/UBB/HSP90AB1/BTG2/PARK7/CEBPB/RHOA/BID/ITGB2/LGMN/C5AR1/HLA-F/BAX/MYBL2/KMO	21
5	GO:0021762	substantia nigra development	7/401	44/18722	3.79539607679881e-05	0.000789292565707963	0.000612152178868728	ACTB/ATP5PB/RHOA/ATP5PF/COX6B1/S100A1/NDUFS3	7
5	GO:0002819	regulation of adaptive immune response	14/401	183/18722	4.18047008650386e-05	0.000847081150220429	0.000656971311165147	HLA-DRB1/HSPD1/B2M/IRF7/HLA-E/IRF1/TNFAIP3/NFKBIZ/NFKBID/CLEC7A/PYCARD/NLRP3/HLA-F/HMGB1	14
5	GO:0090559	regulation of membrane permeability	9/401	78/18722	4.28954460247974e-05	0.000858180410660662	0.000665579572230201	SLC25A5/PMAIP1/ALKBH7/DYNLT1/BID/CHCHD10/HSPA1A/LAPTM5/BAX	9
5	GO:0019693	ribose phosphate metabolic process	22/401	396/18722	4.85771280592134e-05	0.000953741004938965	0.000739693568158927	TPI1/HINT1/DDIT4/GAPDH/RAN/ATP6V0C/ATP5MC2/ATP5F1D/PKM/NME2/ATP5MC3/TKT/LDHA/PRPSAP2/ATP5PB/RHOA/ATP5MG/ATP5PO/ATP5PF/APRT/ATP5MC1/GUK1	22
5	GO:0050900	leukocyte migration	21/401	369/18722	5.09707277584801e-05	0.000984862150637667	0.000763830216565419	CD74/DUSP1/PPIB/PPIA/RAC2/MIF/DDT/RHOA/WDR1/ITGB2/SLAMF8/LGALS9/SPI1/RHOG/LGMN/PYCARD/NLRP3/C5AR1/GPSM3/HMGB1/CXCR5	21
5	GO:0043300	regulation of leukocyte degranulation	7/401	46/18722	5.10969290428907e-05	0.000984862150637667	0.000763830216565419	VAMP8/RAC2/STXBP2/ITGB2/LGALS9/SPI1/HLA-F	7
5	GO:0046902	regulation of mitochondrial membrane permeability	8/401	63/18722	5.71366139712337e-05	0.00109459901068527	0.000848938908701775	SLC25A5/PMAIP1/ALKBH7/DYNLT1/BID/CHCHD10/HSPA1A/BAX	8
5	GO:1901214	regulation of neuron death	19/401	319/18722	6.33080468202327e-05	0.00119117104761164	0.000923837349901767	RACK1/FOS/JUN/HSPD1/DDIT4/APOE/UBB/HSP90AB1/BTG2/PARK7/CEBPB/RHOA/ITGB2/LGMN/C5AR1/HLA-F/BAX/MYBL2/KMO	19
5	GO:0010821	regulation of mitochondrion organization	12/401	144/18722	6.44777446027767e-05	0.00120496962829705	0.000934539124628726	SLC25A5/PMAIP1/PARK7/TSPO/BID/CHCHD10/PRELID1/HSPA1A/PYCARD/BAX/HAX1/BIK	12
5	GO:0009896	positive regulation of catabolic process	25/401	492/18722	6.48038079122109e-05	0.00120496962829705	0.000934539124628726	RACK1/OAZ1/GABARAP/APOE/ZFP36L1/ZFP36L2/SLC25A5/BTG2/TNFAIP3/PABPC1/VSIR/PARK7/SUMO2/BID/RBX1/ELOB/VPS28/HSPA1A/LAPTM5/NDUFA13/HMGB1/BAX/BCAP31/PNPLA2/PHB2	25
5	GO:0070936	protein K48-linked ubiquitination	8/401	65/18722	7.17418370034871e-05	0.00131084362293655	0.00101665189157969	PPIA/GABARAP/UBE2B/TNFAIP3/RNF5/UBE2A/RBX1/SKP1	8
5	GO:0000302	response to reactive oxygen species	15/401	222/18722	9.3196512082668e-05	0.00163663430385174	0.00126932559438909	RACK1/DUSP1/FOS/JUN/AREG/TXNIP/HSPD1/GSTP1/APOE/TNFAIP3/LDHA/PARK7/RBX1/PRDX3/CCS	15
5	GO:0002274	myeloid leukocyte activation	15/401	223/18722	9.80043569444509e-05	0.00171155675304646	0.00132743324991931	CD74/HSPD1/VAMP8/RAC2/RELB/MIF/VAMP2/IRF4/STXBP2/ITGB2/LGALS9/SPI1/PYCARD/C5AR1/HMGB1	15
5	GO:0018279	protein N-linked glycosylation via asparagine	5/401	23/18722	0.000107598660661486	0.00182859874382235	0.00141820758732655	UBE2J1/MGAT1/OST4/DDOST/DERL3	5
5	GO:0002237	response to molecule of bacterial origin	20/401	363/18722	0.000119082821733821	0.00198116210263478	0.0015365312566098	NR4A1/FOS/JUN/HSPD1/GSTP1/B2M/NFKBIA/TNFAIP3/CEBPB/RHOA/TSPO/PRDX3/LGALS9/SPI1/PYCARD/NLRP3/C5AR1/HNRNPA0/HMGB1/KMO	20
5	GO:0051098	regulation of binding	20/401	363/18722	0.000119082821733821	0.00198116210263478	0.0015365312566098	RACK1/JUN/B2M/ACTB/APOE/STMN1/RAN/HSP90AB1/NFKBIA/S100A10/IRF4/SUMO3/PARK7/C4orf3/PPP1CA/CSNK2B/TMBIM6/HMGB1/BAX/FKBP1A	20
5	GO:1904950	negative regulation of establishment of protein localization	11/401	131/18722	0.000120831616457527	0.00199973162105887	0.00155093323080507	ERP29/APOE/RAB11FIP1/UBE2J1/PARK7/CSK/IDH2/PIM3/DNAJA1/PSMD9/DERL3	11
5	GO:0002381	immunoglobulin production involved in immunoglobulin-mediated immune response	8/401	70/18722	0.000122263791296019	0.00201289502232664	0.00156114237899357	HLA-DRB1/HSPD1/B2M/HLA-DMA/HLA-DPB1/HLA-DQB1/HLA-DMB/HLA-DPA1	8
5	GO:0007249	I-kappaB kinase/NF-kappaB signaling	17/401	281/18722	0.000126505259222148	0.00207193328705289	0.00160693072663421	HLA-DRB1/CD74/GSTP1/GAPDH/RELB/EEF1D/TIFA/NFKBIA/TNFAIP3/S100A4/PER1/RHOA/CLEC7A/LGALS9/PYCARD/TRAF4/FKBP1A	17
5	GO:0018196	peptidyl-asparagine modification	5/401	24/18722	0.000133538669689249	0.00217585430354494	0.00168752882097809	UBE2J1/MGAT1/OST4/DDOST/DERL3	5
5	GO:0051250	negative regulation of lymphocyte activation	12/401	157/18722	0.000147644117345994	0.00230266705876655	0.00178588107689681	HLA-DRB1/CD74/CTLA4/SOCS1/IRF1/TNFAIP3/VSIR/CEBPB/LGALS9/LAPTM5/HLA-F/HMGB1	12
5	GO:0090150	establishment of protein localization to membrane	16/401	260/18722	0.000163539521203917	0.00249670498380149	0.00193637120407388	RACK1/SEC61B/VAMP2/CIB1/SRP14/CSK/WDR83OS/BID/ITGB2/NDUFA13/TOMM22/BAX/TRAM1/SSR2/ARL6IP1/SEC61G	16
5	GO:0043299	leukocyte degranulation	8/401	73/18722	0.000164650735156229	0.00249670498380149	0.00193637120407388	VAMP8/RAC2/VAMP2/STXBP2/ITGB2/LGALS9/SPI1/HLA-F	8
5	GO:0002347	response to tumor cell	6/401	39/18722	0.000166801833207767	0.0024988653780557	0.00193804674253375	HLA-DRB1/TXNIP/HSPD1/SPI1/LAPTM5/HMGB1	6
5	GO:0002683	negative regulation of immune system process	22/401	434/18722	0.00018292917681326	0.00268948431584519	0.00208588520341779	HLA-DRB1/CD74/DUSP1/TSC22D3/MIF/HLA-E/PCBP2/CTLA4/SOCS1/IRF1/NME2/TNFAIP3/VSIR/CEBPB/DDT/TMBIM6/SLAMF8/LGALS9/SPI1/LAPTM5/HLA-F/HMGB1	22
5	GO:0007006	mitochondrial membrane organization	10/401	116/18722	0.00019705252773292	0.00281847529485865	0.00218592682586316	SLC25A5/PMAIP1/ALKBH7/DYNLT1/BID/CHCHD10/HSPA1A/NDUFA13/TOMM22/BAX	10
5	GO:1990748	cellular detoxification	10/401	116/18722	0.00019705252773292	0.00281847529485865	0.00218592682586316	GSTP1/APOE/SELENOW/PRDX6/GSTK1/PARK7/AKR1A1/PRDX3/ALOX5AP/CCS	10
5	GO:0072593	reactive oxygen species metabolic process	15/401	239/18722	0.000210228432990034	0.00292745408229735	0.00227044757910406	HSPD1/GSTP1/DDIT4/RAC2/PMAIP1/PRDX6/PARK7/RHOA/TSPO/CLEC7A/PRDX3/ITGB2/NDUFA13/NDUFS3/CCS	15
5	GO:0045088	regulation of innate immune response	14/401	218/18722	0.000268348811827263	0.0035349533906212	0.00274160623612007	IRF7/APOE/HLA-E/HSP90AB1/SOCS1/IRF1/TNFAIP3/CLEC7A/SLAMF8/LGALS9/SPI1/PYCARD/HLA-F/HMGB1	14
5	GO:0050727	regulation of inflammatory response	20/401	386/18722	0.000268392538357826	0.0035349533906212	0.00274160623612007	HLA-DRB1/HSPD1/GSTP1/VAMP8/APOE/HLA-E/NFKBIA/TNFAIP3/NFKBIZ/CASP4/PARK7/CEBPB/DDT/ZYX/SLAMF8/SIGLEC10/PYCARD/NLRP3/ALOX5AP/GPSM3	20
5	GO:0050868	negative regulation of T cell activation	10/401	122/18722	0.000297271152907643	0.00383540454833086	0.00297462734746252	HLA-DRB1/CD74/CTLA4/SOCS1/IRF1/VSIR/CEBPB/LGALS9/LAPTM5/HMGB1	10
5	GO:0051222	positive regulation of protein transport	17/401	303/18722	0.00030842440617191	0.00394849795283284	0.00306233927709342	HLA-DRB1/RACK1/OAZ1/PPIA/RAC2/RAN/VAMP2/HSP90AB1/SERP1/CIB1/VPS28/ARF1/ITGB2/HCLS1/SFN/PSMD9/BCAP31	17
5	GO:0051048	negative regulation of secretion	12/401	171/18722	0.000326538640704724	0.00411230535166388	0.00318938349423906	CD74/ERP29/VAMP8/APOE/RAB11FIP1/IDH2/PIM3/ATP5PF/LGALS9/SPI1/HLA-F/PSMD9	12
5	GO:0050920	regulation of chemotaxis	14/401	223/18722	0.000338102302840017	0.00418606320841754	0.00324658792600758	CD74/DUSP1/GSTP1/RAC2/MIF/CORO1B/DDT/SLAMF8/LGALS9/SPI1/LGMN/C5AR1/GPSM3/HMGB1	14
5	GO:1903513	endoplasmic reticulum to cytosol transport	5/401	29/18722	0.000341665393157775	0.00418606320841754	0.00324658792600758	SEC61B/UBE2J1/AUP1/BCAP31/DERL3	5
5	GO:0051384	response to glucocorticoid	11/401	148/18722	0.000352225284885285	0.00426583956138845	0.00330846012703298	DUSP1/FOS/AREG/HSPD1/GSTP1/DDIT4/ZFP36L1/ZFP36L2/FOSB/RHOA/HMGB1	11
5	GO:0031331	positive regulation of cellular catabolic process	21/401	427/18722	0.000381774856509855	0.00455392574123642	0.00353189132397796	RACK1/GABARAP/APOE/ZFP36L1/ZFP36L2/SLC25A5/BTG2/TNFAIP3/PABPC1/PARK7/SUMO2/BID/RBX1/ELOB/HSPA1A/LAPTM5/HMGB1/BAX/BCAP31/PNPLA2/PHB2	21
5	GO:0032103	positive regulation of response to external stimulus	21/401	427/18722	0.000381774856509855	0.00455392574123642	0.00353189132397796	CD74/HSPD1/IRF7/VAMP8/RAC2/HLA-E/NFKBIA/NFKBIZ/PARK7/CEBPB/DDT/CLEC7A/LGALS9/SPI1/LGMN/PYCARD/C5AR1/ALOX5AP/GPSM3/HLA-F/HMGB1	21
5	GO:0048857	neural nucleus development	7/401	64/18722	0.000426247083695515	0.00495355526309383	0.00384183226751878	ACTB/ATP5PB/RHOA/ATP5PF/COX6B1/S100A1/NDUFS3	7
5	GO:0002720	positive regulation of cytokine production involved in immune response	7/401	65/18722	0.000469032199675588	0.0053657252615677	0.0041614992371472	CD74/B2M/HLA-E/CLEC7A/NLRP3/LAPTM5/HLA-F	7
5	GO:0010803	regulation of tumor necrosis factor-mediated signaling pathway	6/401	47/18722	0.000475293601151204	0.0053657252615677	0.0041614992371472	GSTP1/TNFAIP3/CASP4/HSPA1A/PYCARD/LAPTM5	6
5	GO:0043618	regulation of transcription from RNA polymerase II promoter in response to stress	6/401	47/18722	0.000475293601151204	0.0053657252615677	0.0041614992371472	DNAJB1/JUN/CEBPB/TMBIM6/HSPA1A/CITED2	6
5	GO:0043467	regulation of generation of precursor metabolites and energy	10/401	130/18722	0.000494141074252109	0.0055389359422373	0.00429583636406556	RUBCNL/NDUFA4/DDIT4/PARK7/RHOA/PPP1CA/COX7A2/PRELID1/HMGB1/PHB2	10
5	GO:0097345	mitochondrial outer membrane permeabilization	5/401	32/18722	0.000549626680215866	0.00603253450056373	0.00467865693794866	SLC25A5/BID/CHCHD10/HSPA1A/BAX	5
5	GO:0045936	negative regulation of phosphate metabolic process	21/401	441/18722	0.000581441181247972	0.00631592980730186	0.00489845003120466	RACK1/DUSP1/CHORDC1/GSTP1/PPIA/DDIT4/APOE/UBE2B/SOCS1/GADD45B/TNFAIP3/CIB1/PARK7/CSK/PRDX3/PYCARD/DNAJA1/SFN/PPP1R15A/BAX/FKBP1A	21
5	GO:0002831	regulation of response to biotic stimulus	17/401	327/18722	0.000732635476300803	0.00777134476706992	0.00602722721407478	HLA-DRB1/HSPD1/IRF7/APOE/HLA-E/PCBP2/HSP90AB1/SOCS1/IRF1/TNFAIP3/CLEC7A/SLAMF8/LGALS9/SPI1/PYCARD/HLA-F/HMGB1	17
5	GO:0071900	regulation of protein serine/threonine kinase activity	18/401	359/18722	0.000786353626083351	0.00828554604016491	0.00642602664964255	DUSP1/CHORDC1/GSTP1/ERP29/ACTB/APOE/CCNI/HSP90AB1/TNFAIP3/TCL1A/CIB1/CSK/RHOA/PYCARD/DNAJA1/SFN/DAZAP2/SERTAD1	18
5	GO:0051591	response to cAMP	8/401	93/18722	0.000861133025076089	0.00898363528800501	0.00696744420844958	DUSP1/FOS/JUN/AREG/ZFP36L1/LDHA/PER1/FOSB	8
5	GO:0051402	neuron apoptotic process	14/401	246/18722	0.000893830218210025	0.00923332457438526	0.00716109590027915	JUN/HSPD1/APOE/GAPDH/HSP90AB1/BTG2/PARK7/CEBPB/RHOA/BID/LGMN/C5AR1/BAX/MYBL2	14
5	GO:0071216	cellular response to biotic stimulus	14/401	246/18722	0.000893830218210025	0.00923332457438526	0.00716109590027915	TXNIP/GSTP1/NFKBIA/TNFAIP3/CEBPB/RHOA/TSPO/BID/CLEC7A/SPI1/PYCARD/NLRP3/HMGB1/KMO	14
5	GO:0071605	monocyte chemotactic protein-1 production	4/401	21/18722	0.000929415781086628	0.00931371022730741	0.00722344065648744	GSTP1/CLEC7A/LGALS9/HMGB1	4
5	GO:0071637	regulation of monocyte chemotactic protein-1 production	4/401	21/18722	0.000929415781086628	0.00931371022730741	0.00722344065648744	GSTP1/CLEC7A/LGALS9/HMGB1	4
5	GO:0034341	response to interferon-gamma	10/401	141/18722	0.000931076378307226	0.00931371022730741	0.00722344065648744	CD74/ACTG1/GAPDH/IFITM2/HSP90AB1/SOCS1/IRF1/ZYX/LGALS9/HLA-DPA1	10
5	GO:0002532	production of molecular mediator involved in inflammatory response	8/401	95/18722	0.000990503723241467	0.00975383884475476	0.00756479151149164	VAMP8/PER1/CLEC7A/SLAMF8/PYCARD/ALOX5AP/GPSM3/PLD4	8
5	GO:0009615	response to virus	18/401	367/18722	0.00101095989827353	0.00992436098895224	0.0076970434883264	EEF1G/CFL1/IRF7/VAMP8/DDIT4/STMN1/IFITM2/PCBP2/IRF1/PMAIP1/TNFAIP3/HMGA1/ARF1/LGALS9/PYCARD/BAX/AUP1/PHB2	18
5	GO:0033120	positive regulation of RNA splicing	5/401	37/18722	0.0010898755425038	0.0106002971995523	0.00822127980078169	HSPA8/CIRBP/PRDX6/HSPA1A/SF3B4	5
5	GO:0043524	negative regulation of neuron apoptotic process	10/401	145/18722	0.00115297841626332	0.0110441356782072	0.00856550791539802	HSPD1/APOE/HSP90AB1/BTG2/PARK7/CEBPB/RHOA/LGMN/C5AR1/BAX	10
5	GO:0001933	negative regulation of protein phosphorylation	17/401	342/18722	0.00119735089801515	0.011434520207329	0.00886827871355476	RACK1/DUSP1/CHORDC1/GSTP1/PPIA/DDIT4/APOE/UBE2B/SOCS1/GADD45B/TNFAIP3/CIB1/PARK7/PYCARD/DNAJA1/SFN/BAX	17
5	GO:0002711	positive regulation of T cell mediated immunity	6/401	56/18722	0.00122281314072583	0.0116075445580611	0.00900247132843517	HLA-DRB1/HSPD1/B2M/HLA-E/NLRP3/HLA-F	6
5	GO:0031341	regulation of cell killing	8/401	99/18722	0.00129578983927027	0.0121735596084432	0.009441456010944	HLA-DRB1/B2M/HLA-E/HSP90AB1/CLEC7A/LGALS9/SPI1/HLA-F	8
5	GO:0010506	regulation of autophagy	16/401	317/18722	0.00141296958615771	0.0131364613583663	0.0101882543844003	PSAP/GAPDH/ATP6V0C/ATP6V1G1/SLC25A5/RNF5/PARK7/TSPO/BID/ATP6V0E1/ATP6V0D1/ATP6V0B/PYCARD/HMGB1/HAX1/PHB2	16
5	GO:0007035	vacuolar acidification	4/401	24/18722	0.00156856349153145	0.0143475421866245	0.0111275331765925	ATP6V0E1/ATP6V0D1/ATP6AP2/DMXL2	4
5	GO:1990542	mitochondrial transmembrane transport	8/401	102/18722	0.00157046807863717	0.0143475421866245	0.0111275331765925	HSPD1/SLC25A6/SLC25A5/ATP5F1D/ATP5PB/ATP5MG/ATP5PO/ATP5PF	8
5	GO:0016236	macroautophagy	15/401	291/18722	0.00160528500994734	0.0144980169041244	0.0112442369568943	RUBCNL/GABARAP/VAMP8/GAPDH/MAP1LC3B/ATP6V0C/ATP6V1G1/SLC25A5/RNF5/ATP6V0E1/ATP6V0D1/VPS28/ATP6V0B/AUP1/PHB2	15
5	GO:0098754	detoxification	10/401	152/18722	0.00164429112752287	0.0148079893279196	0.0114846424831332	GSTP1/APOE/SELENOW/PRDX6/GSTK1/PARK7/AKR1A1/PRDX3/ALOX5AP/CCS	10
5	GO:0000422	autophagy of mitochondrion	7/401	81/18722	0.00174967179443594	0.0154116496207939	0.0119528237122925	GABARAP/MAP1LC3B/SLC25A5/PARK7/TSPO/HAX1/PHB2	7
5	GO:0061726	mitochondrion disassembly	7/401	81/18722	0.00174967179443594	0.0154116496207939	0.0119528237122925	GABARAP/MAP1LC3B/SLC25A5/PARK7/TSPO/HAX1/PHB2	7
5	GO:2000106	regulation of leukocyte apoptotic process	7/401	81/18722	0.00174967179443594	0.0154116496207939	0.0119528237122925	CD74/TSC22D3/IRF7/LGALS9/PRELID1/HCLS1/BAX	7
5	GO:0006081	cellular aldehyde metabolic process	6/401	60/18722	0.00175520210803094	0.0154116496207939	0.0119528237122925	TPI1/TKT/PARK7/IDH2/TALDO1/AKR1A1	6
5	GO:0016601	Rac protein signal transduction	5/401	42/18722	0.00194889933373071	0.0167404097660945	0.0129833711334634	BRK1/GABARAP/RAC2/DYNLT1/RHOG	5
5	GO:0046596	regulation of viral entry into host cell	5/401	42/18722	0.00194889933373071	0.0167404097660945	0.0129833711334634	HLA-DRB1/CD74/IFITM2/LGALS9/LY6E	5
5	GO:0072595	maintenance of protein localization in organelle	5/401	42/18722	0.00194889933373071	0.0167404097660945	0.0129833711334634	PARK7/TSPO/CHCHD10/KDELR1/SKP1	5
5	GO:0071887	leukocyte apoptotic process	8/401	106/18722	0.00200630141818215	0.0171047033058475	0.0132659065250233	CD74/TSC22D3/IRF7/LGALS9/PRELID1/HCLS1/BAX/KDELR1	8
5	GO:0051348	negative regulation of transferase activity	14/401	268/18722	0.00200754347563094	0.0171047033058475	0.0132659065250233	RACK1/DUSP1/CHORDC1/GSTP1/PPIA/APOE/GADD45B/TNFAIP3/PARK7/CSK/PRDX3/PYCARD/DNAJA1/SFN	14
5	GO:0046683	response to organophosphorus	9/401	131/18722	0.00206307834974332	0.0174826248163639	0.0135590113712554	DUSP1/FOS/JUN/AREG/HSPD1/ZFP36L1/LDHA/PER1/FOSB	9
5	GO:0002260	lymphocyte homeostasis	6/401	62/18722	0.0020795529677168	0.0174826248163639	0.0135590113712554	CD74/TSC22D3/PMAIP1/TNFAIP3/LGALS9/BAX	6
5	GO:0033598	mammary gland epithelial cell proliferation	4/401	26/18722	0.00213365915466589	0.0175181729555815	0.0135865814660748	AREG/CEBPB/BAX/PHB2	4
5	GO:0006970	response to osmotic stress	7/401	84/18722	0.00215810876908417	0.0176730098939769	0.0137066684570413	TSC22D3/RELB/ZFP36L1/HSP90AB1/TSPO/BAX/KMO	7
5	GO:0001906	cell killing	11/401	188/18722	0.00249396142388508	0.0198574611105812	0.0154008647918026	HLA-DRB1/B2M/GAPDH/HLA-E/HSP90AB1/TUBB/STXBP2/CLEC7A/LGALS9/SPI1/HLA-F	11
5	GO:0060759	regulation of response to cytokine stimulus	10/401	162/18722	0.0026275986257655	0.0207645981401119	0.0161044136826522	CD74/GSTP1/IRF7/HSP90AB1/SOCS1/TNFAIP3/CASP4/HSPA1A/PYCARD/LAPTM5	10
5	GO:0002507	tolerance induction	4/401	28/18722	0.00282540921920139	0.0219437802012177	0.0170189527260314	HLA-E/TNFAIP3/LGALS9/HMGB1	4
5	GO:0045851	pH reduction	5/401	46/18722	0.00292882673381146	0.0224748706460656	0.0174308509081692	ATP6V0E1/ATP6V0D1/SLAMF8/ATP6AP2/DMXL2	5
5	GO:0032984	protein-containing complex disassembly	12/401	224/18722	0.00334737517362235	0.0251331423368652	0.0194925285144805	HSPA8/RUBCNL/CFL1/VAMP8/DDIT4/STMN1/MAP1LC3B/CIB1/CAPZB/PPP1CA/WDR1/HMGA1	12
5	GO:0043200	response to amino acid	8/401	116/18722	0.0035165807748036	0.0261550866568333	0.0202851185746565	GSTP1/SOCS1/CEBPB/RHOA/LAMTOR2/LAMTOR1/LAMTOR4/TMBIM6	8
5	GO:0043304	regulation of mast cell degranulation	4/401	30/18722	0.00365664721978362	0.0268182409785059	0.0207994416287118	VAMP8/RAC2/STXBP2/LGALS9	4
5	GO:0044788	modulation by host of viral process	4/401	30/18722	0.00365664721978362	0.0268182409785059	0.0207994416287118	HSPA8/PPIB/CFL1/APOE	4
5	GO:0048147	negative regulation of fibroblast proliferation	4/401	30/18722	0.00365664721978362	0.0268182409785059	0.0207994416287118	FTH1/GSTP1/IFI30/BAX	4
5	GO:0000377	RNA splicing via transesterification reactions with bulged adenosine as nucleophile	15/401	320/18722	0.00395811627182196	0.028630676281989	0.0222051133254808	HSPA8/CIRBP/LSM7/PABPC1/SNRPD2/PRDX6/SNRPG/SAP18/SRSF2/RBM8A/LSM5/SF3B4/SNRPC/SNRNP25/LSM3	15
5	GO:0000398	mRNA splicing via spliceosome	15/401	320/18722	0.00395811627182196	0.028630676281989	0.0222051133254808	HSPA8/CIRBP/LSM7/PABPC1/SNRPD2/PRDX6/SNRPG/SAP18/SRSF2/RBM8A/LSM5/SF3B4/SNRPC/SNRNP25/LSM3	15
5	GO:0033006	regulation of mast cell activation involved in immune response	4/401	31/18722	0.00412845240637901	0.0295808651041942	0.02294205192483	VAMP8/RAC2/STXBP2/LGALS9	4
5	GO:0032388	positive regulation of intracellular transport	11/401	202/18722	0.00431194247917621	0.0304301449476934	0.0236007284780559	OAZ1/RAC2/RAN/VAMP2/HSP90AB1/CIB1/ARF1/ITGB2/HCLS1/SFN/BCAP31	11
5	GO:0051604	protein maturation	14/401	294/18722	0.00460688515048698	0.0317955544993217	0.0246597001045373	HSPD1/PSENEN/NDUFAB1/VSIR/CIAO2B/CASP4/SPCS1/ATP6AP2/LGMN/PYCARD/SPCS2/CCS/CIAO2A/FKBP1A	14
5	GO:0051235	maintenance of location	15/401	326/18722	0.00469161740759888	0.0319616435892674	0.0247885139344324	FTL/FTH1/APOE/NFKBIA/CD19/ALKBH7/PARK7/TSPO/CHCHD10/BAX/AUP1/PNPLA2/KDELR1/SKP1/FKBP1A	15
5	GO:0017038	protein import	11/401	206/18722	0.00498967747204515	0.0339190763207198	0.026306641386289	HSPA8/TXNIP/HSPD1/APOE/RAN/HSP90AB1/NFKBIA/HCLS1/NXT1/TOMM22/PHB2	11
5	GO:0002367	cytokine production involved in immune response	7/401	98/18722	0.00511425673797741	0.0344694361380524	0.0267334843289179	CD74/B2M/HLA-E/CLEC7A/NLRP3/LAPTM5/HLA-F	7
5	GO:0031647	regulation of protein stability	14/401	298/18722	0.00517979222941804	0.0347701951026649	0.026966744166272	HSPA8/PPIB/HSPD1/SERF2/GAPDH/UBE2B/HSP90AB1/RNF5/PARK7/HSPA1A/PYCARD/IFI30/DDOST/PHB2	14
5	GO:0001909	leukocyte mediated cytotoxicity	8/401	124/18722	0.00526234677220114	0.0351676070759573	0.0272749652441448	HLA-DRB1/B2M/HLA-E/TUBB/STXBP2/LGALS9/SPI1/HLA-F	8
5	GO:0071222	cellular response to lipopolysaccharide	11/401	209/18722	0.00555126610903664	0.0368646054005564	0.028591107403685	GSTP1/NFKBIA/TNFAIP3/CEBPB/RHOA/TSPO/SPI1/PYCARD/NLRP3/HMGB1/KMO	11
5	GO:1990000	amyloid fibril formation	4/401	34/18722	0.00578636075671816	0.038185148960305	0.0296152822819396	B2M/APOE/PFDN2/FKBP1A	4
5	GO:1902743	regulation of lamellipodium organization	5/401	54/18722	0.00588007088160883	0.0386422121762277	0.0299697671151482	BRK1/RAC2/CORO1B/ARPC2/CAPZB	5
5	GO:0046939	nucleotide phosphorylation	7/401	101/18722	0.00602277466015953	0.0393346915305047	0.0305068338049403	TPI1/DDIT4/GAPDH/PKM/NME2/LDHA/GUK1	7
5	GO:0032418	lysosome localization	6/401	77/18722	0.00614005878546482	0.0400179913832048	0.0310367811423713	VAMP8/RAC2/STXBP2/LAMTOR1/BLOC1S1/LGALS9	6
5	GO:0062197	cellular response to chemical stress	15/401	337/18722	0.00632193073122447	0.0409251268806734	0.0317403288449986	RACK1/FOS/JUN/PPIA/RELB/ZFP36L1/NME2/TNFAIP3/PARK7/TSPO/PRDX3/HSPA1A/PNPLA8/DNAJA1/CCS	15
5	GO:0006739	NADP metabolic process	4/401	35/18722	0.00642452105985953	0.0411091317210849	0.0318830376058232	TKT/IDH2/TALDO1/PGLS	4
5	GO:0001912	positive regulation of leukocyte mediated cytotoxicity	5/401	56/18722	0.00686026838752829	0.0433706167459538	0.0336369791043229	HLA-DRB1/B2M/HLA-E/SPI1/HLA-F	5
5	GO:0035821	modulation of process of other organism	7/401	106/18722	0.00779747857482766	0.048196709290538	0.0373799550234479	HSPA8/PPIB/JUN/CFL1/APOE/CLEC7A/PHB2	7
5	GO:0048144	fibroblast proliferation	6/401	81/18722	0.00782916562803894	0.048196709290538	0.0373799550234479	CD74/FTH1/GSTP1/MIF/IFI30/BAX	6
5	GO:0051817	modulation of process of other organism involved in symbiotic interaction	6/401	81/18722	0.00782916562803894	0.048196709290538	0.0373799550234479	HSPA8/PPIB/JUN/CFL1/APOE/PHB2	6
5	GO:0045730	respiratory burst	4/401	37/18722	0.00783711122282079	0.048196709290538	0.0373799550234479	RAC2/JCHAIN/CLEC7A/SLAMF8	4
6	GO:0035082	axoneme assembly	17/392	82/18722	9.47122658069485e-13	3.02510976987394e-09	2.52931598265504e-09	SPAG1/CFAP46/DNAAF1/DNAH5/DNAH7/RP1/HYDIN/SPAG17/CFAP43/SPEF2/CFAP69/CFAP157/DRC1/ARMC2/LRGUK/DNAI1/LRRC49	17
6	GO:0007018	microtubule-based movement	33/392	382/18722	6.07277545545775e-12	9.69822240236603e-09	8.10875333184016e-09	BORCS5/CFAP46/DNAAF1/DNAH5/DNAH11/AGBL4/DST/DNAH7/HYDIN/SPAG17/CFAP43/NEK10/DNAH3/CFAP54/DNAH12/ZBBX/DNAH6/SPEF2/DNAH9/CFAP69/CFAP157/DRC1/ARMC2/TTC29/CFAP53/DNAH10/CFAP221/ARHGAP21/DNAI1/ENKUR/TTC21B/KIF9/KIF13B	33
6	GO:0044782	cilium organization	32/392	368/18722	1.08270796494306e-11	1.15272308000937e-08	9.63800037565099e-09	CLUAP1/SPAG1/CFAP46/DNAAF1/DNAH5/RILPL2/DNAH7/RP1/HYDIN/SPAG17/CFAP43/CFAP54/SPEF2/PIFO/CFAP69/YAP1/CFAP157/DRC1/SPATA6/ARMC2/TTC29/CFAP53/CFAP221/LRGUK/DNAI1/CDC14B/CDC14A/LRRC49/PARVA/TTC21B/ATP6V1D/RFX2	32
6	GO:0001578	microtubule bundle formation	17/392	113/18722	2.04557394748181e-10	1.08892719804282e-07	9.10459842940587e-08	SPAG1/CFAP46/DNAAF1/DNAH5/DNAH7/RP1/HYDIN/SPAG17/CFAP43/SPEF2/CFAP69/CFAP157/DRC1/ARMC2/LRGUK/DNAI1/LRRC49	17
6	GO:2000146	negative regulation of cell motility	28/392	359/18722	2.60264091827139e-09	1.18754787042269e-06	9.92917294684888e-07	LDLRAD4/DCN/NRG1/AFDN/CDH1/PTPRM/IGFBP5/SRGAP3/GADD45A/PTN/LIMCH1/CTNNA1/SRGAP1/WASL/NR2F2/IGFBP3/THBS1/PRKG1/CCL2/GREM1/PLCB1/PTPRG/LRP1/CORO1C/RIN3/ROBO1/CXCL12/FOXO3	28
6	GO:0040013	negative regulation of locomotion	29/392	391/18722	4.22590811202311e-09	1.40819283688387e-06	1.17740013419055e-06	LDLRAD4/DCN/NRG1/AFDN/SEMA3C/CDH1/PTPRM/IGFBP5/SRGAP3/GADD45A/PTN/LIMCH1/CTNNA1/SRGAP1/WASL/NR2F2/IGFBP3/THBS1/PRKG1/CCL2/GREM1/PLCB1/PTPRG/LRP1/CORO1C/RIN3/ROBO1/CXCL12/FOXO3	29
6	GO:0003351	epithelial cilium movement involved in extracellular fluid movement	9/392	35/18722	3.07868213686058e-08	8.93937340466608e-06	7.47427424039741e-06	DNAAF1/DNAH5/DNAH11/SPAG17/CFAP43/NEK10/SPEF2/CFAP53/DNAI1	9
6	GO:0031589	cell-substrate adhesion	26/392	363/18722	5.52656773905343e-08	1.47098811321139e-05	1.22990371526128e-05	PIK3R1/CD44/SNED1/MUC4/CD96/ITGA2/CCN2/CCN1/ADAM9/ALOX15/NTN4/CCDC80/PARVA/PTN/DOCK1/LIMCH1/CTNNB1/THBS1/GREM1/ITGA8/ANTXR1/LRP1/ITGA1/CORO1C/ITGA6/JAM3	26
6	GO:0006858	extracellular transport	9/392	38/18722	6.72369033933884e-08	1.65195899568064e-05	1.38121476849414e-05	DNAAF1/DNAH5/DNAH11/SPAG17/CFAP43/NEK10/SPEF2/CFAP53/DNAI1	9
6	GO:0001539	cilium or flagellum-dependent cell motility	15/392	138/18722	2.09325063270305e-07	4.2175955196388e-05	3.52636187368541e-05	CFAP46/DNAH5/DNAH11/DNAH7/CFAP43/DNAH3/CFAP54/DNAH6/SPEF2/CFAP69/CFAP157/DRC1/ARMC2/DNAI1/ENKUR	15
6	GO:0060285	cilium-dependent cell motility	15/392	138/18722	2.09325063270305e-07	4.2175955196388e-05	3.52636187368541e-05	CFAP46/DNAH5/DNAH11/DNAH7/CFAP43/DNAH3/CFAP54/DNAH6/SPEF2/CFAP69/CFAP157/DRC1/ARMC2/DNAI1/ENKUR	15
6	GO:0007015	actin filament organization	28/392	441/18722	2.11275918328806e-07	4.2175955196388e-05	3.52636187368541e-05	PIK3R1/RHPN2/BAIAP2/ARHGAP18/COBL/TTN/SHTN1/EPS8/NEBL/RND3/MET/CCN2/CALD1/ALOX15/TJP1/SVIL/MYO5B/RDX/PLS1/LIMA1/POF1B/DSTN/LIMCH1/CTNNA1/WASL/PAK1/CORO1C/CXCL12	28
6	GO:0043410	positive regulation of MAPK cascade	28/392	480/18722	1.1549263028461e-06	0.000216990271252379	0.000181427122620468	GPR183/CD44/IGF1R/MID1/BRAF/PIK3R5/NEK10/NRG1/CCN2/ADAM9/ALOX15/GADD45A/RAPGEF2/PELI2/CTNNB1/SPAG9/PAK1/THBS1/PDGFRA/CCL2/CD24/PLCB1/F2R/LRP1/TIMP2/IGFBP4/SASH1/ROBO1	28
6	GO:0007229	integrin-mediated signaling pathway	12/392	107/18722	2.48332439569695e-06	0.00044065211776978	0.000368432397186149	DST/ITGB8/ITGA2/CCN2/ADAM9/PTN/DOCK1/CTNNA1/ITGA8/ITGA1/ITGA6/LAMA3	12
6	GO:0060537	muscle tissue development	24/392	403/18722	4.79071686272043e-06	0.000805344718922583	0.000673354497546911	DCN/TTN/TIPARP/NRG1/YAP1/AKAP6/PDLIM5/NEBL/SEMA3C/EYA1/NUPR1/IGFBP5/SVIL/PRKAR1A/CXADR/CTNNB1/FHL2/PKP2/NR2F2/PAK1/PDGFRA/GREM1/MYLK/HOMER1	24
6	GO:0030198	extracellular matrix organization	20/392	301/18722	6.03210650577021e-06	0.000902244022403703	0.00075437270040477	SULF2/CCN2/CCN1/ANXA2/NTN4/CCDC80/KIF9/ADAMTS17/DNAJB6/LUM/AEBP1/PDGFRA/COL14A1/GREM1/COL5A2/COL1A2/ANTXR1/LRP1/MMP2/MFAP4	20
6	GO:0043062	extracellular structure organization	20/392	302/18722	6.33777699447101e-06	0.000902244022403703	0.00075437270040477	SULF2/CCN2/CCN1/ANXA2/NTN4/CCDC80/KIF9/ADAMTS17/DNAJB6/LUM/AEBP1/PDGFRA/COL14A1/GREM1/COL5A2/COL1A2/ANTXR1/LRP1/MMP2/MFAP4	20
6	GO:0061564	axon development	26/392	467/18722	6.49706090021452e-06	0.000902244022403703	0.00075437270040477	NR4A2/BAIAP2/COBL/PALLD/ANK3/SKIL/SIPA1L1/EIF4G2/SHTN1/ALCAM/TNC/SEMA3C/LAMC2/PTPRM/PTN/BMPR1B/RAPH1/CTNNA1/PAK1/LRP1/KIF13B/ROBO1/LAMA3/CXCL12/UNC5C/JAM3	26
6	GO:0032970	regulation of actin filament-based process	23/392	396/18722	1.13433273624673e-05	0.00129394955699002	0.00108188050821727	PIK3R1/RHPN2/BAIAP2/ARHGAP18/EPS8/RND3/MET/CCN2/ALOX15/TJP1/SVIL/RDX/LIMA1/DSTN/LIMCH1/WASL/PKP2/PAK1/PDGFRA/LRP1/CACNA1C/CXCL12/JAM3	23
6	GO:0032956	regulation of actin cytoskeleton organization	21/392	357/18722	2.26059305099823e-05	0.00248977041547874	0.00208171490757986	PIK3R1/RHPN2/BAIAP2/ARHGAP18/EPS8/RND3/MET/CCN2/ALOX15/TJP1/SVIL/RDX/LIMA1/DSTN/LIMCH1/WASL/PAK1/PDGFRA/LRP1/CXCL12/JAM3	21
6	GO:0003158	endothelium development	12/392	136/18722	2.94951732868043e-05	0.00303895430574364	0.00254089149842521	LCN2/NRG1/AFDN/MET/TJP1/RDX/PTN/RAPGEF2/CTNNB1/NR2F2/PLCB1/FSTL1	12
6	GO:0042060	wound healing	23/392	422/18722	3.10301435442622e-05	0.00309719620251167	0.00258958796617741	CD44/SAA1/DCN/ENTPD1/MYOF/DST/NRG1/TNC/ITGA2/YAP1/GNAQ/CCN1/ANXA2/ALOX15/PAK1/THBS1/PDGFRA/PRKG1/MYLK/F2R/TFPI/ANXA1/XBP1	23
6	GO:0045446	endothelial cell differentiation	11/392	118/18722	3.80094535410219e-05	0.00367885438212193	0.00307591654333565	NRG1/AFDN/MET/TJP1/RDX/PTN/RAPGEF2/CTNNB1/NR2F2/PLCB1/FSTL1	11
6	GO:0007389	pattern specification process	23/392	436/18722	5.13138709209454e-05	0.00468275724918571	0.00391528693312597	COBL/MID1/DNAAF1/DNAH5/DNAH11/MLLT3/PIFO/ETS2/MEIS2/DRC1/CFAP53/SEMA3C/PCSK5/EYA1/DNAI1/ENKUR/WLS/TTC21B/BMPR1B/CTNNB1/NR2F2/GREM1/ROBO1	23
6	GO:0031346	positive regulation of cell projection organization	20/392	353/18722	5.96954515993183e-05	0.00529631312245063	0.00442828540080323	PIK3R1/BAIAP2/LCN2/COBL/SKIL/EIF4G2/SHTN1/RP1/ITGA2/EPS8/PTN/RAPGEF2/WASL/PAK1/LRP1/EEF2K/CORO1C/ITGA6/ROBO1/CXCL12	20
6	GO:0034329	cell junction assembly	22/392	420/18722	8.26401974428802e-05	0.00634680178810406	0.00530660651103055	DST/NRG1/ITGA2/AFDN/PDLIM5/NPHP1/CDH1/TJP1/PKP4/POF1B/RAPGEF2/LIMCH1/CTNNA1/CTNNB1/PKP2/THBS1/GREM1/LRP1/EEF2K/CORO1C/ITGA6/JAM3	22
6	GO:0060632	regulation of microtubule-based movement	7/392	51/18722	8.75156165850713e-05	0.00642044708528387	0.00536818187238084	BORCS5/DNAAF1/DNAH11/CFAP43/CFAP69/DRC1/TTC21B	7
6	GO:0003012	muscle system process	23/392	452/18722	8.84469855205042e-05	0.00642044708528387	0.00536818187238084	NR4A3/CALM2/TTN/SULF2/MYOF/ITGA2/AKAP6/PDLIM5/CCN2/KCNE1/ARHGAP42/CACNA2D1/CALD1/IGFBP5/PKP2/PAK1/PRKG1/MYLK/F2R/CACNA1C/SYNM/HOMER1/FOXO3	23
6	GO:0051146	striated muscle cell differentiation	17/392	283/18722	0.000104906522657968	0.00744603185265664	0.00622568065457927	TTN/MYOF/NRG1/AKAP6/PDLIM5/NEBL/IGFBP5/PRKAR1A/CXADR/SPAG9/FHL2/PAK1/PDGFRA/GREM1/XBP1/HOMER1/JAM2	17
6	GO:0048009	insulin-like growth factor receptor signaling pathway	6/392	37/18722	0.000108830611885227	0.00755662987742206	0.00631815245658628	PIK3R1/IGF1R/IGFBP5/IGFBP3/PLCB1/IGFBP4	6
6	GO:0106027	neuron projection organization	9/392	93/18722	0.000144010914759839	0.0092383427755471	0.00772424467638763	BAIAP2/IGF1R/SIPA1L1/PDLIM5/TANC2/PLS1/WASL/HOMER1/EEF2K	9
6	GO:0045785	positive regulation of cell adhesion	22/392	437/18722	0.000146215305320313	0.0092383427755471	0.00772424467638763	MALT1/CD44/NR4A3/SAA1/ANK3/ITGA2/AFDN/CCN1/ADAM9/ALOX15/TJP1/CCDC80/PTN/DOCK1/MAGI1/CCL2/CD24/ANXA1/TNFSF13B/XBP1/ITGA6/CXCL12	22
6	GO:0007288	sperm axoneme assembly	5/392	25/18722	0.0001475126742495	0.0092383427755471	0.00772424467638763	CFAP43/SPEF2/CFAP69/CFAP157/ARMC2	5
6	GO:0120316	sperm flagellum assembly	5/392	25/18722	0.0001475126742495	0.0092383427755471	0.00772424467638763	CFAP43/SPEF2/CFAP69/CFAP157/ARMC2	5
6	GO:1902903	regulation of supramolecular fiber organization	20/392	382/18722	0.000173858974891988	0.0106789531885579	0.00892874937856221	PIK3R1/RHPN2/BAIAP2/ARHGAP18/MID1/EPS8/MET/CCN2/HDGFL3/ALOX15/TJP1/SVIL/RDX/LIMA1/DSTN/LIMCH1/WASL/PAK1/AEBP1/CXCL12	20
6	GO:0043525	positive regulation of neuron apoptotic process	7/392	58/18722	0.000200468598626171	0.0116490447427297	0.00973984988705969	LCN2/CTSZ/NUPR1/CTNNB1/MCL1/ITGA1/FOXO3	7
6	GO:0030282	bone mineralization	10/392	119/18722	0.000202466330654525	0.0116490447427297	0.00973984988705969	SRGN/SGMS2/CCN1/ALOX15/PTN/BMPR1B/MGP/KLF10/GREM1/COL1A2	10
6	GO:0010631	epithelial cell migration	19/392	357/18722	0.000204241235313983	0.0116490447427297	0.00973984988705969	LCN2/DCN/ITGA2/MET/ADAM9/PTPRM/GADD45A/PTN/DOCK1/PIK3R3/NR2F2/THBS1/GREM1/FSTL1/PTPRG/ANXA1/CORO1C/SASH1/ROBO1	19
6	GO:0090132	epithelium migration	19/392	360/18722	0.000227104059626457	0.0126646984784212	0.0105890452624179	LCN2/DCN/ITGA2/MET/ADAM9/PTPRM/GADD45A/PTN/DOCK1/PIK3R3/NR2F2/THBS1/GREM1/FSTL1/PTPRG/ANXA1/CORO1C/SASH1/ROBO1	19
6	GO:0001704	formation of primary germ layer	10/392	121/18722	0.000232047781272542	0.0126646984784212	0.0105890452624179	ETS2/ITGA2/EYA1/WLS/PRKAR1A/CTNNB1/COL5A2/ITGA8/MMP2/LAMA3	10
6	GO:0050920	regulation of chemotaxis	14/392	223/18722	0.000268840488906826	0.01375722900561	0.01150251787471	GPR183/ITGA2/MTUS1/SEMA3C/MET/PTN/THBS1/PDGFRA/CCL2/GREM1/RIN3/ROBO1/CXCL12/JAM3	14
6	GO:0150115	cell-substrate junction organization	9/392	101/18722	0.000270057720704898	0.01375722900561	0.01150251787471	PIK3R1/DST/ITGA2/LIMCH1/THBS1/GREM1/LRP1/CORO1C/ITGA6	9
6	GO:0034113	heterotypic cell-cell adhesion	7/392	61/18722	0.000275661445322179	0.01375722900561	0.01150251787471	CD44/MBP/ALOX15/PARVA/CXADR/PKP2/JAM3	7
6	GO:0055007	cardiac muscle cell differentiation	10/392	125/18722	0.000302161301792029	0.0148477415065191	0.0124143032007511	TTN/NRG1/AKAP6/PDLIM5/NEBL/CXADR/FHL2/PAK1/PDGFRA/GREM1	10
6	GO:0050900	leukocyte migration	19/392	369/18722	0.000309678908887051	0.0149865823482612	0.0125303890246643	GPR183/SAA1/ITGA2/EPS8/MTUS1/PTN/CXADR/WASL/THBS1/CCL2/GREM1/PLCB1/IL1R1/ITGA1/ANXA1/RIN3/JAM2/CXCL12/JAM3	19
6	GO:0045216	cell-cell junction organization	13/392	200/18722	0.000316209651508531	0.0150742332375858	0.0126036745620918	AFDN/NPHP1/CDH1/TJP1/PKP4/RDX/POF1B/CTNNA1/CXADR/CTNNB1/PKP2/F2R/JAM3	13
6	GO:0097061	dendritic spine organization	8/392	84/18722	0.00037449479011911	0.0175902405829476	0.0147073263549873	BAIAP2/IGF1R/SIPA1L1/PDLIM5/TANC2/WASL/HOMER1/EEF2K	8
6	GO:0048015	phosphatidylinositol-mediated signaling	12/392	178/18722	0.000383654173856802	0.0177592961057772	0.0148486748905371	NOP53/PIK3R1/IGF1R/DCN/GAB2/PIK3R5/PLCH1/PLCB4/FBXL2/PDGFRA/PLCB1/F2R	12
6	GO:0001503	ossification	20/392	408/18722	0.000408793553701676	0.0183899522608895	0.0153759710265553	SRGN/SGMS2/TNC/YAP1/CCN2/CCN1/IGFBP5/ALOX15/PTN/BMPR1B/CTNNB1/DHX9/FHL2/MGP/KLF10/GREM1/COL5A2/COL1A2/MMP2/RRBP1	20
6	GO:0030900	forebrain development	19/392	379/18722	0.000431080797257397	0.0191232231450017	0.0159890640737137	NR4A2/DNAH5/ZSWIM6/NRG1/FOXP2/CDH1/GNG12/TTC21B/PTN/RAPGEF2/TACC2/CTNNB1/NR2F2/PRKG1/PLCB1/SLC38A2/LRP1/ROBO1/CXCL12	19
6	GO:0035051	cardiocyte differentiation	11/392	156/18722	0.00045600635383925	0.0199518396460625	0.0166818762752729	TTN/NRG1/AKAP6/PDLIM5/NEBL/SEMA3C/CXADR/FHL2/PAK1/PDGFRA/GREM1	11
6	GO:0048659	smooth muscle cell proliferation	12/392	184/18722	0.000517210453760992	0.0206496273664076	0.0172653015946268	NR4A3/ITGA2/IGFBP5/TCF7L2/CTNNB1/NAA35/PAK1/IGFBP3/THBS1/PRKG1/MMP2/HPGD	12
6	GO:0001508	action potential	10/392	134/18722	0.000526299846021365	0.0207531075085462	0.0173518220839013	ANK3/AKAP6/GNA14/GNAQ/KCNE1/CACNA2D1/PTPN3/CXADR/PKP2/CACNA1C	10
6	GO:0001894	tissue homeostasis	15/392	268/18722	0.000557608456424456	0.0214578483110809	0.0179410609251597	PROM1/MUC4/PIGR/MBP/RP1/YAP1/CCN2/TJP1/CXADR/CTNNB1/F2R/HOMER1/JAM2/EPAS1/JAM3	15
6	GO:0051494	negative regulation of cytoskeleton organization	11/392	162/18722	0.000626528745344387	0.0238230096741663	0.0199185893100089	PIK3R1/RHPN2/MID1/EPS8/MET/HDGFL3/TJP1/SVIL/RDX/LIMA1/TRIM37	11
6	GO:0051056	regulation of small GTPase mediated signal transduction	16/392	302/18722	0.000669699430387171	0.0245864365592716	0.0205568960059559	ARHGAP18/RALGAPA1/SIPA1L1/NRG1/EPS8/ARHGAP32/ARHGAP21/MET/ARHGAP42/SRGAP3/RDX/PSD3/F2R/TIMP2/ARHGAP26/ROBO1	16
6	GO:0003007	heart morphogenesis	14/392	246/18722	0.000717886856601697	0.0260560297725662	0.0217856334353888	DNAAF1/DNAH11/TTN/NRG1/YAP1/SEMA3C/EYA1/CCN1/PARVA/CTNNB1/FHL2/PKP2/CPE/ROBO1	14
6	GO:1903036	positive regulation of response to wounding	7/392	72/18722	0.000764708898363681	0.0273528789435939	0.0228699383317068	PTN/THBS1/MYLK/F2R/LRP1/ANXA1/XBP1	7
6	GO:0030316	osteoclast differentiation	8/392	94/18722	0.00079803883433013	0.0275594913402451	0.0230426884389156	PIK3R1/GPR183/CAMK4/GAB2/ANXA2/CTNNB1/KLF10/FBN1	8
6	GO:0071320	cellular response to cAMP	6/392	53/18722	0.000811080834684732	0.0275594913402451	0.0230426884389156	ITPR2/AKAP6/KCNE1/IGFBP5/RAPGEF2/EEF2K	6
6	GO:0044342	type B pancreatic cell proliferation	4/392	21/18722	0.000854047034469737	0.0281805251381142	0.0235619392530059	NR4A3/NUPR1/IGFBP5/IGFBP4	4
6	GO:0022604	regulation of cell morphogenesis	16/392	309/18722	0.00085473056565561	0.0281805251381142	0.0235619392530059	CD44/BAIAP2/ARHGAP18/EPS8/RND3/SH3D19/RDX/PARVA/PTN/DOCK1/SPAG9/CCL2/ANXA1/EEF2K/CORO1C/FMNL2	16
6	GO:0060326	cell chemotaxis	16/392	310/18722	0.000884417681166043	0.0285336371075186	0.023857178704075	GPR183/SAA1/MTUS1/MET/PARVA/PTN/CXADR/THBS1/PDGFRA/CCL2/GREM1/ITGA1/ANXA1/RIN3/CXCL12/JAM3	16
6	GO:0033674	positive regulation of kinase activity	21/392	467/18722	0.000902888665083324	0.0285717159097058	0.0238890166637852	MALT1/AMBRA1/CALM2/IGF1R/PIK3R5/LCP2/NEK10/PIFO/NRG1/MET/CCN1/ADAM9/BMPR1B/RAPGEF2/PAK1/THBS1/PDGFRA/GREM1/CD24/SASH1/ROBO1	21
6	GO:2001234	negative regulation of apoptotic signaling pathway	13/392	224/18722	0.000920153633094798	0.0288134382755371	0.024091122468127	TPT1/CD44/NR4A2/YAP1/EYA1/CTNNA1/TCF7L2/CTNNB1/THBS1/MCL1/XBP1/ITGA6/CXCL12	13
6	GO:0048732	gland development	20/392	436/18722	0.000933948854201371	0.0289614819448464	0.024214902842196	COBL/DNAAF1/SULF2/POLB/NRG1/TNC/ITGA2/SEMA3C/MET/CDH1/IGFBP5/NTN4/WLS/PTN/PTPN3/CTNNB1/PDGFRA/ANXA1/XBP1/ROBO1	20
6	GO:0031099	regeneration	12/392	198/18722	0.000986796796387845	0.0300174187396455	0.0250977791722904	NR4A3/SULF2/TNC/YAP1/PTN/PTPN3/CTNNA1/NNMT/LRP1/ANXA1/CXCL12/JAM3	12
6	GO:0007398	ectoderm development	4/392	22/18722	0.00102672547084329	0.0303644551284581	0.0253879387868365	TPT1/ETS2/CTNNB1/ITGA6	4
6	GO:1904645	response to amyloid-beta	6/392	56/18722	0.00108835309911829	0.0315452865748646	0.0263752404312136	LCN2/IGF1R/CACNA2D1/LRP1/MMP2/FOXO3	6
6	GO:0070482	response to oxygen levels	17/392	347/18722	0.00109628265804946	0.0315452865748646	0.0263752404312136	NOP53/NR4A2/LCN2/ITPR2/POLB/ITGA2/CCN2/PTN/PAK1/THBS1/CD24/MMP2/RORA/EEF2K/EPAS1/CXCL12/FOXO3	17
6	GO:0008630	intrinsic apoptotic signaling pathway in response to DNA damage	8/392	99/18722	0.0011214620306481	0.0316886155196079	0.0264950787902466	PIK3R1/TPT1/CD44/SKIL/POLB/NUPR1/MCL1/CXCL12	8
6	GO:0043087	regulation of GTPase activity	17/392	348/18722	0.00113102760464474	0.0316886155196079	0.0264950787902466	RALGAPA1/SIPA1L1/RASAL2/AFDN/MET/ARHGAP42/TBC1D8/CCPG1/PKP4/RDX/RAPGEF2/PRKG1/CCL2/F2R/TBC1D9/CORO1C/ITGA6	17
6	GO:0060541	respiratory system development	12/392	203/18722	0.00122340870149705	0.0333578327274911	0.0278907232737847	DNAAF1/CTSZ/HYDIN/SPEF2/TNC/YAP1/CCN2/IGFBP5/PTN/CTNNB1/PDGFRA/EPAS1	12
6	GO:0030500	regulation of bone mineralization	7/392	78/18722	0.00123238079581839	0.0333578327274911	0.0278907232737847	SRGN/SGMS2/CCN1/PTN/BMPR1B/MGP/GREM1	7
6	GO:0006029	proteoglycan metabolic process	7/392	79/18722	0.00132834104882878	0.0348000858730193	0.0290966014764031	DCN/SULF2/CHST9/BMPR1B/TCF7L2/CTNNB1/BGN	7
6	GO:0010632	regulation of epithelial cell migration	15/392	292/18722	0.00132924560942654	0.0348000858730193	0.0290966014764031	LCN2/DCN/ITGA2/MET/ADAM9/PTPRM/GADD45A/PTN/DOCK1/NR2F2/THBS1/PTPRG/ANXA1/CORO1C/SASH1	15
6	GO:0048588	developmental cell growth	13/392	234/18722	0.00136813968711297	0.0349587052851107	0.0292292243048894	COBL/EIF4G2/SHTN1/ALCAM/AKAP6/PDLIM5/SEMA3C/RAPH1/CTNNB1/SPAG9/PAK1/LRP1/CXCL12	13
6	GO:0060560	developmental growth involved in morphogenesis	13/392	234/18722	0.00136813968711297	0.0349587052851107	0.0292292243048894	COBL/EIF4G2/SHTN1/ALCAM/TNC/YAP1/SEMA3C/RAPH1/CTNNB1/SPAG9/PAK1/LRP1/CXCL12	13
6	GO:0030048	actin filament-based movement	9/392	127/18722	0.0014259762413672	0.0360076684689482	0.0301062699488256	SHTN1/KCNE1/CACNA2D1/MYO5B/PARVA/LIMCH1/WASL/PKP2/CACNA1C	9
6	GO:0051043	regulation of membrane protein ectodomain proteolysis	4/392	24/18722	0.00144301238698352	0.0360076684689482	0.0301062699488256	ADAM9/SH3D19/PTPN3/TIMP2	4
6	GO:0048738	cardiac muscle tissue development	13/392	236/18722	0.00147659275026231	0.0364373498042833	0.0304655295961068	TTN/NRG1/YAP1/AKAP6/PDLIM5/NEBL/PRKAR1A/CXADR/FHL2/PKP2/PAK1/PDGFRA/GREM1	13
6	GO:0048660	regulation of smooth muscle cell proliferation	11/392	180/18722	0.00148304805089444	0.0364373498042833	0.0304655295961068	NR4A3/ITGA2/IGFBP5/TCF7L2/CTNNB1/PAK1/IGFBP3/THBS1/PRKG1/MMP2/HPGD	11
6	GO:0030323	respiratory tube development	11/392	181/18722	0.00155013611449712	0.0372265770654421	0.0311254081715805	DNAAF1/CTSZ/TNC/YAP1/CCN2/PCSK5/IGFBP5/PTN/CTNNB1/PDGFRA/EPAS1	11
6	GO:1904754	positive regulation of vascular associated smooth muscle cell migration	4/392	25/18722	0.0016897742370281	0.0393951745479398	0.0329385880855957	NR4A3/IGFBP5/PAK1/LRP1	4
6	GO:1905048	regulation of metallopeptidase activity	4/392	25/18722	0.0016897742370281	0.0393951745479398	0.0329385880855957	MBP/ANTXR1/LRP1/TIMP2	4
6	GO:0032886	regulation of microtubule-based process	13/392	240/18722	0.00171498118348181	0.0394075532377042	0.0329489379969204	BORCS5/MID1/DNAAF1/DNAH11/CFAP43/CFAP69/DRC1/MET/HDGFL3/TTC21B/GNAI1/TRIM37/PAK1	13
6	GO:1905477	positive regulation of protein localization to membrane	8/392	106/18722	0.00174141219667101	0.0394771068566668	0.033007092276757	PIK3R1/ANK3/PLS1/PTN/ACSL3/PAK1/LRP1/MAPK8	8
6	GO:0009612	response to mechanical stimulus	12/392	216/18722	0.00206611527936878	0.04460102414691	0.0372912362853742	DCN/TTN/TNC/ITGA2/MEIS2/GADD45A/PTN/CTNNB1/THBS1/SLC38A2/MAPK8/CXCL12	12
6	GO:0051402	neuron apoptotic process	13/392	246/18722	0.00213162216626589	0.0453927607010807	0.0379532128987384	NR4A2/LCN2/POLB/CTSZ/TRIM2/NUPR1/CTNNB1/CCL2/MCL1/F2R/LRP1/ITGA1/FOXO3	13
6	GO:0051216	cartilage development	11/392	190/18722	0.00227310305253945	0.0474528833320981	0.0396756962111633	CD44/SULF2/ITGB8/CCN2/CCN1/BMPR1B/CTNNB1/LUM/MGP/GREM1/BGN	11
6	GO:1901879	regulation of protein depolymerization	7/392	87/18722	0.00232281383372541	0.0481757622397334	0.0402801004522307	MID1/EPS8/HDGFL3/SVIL/RDX/LIMA1/DSTN	7
