# Supplementary material for: Disease-stage-specific immunometabolic remodeling in pediatric obstructive sleep apnea: a single-cell transcriptomic atlas of adenoid tissue
Source: EMBO Mol Med. 2026 Apr 27;18(6):2483–513. doi: 10.1038/s44321-026-00419-3 (PMC13270133; doi:10.1038/s44321-026-00419-3)
Supplement: Supplementary file 8 — Dataset EV3 [file 44321_2026_419_MOESM8_ESM.xlsx]

## Sheet: Sheet1
Dataset EV3. Differentially expressed genes of main cell subsets in different groups.
gene	p_val	avg_log2FC	pct.1	pct.2	p_val_adj	cell_type	vs
RPS26	1.07418893169438e-198	0.864289738163346	0.824	0.743	2.87431474342783e-194	T	ControlvsMild
RBFOX2	1.02129235282873e-190	0.787195586999329	0.306	0.134	2.73277407769913e-186	T	ControlvsMild
CXCR4	4.62670172213669e-286	0.71399928694442	0.833	0.684	1.23801284680934e-281	T	ControlvsMild
HLA-B	0	0.674994207078512	0.981	0.957	0	T	ControlvsMild
AOAH	3.98595296226565e-61	0.645905300446797	0.285	0.189	1.06656129364304e-56	T	ControlvsMild
XIST	2.13617774757057e-166	0.590169966544755	0.343	0.164	5.71598441694932e-162	T	ControlvsMild
OOEP	4.23152510466758e-130	0.587442910189819	0.495	0.339	1.13227148750695e-125	T	ControlvsMild
AC068587.4	1.23086304910317e-73	0.544414666030035	0.329	0.215	3.29354334679026e-69	T	ControlvsMild
MYADM	1.08754265399878e-86	0.508073850520098	0.283	0.163	2.91004663356993e-82	T	ControlvsMild
YPEL5	1.69360374842974e-145	0.499209788367982	0.809	0.69	4.53174491004829e-141	T	ControlvsMild
CREM	2.09293525108428e-134	0.49291213771473	0.754	0.621	5.60027614485131e-130	T	ControlvsMild
KLF2	6.18931397575726e-22	0.489717715242157	0.325	0.274	1.65613663363313e-17	T	ControlvsMild
DENND4A	2.73403844593082e-84	0.486165200945614	0.656	0.545	7.31574007362168e-80	T	ControlvsMild
RNF125	4.06776105265099e-74	0.474280157544683	0.487	0.374	1.08845150246835e-69	T	ControlvsMild
GPR183	2.4500797306536e-70	0.468952082865949	0.564	0.453	6.5559233432829e-66	T	ControlvsMild
PGAP1	6.87800109502381e-36	0.453460735690445	0.269	0.194	1.84041553300647e-31	T	ControlvsMild
GPCPD1	4.31564399848243e-87	0.438420686239228	0.737	0.639	1.15478002111393e-82	T	ControlvsMild
PTPN22	1.40114032307301e-77	0.422039208229907	0.56	0.44	3.74917127647877e-73	T	ControlvsMild
TMSB4X	2.45822018020642e-182	0.405661762786492	0.984	0.973	6.57770555819634e-178	T	ControlvsMild
BTG1	2.14193453966976e-59	0.393835343342164	0.921	0.915	5.73138844124835e-55	T	ControlvsMild
PCBP3	3.28737991119771e-39	0.388863914816107	0.508	0.426	8.79637116638283e-35	T	ControlvsMild
VIM	2.90053047074274e-48	0.388713098343467	0.51	0.413	7.76123943361342e-44	T	ControlvsMild
ZFP36	8.52598151403631e-72	0.386149618632293	0.704	0.595	2.28138213352583e-67	T	ControlvsMild
BACH2	3.18678909930706e-50	0.383331949620922	0.735	0.652	8.52721027192582e-46	T	ControlvsMild
HLA-DRA	5.96351193699533e-14	0.376425773173601	0.33	0.28	1.59571652410121e-09	T	ControlvsMild
NR4A3	3.18237112274109e-58	0.370719960627324	0.344	0.236	8.51538865023061e-54	T	ControlvsMild
CD55	1.05401428602558e-38	0.364361966433934	0.508	0.419	2.82033142654725e-34	T	ControlvsMild
PIK3R1	5.48625971516053e-31	0.360911060829576	0.545	0.475	1.46801337458265e-26	T	ControlvsMild
ZNF331	4.10874102676369e-111	0.358925762958261	0.801	0.651	1.09941692394143e-106	T	ControlvsMild
HLA-DRB1	1.73869013955493e-18	0.355034417490661	0.333	0.277	4.65238707542109e-14	T	ControlvsMild
CRIP1	1.88092783485857e-32	0.343106589286432	0.55	0.48	5.03298670051456e-28	T	ControlvsMild
ZEB2	3.25085218267484e-19	0.342972533024676	0.29	0.237	8.69863027040134e-15	T	ControlvsMild
SIK2	2.06202426548636e-42	0.341482175122121	0.311	0.226	5.5175645295884e-38	T	ControlvsMild
HIST1H1D	6.37537433332013e-56	0.340160372641246	0.617	0.51	1.7059226641098e-51	T	ControlvsMild
RPL37A	3.00151059571704e-105	0.3400463775624	0.854	0.777	8.03144205201966e-101	T	ControlvsMild
TNFAIP3	4.10720460987656e-66	0.334814087089672	0.746	0.636	1.09900580951077e-61	T	ControlvsMild
NR4A2	1.18125265637481e-46	0.334282463228379	0.624	0.526	3.16079585792771e-42	T	ControlvsMild
CYCS	5.75415421563678e-54	0.327826147074704	0.443	0.334	1.53969658502009e-49	T	ControlvsMild
SIK3	1.19435379289459e-58	0.325241998538019	0.699	0.596	3.19585187902735e-54	T	ControlvsMild
MAML2	2.21079308258758e-26	0.317404586831604	0.538	0.47	5.91564013038785e-22	T	ControlvsMild
VPS37B	3.81649289490323e-53	0.312754460190621	0.382	0.273	1.0212171688182e-48	T	ControlvsMild
FAM177A1	1.47419858423367e-62	0.311836936727184	0.595	0.484	3.94466057169245e-58	T	ControlvsMild
PDE4D	2.28915787363883e-42	0.309935375559101	0.723	0.645	6.12532863828277e-38	T	ControlvsMild
RPL23A	1.31184546023014e-78	0.302773480663209	0.865	0.815	3.5102360824838e-74	T	ControlvsMild
NR3C1	1.35270713007849e-29	0.302641945700175	0.743	0.695	3.61957373866403e-25	T	ControlvsMild
RPL27A	5.89674202379472e-75	0.299755245155415	0.805	0.73	1.57785023072699e-70	T	ControlvsMild
HECTD1	3.5136196999664e-32	0.299446568728903	0.441	0.367	9.40174359317008e-28	T	ControlvsMild
ARHGDIB	2.0645944367101e-87	0.296495210475051	0.865	0.797	5.5244417937489e-83	T	ControlvsMild
TSC22D3	1.6674204412954e-28	0.287247529942037	0.639	0.585	4.46168361681823e-24	T	ControlvsMild
JUND	4.68550119303688e-51	0.286576359774111	0.367	0.263	1.25374640923281e-46	T	ControlvsMild
RPL13A	3.24550257343659e-116	0.283830210122045	0.96	0.934	8.68431578600162e-112	T	ControlvsMild
PTGER4	8.19180984688462e-45	0.282137678531121	0.487	0.386	2.19196447882939e-40	T	ControlvsMild
RPS25	2.01487661057688e-68	0.281394617103568	0.874	0.833	5.39140683458163e-64	T	ControlvsMild
RPS20	1.09842455661541e-61	0.280710267851157	0.743	0.655	2.93916442859152e-57	T	ControlvsMild
RPL31	8.33782552433026e-83	0.280686454393375	0.906	0.863	2.23103535380029e-78	T	ControlvsMild
ZHX2	5.06328654098819e-33	0.28038682420772	0.43	0.353	1.35483421263762e-28	T	ControlvsMild
SERINC1	3.33718875983964e-52	0.278835418973846	0.6	0.495	8.92964968357891e-48	T	ControlvsMild
SRGN	4.99428436713702e-89	0.274584236527358	0.942	0.888	1.33637061095852e-84	T	ControlvsMild
SYAP1	1.00266808685474e-52	0.274142462146628	0.552	0.44	2.6829392668059e-48	T	ControlvsMild
CHD1	9.96265293883092e-41	0.273812310236536	0.72	0.649	2.66580667337238e-36	T	ControlvsMild
SYTL3	2.62518863439353e-37	0.273599444765386	0.522	0.428	7.02447974791019e-33	T	ControlvsMild
PLEKHA7	4.47531772404936e-44	0.273023169624286	0.255	0.173	1.19750551660113e-39	T	ControlvsMild
RANBP2	5.54820573875778e-34	0.271309958818759	0.641	0.563	1.48458889157681e-29	T	ControlvsMild
CMSS1	5.89038046526851e-37	0.270745760168746	0.437	0.348	1.57614800489655e-32	T	ControlvsMild
IQGAP2	6.77379990823925e-38	0.270313634300606	0.614	0.52	1.81253337944666e-33	T	ControlvsMild
MGAT4A	4.32972877639108e-24	0.268671646339581	0.487	0.425	1.15854882598672e-19	T	ControlvsMild
ANKRD12	1.71844412997421e-35	0.267943287559177	0.812	0.76	4.59821280298498e-31	T	ControlvsMild
FAM118A	1.86164094266833e-37	0.267776366526577	0.363	0.277	4.98137883439192e-33	T	ControlvsMild
RPL21	4.11760598985251e-70	0.265583943330517	0.93	0.904	1.10178901076473e-65	T	ControlvsMild
RFX3	3.21731087676532e-20	0.265521260891166	0.443	0.389	8.60888044404864e-16	T	ControlvsMild
CD96	1.03282569931377e-25	0.263694291699301	0.555	0.487	2.76363500622379e-21	T	ControlvsMild
CAMK4	1.89670736296369e-11	0.259760945814491	0.633	0.605	5.07520956181823e-07	T	ControlvsMild
DLEU2	4.41885216187211e-12	0.257603311839558	0.565	0.525	1.18239646147374e-07	T	ControlvsMild
DUSP2	5.3020401739292e-16	0.255761924422833	0.585	0.528	1.41871990973998e-11	T	ControlvsMild
USP36	1.77615213913173e-35	0.255557899152353	0.433	0.345	4.75262789388869e-31	T	ControlvsMild
ZDBF2	1.39463012194435e-20	0.250747642540477	0.278	0.223	3.7317512802987e-16	T	ControlvsMild
CAMK2D	7.21589035270626e-22	-0.252417	0.417	0.464	1.93082794057714e-17	T	ControlvsMild
IRF4	3.62199698274857e-23	-0.257722	0.205	0.262	9.69173952643863e-19	T	ControlvsMild
GBP2	1.54451863150972e-23	-0.260699	0.409	0.464	4.1328229541937e-19	T	ControlvsMild
STX16	1.20247201498975e-34	-0.265946	0.342	0.415	3.21757461770958e-30	T	ControlvsMild
CORO1B	7.37551091419382e-12	-0.266863	0.322	0.353	1.97353921041998e-07	T	ControlvsMild
DDX39B	1.79884092509972e-33	-0.267253	0.417	0.482	4.81333854738184e-29	T	ControlvsMild
DENND2D	6.53088763232327e-30	-0.272295	0.283	0.348	1.74753491265706e-25	T	ControlvsMild
CHI3L2	3.74545278589909e-23	-0.272472	0.241	0.295	1.00220825645088e-18	T	ControlvsMild
TOX2	4.94895502450035e-17	-0.273807	0.345	0.389	1.3242413854558e-12	T	ControlvsMild
SELENOW	3.92667803941588e-23	-0.274287	0.333	0.382	1.0507005097869e-18	T	ControlvsMild
HSPA5	3.83017780673555e-13	-0.274546	0.689	0.697	1.0248789775263e-08	T	ControlvsMild
IL6ST	1.3059605435337e-18	-0.276762	0.69	0.72	3.49448922238748e-14	T	ControlvsMild
AZIN1	2.8485013705111e-29	-0.277832	0.371	0.432	7.6220199672136e-25	T	ControlvsMild
RGS2	2.23204264999457e-21	-0.278269	0.29	0.343	5.97249972285547e-17	T	ControlvsMild
PCBP1	1.63549646311928e-61	-0.279522	0.511	0.612	4.37626143601457e-57	T	ControlvsMild
ABHD3	1.07987688552319e-34	-0.284344	0.231	0.303	2.88953457028294e-30	T	ControlvsMild
HERPUD1	5.58812121264903e-25	-0.287516	0.413	0.47	1.49526947408063e-20	T	ControlvsMild
MT-ATP8	1.32565907905494e-44	-0.294635	0.215	0.298	3.54719856373521e-40	T	ControlvsMild
UBC	3.60129089420153e-32	-0.30693	0.869	0.871	9.63633417470445e-28	T	ControlvsMild
JAK3	4.42703745183863e-42	-0.310371	0.268	0.348	1.18458668136298e-37	T	ControlvsMild
H2AFZ	7.20083236767347e-29	-0.314019	0.46	0.514	1.92679872494207e-24	T	ControlvsMild
LINC01619	6.37615324669151e-24	-0.315129	0.394	0.447	1.70613108574972e-19	T	ControlvsMild
BCL6	2.25121363911551e-30	-0.31978	0.238	0.301	6.02379745554527e-26	T	ControlvsMild
STIP1	2.09189298020352e-57	-0.321222	0.261	0.358	5.59748723642857e-53	T	ControlvsMild
MT-ATP6	6.97200186733704e-60	-0.324912	0.433	0.546	1.86556825966205e-55	T	ControlvsMild
RSRP1	6.16531044056856e-38	-0.326153	0.606	0.653	1.64971376768733e-33	T	ControlvsMild
NEAT1	1.59412271804034e-31	-0.32631	0.351	0.414	4.26555356893235e-27	T	ControlvsMild
MT-CO1	9.07935138836432e-88	-0.330033	0.803	0.895	2.42945284449853e-83	T	ControlvsMild
FKBP5	4.63692023329892e-33	-0.347845	0.631	0.674	1.24074711602613e-28	T	ControlvsMild
GAPDH	7.49900237254853e-74	-0.358748	0.83	0.865	2.00658305484654e-69	T	ControlvsMild
MT-ND4L	2.2189515378011e-123	-0.359354	0.559	0.744	5.9374705248482e-119	T	ControlvsMild
HIBCH	8.85184114036388e-52	-0.360908	0.183	0.267	2.36857565233857e-47	T	ControlvsMild
SEMA4D	6.64876368525137e-59	-0.366823	0.41	0.496	1.77907618689956e-54	T	ControlvsMild
CDC42EP3	7.92267370083074e-48	-0.370962	0.216	0.3	2.11994902886829e-43	T	ControlvsMild
TRAF5	2.16962503164498e-60	-0.373318	0.288	0.383	5.80548265967564e-56	T	ControlvsMild
HSPA4	1.90906782984288e-75	-0.383723	0.4	0.506	5.10828369909358e-71	T	ControlvsMild
TPI1	5.92242955544682e-56	-0.393615	0.41	0.497	1.58472370044646e-51	T	ControlvsMild
MT-CYB	1.63206598408183e-62	-0.401948	0.46	0.555	4.36708216020617e-58	T	ControlvsMild
GADD45B	4.11729145350193e-16	-0.420642	0.233	0.274	1.10170484712805e-11	T	ControlvsMild
RESF1	1.7903760572502e-75	-0.427808	0.762	0.805	4.79068825399009e-71	T	ControlvsMild
UBB	1.31894544724819e-51	-0.429567	0.738	0.769	3.5292342277467e-47	T	ControlvsMild
HSP90AA1	5.26697463686308e-125	-0.436634	0.839	0.857	1.40933707333182e-120	T	ControlvsMild
DNAJA1	6.8586439757764e-93	-0.449712	0.603	0.685	1.83523595503825e-88	T	ControlvsMild
CHORDC1	2.18278587002458e-104	-0.453653	0.408	0.535	5.84069843101177e-100	T	ControlvsMild
HSP90AB1	6.64374684058783e-143	-0.466694	0.888	0.921	1.77773377960449e-138	T	ControlvsMild
USP9Y	2.06438677361196e-118	-0.469243	0.171	0.308	5.52388612883087e-114	T	ControlvsMild
TSPYL2	4.62939534269646e-41	-0.489889	0.46	0.522	1.23873360579872e-36	T	ControlvsMild
UTY	1.88004952599052e-133	-0.514219	0.169	0.313	5.03063652164544e-129	T	ControlvsMild
PPP1R15A	2.13958372210994e-54	-0.515096	0.399	0.478	5.72509812362178e-50	T	ControlvsMild
HSPD1	3.60958599829067e-153	-0.517164	0.647	0.743	9.65853021422617e-149	T	ControlvsMild
DDX3Y	9.27359215182414e-130	-0.532193	0.144	0.278	2.4814277879851e-125	T	ControlvsMild
CACYBP	6.15660717409599e-133	-0.534979	0.411	0.553	1.64738494764461e-128	T	ControlvsMild
BAG3	4.89857570122155e-134	-0.550784	0.147	0.287	1.31076088613286e-129	T	ControlvsMild
MT-CO2	7.20985443513081e-129	-0.558457	0.512	0.632	1.9292128497523e-124	T	ControlvsMild
NR4A1	6.57049023058972e-60	-0.55871	0.25	0.346	1.7581317759012e-55	T	ControlvsMild
HSPB1	8.76775137071586e-116	-0.629943	0.297	0.43	2.34607491177615e-111	T	ControlvsMild
HSPA8	1.36504339091578e-250	-0.630909	0.91	0.941	3.65258310541244e-246	T	ControlvsMild
HSPE1	5.38508142864512e-92	-0.69456	0.513	0.605	1.44094008867686e-87	T	ControlvsMild
RPS4Y1	9.19166667672398e-293	-0.740991	0.281	0.536	2.4595061693578e-288	T	ControlvsMild
JUN	2.15933815968227e-106	-0.782931	0.466	0.589	5.77795704767781e-102	T	ControlvsMild
HSPH1	3.45717666917781e-205	-0.840591	0.622	0.733	9.25071333138597e-201	T	ControlvsMild
DNAJB1	5.55464025703673e-264	-1.10972	0.633	0.77	1.48631063997789e-259	T	ControlvsMild
HSPA1B	0	-1.46689	0.192	0.489	0	T	ControlvsMild
HSPA1A	0	-1.68372	0.184	0.51	0	T	ControlvsMild
RPS26	1.17776374431986e-11	1.83675014636798	0.903	0.761	3.15146022705107e-07	NK	ControlvsMild
CXCR4	1.07365373987051e-09	1.01982783175485	0.925	0.693	2.87288267714551e-05	NK	ControlvsMild
BTG2	7.35297515622818e-08	0.965617079059145	0.948	0.886	0.00196750909230354	NK	ControlvsMild
BTG1	3.66198076528423e-08	0.90045018337647	0.948	0.955	0.000979872813174755	NK	ControlvsMild
PFN1	1.69414999866159e-07	0.865374258445185	0.963	0.898	0.00453320656641869	NK	ControlvsMild
RPL7	4.9193779264646e-07	0.738219561201563	0.91	0.761	0.013163271455634	NK	ControlvsMild
EEF1A1	5.3641058582827e-08	0.676062553941667	1	0.989	0.00143532744555929	NK	ControlvsMild
HLA-B	1.50524362673532e-08	0.652495868142703	1	0.989	0.000402773089641836	NK	ControlvsMild
B2M	9.45714215383083e-07	0.54731372073621	1	1	0.0253054209752205	NK	ControlvsMild
IGHA1	4.6212550512471e-07	-0.784699	0.246	0.602	0.012365554266127	NK	ControlvsMild
ELK4	9.39694711485241e-07	-0.899239	0.157	0.443	0.0251443510899221	NK	ControlvsMild
DIP2A	1.56372818886374e-06	-0.958504	0.291	0.568	0.0418422388776158	NK	ControlvsMild
CACYBP	4.21900789355717e-07	-1.016	0.209	0.511	0.0112892213215803	NK	ControlvsMild
SEMA4D	1.05644403015449e-07	-1.08393	0.366	0.636	0.00282683293588738	NK	ControlvsMild
HIST1H1E	7.46634911674974e-07	-1.24572	0.649	0.784	0.019978456966599	NK	ControlvsMild
HSPA8	2.51883404206454e-10	-1.34971	0.933	0.966	6.73989612975631e-06	NK	ControlvsMild
BAG3	4.21191891416819e-09	-1.35652	0.03	0.307	0.000112702526305313	NK	ControlvsMild
HSPD1	2.97614518677472e-07	-1.41221	0.731	0.83	0.00796356929077178	NK	ControlvsMild
HSP90AA1	3.4329870539823e-10	-1.6022	0.843	0.909	9.18598675904584e-06	NK	ControlvsMild
HSPH1	7.83428689372929e-12	-2.34324	0.381	0.75	2.09629848702408e-07	NK	ControlvsMild
DNAJB1	1.01276360069367e-07	-2.67798	0.358	0.625	0.00270995284273611	NK	ControlvsMild
HSPA6	3.28340343895841e-07	-2.9011	0.045	0.284	0.00878573092196492	NK	ControlvsMild
HSPA1A	1.26958878449817e-12	-3.24574	0.134	0.557	3.39716566956019e-08	NK	ControlvsMild
HSPA1B	2.18882422845674e-11	-3.31428	0.097	0.489	5.85685587050455e-07	NK	ControlvsMild
RPS26	5.5669393296947e-22	1.79804269697988	0.954	0.754	1.48960162583971e-17	NK_TNFRSF	ControlvsMild
ZFP36	2.6417847532633e-16	1.26700963498122	0.927	0.728	7.06888764278195e-12	NK_TNFRSF	ControlvsMild
ANXA1	9.20176024386018e-10	1.25349423685477	0.703	0.395	2.46220700605211e-05	NK_TNFRSF	ControlvsMild
CXCR4	1.54439797465493e-14	1.13659331228922	0.911	0.772	4.13250010058166e-10	NK_TNFRSF	ControlvsMild
AREG	3.47375913624003e-08	1.12316950056161	0.911	0.868	0.000929508469675106	NK_TNFRSF	ControlvsMild
CD7	1.05023689151483e-10	1.05902624343458	0.838	0.684	2.81022387431539e-06	NK_TNFRSF	ControlvsMild
TSC22D3	8.14268605911836e-09	1.00996570551918	0.826	0.763	0.000217881993569889	NK_TNFRSF	ControlvsMild
XCL1	2.13422185446199e-08	1.00545525989614	0.865	0.675	0.00057107508381694	NK_TNFRSF	ControlvsMild
JUND	2.75293822867234e-10	0.980861994457118	0.63	0.307	7.36631211228145e-06	NK_TNFRSF	ControlvsMild
ZFP36L2	1.93299366389718e-12	0.975379727642717	0.908	0.772	5.17230444585607e-08	NK_TNFRSF	ControlvsMild
ARHGDIB	1.24808430829856e-11	0.875123909439584	0.841	0.623	3.33962399214529e-07	NK_TNFRSF	ControlvsMild
FXYD5	3.37359982792396e-14	0.868354413161041	0.972	0.93	9.02707841955892e-10	NK_TNFRSF	ControlvsMild
LSP1	7.02353021542021e-08	0.859793047635365	0.639	0.395	0.00187935621504214	NK_TNFRSF	ControlvsMild
FAM177A1	8.07215251248634e-09	0.807515844702932	0.765	0.544	0.00021599465692911	NK_TNFRSF	ControlvsMild
GPR65	7.01329927769227e-07	0.787161091536575	0.722	0.491	0.018766186207249	NK_TNFRSF	ControlvsMild
CLIC1	6.89750729593716e-09	0.759559758071651	0.835	0.632	0.000184563500224687	NK_TNFRSF	ControlvsMild
EEF1D	1.0180119688744e-09	0.74617805967628	0.881	0.754	2.72399642631413e-05	NK_TNFRSF	ControlvsMild
TYROBP	8.89008352917672e-08	0.741304780833485	0.771	0.561	0.00237880855073711	NK_TNFRSF	ControlvsMild
HLA-B	4.66064187433255e-14	0.721402837407513	0.991	0.974	1.2470945527339e-09	NK_TNFRSF	ControlvsMild
TMA7	1.56204319050028e-07	0.7092681096171	0.765	0.553	0.00417971516914064	NK_TNFRSF	ControlvsMild
EEF1A1	6.34350487063809e-18	0.706536153690264	0.997	0.982	1.69739503328534e-13	NK_TNFRSF	ControlvsMild
CCNI	9.33607332846998e-07	0.698075210354756	0.728	0.535	0.02498146501232	NK_TNFRSF	ControlvsMild
B2M	7.33563986066602e-18	0.68949159001279	1	1	1.96287051391701e-13	NK_TNFRSF	ControlvsMild
RPL34	9.25753807617646e-11	0.675889567899093	0.985	0.991	2.4771320384233e-06	NK_TNFRSF	ControlvsMild
TMBIM6	2.78192576558146e-12	0.674084625549553	0.96	0.851	7.44387696354286e-08	NK_TNFRSF	ControlvsMild
SRGN	2.13693448500227e-10	0.668679002078655	0.985	0.904	5.71800929496906e-06	NK_TNFRSF	ControlvsMild
RPL39	2.02648249796071e-08	0.63895504343246	0.884	0.816	0.000542246186804327	NK_TNFRSF	ControlvsMild
RPL32	1.981798599701e-11	0.636367399664371	0.979	0.965	5.30289669307994e-07	NK_TNFRSF	ControlvsMild
NFKBIA	1.69098836209811e-06	0.616197578924855	0.972	0.956	0.0452474665930213	NK_TNFRSF	ControlvsMild
KLRB1	1.82802440463327e-06	0.599422962734964	0.81	0.64	0.0489142770191771	NK_TNFRSF	ControlvsMild
RPL37A	9.80748583180007e-08	0.592456655231934	0.896	0.807	0.00262428705887306	NK_TNFRSF	ControlvsMild
RPL30	2.14460481975879e-10	0.587533404199947	0.988	0.956	5.73853357671058e-06	NK_TNFRSF	ControlvsMild
RPS27A	2.05734425702907e-10	0.566461832310572	0.994	0.956	5.50504176295839e-06	NK_TNFRSF	ControlvsMild
RPSA	8.67576271078529e-08	0.554317319512394	0.942	0.868	0.00232146058615193	NK_TNFRSF	ControlvsMild
RPS13	6.09249038422206e-10	0.550563943487285	0.988	0.982	1.63022857701014e-05	NK_TNFRSF	ControlvsMild
RPL41	4.40963923520729e-10	0.547933526504972	0.991	0.991	1.17993126655677e-05	NK_TNFRSF	ControlvsMild
RPL13	8.28236617078208e-09	0.536889565389357	0.988	0.965	0.000221619553997787	NK_TNFRSF	ControlvsMild
RPS4X	1.27943545687765e-07	0.523308063963893	0.979	0.947	0.00342351339551323	NK_TNFRSF	ControlvsMild
EIF1	1.71670286359875e-07	0.486603091307349	0.972	0.93	0.00459355352241752	NK_TNFRSF	ControlvsMild
RPS15A	3.64991003629706e-08	0.480410490474438	0.988	0.982	0.000976642927512368	NK_TNFRSF	ControlvsMild
H3F3B	3.61705773911467e-07	0.477400735577133	0.948	0.833	0.00967852309832304	NK_TNFRSF	ControlvsMild
HLA-A	1.86230773667163e-07	0.475987958508618	0.994	0.965	0.00498316304178596	NK_TNFRSF	ControlvsMild
RPL18	1.15469639257721e-08	0.457317514932009	0.985	0.974	0.00030897366072581	NK_TNFRSF	ControlvsMild
RPS3A	5.75140891389552e-08	0.451319913677533	0.988	0.974	0.00153896199718016	NK_TNFRSF	ControlvsMild
RPLP2	1.09965266088828e-07	0.442799	0.994	1	0.00294245059000486	NK_TNFRSF	ControlvsMild
RPL5	3.55323657097448e-07	0.438326720980764	0.979	0.947	0.00950775041661352	NK_TNFRSF	ControlvsMild
RPS7	8.53003009567648e-08	0.427322110269545	0.988	0.956	0.00228246545300111	NK_TNFRSF	ControlvsMild
RPL8	3.61859712823167e-07	0.41717449972575	0.988	0.956	0.00968264219572231	NK_TNFRSF	ControlvsMild
RPS12	1.72601841620325e-07	0.417126138724154	0.994	0.982	0.00461848007807666	NK_TNFRSF	ControlvsMild
RPS24	5.60244600375214e-08	0.404095958438264	0.991	0.991	0.001499102501684	NK_TNFRSF	ControlvsMild
RPL10	6.16398925373027e-08	0.402409384395059	1	0.991	0.00164936024451315	NK_TNFRSF	ControlvsMild
RPL28	8.56671515181596e-07	0.377644376315496	1	0.965	0.0229228164032291	NK_TNFRSF	ControlvsMild
HNRNPU	4.84503887526553e-07	-0.483867	0.682	0.886	0.0129643550224355	NK_TNFRSF	ControlvsMild
MACF1	7.93291178323669e-08	-0.557327	0.657	0.86	0.00212268853495847	NK_TNFRSF	ControlvsMild
JAK3	7.144689281806e-07	-0.57006	0.116	0.316	0.0191177595802565	NK_TNFRSF	ControlvsMild
NABP1	1.79715634575993e-07	-0.634833	0.131	0.351	0.00480883094998441	NK_TNFRSF	ControlvsMild
ITPRID2	3.5141406209097e-07	-0.637279	0.107	0.307	0.00940313747343017	NK_TNFRSF	ControlvsMild
IGLC2	3.72499711523259e-07	-0.704267	0.147	0.368	0.00996734728093935	NK_TNFRSF	ControlvsMild
HSP90AB1	4.40486399930272e-07	-0.706089	0.96	0.965	0.0117865350893342	NK_TNFRSF	ControlvsMild
PITPNA	6.32158835889874e-07	-0.717561	0.131	0.333	0.0169153061307412	NK_TNFRSF	ControlvsMild
IGLC3	1.48179681403693e-09	-0.736583	0.058	0.263	3.96499191500003e-05	NK_TNFRSF	ControlvsMild
DNAJB6	2.81640479183684e-07	-0.791735	0.44	0.684	0.00753613594199702	NK_TNFRSF	ControlvsMild
HIST1H1E	1.55978009116928e-06	-0.808868	0.636	0.763	0.0417365956795077	NK_TNFRSF	ControlvsMild
MT-ND4L	1.59642863673829e-13	-0.832376	0.474	0.895	4.27172374618432e-09	NK_TNFRSF	ControlvsMild
ABHD3	2.0193833905756e-08	-0.832923	0.11	0.333	0.000540346607650218	NK_TNFRSF	ControlvsMild
GNLY	3.16342680421594e-07	-0.8506	0.523	0.781	0.00846469744272101	NK_TNFRSF	ControlvsMild
HSPA4	1.55346097903868e-07	-0.851363	0.324	0.57	0.00415675088771171	NK_TNFRSF	ControlvsMild
CACYBP	2.43798664973721e-08	-0.867209	0.251	0.5	0.000652356467736683	NK_TNFRSF	ControlvsMild
IGHA1	7.12913380801969e-15	-0.89105	0.174	0.553	1.90761362434991e-10	NK_TNFRSF	ControlvsMild
HSPB1	7.34628648257062e-07	-0.895313	0.346	0.579	0.0196571933700625	NK_TNFRSF	ControlvsMild
NFAT5	2.15622579678722e-08	-0.908578	0.419	0.675	0.000576962898704324	NK_TNFRSF	ControlvsMild
PIK3AP1	1.37360391076762e-08	-0.919726	0.269	0.518	0.000367548934443199	NK_TNFRSF	ControlvsMild
HIBCH	1.22462604904265e-06	-0.946323	0.138	0.325	0.0327685438202832	NK_TNFRSF	ControlvsMild
IGHG1	6.20672673573424e-09	-1.00115	0.217	0.456	0.000166079593994777	NK_TNFRSF	ControlvsMild
VAV3	4.91261003139215e-08	-1.01745	0.343	0.57	0.00131451619219991	NK_TNFRSF	ControlvsMild
DNAJA1	3.5195057788931e-09	-1.0211	0.697	0.851	9.41749356316215e-05	NK_TNFRSF	ControlvsMild
PPP1R15A	1.04768511178058e-07	-1.06	0.67	0.807	0.00280339582210247	NK_TNFRSF	ControlvsMild
CHORDC1	4.20298864212361e-08	-1.10166	0.291	0.544	0.00112463570085943	NK_TNFRSF	ControlvsMild
IGKC	3.32114628843106e-15	-1.50009	0.37	0.667	8.88672323858384e-11	NK_TNFRSF	ControlvsMild
BAG3	1.13498244962084e-10	-1.5298	0.061	0.281	3.03698603869545e-06	NK_TNFRSF	ControlvsMild
HSPA8	7.94741485984099e-19	-1.63895	0.887	0.974	2.12656926819625e-14	NK_TNFRSF	ControlvsMild
HSPD1	6.06895870169227e-15	-1.67624	0.661	0.86	1.62393196939882e-10	NK_TNFRSF	ControlvsMild
HSP90AA1	4.12042471703793e-22	-2.00707	0.813	0.947	1.10254324578501e-17	NK_TNFRSF	ControlvsMild
HSPH1	2.94242675929451e-26	-2.27719	0.287	0.754	7.87334552252026e-22	NK_TNFRSF	ControlvsMild
DNAJB1	4.45791484402453e-22	-2.79714	0.364	0.754	1.19284885396408e-17	NK_TNFRSF	ControlvsMild
HSPA1B	5.63957951696148e-25	-3.20892	0.168	0.623	1.50903868714855e-20	NK_TNFRSF	ControlvsMild
HSPA1A	5.06985219741384e-34	-3.66079	0.135	0.675	1.35659105098399e-29	NK_TNFRSF	ControlvsMild
IGLC2	0	1.91844192311167	0.489	0.287	0	B	ControlvsMild
IGKC	0	1.76265311229309	0.812	0.59	0	B	ControlvsMild
IGLC3	2.95117861553587e-255	1.16832453126288	0.293	0.178	7.89676373945089e-251	B	ControlvsMild
IGLC1	2.76845472904604e-270	1.08364714673237	0.302	0.181	7.40783116398139e-266	B	ControlvsMild
IGHG1	0	0.893382142576288	0.52	0.327	0	B	ControlvsMild
XIST	0	0.892571277075895	0.33	0.105	0	B	ControlvsMild
RBFOX2	0	0.83383556510147	0.309	0.119	0	B	ControlvsMild
RPS26	0	0.749115091158947	0.781	0.71	0	B	ControlvsMild
HLA-B	0	0.673780451538021	0.961	0.882	0	B	ControlvsMild
NR4A2	0	0.65871938211377	0.499	0.327	0	B	ControlvsMild
AC004448.2	0	0.658190360360133	0.272	0.101	0	B	ControlvsMild
SNED1	0	0.652073861668117	0.369	0.197	0	B	ControlvsMild
GPR183	0	0.646247861909326	0.559	0.365	0	B	ControlvsMild
OOEP	0	0.645550896695458	0.467	0.29	0	B	ControlvsMild
CXCR4	0	0.635837264522917	0.772	0.586	0	B	ControlvsMild
IGHA1	1.01548591193441e-171	0.631573063725788	0.558	0.456	2.71723720315409e-167	B	ControlvsMild
CREM	0	0.613346868642752	0.645	0.462	0	B	ControlvsMild
FAM111B	4.04710305712218e-251	0.577021210407916	0.265	0.154	1.08292383602475e-246	B	ControlvsMild
IGHG3	4.28921252563504e-151	0.569306851771499	0.312	0.217	1.14770748760942e-146	B	ControlvsMild
BORCS5	0	0.563708376029201	0.391	0.239	0	B	ControlvsMild
ZNF331	0	0.557753077980902	0.605	0.432	0	B	ControlvsMild
NR4A3	1.26610019308327e-261	0.54693928384928	0.388	0.256	3.38783089665222e-257	B	ControlvsMild
HLA-DQA1	0	0.537938197852752	0.858	0.773	0	B	ControlvsMild
DLEU2	5.51591370232459e-279	0.499778611015657	0.73	0.617	1.47594818846801e-274	B	ControlvsMild
NR3C1	0	0.496960140591347	0.779	0.65	0	B	ControlvsMild
RPL37A	0	0.487898465764231	0.828	0.74	0	B	ControlvsMild
TTC3	1.64432120437901e-267	0.479185985971216	0.58	0.444	4.39987467867736e-263	B	ControlvsMild
DENND4A	1.2810058686175e-298	0.461317244070221	0.775	0.657	3.42771550324671e-294	B	ControlvsMild
PDE4D	2.22639172173668e-145	0.456494358517681	0.607	0.513	5.957378969023e-141	B	ControlvsMild
IQGAP2	8.37817741148601e-243	0.455432354707926	0.303	0.181	2.24183271176543e-238	B	ControlvsMild
CMSS1	8.82809896482656e-132	0.441080148908172	0.479	0.377	2.36222272100829e-127	B	ControlvsMild
TMSB4X	0	0.436146932130664	0.975	0.951	0	B	ControlvsMild
RPL13A	0	0.433281968898531	0.949	0.9	0	B	ControlvsMild
RPS20	0	0.408205342442514	0.728	0.611	0	B	ControlvsMild
LY9	2.58638658749987e-215	0.405399489010994	0.642	0.517	6.92065323083214e-211	B	ControlvsMild
RPL38	4.57243134306388e-278	0.39265329254879	0.781	0.704	1.22349117877703e-273	B	ControlvsMild
KLHL5	1.47862470703544e-231	0.388379209924055	0.651	0.519	3.95650399108544e-227	B	ControlvsMild
RPS29	1.97480430581484e-295	0.387745054525965	0.795	0.735	5.28418136149935e-291	B	ControlvsMild
SIPA1L1	1.22354309767258e-256	0.385273280891096	0.828	0.729	3.27395662075229e-252	B	ControlvsMild
RPL27A	0	0.375048155998898	0.787	0.69	0	B	ControlvsMild
JUNB	3.81176378767426e-156	0.371108085837739	0.595	0.488	1.01995175430588e-151	B	ControlvsMild
EBF1	3.81906304635393e-193	0.366562106730338	0.86	0.79	1.02190488994339e-188	B	ControlvsMild
CRIP1	9.28086295848112e-134	0.364156381077671	0.548	0.451	2.48337331043038e-129	B	ControlvsMild
SIK3	7.18951711165688e-194	0.364057877537153	0.641	0.514	1.92377098873715e-189	B	ControlvsMild
KLF2	2.35628538324627e-67	0.359166845330245	0.327	0.266	6.30494842849036e-63	B	ControlvsMild
PTPN22	1.25925869782556e-164	0.357250063534284	0.441	0.331	3.36952442364163e-160	B	ControlvsMild
ATXN1	1.02135211107259e-138	0.354915242249433	0.296	0.204	2.73293397880805e-134	B	ControlvsMild
RPL37	0	0.353843918808678	0.92	0.9	0	B	ControlvsMild
RPS2	1.53292888184835e-213	0.349341670871453	0.885	0.837	4.10181110204983e-209	B	ControlvsMild
SEL1L3	2.76914367925753e-182	0.347038275719264	0.631	0.511	7.40967465695729e-178	B	ControlvsMild
HLA-DQB1	1.89115214632986e-213	0.344221015178855	0.76	0.666	5.06034491314943e-209	B	ControlvsMild
VIM	1.01345013870212e-123	0.343635455026244	0.509	0.41	2.71178988113913e-119	B	ControlvsMild
RGS1	2.52204209521444e-175	0.33960259806833	0.548	0.426	6.74848023837479e-171	B	ControlvsMild
PDE3B	2.76018613313575e-55	0.335600947412824	0.316	0.259	7.38570605504464e-51	B	ControlvsMild
CD55	5.6753256580801e-178	0.335314996239878	0.791	0.69	1.51860363958907e-173	B	ControlvsMild
CHD1	1.8611716080557e-182	0.334920277210547	0.677	0.568	4.98012298883545e-178	B	ControlvsMild
SESN3	9.11404165012161e-161	0.334074797690827	0.8	0.712	2.43873526473954e-156	B	ControlvsMild
STAT4	4.48396493745755e-122	0.331836693309001	0.426	0.329	1.19981933796489e-117	B	ControlvsMild
TNFRSF13C	2.68450111980905e-240	0.331172308900829	0.751	0.633	7.18318809638506e-236	B	ControlvsMild
ATP2B1	4.98865631110225e-185	0.327214241799472	0.719	0.604	1.33486465572474e-180	B	ControlvsMild
CALM2	7.68400065932077e-200	0.319280470533308	0.629	0.505	2.05608489642105e-195	B	ControlvsMild
JOSD1	1.91274375980138e-181	0.315586428543799	0.432	0.312	5.11811975247653e-177	B	ControlvsMild
RPL31	1.39338434954173e-246	0.315073557581361	0.86	0.812	3.72841784250377e-242	B	ControlvsMild
MANBA	1.23158240806396e-132	0.314378381242908	0.519	0.417	3.29546820749755e-128	B	ControlvsMild
RPS27	4.17502693600254e-150	0.313613883176983	0.919	0.922	1.11715370753556e-145	B	ControlvsMild
HIVEP1	2.56532570955825e-138	0.311596768622138	0.412	0.309	6.86429853363598e-134	B	ControlvsMild
ZFP36	6.06123310813333e-167	0.308073995235363	0.596	0.474	1.62186475507432e-162	B	ControlvsMild
TMEM156	2.45896860592462e-138	0.306288359659848	0.652	0.556	6.57970819573309e-134	B	ControlvsMild
RPS17	1.99980597498133e-183	0.305892882150505	0.724	0.64	5.35108082785503e-179	B	ControlvsMild
MALT1	9.75560567620405e-107	0.305376480213307	0.535	0.449	2.61040496683868e-102	B	ControlvsMild
RPL23A	2.4189911054428e-225	0.303557915740446	0.847	0.794	6.47273639994384e-221	B	ControlvsMild
MAP3K1	1.24321878577438e-118	0.303401558866823	0.371	0.281	3.32660482697508e-114	B	ControlvsMild
SLC2A3	1.10382391063752e-131	0.303241015184387	0.611	0.51	2.95361202008387e-127	B	ControlvsMild
PLEKHA7	6.94557040389212e-193	0.302832231454027	0.253	0.152	1.85849572867345e-188	B	ControlvsMild
NFE2L2	2.68089383410471e-194	0.30273592394695	0.504	0.371	7.17353572129739e-190	B	ControlvsMild
G3BP2	4.18478091773824e-150	0.301792867855947	0.589	0.475	1.1197636779684e-145	B	ControlvsMild
RPS25	4.1239258428675e-167	0.300383217691893	0.807	0.759	1.10348007703449e-162	B	ControlvsMild
HLA-DRA	1.416999279181e-194	0.297797413841831	0.936	0.921	3.79160667123253e-190	B	ControlvsMild
DDX3X	1.04832271290799e-161	0.295648133512955	0.629	0.508	2.80510191519921e-157	B	ControlvsMild
APOO	1.69373147399898e-233	0.294750775119259	0.32	0.196	4.53208667812647e-229	B	ControlvsMild
RPL27	9.19565290963627e-177	0.294552832194912	0.731	0.649	2.46057280556047e-172	B	ControlvsMild
EML4	2.38196270613395e-165	0.294158536578012	0.751	0.653	6.37365580907324e-161	B	ControlvsMild
BRAF	2.70695829185266e-151	0.291023749735186	0.58	0.466	7.24327899733936e-147	B	ControlvsMild
BACH2	3.31854197596565e-95	0.290336748921262	0.912	0.88	8.87975461928889e-91	B	ControlvsMild
DUSP4	2.34694797341824e-124	0.28796342471518	0.274	0.189	6.27996338727253e-120	B	ControlvsMild
RPL21	1.10705015972388e-157	0.287053093085686	0.887	0.876	2.96224481738916e-153	B	ControlvsMild
SIK2	2.41184726675416e-112	0.286606379658054	0.276	0.194	6.45362091638079e-108	B	ControlvsMild
PFKFB3	1.23397887839677e-104	0.28645068939221	0.297	0.218	3.30188068281408e-100	B	ControlvsMild
PDE4B	1.11140804844971e-184	0.285243065347374	0.748	0.644	2.97390565604172e-180	B	ControlvsMild
KYNU	1.42335844917212e-80	0.283827324936377	0.303	0.232	3.80862253829476e-76	B	ControlvsMild
ARID5B	5.96438043339699e-155	0.282185878615711	0.775	0.678	1.59594891636837e-150	B	ControlvsMild
TPT1	0	0.279616218040849	0.985	0.974	0	B	ControlvsMild
RPL9	2.18814016890326e-178	0.276130560823776	0.816	0.762	5.85502546395134e-174	B	ControlvsMild
JPX	1.20494800987592e-146	0.275542699453136	0.304	0.208	3.22419988482599e-142	B	ControlvsMild
DDX21	8.34785592933524e-147	0.274402120099802	0.606	0.493	2.23371928957152e-142	B	ControlvsMild
TET2	1.172849253763e-112	0.27122902092125	0.47	0.376	3.13831003321904e-108	B	ControlvsMild
RPL10A	1.74844709750892e-199	0.271134824139065	0.855	0.813	4.67849474351436e-195	B	ControlvsMild
NGLY1	1.36804552579915e-106	0.270015818474318	0.634	0.539	3.66061621793337e-102	B	ControlvsMild
SRGN	5.30123144764071e-113	0.266132920995525	0.547	0.445	1.4185035107597e-108	B	ControlvsMild
SERINC1	4.9423255468927e-171	0.264502259606607	0.45	0.328	1.32246746983755e-166	B	ControlvsMild
ZHX2	1.75078159303523e-103	0.26388559941919	0.521	0.427	4.68474138664366e-99	B	ControlvsMild
YPEL5	2.49570784482423e-131	0.254844725701113	0.671	0.563	6.67801505118068e-127	B	ControlvsMild
LDLRAD4	3.47837343504462e-83	0.254792911467406	0.61	0.533	9.3074316374924e-79	B	ControlvsMild
PRKX	4.91973591908979e-87	0.254348658321473	0.279	0.208	1.31642293723005e-82	B	ControlvsMild
SKIL	1.15084275299149e-88	0.254289508106072	0.609	0.533	3.07942503845463e-84	B	ControlvsMild
MT-CO3	2.07197561434599e-35	0.253916978224641	0.801	0.832	5.54419234886701e-31	B	ControlvsMild
ZEB2	1.85424849697945e-85	0.253593992903758	0.532	0.448	4.96159812821762e-81	B	ControlvsMild
SSH2	4.96893248203107e-113	0.252734853297172	0.853	0.796	1.32958695354187e-108	B	ControlvsMild
H2AFZ	1.03283358958067e-101	-0.251169	0.433	0.498	2.76365611899997e-97	B	ControlvsMild
STX16	2.66902816236903e-59	-0.25214	0.273	0.324	7.14178555686706e-55	B	ControlvsMild
PTK2B	2.00733484661159e-45	-0.252321	0.32	0.359	5.3712265825633e-41	B	ControlvsMild
FDFT1	8.32521869857015e-41	-0.253871	0.246	0.284	2.2276620193634e-36	B	ControlvsMild
IRF1	2.91527065193606e-37	-0.255587	0.566	0.576	7.8006812104505e-33	B	ControlvsMild
RTN4	8.20340652177836e-31	-0.256347	0.313	0.34	2.19506751709745e-26	B	ControlvsMild
NUDC	5.78341812974793e-50	-0.25689	0.267	0.309	1.54752702315795e-45	B	ControlvsMild
RPL18	0	-0.257081	0.928	0.965	0	B	ControlvsMild
ST13	1.18338318826439e-51	-0.258124	0.466	0.489	3.16649673515785e-47	B	ControlvsMild
MAP1LC3B	4.40181338363964e-46	-0.259394	0.526	0.54	1.1778372251943e-41	B	ControlvsMild
UBE2J1	2.59061262499739e-44	-0.260482	0.426	0.456	6.93196126196802e-40	B	ControlvsMild
DUSP2	7.16519064727861e-12	-0.261746	0.393	0.402	1.91726171339881e-07	B	ControlvsMild
ACTB	1.00613853983072e-288	-0.262775	0.988	0.992	2.69222550487905e-284	B	ControlvsMild
ATP5F1D	3.22354495193602e-68	-0.262991	0.396	0.443	8.6255615823904e-64	B	ControlvsMild
BCL6	2.05484660414092e-55	-0.263837	0.289	0.337	5.49835854336027e-51	B	ControlvsMild
PSME2	5.52243606274833e-40	-0.267643	0.366	0.395	1.4776934416702e-35	B	ControlvsMild
DNAJB6	2.11178552489698e-48	-0.269976	0.377	0.41	5.65071570751934e-44	B	ControlvsMild
NANS	3.47358072170799e-49	-0.272115	0.231	0.273	9.29460729514623e-45	B	ControlvsMild
MT-ND4	3.58705553932085e-89	-0.273507	0.521	0.58	9.59824321211474e-85	B	ControlvsMild
HMGCS1	3.89448027973833e-34	-0.274384	0.278	0.31	1.04208503325238e-29	B	ControlvsMild
AZIN1	6.86108864989025e-60	-0.276573	0.377	0.42	1.83589010093763e-55	B	ControlvsMild
KBTBD8	5.69876511587755e-55	-0.276801	0.244	0.291	1.52487556970652e-50	B	ControlvsMild
DDX39B	3.63129431749219e-59	-0.280791	0.393	0.432	9.7166173347456e-55	B	ControlvsMild
DCXR	5.52589229047352e-57	-0.283503	0.208	0.254	1.4786182590849e-52	B	ControlvsMild
FAM126A	2.34344458287842e-52	-0.286126	0.26	0.305	6.27058901486607e-48	B	ControlvsMild
NEAT1	3.81260250628349e-52	-0.287311	0.389	0.429	1.02017617863134e-47	B	ControlvsMild
RCSD1	6.94479352215963e-107	-0.28905	0.555	0.608	1.85828785065947e-102	B	ControlvsMild
RAC2	3.35533010474251e-148	-0.289456	0.704	0.742	8.97819229427e-144	B	ControlvsMild
NEIL1	1.99777482619114e-61	-0.289495	0.262	0.314	5.34564587992224e-57	B	ControlvsMild
CNN2	4.23196547834444e-72	-0.293399	0.434	0.473	1.13238932269541e-67	B	ControlvsMild
ZNF318	4.93137281934912e-66	-0.2958	0.256	0.308	1.31953673900144e-61	B	ControlvsMild
MT-ATP6	6.94620239166887e-127	-0.296769	0.56	0.647	1.85866483596276e-122	B	ControlvsMild
RPL10	0	-0.297429	0.977	0.989	0	B	ControlvsMild
CCT4	5.97283933397798e-53	-0.2975	0.39	0.422	1.59821234898583e-48	B	ControlvsMild
PCBP1	2.31270778352042e-144	-0.297672	0.466	0.546	6.18834348714395e-140	B	ControlvsMild
SELL	1.75508415814672e-38	-0.297785	0.435	0.458	4.696254190369e-34	B	ControlvsMild
MX1	3.31545061298441e-43	-0.302667	0.26	0.298	8.87148275022369e-39	B	ControlvsMild
CD79B	4.75920964721672e-108	-0.302753	0.42	0.486	1.27346931740225e-103	B	ControlvsMild
HNRNPA2B1	2.52754467708112e-293	-0.304296	0.899	0.914	6.76320404693365e-289	B	ControlvsMild
FABP5	2.15370205901669e-58	-0.305897	0.235	0.284	5.76287596951686e-54	B	ControlvsMild
STAP1	6.15683503571637e-43	-0.306735	0.412	0.439	1.64744591885699e-38	B	ControlvsMild
FKBP5	2.03977012428182e-42	-0.306971	0.282	0.319	5.4580168985533e-38	B	ControlvsMild
P2RX5	3.00473076968157e-66	-0.307794	0.285	0.334	8.04005859351394e-62	B	ControlvsMild
SERF2	5.90422713319532e-273	-0.308502	0.722	0.798	1.5798530963004e-268	B	ControlvsMild
STMN1	2.01994784977007e-123	-0.3087	0.283	0.37	5.40497645641475e-119	B	ControlvsMild
MIR181A1HG	9.52517252150625e-80	-0.310727	0.231	0.294	2.54874566330464e-75	B	ControlvsMild
PLEKHF2	8.1062929054492e-74	-0.313508	0.346	0.396	2.1690818556401e-69	B	ControlvsMild
SH3BP5	1.91926272466713e-72	-0.313786	0.361	0.408	5.13556319866432e-68	B	ControlvsMild
SYNGR2	1.61427891965986e-87	-0.316817	0.491	0.533	4.31948753322587e-83	B	ControlvsMild
CD19	1.64568358895609e-80	-0.318735	0.467	0.501	4.40352014732871e-76	B	ControlvsMild
INSIG1	5.04284590116974e-70	-0.319122	0.295	0.352	1.349364706235e-65	B	ControlvsMild
CYBB	2.07706640643659e-114	-0.319436	0.566	0.605	5.55781429034302e-110	B	ControlvsMild
ARPC1B	2.20426386642409e-105	-0.32134	0.514	0.558	5.89816925377757e-101	B	ControlvsMild
TCL1A	7.12271613484939e-132	-0.321996	0.328	0.421	1.905896383363e-127	B	ControlvsMild
CD40	4.09366803890456e-70	-0.324284	0.327	0.374	1.09538369385008e-65	B	ControlvsMild
CLEC2B	1.62003742206748e-57	-0.325265	0.225	0.274	4.33489613396816e-53	B	ControlvsMild
CD72	6.24549071022611e-102	-0.327688	0.316	0.382	1.6711684042423e-97	B	ControlvsMild
STIP1	7.1905275531038e-119	-0.327694	0.233	0.309	1.92404136265951e-114	B	ControlvsMild
LRIF1	8.35573819380851e-86	-0.32808	0.197	0.257	2.23582842589928e-81	B	ControlvsMild
EAF2	5.56374133976401e-70	-0.329044	0.355	0.404	1.48874590769405e-65	B	ControlvsMild
P4HA1	1.12015733755885e-65	-0.33046	0.21	0.261	2.99731700383997e-61	B	ControlvsMild
SLC20A1	3.40380255167448e-67	-0.331837	0.222	0.273	9.10789486777057e-63	B	ControlvsMild
RSRP1	9.77746111249343e-100	-0.335051	0.587	0.615	2.61625304448099e-95	B	ControlvsMild
TSPAN13	2.58241807154341e-88	-0.338231	0.242	0.304	6.91003427583585e-84	B	ControlvsMild
USPL1	1.01911594346627e-58	-0.340593	0.275	0.32	2.72695044152704e-54	B	ControlvsMild
EIF2AK3	2.32045377419757e-101	-0.343827	0.456	0.507	6.20907020899786e-97	B	ControlvsMild
TUBB	2.77735253345922e-111	-0.350039	0.28	0.353	7.43163990903018e-107	B	ControlvsMild
SNHG29	1.49080097868036e-185	-0.3522	0.571	0.642	3.9890852587529e-181	B	ControlvsMild
CAMK2D	6.86578427026632e-154	-0.352754	0.6	0.654	1.83714655503786e-149	B	ControlvsMild
PRKACB	1.30357023772984e-58	-0.353913	0.315	0.357	3.4880932421175e-54	B	ControlvsMild
TLR10	8.19747610516972e-115	-0.357128	0.187	0.257	2.19348065622131e-110	B	ControlvsMild
TRAF5	5.32631799534645e-123	-0.35737	0.389	0.458	1.4252161691948e-118	B	ControlvsMild
PELI1	2.84843480888108e-105	-0.359298	0.521	0.567	7.621841861604e-101	B	ControlvsMild
LBH	1.99786672821871e-96	-0.359851	0.376	0.431	5.34589179136763e-92	B	ControlvsMild
LINC01619	2.87451322644173e-65	-0.362503	0.228	0.277	7.69162249131277e-61	B	ControlvsMild
FCRL3	6.0402864966622e-64	-0.364873	0.257	0.307	1.61625986077687e-59	B	ControlvsMild
IFRD1	5.76354277082241e-100	-0.365252	0.325	0.389	1.54220877461666e-95	B	ControlvsMild
TNFAIP8	1.71932451010224e-153	-0.369698	0.546	0.605	4.60056852413157e-149	B	ControlvsMild
LINC00926	5.50959572385976e-87	-0.374135	0.329	0.384	1.4742576237904e-82	B	ControlvsMild
IKZF1	1.36541824272496e-158	-0.378855	0.482	0.554	3.65358613388345e-154	B	ControlvsMild
UBB	1.18300593677594e-168	-0.379952	0.671	0.705	3.16548728562506e-164	B	ControlvsMild
HSPA5	4.55153220469262e-169	-0.38567	0.608	0.661	1.21789898733165e-164	B	ControlvsMild
PSMB9	8.07300728680159e-157	-0.389818	0.44	0.507	2.16017528980237e-152	B	ControlvsMild
MT-ATP8	2.69789664282829e-155	-0.391307	0.284	0.377	7.21903183687995e-151	B	ControlvsMild
CCSER1	1.39597961751115e-164	-0.391479	0.317	0.415	3.73536226053634e-160	B	ControlvsMild
MT-CYB	2.22372663240041e-180	-0.392175	0.586	0.656	5.95024772297701e-176	B	ControlvsMild
SESN1	2.86217822619953e-89	-0.392388	0.193	0.253	7.65861649766472e-85	B	ControlvsMild
SEMA4D	1.58034638106617e-123	-0.393061	0.286	0.358	4.22869084645687e-119	B	ControlvsMild
SLC25A5	1.40141433470121e-180	-0.394575	0.549	0.617	3.74990447679349e-176	B	ControlvsMild
ELL3	5.99756742392444e-129	-0.396802	0.225	0.305	1.6048290912937e-124	B	ControlvsMild
HIST1H1B	1.86488873622567e-164	-0.396902	0.258	0.359	4.99006928039265e-160	B	ControlvsMild
NFKBIA	1.15606191719278e-91	-0.401284	0.492	0.54	3.09339047802445e-87	B	ControlvsMild
JPT1	7.68043572487919e-132	-0.406315	0.328	0.402	2.05513099126317e-127	B	ControlvsMild
CDC42EP3	3.47053882861879e-129	-0.416943	0.211	0.287	9.28646779761814e-125	B	ControlvsMild
ABHD3	1.75452239033578e-130	-0.418039	0.207	0.284	4.69475101206048e-126	B	ControlvsMild
GAPDH	0	-0.422505	0.884	0.928	0	B	ControlvsMild
UCP2	1.57239101141559e-146	-0.424863	0.494	0.546	4.20740386834583e-142	B	ControlvsMild
CR2	1.47004070464607e-154	-0.425149	0.403	0.483	3.93353491749196e-150	B	ControlvsMild
HDAC9	6.38808515230121e-113	-0.444569	0.441	0.496	1.70932382505276e-108	B	ControlvsMild
TSPYL2	4.4305339616627e-142	-0.465205	0.23	0.31	1.18552227746171e-137	B	ControlvsMild
USP9Y	4.94207557625226e-260	-0.474765	0.172	0.287	1.32240058269358e-255	B	ControlvsMild
SGK1	1.30577812813458e-143	-0.486714	0.276	0.361	3.4940011152625e-139	B	ControlvsMild
HSPA4	1.85971452724071e-301	-0.504147	0.496	0.591	4.97622413199069e-297	B	ControlvsMild
HSP90AB1	0	-0.506335	0.874	0.93	0	B	ControlvsMild
UTY	0	-0.523646	0.218	0.373	0	B	ControlvsMild
MT-CO1	0	-0.529956	0.936	0.969	0	B	ControlvsMild
DDIT4	1.53976556047705e-113	-0.535062	0.327	0.39	4.1201046867245e-109	B	ControlvsMild
MT-ND4L	0	-0.545008	0.673	0.84	0	B	ControlvsMild
PPP1R15A	9.23401844623094e-217	-0.54527	0.452	0.537	2.47083865584248e-212	B	ControlvsMild
HSP90AA1	0	-0.556423	0.76	0.813	0	B	ControlvsMild
DNAJA1	0	-0.617765	0.505	0.609	0	B	ControlvsMild
TPI1	0	-0.631161	0.485	0.602	0	B	ControlvsMild
CHORDC1	0	-0.638469	0.355	0.486	0	B	ControlvsMild
ID3	1.6638908691244e-206	-0.70499	0.181	0.274	4.45223918760308e-202	B	ControlvsMild
MT-CO2	0	-0.708536	0.642	0.766	0	B	ControlvsMild
HSPB1	3.50129738258334e-307	-0.711196	0.137	0.252	9.3687715363165e-303	B	ControlvsMild
HSPD1	0	-0.724635	0.633	0.75	0	B	ControlvsMild
RPS4Y1	0	-0.739747	0.274	0.507	0	B	ControlvsMild
CACYBP	0	-0.773772	0.272	0.431	0	B	ControlvsMild
HLA-DRB5	0	-0.779011	0.769	0.891	0	B	ControlvsMild
HSPA8	0	-0.787597	0.792	0.886	0	B	ControlvsMild
GADD45B	8.37831772146475e-205	-0.799622	0.309	0.402	2.24187025590954e-200	B	ControlvsMild
JUN	0	-0.808108	0.433	0.577	0	B	ControlvsMild
HSPE1	0	-0.846509	0.435	0.574	0	B	ControlvsMild
IGHV1-18	0	-0.858345	0.092	0.28	0	B	ControlvsMild
HSPH1	0	-1.38645	0.493	0.752	0	B	ControlvsMild
HLA-DQA2	0	-1.53154	0.144	0.565	0	B	ControlvsMild
HSPA1B	0	-1.61615	0.143	0.487	0	B	ControlvsMild
HSPA1A	0	-1.74799	0.116	0.456	0	B	ControlvsMild
DNAJB1	0	-1.78154	0.298	0.683	0	B	ControlvsMild
RPS26	3.16579249683362e-25	1.54346701352995	0.912	0.812	8.47102756302739e-21	pDC	ControlvsMild
TXN	2.81913677231635e-17	1.21280036234343	0.815	0.614	7.54344617536408e-13	pDC	ControlvsMild
FCER1G	4.84634414057818e-22	1.16158729332742	0.858	0.66	1.29678476513591e-17	pDC	ControlvsMild
H3F3B	1.36538399233659e-20	1.07902074661084	0.937	0.904	3.65349448669423e-16	pDC	ControlvsMild
B2M	2.8291771337869e-41	0.99725945317352	0.997	0.995	7.570312174587e-37	pDC	ControlvsMild
CST3	2.64907481299767e-15	0.957107312753172	0.858	0.716	7.08839438461916e-11	pDC	ControlvsMild
CXCR4	7.53670877572327e-17	0.916386369854964	0.929	0.873	2.01667253420803e-12	pDC	ControlvsMild
TAGLN2	3.17875565497412e-16	0.907626602338902	0.869	0.772	8.50571438157976e-12	pDC	ControlvsMild
ALOX5AP	9.9561172772342e-20	0.904786879571275	0.872	0.69	2.66405786104233e-15	pDC	ControlvsMild
NPC2	1.17456983518138e-16	0.873076025669291	0.877	0.716	3.14291396497834e-12	pDC	ControlvsMild
GABARAP	2.27701611887548e-17	0.860945958239825	0.875	0.731	6.09283973088701e-13	pDC	ControlvsMild
JUNB	8.297955473155e-07	0.832034018238523	0.803	0.721	0.0222036692550681	pDC	ControlvsMild
SPCS1	3.73975901799163e-17	0.830167791185646	0.88	0.736	1.0006847180342e-12	pDC	ControlvsMild
RPL39	9.51689559158426e-17	0.828361185430892	0.88	0.843	2.54653092239612e-12	pDC	ControlvsMild
TMSB4X	1.47237503224195e-16	0.827388837157251	0.98	0.97	3.939781111273e-12	pDC	ControlvsMild
ZFP36L2	3.58233126371887e-10	0.814509327772771	0.823	0.772	9.58560199545896e-06	pDC	ControlvsMild
SERF2	1.30467809226641e-18	0.806651556590661	0.915	0.843	3.49105763928646e-14	pDC	ControlvsMild
SOCS1	1.08893705583054e-09	0.797034957396095	0.45	0.193	2.91377777399136e-05	pDC	ControlvsMild
TMA7	1.270518337719e-13	0.768051867098717	0.809	0.64	3.3996529680685e-09	pDC	ControlvsMild
RNASE6	1.29874975112184e-11	0.767064979581717	0.744	0.523	3.47519458405182e-07	pDC	ControlvsMild
RNASEK	2.03858543611592e-14	0.759890714730242	0.855	0.756	5.45484690995897e-10	pDC	ControlvsMild
S100A6	3.33595548901469e-10	0.754057285531268	0.772	0.599	8.9263496975055e-06	pDC	ControlvsMild
ARPC1B	5.02871399225354e-14	0.752342720117189	0.775	0.533	1.3455832900472e-09	pDC	ControlvsMild
S100A11	2.2841526729534e-12	0.738978959496168	0.601	0.305	6.1119357222887e-08	pDC	ControlvsMild
RPS27A	5.42031858279945e-25	0.732650742563807	0.98	0.98	1.45036884638548e-20	pDC	ControlvsMild
CLIC3	1.34149620990733e-08	0.732155838156074	0.746	0.594	0.000358957555847005	pDC	ControlvsMild
TMEM50A	2.19174662975579e-13	0.726946336400514	0.721	0.426	5.86467563190054e-09	pDC	ControlvsMild
RPL41	1.653362839644e-20	0.72336492669664	0.974	0.959	4.42406828631942e-16	pDC	ControlvsMild
TYROBP	2.23466196471736e-12	0.718961105363733	0.855	0.772	5.97950848519072e-08	pDC	ControlvsMild
MYL12A	3.0405553185491e-13	0.713749855313793	0.903	0.807	8.13591792137369e-09	pDC	ControlvsMild
DSTN	2.87600887147201e-10	0.710455483862951	0.86	0.802	7.69562453828482e-06	pDC	ControlvsMild
UCP2	6.23467484698325e-11	0.7086525175759	0.738	0.569	1.66827429555578e-06	pDC	ControlvsMild
RPL34	1.26570053033368e-15	0.707017500612086	0.963	0.939	3.38676147906686e-11	pDC	ControlvsMild
PSMB10	2.02014142308793e-10	0.705378232860602	0.601	0.33	5.40549441989867e-06	pDC	ControlvsMild
BST2	5.3390340236194e-10	0.699633845072977	0.65	0.401	1.42861872404008e-05	pDC	ControlvsMild
PFN1	5.13920736517582e-16	0.698653849978312	0.934	0.914	1.37514910677375e-11	pDC	ControlvsMild
DDIT4	4.12117823633628e-08	0.698522198540341	0.761	0.563	0.00110274487247886	pDC	ControlvsMild
CD74	1.66089157157265e-23	0.69453971827713	1	1	4.44421366721411e-19	pDC	ControlvsMild
TSC22D3	1.07182797936339e-07	0.694162090491887	0.624	0.406	0.00286799730718055	pDC	ControlvsMild
NDUFB11	4.81203713014141e-13	0.692822046377232	0.641	0.335	1.28760489528324e-08	pDC	ControlvsMild
GPR65	9.17100666202557e-11	0.692648512462145	0.772	0.523	2.4539779626248e-06	pDC	ControlvsMild
VAMP8	9.59945589677515e-12	0.685850256682052	0.84	0.701	2.56862240885909e-07	pDC	ControlvsMild
SH3BGRL3	2.71712702880562e-12	0.684004777241636	0.801	0.553	7.27048850367807e-08	pDC	ControlvsMild
ATP5MC2	5.03966040907973e-12	0.675459953403467	0.832	0.716	1.34851233226155e-07	pDC	ControlvsMild
HINT1	2.88774983067662e-14	0.66901942677502	0.889	0.797	7.72704099692451e-10	pDC	ControlvsMild
PPIB	2.23053613180133e-12	0.664204366716579	0.858	0.772	5.96846858147401e-08	pDC	ControlvsMild
PLD4	1.1749249321775e-08	0.663589191724308	0.84	0.817	0.000314386413352054	pDC	ControlvsMild
LSP1	1.39629370941546e-09	0.662916700672835	0.761	0.569	3.7362027076539e-05	pDC	ControlvsMild
LILRA4	1.49151016336999e-12	0.66053648341716	0.866	0.797	3.99098289514542e-08	pDC	ControlvsMild
TMEM258	9.34730032822326e-11	0.653111594232348	0.692	0.467	2.50115062182598e-06	pDC	ControlvsMild
RPL32	2.10996520032822e-15	0.653024516571819	0.969	0.959	5.64584488303826e-11	pDC	ControlvsMild
NME2	1.98598557896872e-12	0.649636872104957	0.832	0.614	5.3141002122045e-08	pDC	ControlvsMild
IL16	2.77966561347942e-07	0.645767200924444	0.613	0.426	0.00743782924854823	pDC	ControlvsMild
IFITM2	9.92711254633687e-11	0.643708074164988	0.547	0.249	2.65629677514882e-06	pDC	ControlvsMild
ARHGDIB	8.3096950752966e-10	0.640808639976197	0.647	0.401	2.22350820824787e-05	pDC	ControlvsMild
PLP2	9.49098371316482e-09	0.638874327592304	0.729	0.569	0.000253959742196864	pDC	ControlvsMild
BRK1	1.42167394399091e-12	0.631798288911007	0.632	0.315	3.80411513933088e-08	pDC	ControlvsMild
RPS3A	2.43965406863385e-23	0.629870570971444	0.977	0.98	6.52802635685045e-19	pDC	ControlvsMild
PSME2	6.41797598292374e-09	0.627781685568864	0.655	0.442	0.000171732201351073	pDC	ControlvsMild
EDF1	1.18268013448792e-10	0.625610775694983	0.661	0.411	3.16461550386277e-06	pDC	ControlvsMild
HLA-DQB1	9.36818739508692e-10	0.621467591890062	0.92	0.858	2.50673958317736e-05	pDC	ControlvsMild
RPL7	1.78321838442386e-15	0.621137409216812	0.912	0.863	4.77153575304137e-11	pDC	ControlvsMild
NACA	1.00982972942452e-17	0.620856140281993	0.957	0.924	2.70210238999413e-13	pDC	ControlvsMild
GMFG	1.00252079788772e-10	0.619153328365009	0.644	0.386	2.68254515098797e-06	pDC	ControlvsMild
OAZ1	2.22816232684358e-10	0.618876466504367	0.869	0.807	5.96211675416804e-06	pDC	ControlvsMild
HLA-A	6.29379737916612e-17	0.618678040530087	0.94	0.863	1.68409430271727e-12	pDC	ControlvsMild
SEC61B	2.6468467856448e-15	0.615909026278868	0.934	0.929	7.08243262902836e-11	pDC	ControlvsMild
NDUFA1	6.67399008037155e-10	0.613594547470861	0.695	0.447	1.78582626570582e-05	pDC	ControlvsMild
COX7C	1.32060278676758e-12	0.612575177204911	0.852	0.736	3.53366893683269e-08	pDC	ControlvsMild
RPS12	3.2698495442085e-19	0.607423910800193	0.994	0.98	8.7494634103931e-15	pDC	ControlvsMild
MZB1	5.50060152801443e-09	0.605774592074942	0.809	0.66	0.00014718509568661	pDC	ControlvsMild
RNF5	3.79822513812789e-11	0.605717241651111	0.447	0.162	1.01632908246026e-06	pDC	ControlvsMild
IRF7	4.7281498139638e-08	0.603874955981555	0.866	0.797	0.00126515832722043	pDC	ControlvsMild
LIME1	1.15398363433463e-08	0.601331558953833	0.584	0.34	0.00030878294087526	pDC	ControlvsMild
ITM2C	2.28095496415147e-11	0.600374988579921	0.858	0.792	6.1033792930765e-07	pDC	ControlvsMild
RPL36AL	6.96689394705893e-11	0.599922890224661	0.809	0.614	1.86420148235403e-06	pDC	ControlvsMild
COMMD6	1.32378778104076e-09	0.598157950099787	0.852	0.766	3.54219134450886e-05	pDC	ControlvsMild
UQCRQ	6.68320388718169e-08	0.596092086238999	0.519	0.284	0.00178829169613208	pDC	ControlvsMild
UBL5	5.35156265776316e-10	0.593999174829717	0.712	0.472	1.43197113596427e-05	pDC	ControlvsMild
ATP6V1G1	1.13436400137663e-09	0.593222117303675	0.678	0.467	3.03533119488358e-05	pDC	ControlvsMild
PLEK	1.76593899605116e-06	0.590228666132517	0.86	0.736	0.047252995656337	pDC	ControlvsMild
PARK7	7.6943240641553e-12	0.590085609229736	0.86	0.64	2.05884723308668e-07	pDC	ControlvsMild
COX6A1	1.09311372382466e-09	0.588312595642404	0.789	0.635	2.92495370221002e-05	pDC	ControlvsMild
ATP6V0C	1.72063155010965e-10	0.588133578055291	0.783	0.619	4.60406590178341e-06	pDC	ControlvsMild
SUB1	7.70142445796801e-10	0.588078442476462	0.798	0.584	2.06074715646308e-05	pDC	ControlvsMild
CXCR3	1.28065695414546e-08	0.587793405749895	0.607	0.36	0.000342678187790242	pDC	ControlvsMild
RPL10	3.04367220999512e-19	0.579137509067229	0.983	0.975	8.14425809950495e-15	pDC	ControlvsMild
POMP	5.54963517279486e-10	0.579059521170204	0.61	0.325	1.48497137953645e-05	pDC	ControlvsMild
ZFP36	1.63772501881461e-09	0.578603047486587	0.934	0.878	4.38222460534414e-05	pDC	ControlvsMild
PPIA	1.12737094922075e-12	0.572305437034529	0.909	0.888	3.01661918592487e-08	pDC	ControlvsMild
EID1	1.42069869402293e-09	0.57203895198241	0.547	0.305	3.80150556546656e-05	pDC	ControlvsMild
SNRPG	1.80058764665371e-09	0.571800243407075	0.635	0.36	4.81801242491599e-05	pDC	ControlvsMild
SUMO2	7.43783616726054e-09	0.569913803351694	0.712	0.503	0.000199021620163557	pDC	ControlvsMild
MX1	5.21565996616055e-07	0.564917787563269	0.701	0.477	0.0139560629374524	pDC	ControlvsMild
RPL18	1.48732574999833e-17	0.561319530026305	0.963	0.975	3.97978624184554e-13	pDC	ControlvsMild
COX7A2	1.96157728583133e-09	0.559683021556562	0.741	0.492	5.24878850142748e-05	pDC	ControlvsMild
OST4	1.26207954542645e-10	0.551289904828712	0.778	0.579	3.37707244765209e-06	pDC	ControlvsMild
SSR4	1.17911473371459e-10	0.548895323985619	0.86	0.761	3.15507520447349e-06	pDC	ControlvsMild
VIM	7.09696954443491e-07	0.548798294188328	0.926	0.898	0.0189900711069989	pDC	ControlvsMild
SMPD3	1.74759361999618e-06	0.547424048196694	0.595	0.411	0.0467621100838577	pDC	ControlvsMild
COX5B	4.22699928407951e-08	0.543710371605803	0.632	0.396	0.00113106046843399	pDC	ControlvsMild
HLA-DRA	1.22094824905151e-15	0.541207360538793	0.986	0.97	3.26701332481203e-11	pDC	ControlvsMild
SPCS2	8.06748250729183e-09	0.539394967213326	0.738	0.518	0.000215869696930115	pDC	ControlvsMild
SELENOH	2.14579287161691e-08	0.53906458774022	0.766	0.589	0.000574171256587254	pDC	ControlvsMild
ATP5MC1	2.54076005849445e-09	0.537591085910761	0.447	0.188	6.79856576451944e-05	pDC	ControlvsMild
PLAC8	2.90730175692078e-08	0.536529570564317	0.886	0.797	0.000777935804116863	pDC	ControlvsMild
MYL12B	2.18060366394783e-09	0.536380218436922	0.84	0.701	5.83485928399161e-05	pDC	ControlvsMild
HLA-DRB1	9.92859111090835e-15	0.535527162987178	0.966	0.964	2.65669240945686e-10	pDC	ControlvsMild
RPL22	1.25681329703686e-10	0.533955347679624	0.892	0.909	3.36298102021123e-06	pDC	ControlvsMild
RPL36A	1.72429830924261e-09	0.532540659768726	0.912	0.904	4.61387741587136e-05	pDC	ControlvsMild
RPL8	3.99448840577954e-15	0.530224914794859	0.972	0.964	1.06884520761849e-10	pDC	ControlvsMild
COX8A	2.83371762207466e-08	0.528732688770911	0.764	0.614	0.000758246161314738	pDC	ControlvsMild
RPS13	1.00185145502788e-15	0.52621947720637	0.966	0.964	2.68075412336361e-11	pDC	ControlvsMild
RPS15A	9.54449370918484e-15	0.526116975196192	0.972	0.964	2.55391562670368e-10	pDC	ControlvsMild
TMSB10	3.20333603706147e-09	0.525022964765838	0.943	0.924	8.57148656796909e-05	pDC	ControlvsMild
ERH	4.63748763925134e-08	0.522903890061924	0.524	0.294	0.00124089894251087	pDC	ControlvsMild
SYNGR2	1.51761322881765e-07	0.522669762492967	0.67	0.442	0.00406082947767027	pDC	ControlvsMild
SEC61G	2.73096731433511e-07	0.520528987685494	0.769	0.64	0.00730752233969788	pDC	ControlvsMild
HLA-DMA	2.8250803336352e-08	0.516539163063901	0.789	0.614	0.000755934995674108	pDC	ControlvsMild
UQCR11	7.18128452443357e-08	0.515107582742705	0.752	0.65	0.00192156811304793	pDC	ControlvsMild
SLC25A6	1.11367892539567e-07	0.50772564960274	0.803	0.721	0.00297998206857373	pDC	ControlvsMild
NEDD8	1.93988948492773e-08	0.502956287157614	0.57	0.33	0.000519075628376962	pDC	ControlvsMild
CAPG	1.65776428544541e-07	0.501321354693965	0.684	0.452	0.00443584567499482	pDC	ControlvsMild
ATP5F1E	5.45974244680923e-09	0.500932245753709	0.883	0.904	0.000146091788391721	pDC	ControlvsMild
RPL23	1.00138943669546e-07	0.499768428235296	0.883	0.843	0.0026795178547097	pDC	ControlvsMild
ATP5MG	5.87869110838765e-08	0.499072484150356	0.823	0.777	0.00157302016678237	pDC	ControlvsMild
RPL19	7.57377489173534e-17	0.496553508390591	0.977	0.975	2.02659068553054e-12	pDC	ControlvsMild
VAMP2	7.23917504952443e-08	0.495429081919924	0.513	0.264	0.00193705845975175	pDC	ControlvsMild
IL2RG	6.04417148216751e-08	0.494092905579669	0.729	0.558	0.00161729940519838	pDC	ControlvsMild
GSTP1	7.8621416654865e-09	0.493398385475197	0.818	0.68	0.000210375186685088	pDC	ControlvsMild
TRAM1	4.72409630509378e-08	0.492894293068701	0.855	0.726	0.00126407368931699	pDC	ControlvsMild
RBX1	3.08571864706349e-07	0.49241446242316	0.533	0.31	0.00825676595581248	pDC	ControlvsMild
SNRPD2	4.30276352212806e-07	0.492069031318099	0.775	0.65	0.0115133346325103	pDC	ControlvsMild
COPS9	1.00178856874785e-06	0.491446101839675	0.41	0.213	0.026805858522555	pDC	ControlvsMild
RPS25	6.80385072749714e-08	0.490491580925842	0.909	0.873	0.00182057437766368	pDC	ControlvsMild
H3F3A	3.50155471043559e-07	0.48934299811401	0.57	0.376	0.00936946009418355	pDC	ControlvsMild
RPL5	1.00455130374527e-11	0.48736813573256	0.946	0.944	2.6879783785616e-07	pDC	ControlvsMild
ARL6IP5	2.03111963105452e-07	0.4866822668027	0.667	0.442	0.00543486990877568	pDC	ControlvsMild
RPL21	8.13648651683827e-11	0.485028816144077	0.943	0.944	2.17716106217559e-06	pDC	ControlvsMild
EEF1A1	7.50546542737765e-17	0.483985974129309	0.994	0.985	2.00831243905771e-12	pDC	ControlvsMild
CYBA	4.57340009556782e-09	0.483647573702797	0.937	0.919	0.000122375039757204	pDC	ControlvsMild
RPS14	1.7712573224032e-11	0.483557677705905	0.963	0.949	4.73953034328647e-07	pDC	ControlvsMild
SRSF2	1.63592065329641e-07	0.482900628464193	0.53	0.289	0.00437739648409052	pDC	ControlvsMild
KRTCAP2	1.7373594998038e-07	0.480457356587038	0.689	0.477	0.004648826549575	pDC	ControlvsMild
POLR2L	1.00745757695485e-07	0.476357645024562	0.65	0.442	0.00269575498441579	pDC	ControlvsMild
AUP1	8.94543882069282e-07	0.474084536729963	0.319	0.132	0.0239362051964098	pDC	ControlvsMild
RPLP0	7.94182147008239e-13	0.473670041992785	0.963	0.975	2.12507258896465e-08	pDC	ControlvsMild
DYNLT1	3.49519153525775e-07	0.471823494013706	0.613	0.391	0.0093524335100427	pDC	ControlvsMild
CFL1	3.98548712670569e-09	0.471436779600189	0.86	0.782	0.000106643664536391	pDC	ControlvsMild
SNHG29	1.29474595549622e-06	0.470681064852733	0.749	0.604	0.0346448122771677	pDC	ControlvsMild
SRP14	1.03644896558931e-07	0.470677277888053	0.915	0.924	0.00277333014212388	pDC	ControlvsMild
CLIC1	2.04150184767451e-07	0.470103903136695	0.835	0.655	0.00546265064400745	pDC	ControlvsMild
RPL13	8.13644132437981e-11	0.468056738796081	0.977	0.985	2.17714896957755e-06	pDC	ControlvsMild
RPS3	4.22533047821485e-12	0.467323190797617	0.963	0.964	1.13061392936073e-07	pDC	ControlvsMild
RACK1	1.35679266882966e-09	0.467069426489933	0.917	0.888	3.63050582325441e-05	pDC	ControlvsMild
BTF3	2.21848084373192e-09	0.46573649280264	0.872	0.787	5.93621104165787e-05	pDC	ControlvsMild
GNG5	2.45126272497222e-07	0.464161344767488	0.744	0.599	0.00655908879948066	pDC	ControlvsMild
ATRAID	2.47382738159941e-07	0.462783992451481	0.359	0.152	0.0066194673076837	pDC	ControlvsMild
HLA-DPB1	1.35355687631412e-09	0.46061623298191	0.952	0.904	3.62184748964133e-05	pDC	ControlvsMild
EIF3K	1.58797255942719e-06	0.460237638741242	0.735	0.574	0.0424909697451527	pDC	ControlvsMild
UBE2D2	4.3724008255521e-08	0.460041871043273	0.798	0.624	0.00116996701290123	pDC	ControlvsMild
DRAP1	1.46850699088676e-06	0.460007882396425	0.524	0.31	0.0392943100621478	pDC	ControlvsMild
RPL30	3.48691053463484e-13	0.458142036981474	0.957	0.97	9.3302752085759e-09	pDC	ControlvsMild
PTPRE	3.57940975416328e-07	0.454384632017331	0.892	0.827	0.00957778462019011	pDC	ControlvsMild
HMGN3	5.62046513273203e-07	0.453226731765177	0.635	0.411	0.0150392406021644	pDC	ControlvsMild
RPL31	1.17572060576491e-08	0.452490894962776	0.946	0.919	0.000314599319690575	pDC	ControlvsMild
GPR183	1.94660471013685e-08	0.452136244404174	0.963	0.944	0.000520872488338419	pDC	ControlvsMild
LSM5	1.3429793350526e-07	0.451739758062677	0.425	0.203	0.00359354410473376	pDC	ControlvsMild
PTPRC	5.14468995324679e-07	0.450951057248245	0.957	0.843	0.0137661613768978	pDC	ControlvsMild
RABAC1	1.75927402715048e-06	0.450868532767452	0.541	0.315	0.0470746544184925	pDC	ControlvsMild
RPL29	3.1927862960598e-11	0.447580474350508	0.952	0.939	8.54325757099681e-07	pDC	ControlvsMild
LSM3	8.28175715124702e-07	0.445696365670246	0.35	0.152	0.0221603257853068	pDC	ControlvsMild
ATP5IF1	3.31399908356637e-07	0.444801479421547	0.473	0.239	0.00886759874780688	pDC	ControlvsMild
RPS23	5.00995297419369e-11	0.443472793220207	0.974	0.964	1.34056321683475e-06	pDC	ControlvsMild
CKLF	8.8380978406107e-08	0.441929586200921	0.288	0.086	0.00236489822019061	pDC	ControlvsMild
ACTB	1.79099554348157e-08	0.440725539202173	0.991	0.99	0.000479234587524799	pDC	ControlvsMild
POLR2J3	2.44056313265998e-07	0.43843524201739	0.339	0.137	0.00653045883037159	pDC	ControlvsMild
SEC11A	1.04192311251949e-06	0.4365324188013	0.442	0.223	0.0278797786447966	pDC	ControlvsMild
LILRB4	1.11709201576142e-06	0.434866977753201	0.658	0.447	0.0298911481577442	pDC	ControlvsMild
MGST2	1.37075650610591e-06	0.434432918784323	0.416	0.213	0.036678702590382	pDC	ControlvsMild
NDUFA4	1.00971558086194e-07	0.434032604014285	0.738	0.594	0.00270179695127039	pDC	ControlvsMild
COX6C	1.16994061822876e-06	0.433414920983437	0.752	0.645	0.031305271062565	pDC	ControlvsMild
SEM1	3.79632158231696e-07	0.432565796521087	0.644	0.426	0.0101581972899637	pDC	ControlvsMild
RPL7A	3.45271554231383e-13	0.431602741997201	0.966	0.97	9.23877624812334e-09	pDC	ControlvsMild
RPS15	6.44529888562339e-09	0.430404325306768	0.932	0.939	0.000172463307581511	pDC	ControlvsMild
RPS4X	1.17413915920656e-10	0.4288446712076	0.96	0.949	3.14176156220492e-06	pDC	ControlvsMild
TRAPPC1	1.51184817827537e-06	0.428844486698486	0.501	0.294	0.0404540335542923	pDC	ControlvsMild
ATP6V0E1	4.76841260630315e-07	0.42126545564965	0.678	0.477	0.012759318451946	pDC	ControlvsMild
RPL11	1.27147101291426e-11	0.418146495824253	0.98	0.995	3.40220213635598e-07	pDC	ControlvsMild
ARPC3	2.44943283950547e-08	0.416703387259354	0.897	0.863	0.000655419239194874	pDC	ControlvsMild
MYL6	3.71950981194777e-08	0.415581725074931	0.923	0.868	0.000995266435480985	pDC	ControlvsMild
HLA-DPA1	1.942374619236e-10	0.415090022543735	0.972	0.939	5.1974060061517e-06	pDC	ControlvsMild
RPL28	6.49361157510742e-14	0.412694029056716	0.974	0.985	1.73756058526724e-09	pDC	ControlvsMild
PDIA6	5.77919427618323e-07	0.411519793641973	0.704	0.487	0.0154639680442111	pDC	ControlvsMild
UQCRH	3.37144792124931e-07	0.410780323074782	0.615	0.411	0.0090213203476789	pDC	ControlvsMild
ATP5PF	1.36045611535813e-06	0.410555489867353	0.575	0.34	0.0364030847347528	pDC	ControlvsMild
NDUFAF3	3.40928834910402e-08	0.409812074001119	0.43	0.188	0.000912257376453254	pDC	ControlvsMild
PTRHD1	1.57897084272297e-07	0.40758534552078	0.387	0.173	0.00422501018095813	pDC	ControlvsMild
RPS18	4.06806607294929e-08	0.402609525665914	0.96	0.959	0.00108853311979977	pDC	ControlvsMild
NDUFB2	1.68675031618439e-06	0.395755981706217	0.598	0.401	0.045134064960462	pDC	ControlvsMild
RPS7	2.62209498914223e-12	0.395571624871921	0.966	0.959	7.01620177194677e-08	pDC	ControlvsMild
PHB2	1.47007098162956e-06	0.392948823225488	0.419	0.208	0.0393361593264437	pDC	ControlvsMild
HLA-B	5.4068380256909e-10	0.392818184970764	0.983	0.975	1.44676171891437e-05	pDC	ControlvsMild
RPL18A	4.48061546584384e-07	0.391713150149792	0.94	0.954	0.011989230863505	pDC	ControlvsMild
MICOS13	7.77723405546067e-07	0.387724180795578	0.316	0.122	0.0208103228856017	pDC	ControlvsMild
RPS5	1.31058269247477e-10	0.382864941910736	0.966	0.959	3.50685716852399e-06	pDC	ControlvsMild
RPS8	1.119282818105e-13	0.37806095174287	0.991	0.985	2.99497696468535e-09	pDC	ControlvsMild
RPS19	8.3100535040031e-07	0.369929002462048	0.954	0.954	0.0222360411660115	pDC	ControlvsMild
RPLP1	8.43629174203353e-08	0.367837116462678	0.989	0.99	0.00225738294433333	pDC	ControlvsMild
SPCS3	1.3919634218464e-06	0.364696130505463	0.829	0.711	0.037246157241766	pDC	ControlvsMild
TRMT112	1.24719921568822e-06	0.36276928872369	0.507	0.264	0.0333725566133855	pDC	ControlvsMild
RPS24	7.4728874166369e-10	0.359989001445342	0.96	0.98	1.9995952149437e-05	pDC	ControlvsMild
RPS11	1.00617743359515e-06	0.359038741915568	0.923	0.934	0.0269232957681391	pDC	ControlvsMild
RPL9	1.40774128972404e-06	0.357410666170075	0.926	0.904	0.0376683414304358	pDC	ControlvsMild
UBA52	1.9194591654181e-07	0.355788380384213	0.94	0.929	0.00513608883482574	pDC	ControlvsMild
FAU	3.13036485378509e-09	0.347792639871196	0.972	0.975	8.37623027575815e-05	pDC	ControlvsMild
RPL6	1.33381538007581e-07	0.334608142173765	0.972	0.959	0.00356902319400686	pDC	ControlvsMild
GZMB	3.27421420559846e-18	0.333817545918063	0.94	0.924	8.76114237134037e-14	pDC	ControlvsMild
TMBIM6	1.18619296785883e-06	0.315537386863952	0.923	0.909	0.0317401514339666	pDC	ControlvsMild
RPL12	8.32150034073828e-09	0.30953584451705	0.977	0.98	0.000222666706117475	pDC	ControlvsMild
PTMA	2.99084526454291e-08	0.293573519418819	0.98	0.98	0.000800290375886391	pDC	ControlvsMild
IGHG2	3.61379976564731e-08	-0.28184	0.123	0.325	0.000966980541291908	pDC	ControlvsMild
IGHD	2.81467268447526e-09	-0.343496	0.131	0.345	7.53150116911891e-05	pDC	ControlvsMild
ELMO1	1.81520158735496e-06	-0.382942	0.758	0.853	0.048571164074444	pDC	ControlvsMild
MT-CO3	8.9228812889486e-08	-0.394023	0.593	0.843	0.00238758457529687	pDC	ControlvsMild
AC009570.2	4.00604538586666e-07	-0.400862	0.142	0.315	0.010719376243502	pDC	ControlvsMild
MALAT1	9.90689136721719e-17	-0.410419	0.994	1	2.65088599203998e-12	pDC	ControlvsMild
PRRC2B	1.71489390859478e-06	-0.431446	0.345	0.513	0.0458871312061792	pDC	ControlvsMild
BABAM2	8.90118454613726e-07	-0.435849	0.256	0.437	0.0238177896085541	pDC	ControlvsMild
ARID1B	2.06256840088225e-07	-0.462874	0.698	0.812	0.00551902052708073	pDC	ControlvsMild
SFPQ	6.63818385474895e-08	-0.46303	0.798	0.883	0.00177624523585372	pDC	ControlvsMild
H1FX	6.21696582687396e-08	-0.463716	0.359	0.584	0.00166353571595493	pDC	ControlvsMild
EIF4G2	2.92738030955123e-07	-0.466561	0.758	0.843	0.00783308423229718	pDC	ControlvsMild
NABP1	1.35033692585504e-06	-0.481836	0.157	0.32	0.0361323154620291	pDC	ControlvsMild
SNRNP200	8.84384613462963e-07	-0.484309	0.379	0.548	0.023664363487042	pDC	ControlvsMild
ADAM10	7.9668286117047e-07	-0.485707	0.593	0.736	0.0213176399991994	pDC	ControlvsMild
TLN1	1.03447785221974e-06	-0.492741	0.59	0.69	0.0276805583696958	pDC	ControlvsMild
IGLC1	4.23132684884107e-12	-0.494014	0.125	0.371	1.13221843821289e-07	pDC	ControlvsMild
YTHDF1	3.15393234982036e-10	-0.505617	0.117	0.33	8.43929218164931e-06	pDC	ControlvsMild
STK38	1.09684183684381e-07	-0.508686	0.319	0.503	0.00293492938702666	pDC	ControlvsMild
LYN	3.43552498456831e-08	-0.50998	0.755	0.817	0.000919277775370787	pDC	ControlvsMild
CMPK1	5.92226067916439e-09	-0.511029	0.519	0.701	0.000158467851253081	pDC	ControlvsMild
TRA2B	9.31931184974354e-07	-0.511404	0.615	0.746	0.0249366146475438	pDC	ControlvsMild
LPP	3.1181403713523e-07	-0.516936	0.533	0.706	0.00834352000566449	pDC	ControlvsMild
PIK3AP1	7.58172788440763e-07	-0.52785	0.607	0.726	0.0202871874730979	pDC	ControlvsMild
CLASP2	9.35718530060593e-07	-0.543039	0.604	0.756	0.0250379564273613	pDC	ControlvsMild
BMT2	2.87354528002442e-07	-0.551143	0.097	0.254	0.00768903246028935	pDC	ControlvsMild
GLS	2.36031513948688e-08	-0.552493	0.593	0.756	0.000631573125023898	pDC	ControlvsMild
RPS6KA2	1.98735151228653e-07	-0.554928	0.328	0.528	0.00531775517657631	pDC	ControlvsMild
APP	2.26674601231939e-09	-0.557875	0.852	0.904	6.06535897976421e-05	pDC	ControlvsMild
PACSIN1	7.8873452291304e-07	-0.559214	0.581	0.711	0.0211049583641071	pDC	ControlvsMild
IRF8	1.16294747284382e-08	-0.570029	0.883	0.929	0.00031118148478355	pDC	ControlvsMild
PCNX1	8.78135648237172e-07	-0.571556	0.538	0.695	0.0234971536755302	pDC	ControlvsMild
DAP	4.21563413553225e-07	-0.573524	0.293	0.472	0.0112801938198572	pDC	ControlvsMild
RANBP2	5.13927816515809e-07	-0.586955	0.897	0.939	0.01375168051433	pDC	ControlvsMild
PRKCH	6.56817071884196e-07	-0.591773	0.148	0.32	0.0175751112094773	pDC	ControlvsMild
GMDS	5.57353590113817e-07	-0.598238	0.262	0.447	0.0149136673642655	pDC	ControlvsMild
DMXL2	5.36500639853105e-10	-0.600387	0.279	0.518	1.43556841211894e-05	pDC	ControlvsMild
SYAP1	9.91777904153829e-07	-0.60057	0.65	0.756	0.0265379931593482	pDC	ControlvsMild
NFAT5	4.92544689088139e-07	-0.600592	0.456	0.645	0.0131795107906204	pDC	ControlvsMild
COBLL1	2.59482936211446e-09	-0.601411	0.778	0.863	6.94324440714588e-05	pDC	ControlvsMild
GPR89B	2.84848532044848e-11	-0.60902	0.091	0.305	7.62197702045603e-07	pDC	ControlvsMild
ATP2C1	4.69261626849723e-10	-0.610672	0.254	0.503	1.25565026112449e-05	pDC	ControlvsMild
CERS6	1.53705917028932e-08	-0.615971	0.59	0.741	0.000411286292786015	pDC	ControlvsMild
INTS6	1.26717394708786e-07	-0.623167	0.382	0.574	0.00339070404761768	pDC	ControlvsMild
PAG1	1.75586384194507e-06	-0.623464	0.556	0.701	0.0469834046827661	pDC	ControlvsMild
CORO7	3.36386227311202e-08	-0.629494	0.493	0.675	0.000900102267039315	pDC	ControlvsMild
CCDC117	9.97166592925218e-11	-0.635141	0.111	0.325	2.6682183693493e-06	pDC	ControlvsMild
AC021594.2	9.97675509347121e-07	-0.642462	0.416	0.594	0.0266958012791103	pDC	ControlvsMild
AKAP17A	5.05856717250399e-08	-0.647729	0.208	0.391	0.00135357140401862	pDC	ControlvsMild
STAP1	1.15057036909308e-06	-0.65966	0.299	0.477	0.0307869619361928	pDC	ControlvsMild
USPL1	8.02534410893041e-10	-0.659938	0.191	0.416	2.1474215766676e-05	pDC	ControlvsMild
IFRD1	2.97854836086855e-08	-0.665977	0.564	0.721	0.000796999970401207	pDC	ControlvsMild
IKZF2	1.77811788939704e-07	-0.672041	0.188	0.381	0.00475788784844861	pDC	ControlvsMild
GMDS-DT	3.96159122391236e-08	-0.673903	0.271	0.467	0.00106004257969447	pDC	ControlvsMild
MAP4K4	1.38999651508238e-10	-0.678655	0.692	0.822	3.71935267505743e-06	pDC	ControlvsMild
TCP1	4.20558579857778e-12	-0.704749	0.276	0.533	1.12533064798344e-07	pDC	ControlvsMild
PDE7A	3.39708780671829e-07	-0.706083	0.655	0.782	0.00908992755321681	pDC	ControlvsMild
CDV3	3.41130429601607e-13	-0.710526	0.544	0.761	9.12796803527981e-09	pDC	ControlvsMild
MT-ND4L	1.54333130976107e-15	-0.713805	0.519	0.868	4.12964591865866e-11	pDC	ControlvsMild
C4orf33	1.56804621445263e-07	-0.716771	0.165	0.34	0.00419577806063236	pDC	ControlvsMild
RERE	9.60352605658383e-10	-0.720729	0.575	0.736	2.5697115022207e-05	pDC	ControlvsMild
ZSWIM6	1.43976484546504e-08	-0.722187	0.533	0.711	0.000385252277349535	pDC	ControlvsMild
NIN	1.38782767764319e-10	-0.729497	0.578	0.751	3.71354929983764e-06	pDC	ControlvsMild
TACC1	9.72471755790804e-11	-0.731075	0.481	0.685	2.60213992414503e-06	pDC	ControlvsMild
JMY	1.32338868322811e-07	-0.732296	0.353	0.533	0.00354112343858178	pDC	ControlvsMild
CENPC	4.7500316503403e-11	-0.734921	0.541	0.731	1.27101346899806e-06	pDC	ControlvsMild
STIP1	5.43836055819682e-13	-0.737064	0.236	0.513	1.45519651816231e-08	pDC	ControlvsMild
GATAD2A	9.19950155010984e-07	-0.766677	0.336	0.492	0.0246160262477839	pDC	ControlvsMild
SCLT1	1.16624074723401e-06	-0.776435	0.496	0.655	0.0312062699144877	pDC	ControlvsMild
ABHD3	2.25485618929603e-11	-0.786014	0.128	0.355	6.03354419131831e-07	pDC	ControlvsMild
MAP2K3	3.08086482317705e-09	-0.787971	0.339	0.553	8.24377809385714e-05	pDC	ControlvsMild
IGLC3	3.80226285517438e-14	-0.792972	0.157	0.452	1.01740949478756e-09	pDC	ControlvsMild
TWISTNB	1.25173579250622e-06	-0.795049	0.353	0.528	0.0334939463358814	pDC	ControlvsMild
HLA-DQA2	4.19588447509246e-16	-0.797517	0.311	0.731	1.12273476784524e-11	pDC	ControlvsMild
IER5	1.42500574354235e-17	-0.801256	0.037	0.289	3.81303036857062e-13	pDC	ControlvsMild
AC126696.1	9.20482641989205e-15	-0.804587	0.048	0.279	2.46302745343471e-10	pDC	ControlvsMild
ZFAT	4.33516783865178e-12	-0.806998	0.735	0.848	1.16000421026644e-07	pDC	ControlvsMild
TSPYL2	2.81870512772915e-11	-0.809311	0.644	0.873	7.54229118077766e-07	pDC	ControlvsMild
JOSD1	7.58542116267841e-09	-0.813403	0.647	0.772	0.000202970699470949	pDC	ControlvsMild
SEMA4D	1.36630775553993e-11	-0.819979	0.217	0.462	3.65596629227374e-07	pDC	ControlvsMild
CD83	5.48779171428823e-10	-0.827811	0.826	0.883	1.46842330690924e-05	pDC	ControlvsMild
PHYH	1.72775401288401e-06	-0.828733	0.271	0.442	0.0462312418767503	pDC	ControlvsMild
CPEB4	4.08505010437342e-10	-0.830426	0.154	0.365	1.09307770692824e-05	pDC	ControlvsMild
PLCB1	3.71983908386249e-07	-0.833518	0.131	0.299	0.00995354542059925	pDC	ControlvsMild
IGKC	1.77654360502706e-21	-0.835286	0.832	0.919	4.7536753783314e-17	pDC	ControlvsMild
MORF4L2	2.35365811143146e-14	-0.83829	0.632	0.827	6.2979183745683e-10	pDC	ControlvsMild
ABCG1	5.39639009266449e-13	-0.903252	0.33	0.624	1.44396606099517e-08	pDC	ControlvsMild
ACSL1	9.4162569007265e-12	-0.932057	0.376	0.609	2.5196020214964e-07	pDC	ControlvsMild
PELI1	1.48167510417167e-07	-0.957499	0.188	0.371	0.00396466624374256	pDC	ControlvsMild
HSPA4	1.37132250733628e-18	-0.967334	0.311	0.609	3.66938476513041e-14	pDC	ControlvsMild
FAM107B	2.10187996346876e-15	-1.0084	0.336	0.65	5.6242104062497e-11	pDC	ControlvsMild
NKRF	7.67755911892235e-14	-1.00923	0.1	0.34	2.05436126904124e-09	pDC	ControlvsMild
IGHG3	4.01507392955274e-21	-1.01113	0.134	0.482	1.07435348206972e-16	pDC	ControlvsMild
IGLC2	5.66754275993847e-14	-1.02015	0.322	0.635	1.51652109170433e-09	pDC	ControlvsMild
RALGAPA1	6.3300661147144e-10	-1.02921	0.752	0.812	1.69379909097528e-05	pDC	ControlvsMild
CCDC138	9.03654650503117e-11	-1.04072	0.575	0.731	2.41799911381624e-06	pDC	ControlvsMild
RGS2	1.59609188931029e-18	-1.05315	0.823	0.919	4.27082267741648e-14	pDC	ControlvsMild
NR4A1	1.5748855554906e-17	-1.06005	0.681	0.827	4.21407876938175e-13	pDC	ControlvsMild
BTBD9	2.3238860358232e-08	-1.06704	0.359	0.553	0.000621825425465573	pDC	ControlvsMild
ELOVL5	9.55235146389277e-15	-1.08245	0.484	0.69	2.55601820470843e-10	pDC	ControlvsMild
HSPB1	6.00241321397311e-14	-1.11384	0.211	0.472	1.60612572779493e-09	pDC	ControlvsMild
FKBP4	2.49075037353445e-26	-1.16238	0.074	0.442	6.66474984950348e-22	pDC	ControlvsMild
ZFAND2A	2.9013097307165e-13	-1.16273	0.174	0.416	7.76332457745121e-09	pDC	ControlvsMild
CACYBP	4.9784559307841e-17	-1.17179	0.228	0.518	1.33213523795921e-12	pDC	ControlvsMild
MAN1A1	7.24528799581254e-17	-1.19648	0.681	0.843	1.93869416191952e-12	pDC	ControlvsMild
DNAJA4	4.99635743882731e-29	-1.22104	0.023	0.386	1.33692532348141e-24	pDC	ControlvsMild
PPP1R15A	4.03874585991649e-18	-1.24296	0.735	0.878	1.08068761719645e-13	pDC	ControlvsMild
HSP90AB1	7.94640954778514e-33	-1.25091	0.934	0.97	2.12630026679635e-28	pDC	ControlvsMild
DNAJA1	3.68893261816435e-26	-1.29634	0.729	0.888	9.87084589968416e-22	pDC	ControlvsMild
DNAJB6	1.68849125762604e-24	-1.34705	0.51	0.777	4.51806490715575e-20	pDC	ControlvsMild
HOMER1	4.57131229549496e-12	-1.35946	0.268	0.508	1.22319174402854e-07	pDC	ControlvsMild
IGHA1	3.40879823859065e-25	-1.46443	0.302	0.711	9.12126232682087e-21	pDC	ControlvsMild
CHORDC1	4.77484025145544e-29	-1.47201	0.268	0.68	1.27765175448445e-24	pDC	ControlvsMild
HSPE1	3.99777466382749e-22	-1.55264	0.547	0.792	1.06972454454696e-17	pDC	ControlvsMild
IGHG1	4.75390105517455e-35	-1.56136	0.353	0.761	1.27204884434361e-30	pDC	ControlvsMild
HSPA6	3.3297211184847e-33	-2.3292	0	0.36	8.90966776884137e-29	pDC	ControlvsMild
HSPA8	2.94550476946491e-53	-2.35389	0.769	0.98	7.8815816621342e-49	pDC	ControlvsMild
HSPD1	2.54426211460244e-39	-2.79052	0.695	0.893	6.80793656625322e-35	pDC	ControlvsMild
HSPH1	5.02805349374653e-46	-2.81582	0.595	0.893	1.3454065538567e-41	pDC	ControlvsMild
HSP90AA1	2.12753477558007e-49	-2.91952	0.877	0.975	5.69285755249715e-45	pDC	ControlvsMild
DNAJB1	1.5045004334232e-56	-3.5694	0.197	0.807	4.02574225975381e-52	pDC	ControlvsMild
HSPA1B	2.00194858766251e-59	-4.08484	0.085	0.731	5.35681403086734e-55	pDC	ControlvsMild
HSPA1A	3.75893602398854e-75	-4.90527	0.066	0.817	1.00581610129885e-70	pDC	ControlvsMild
TPSD1	9.85225905820957e-11	1.30561582423583	0.864	0.288	2.63626747879572e-06	Mast	ControlvsMild
ANXA1	1.3560987678868e-08	1.23314	0.986	0.827	0.000362864908311149	Mast	ControlvsMild
TPSB2	9.49712592808783e-12	1.18867710840599	0.993	0.865	2.54124095583774e-07	Mast	ControlvsMild
VIM	7.87562697727313e-10	1.02693882927955	0.986	0.942	2.10736026657874e-05	Mast	ControlvsMild
PPP1R15A	1.1690502471904e-07	-0.801824	0.814	0.923	0.00312814465143207	Mast	ControlvsMild
NR4A1	5.3679165808973e-07	-1.21418	0.5	0.75	0.014363471187165	Mast	ControlvsMild
IGHG1	2.16072173775174e-07	-1.73935	0.386	0.673	0.00578165922587612	Mast	ControlvsMild
HSPD1	1.32148983086578e-08	-1.78791	0.486	0.769	0.000353604248943066	Mast	ControlvsMild
HSPH1	2.31448645759874e-11	-1.83414	0.464	0.827	6.1931028632427e-07	Mast	ControlvsMild
HSP90AA1	1.30677592981348e-17	-1.99857	0.736	0.962	3.49667103299492e-13	Mast	ControlvsMild
HSPA1B	5.13863206170712e-15	-2.58269	0.171	0.692	1.37499516707159e-10	Mast	ControlvsMild
DNAJB1	1.90539985767291e-16	-2.7058	0.4	0.885	5.09846893916118e-12	Mast	ControlvsMild
HSPA1A	2.81835992433512e-16	-2.91869	0.236	0.788	7.54136748553591e-12	Mast	ControlvsMild
IGLC2	9.72303673762079e-08	2.75427689136234	0.383	0.613	0.00260169017025257	Myeloid	ControlvsMild
IGLC3	1.95293550656621e-08	2.44564658351883	0.211	0.4	0.000522566482846985	Myeloid	ControlvsMild
C5AR1	1.39440332893024e-13	1.35570767779746	0.378	0.221	3.73114442755154e-09	Myeloid	ControlvsMild
IGLC1	1.00856819499771e-09	1.03728774077593	0.216	0.414	2.69872677617488e-05	Myeloid	ControlvsMild
ANKRD28	1.43725010273415e-11	0.887778188027069	0.476	0.357	3.84579382489603e-07	Myeloid	ControlvsMild
IGHG2	1.61284096799705e-09	0.853396728041935	0.157	0.337	4.31563986216651e-05	Myeloid	ControlvsMild
CXCR4	1.52674317201764e-14	0.840168583899238	0.639	0.551	4.08525937968481e-10	Myeloid	ControlvsMild
ZEB2	1.00296021528229e-07	0.742213989485289	0.73	0.707	0.00268372094405236	Myeloid	ControlvsMild
IGHA1	1.00565342474933e-06	0.720028729328417	0.44	0.753	0.0269092743394425	Myeloid	ControlvsMild
SYTL3	6.35727454366812e-07	0.688265698944411	0.496	0.442	0.0170107952239472	Myeloid	ControlvsMild
ZFP36L2	3.27664685612255e-07	0.618088420485766	0.583	0.551	0.00876765165761271	Myeloid	ControlvsMild
CHSY1	4.40807059600961e-11	0.616917588886387	0.284	0.136	1.17951153008025e-06	Myeloid	ControlvsMild
TSC22D3	5.00633751813441e-09	0.607289556319976	0.534	0.442	0.000133959579310241	Myeloid	ControlvsMild
IGKC	1.27306505350984e-08	0.57949767293892	0.668	0.788	0.000340646747018163	Myeloid	ControlvsMild
BTG1	4.35189152829268e-07	0.499205675232344	0.721	0.737	0.0116447913514055	Myeloid	ControlvsMild
EZR	1.005216876594e-11	0.490337407304128	0.849	0.803	2.68975931839021e-07	Myeloid	ControlvsMild
STK17B	1.1899336090644e-06	0.395486009937137	0.784	0.805	0.0318402435113451	Myeloid	ControlvsMild
H3F3B	1.11200243950764e-06	0.358183650349687	0.754	0.838	0.0297549612763455	Myeloid	ControlvsMild
IGHG1	7.25832564672484e-24	0.273612306689156	0.382	0.683	1.94218277655063e-19	Myeloid	ControlvsMild
MAP2K3	1.15253821497387e-10	-0.250274	0.238	0.409	3.08396175562707e-06	Myeloid	ControlvsMild
BABAM2	1.25123981925298e-11	-0.251959	0.187	0.357	3.34806750835713e-07	Myeloid	ControlvsMild
DENND1B	7.57002604497754e-07	-0.253127	0.364	0.521	0.0202558756911509	Myeloid	ControlvsMild
SERPINB6	3.02178777582565e-09	-0.253128	0.218	0.365	8.08569973055426e-05	Myeloid	ControlvsMild
GNAI2	1.16872970884728e-08	-0.253912	0.434	0.597	0.000312728695493354	Myeloid	ControlvsMild
APMAP	1.32724099533341e-10	-0.254009	0.259	0.433	3.55143145531314e-06	Myeloid	ControlvsMild
CLTB	2.6812970585943e-10	-0.254716	0.239	0.407	7.17461466938663e-06	Myeloid	ControlvsMild
HLA-DOA	1.39140294927176e-09	-0.255153	0.278	0.44	3.72311601166137e-05	Myeloid	ControlvsMild
FAM110A	9.02061557487105e-08	-0.255395	0.152	0.269	0.002413736315524	Myeloid	ControlvsMild
PA2G4	2.28165609231985e-09	-0.255461	0.376	0.562	6.10525537182945e-05	Myeloid	ControlvsMild
CNDP2	1.17984713935758e-09	-0.255656	0.211	0.361	3.15703497549303e-05	Myeloid	ControlvsMild
TCF12	1.62330088595289e-11	-0.255672	0.425	0.646	4.34362851063274e-07	Myeloid	ControlvsMild
SRP14	7.1645300473632e-08	-0.255877	0.652	0.827	0.00191708495007344	Myeloid	ControlvsMild
HLA-DQB2	6.46423477208747e-09	-0.255899	0.143	0.276	0.000172969994031517	Myeloid	ControlvsMild
RPL10A	3.74122336665096e-09	-0.256319	0.799	0.882	0.000100107654844846	Myeloid	ControlvsMild
ANKRD37	2.43676817435606e-10	-0.256618	0.13	0.267	6.52030428094194e-06	Myeloid	ControlvsMild
AL390957.1	7.63472538615928e-10	-0.256926	0.189	0.335	2.0428998188285e-05	Myeloid	ControlvsMild
DNAJA2	6.79186868963055e-13	-0.258248	0.258	0.462	1.81736822397134e-08	Myeloid	ControlvsMild
ANXA11	7.33143144038318e-12	-0.258597	0.331	0.536	1.96174442481773e-07	Myeloid	ControlvsMild
PEBP1	1.58375327919023e-08	-0.258873	0.295	0.46	0.000423780702445721	Myeloid	ControlvsMild
VPS35	3.86480123402748e-09	-0.260391	0.459	0.641	0.000103414351420107	Myeloid	ControlvsMild
MRPS6	6.73182154319353e-13	-0.260682	0.179	0.359	1.80130080852772e-08	Myeloid	ControlvsMild
FAM50A	2.33828874462191e-11	-0.26107	0.155	0.304	6.2567930228593e-07	Myeloid	ControlvsMild
UBB	2.63872861594962e-08	-0.261228	0.646	0.807	0.0007060710030558	Myeloid	ControlvsMild
UBXN1	3.60443989996435e-08	-0.261472	0.423	0.58	0.00096447602843246	Myeloid	ControlvsMild
PGK1	1.24032513063528e-07	-0.262136	0.59	0.759	0.00331886198455387	Myeloid	ControlvsMild
NME2	1.51109631255734e-07	-0.26295	0.617	0.792	0.00404339151314092	Myeloid	ControlvsMild
HLA-DPB1	1.51469941008928e-10	-0.262953	0.845	0.917	4.05303268151689e-06	Myeloid	ControlvsMild
SRSF9	4.96739754543552e-12	-0.263236	0.292	0.492	1.32917623520764e-07	Myeloid	ControlvsMild
KHDRBS1	2.74076574875963e-08	-0.263411	0.48	0.646	0.000733374099053101	Myeloid	ControlvsMild
ACTN1	4.27146713472074e-11	-0.266202	0.201	0.359	1.14295917590858e-06	Myeloid	ControlvsMild
PLXNC1	9.73514513149049e-10	-0.267234	0.345	0.536	2.60493013428423e-05	Myeloid	ControlvsMild
RTRAF	7.16413484075202e-09	-0.268564	0.342	0.51	0.000191697920068842	Myeloid	ControlvsMild
JOSD1	1.92281725738008e-08	-0.26916	0.466	0.639	0.000514507441729761	Myeloid	ControlvsMild
CCT4	3.71114589047127e-11	-0.269456	0.346	0.543	9.93028417372302e-07	Myeloid	ControlvsMild
MKNK2	4.68524536156656e-11	-0.269826	0.182	0.339	1.25367795384798e-06	Myeloid	ControlvsMild
GNPTAB	5.61011069527172e-11	-0.269982	0.228	0.403	1.50115341984081e-06	Myeloid	ControlvsMild
PLCL1	3.46602463796129e-08	-0.270519	0.171	0.309	0.000927438872625683	Myeloid	ControlvsMild
STOM	4.55882489306584e-12	-0.272038	0.161	0.324	1.21985036488656e-07	Myeloid	ControlvsMild
NECTIN2	6.04936213803292e-09	-0.273221	0.184	0.319	0.000161868832089485	Myeloid	ControlvsMild
CHAF1A	6.56739476515236e-15	-0.273553	0.121	0.287	1.75730349125947e-10	Myeloid	ControlvsMild
JUN	4.30158466636604e-09	-0.273687	0.33	0.532	0.000115101802502622	Myeloid	ControlvsMild
EIF4H	3.36676609160373e-11	-0.274289	0.4	0.593	9.00879270791327e-07	Myeloid	ControlvsMild
RPS6	8.06021457244659e-10	-0.274441	0.891	0.934	2.15675221529526e-05	Myeloid	ControlvsMild
YBX3	7.24925175798986e-08	-0.27505	0.419	0.591	0.00193975478540293	Myeloid	ControlvsMild
SLC41A2	1.54353377024532e-09	-0.275304	0.161	0.306	4.13018766242243e-05	Myeloid	ControlvsMild
MORF4L2	5.27704754779355e-10	-0.27561	0.355	0.536	1.4120323828386e-05	Myeloid	ControlvsMild
EIF4B	6.89395371414607e-09	-0.277121	0.55	0.716	0.000184468413483121	Myeloid	ControlvsMild
NCOR2	1.14224942669946e-11	-0.277203	0.275	0.462	3.05643101596242e-07	Myeloid	ControlvsMild
GPR160	1.42024691344248e-18	-0.277269	0.097	0.28	3.80029669098939e-14	Myeloid	ControlvsMild
MIR924HG	4.67357678921227e-08	-0.278085	0.237	0.381	0.00125055567725742	Myeloid	ControlvsMild
CIITA	2.52202636755905e-11	-0.278991	0.362	0.56	6.7484381543145e-07	Myeloid	ControlvsMild
LINC01578	4.08336831816684e-13	-0.280378	0.318	0.523	1.09262769457508e-08	Myeloid	ControlvsMild
GNB2	4.30690025690814e-12	-0.280969	0.301	0.501	1.15244037074348e-07	Myeloid	ControlvsMild
RAB21	1.77970857945261e-11	-0.281683	0.375	0.573	4.7621442168993e-07	Myeloid	ControlvsMild
AUTS2	3.91706878204113e-07	-0.28184	0.362	0.523	0.0104812926469856	Myeloid	ControlvsMild
RPS2	1.92527474262889e-10	-0.281938	0.822	0.882	5.15165015632637e-06	Myeloid	ControlvsMild
PSMD2	1.80276595091974e-09	-0.282768	0.257	0.407	4.82384113147103e-05	Myeloid	ControlvsMild
BRD7	1.7946795543838e-12	-0.282795	0.166	0.33	4.80220355162017e-08	Myeloid	ControlvsMild
YTHDF1	5.34890371059947e-20	-0.284197	0.076	0.252	1.43125965488221e-15	Myeloid	ControlvsMild
EZH2	6.18114517339575e-14	-0.285167	0.167	0.352	1.65395082549724e-09	Myeloid	ControlvsMild
H2AFY	1.04709537123635e-07	-0.287505	0.495	0.667	0.00280181779435423	Myeloid	ControlvsMild
ARF3	2.40205062850718e-09	-0.290239	0.221	0.372	6.4274070717595e-05	Myeloid	ControlvsMild
RAC1	1.38565482459365e-06	-0.290527	0.512	0.683	0.0370773517964769	Myeloid	ControlvsMild
NBPF14	1.76704772826909e-10	-0.291643	0.297	0.47	4.72826631130242e-06	Myeloid	ControlvsMild
PSMA6	1.50950876469912e-08	-0.292083	0.42	0.6	0.00040391435525819	Myeloid	ControlvsMild
GOLIM4	4.03145762663975e-09	-0.29227	0.207	0.352	0.000107873743173626	Myeloid	ControlvsMild
AHSA1	3.06277239633717e-14	-0.292398	0.147	0.322	8.195366378119e-10	Myeloid	ControlvsMild
NAAA	2.89560717948948e-07	-0.294542	0.303	0.446	0.00774806569087794	Myeloid	ControlvsMild
ACTB	2.05313403105709e-11	-0.294584	0.989	0.998	5.49377604030257e-07	Myeloid	ControlvsMild
AP2S1	4.27554465378861e-07	-0.296668	0.394	0.547	0.0114405023846076	Myeloid	ControlvsMild
CDC37	5.04284710733993e-08	-0.297351	0.513	0.678	0.00134936502898202	Myeloid	ControlvsMild
TUBA1B	1.90972349687411e-07	-0.297431	0.436	0.615	0.00511003813293573	Myeloid	ControlvsMild
CAPZB	1.73884999140539e-07	-0.297569	0.719	0.877	0.00465281480700254	Myeloid	ControlvsMild
SIRPA	6.73681509184987e-07	-0.299058	0.248	0.365	0.0180263698227719	Myeloid	ControlvsMild
ARHGAP31	9.3312992033509e-12	-0.299846	0.327	0.53	2.49686904083263e-07	Myeloid	ControlvsMild
AZIN1	6.86338228403061e-10	-0.300725	0.449	0.637	1.83650383156091e-05	Myeloid	ControlvsMild
OTULIN	3.07163600058658e-15	-0.300888	0.259	0.475	8.21908361036957e-11	Myeloid	ControlvsMild
BCL3	1.17136028427205e-12	-0.300905	0.195	0.372	3.13432584865516e-08	Myeloid	ControlvsMild
IGHM	6.149170401891e-16	-0.301053	0.215	0.438	1.64539501613799e-11	Myeloid	ControlvsMild
ZDHHC20	2.92951163698191e-09	-0.301845	0.314	0.49	7.8387872382362e-05	Myeloid	ControlvsMild
ATP5F1A	1.89486938283868e-09	-0.302281	0.509	0.681	5.07029149459974e-05	Myeloid	ControlvsMild
NFE2L3	2.57742411052529e-17	-0.302386	0.098	0.267	6.89667143494357e-13	Myeloid	ControlvsMild
ADAM9	1.77014891697323e-08	-0.302432	0.195	0.328	0.000473656447203697	Myeloid	ControlvsMild
PTP4A2	6.81285581489549e-15	-0.302632	0.245	0.446	1.82298395894974e-10	Myeloid	ControlvsMild
RPL14	1.88688452043868e-11	-0.304345	0.878	0.937	5.04892559978983e-07	Myeloid	ControlvsMild
LYN	9.8803854633878e-11	-0.304602	0.735	0.875	2.64379354229331e-06	Myeloid	ControlvsMild
COTL1	3.54705947462035e-11	-0.304965	0.723	0.873	9.49122174218913e-07	Myeloid	ControlvsMild
GZF1	7.23920186023216e-10	-0.305321	0.137	0.267	1.93706563376092e-05	Myeloid	ControlvsMild
PRR13	4.64329509523373e-08	-0.306015	0.597	0.779	0.00124245290158264	Myeloid	ControlvsMild
PLCL2	1.26718613049468e-16	-0.307171	0.225	0.451	3.39073664797766e-12	Myeloid	ControlvsMild
MOB1A	1.29235706810374e-08	-0.308965	0.658	0.801	0.0003458089042832	Myeloid	ControlvsMild
ICAM1	2.95390219331037e-09	-0.310046	0.364	0.543	7.90405148885989e-05	Myeloid	ControlvsMild
RASSF5	2.76257187927407e-07	-0.310305	0.452	0.582	0.00739208983456156	Myeloid	ControlvsMild
PNRC1	2.49411320532041e-07	-0.310345	0.84	0.904	0.00667374811479635	Myeloid	ControlvsMild
HNRNPF	2.21978437087536e-13	-0.311063	0.462	0.689	5.9396990195883e-09	Myeloid	ControlvsMild
ARPC5	1.27328013413344e-08	-0.311481	0.656	0.818	0.000340704298291426	Myeloid	ControlvsMild
ARL5B	2.8837197209292e-12	-0.315192	0.303	0.499	7.71625722926236e-08	Myeloid	ControlvsMild
SLC20A1	4.36590334388895e-08	-0.315673	0.379	0.545	0.00116822841675781	Myeloid	ControlvsMild
RBBP6	3.77687141859535e-12	-0.316519	0.236	0.416	1.01061525418774e-07	Myeloid	ControlvsMild
TACC1	3.06819578640338e-11	-0.318228	0.388	0.58	8.20987828525818e-07	Myeloid	ControlvsMild
NBEAL1	2.92690377398582e-09	-0.318662	0.378	0.54	7.83180911843127e-05	Myeloid	ControlvsMild
FGL2	2.82231891841569e-08	-0.318823	0.499	0.674	0.000755196096189671	Myeloid	ControlvsMild
DUSP5	3.64849812991076e-13	-0.320728	0.144	0.309	9.76265129601521e-09	Myeloid	ControlvsMild
ARHGEF6	3.07032451420526e-14	-0.321485	0.225	0.418	8.21557433511043e-10	Myeloid	ControlvsMild
NFE2L2	6.49777142595194e-08	-0.321643	0.669	0.788	0.00173867367815622	Myeloid	ControlvsMild
SLC25A33	1.28027722572136e-12	-0.32264	0.151	0.311	3.42576580058523e-08	Myeloid	ControlvsMild
RNASET2	4.65839075592434e-10	-0.32265	0.605	0.77	1.24649219847023e-05	Myeloid	ControlvsMild
EIF4A3	1.16747448045409e-06	-0.323676	0.338	0.477	0.0312392821479905	Myeloid	ControlvsMild
SAMHD1	2.54240146300588e-08	-0.326383	0.567	0.733	0.000680295783471114	Myeloid	ControlvsMild
XPO1	3.79933797447665e-14	-0.330214	0.281	0.484	1.01662685521046e-09	Myeloid	ControlvsMild
H1FX	2.04935805511411e-10	-0.330641	0.17	0.317	5.48367228387433e-06	Myeloid	ControlvsMild
EMILIN2	1.90585762823543e-10	-0.334762	0.436	0.624	5.09969384163235e-06	Myeloid	ControlvsMild
MSN	5.35111173442689e-11	-0.3355	0.524	0.707	1.43185047789795e-06	Myeloid	ControlvsMild
OTULINL	6.23722288014707e-12	-0.335777	0.241	0.411	1.66895609826975e-07	Myeloid	ControlvsMild
LY75	3.37981897319966e-08	-0.336924	0.36	0.532	0.000904371960848764	Myeloid	ControlvsMild
PTGES3	4.33667407732406e-10	-0.337024	0.545	0.698	1.16040724961037e-05	Myeloid	ControlvsMild
TWISTNB	8.6920094102924e-10	-0.337379	0.278	0.442	2.32580787800604e-05	Myeloid	ControlvsMild
NFKBIZ	3.28314016871395e-07	-0.337971	0.542	0.685	0.00878502646344479	Myeloid	ControlvsMild
PKM	1.58325680359482e-11	-0.339197	0.597	0.786	4.23647855505901e-07	Myeloid	ControlvsMild
AF117829.1	3.93901373255212e-11	-0.342762	0.143	0.289	1.0540012945563e-06	Myeloid	ControlvsMild
MAPK9	8.0466261721593e-24	-0.342996	0.079	0.278	2.15311623114638e-19	Myeloid	ControlvsMild
RANBP2	4.19041139063319e-07	-0.343314	0.533	0.674	0.0112127027990563	Myeloid	ControlvsMild
SNAP23	3.51137409157544e-13	-0.34337	0.335	0.527	9.39573479423757e-09	Myeloid	ControlvsMild
PPA2	6.32206814339121e-11	-0.343447	0.27	0.449	1.69165899380862e-06	Myeloid	ControlvsMild
CHMP4B	5.42503567420085e-12	-0.343468	0.336	0.523	1.45163104570266e-07	Myeloid	ControlvsMild
ARHGAP18	1.28430562953805e-10	-0.344306	0.225	0.387	3.43654500351791e-06	Myeloid	ControlvsMild
LCP1	6.56865221498574e-11	-0.346759	0.851	0.923	1.75763995968588e-06	Myeloid	ControlvsMild
MAP3K5	2.04682710984551e-13	-0.348714	0.228	0.422	5.47689998052462e-09	Myeloid	ControlvsMild
ENO1	9.56214751683295e-09	-0.349116	0.715	0.834	0.000255863943255416	Myeloid	ControlvsMild
PDIA3	1.27376967536789e-11	-0.349604	0.723	0.856	3.4083528973494e-07	Myeloid	ControlvsMild
CPVL	2.71787385309368e-07	-0.349701	0.5	0.648	0.00727248685610807	Myeloid	ControlvsMild
RPL3	5.17204552314837e-14	-0.349739	0.796	0.891	1.38393594108404e-09	Myeloid	ControlvsMild
SNX3	3.92349542048334e-08	-0.350378	0.56	0.731	0.00104984890461293	Myeloid	ControlvsMild
SCIMP	1.27764299376553e-12	-0.351464	0.28	0.481	3.41871712271782e-08	Myeloid	ControlvsMild
C15orf48	3.74625060298039e-07	-0.352748	0.38	0.547	0.0100242173634549	Myeloid	ControlvsMild
NCL	8.63353000915642e-12	-0.353857	0.692	0.845	2.31015995985007e-07	Myeloid	ControlvsMild
SLAMF7	3.98982622095054e-09	-0.355064	0.291	0.453	0.000106759770020195	Myeloid	ControlvsMild
NFATC1	1.86583429983869e-16	-0.355768	0.158	0.354	4.99259941950836e-12	Myeloid	ControlvsMild
IL10RA	2.43630124278916e-08	-0.35724	0.479	0.63	0.000651905486545524	Myeloid	ControlvsMild
RPS29	1.79222178669423e-14	-0.358249	0.76	0.867	4.79562705683643e-10	Myeloid	ControlvsMild
PSME1	5.21507338224902e-10	-0.360223	0.582	0.744	1.39544933562219e-05	Myeloid	ControlvsMild
TAP1	9.04728305795137e-15	-0.360366	0.238	0.435	2.42087200064663e-10	Myeloid	ControlvsMild
RABL6	3.13129187404033e-21	-0.360443	0.135	0.344	8.37871079655712e-17	Myeloid	ControlvsMild
RAB5C	7.36032371740354e-11	-0.362504	0.423	0.621	1.96947542030284e-06	Myeloid	ControlvsMild
DAPK1	1.36716133389627e-09	-0.363438	0.39	0.575	3.65825029723963e-05	Myeloid	ControlvsMild
TSPAN33	2.56433404091674e-23	-0.364086	0.066	0.252	6.86164502668501e-19	Myeloid	ControlvsMild
HIP1	8.71134461699716e-13	-0.364177	0.192	0.368	2.3309815926161e-08	Myeloid	ControlvsMild
ACTG1	4.32873985070862e-14	-0.364372	0.803	0.908	1.15828420925261e-09	Myeloid	ControlvsMild
ELOVL5	7.80065861463587e-13	-0.365138	0.447	0.641	2.08730023210427e-08	Myeloid	ControlvsMild
TAF10	6.61599497620089e-17	-0.367686	0.204	0.409	1.77030793573183e-12	Myeloid	ControlvsMild
AGPAT3	7.3070476202706e-17	-0.368164	0.145	0.333	1.95521980223201e-12	Myeloid	ControlvsMild
RAB32	7.36308894639456e-13	-0.368844	0.201	0.37	1.97021534027626e-08	Myeloid	ControlvsMild
USPL1	1.0157501462435e-14	-0.369631	0.135	0.309	2.71794424131836e-10	Myeloid	ControlvsMild
PPP3R1	3.88815810259422e-13	-0.369688	0.339	0.558	1.04039334509216e-08	Myeloid	ControlvsMild
IGHG3	3.85155332259447e-45	-0.372938	0.133	0.495	1.03059863805983e-40	Myeloid	ControlvsMild
PTPRJ	2.86099827781165e-16	-0.373114	0.291	0.532	7.6554591917684e-12	Myeloid	ControlvsMild
PDE4DIP	3.88952577147935e-12	-0.374233	0.36	0.584	1.04075930593244e-07	Myeloid	ControlvsMild
CDV3	4.23048403433707e-14	-0.374724	0.413	0.63	1.13199291790791e-09	Myeloid	ControlvsMild
TCP1	7.79942233521017e-17	-0.375354	0.283	0.51	2.08696942845554e-12	Myeloid	ControlvsMild
IL1RN	5.81982166545826e-07	-0.375795	0.284	0.414	0.0155726788124332	Myeloid	ControlvsMild
NUDC	4.42270064760551e-14	-0.377412	0.256	0.453	1.18342623928628e-09	Myeloid	ControlvsMild
VAV3	9.10469635400074e-16	-0.386898	0.25	0.477	2.43623465040352e-11	Myeloid	ControlvsMild
SPRED2	1.74056194106631e-16	-0.389661	0.168	0.365	4.65739564190523e-12	Myeloid	ControlvsMild
MCTP1	4.43219833709092e-10	-0.390866	0.496	0.678	1.18596763103879e-05	Myeloid	ControlvsMild
IFI30	3.60845607517952e-08	-0.392114	0.81	0.915	0.000965550676596536	Myeloid	ControlvsMild
PPID	4.82783160277155e-20	-0.392962	0.122	0.326	1.29183118026961e-15	Myeloid	ControlvsMild
PAK1	4.01846307280485e-11	-0.394107	0.521	0.694	1.07526034902112e-06	Myeloid	ControlvsMild
LITAF	2.15000211369248e-12	-0.396762	0.636	0.812	5.75297565581834e-08	Myeloid	ControlvsMild
RAPGEF2	5.26419184751896e-07	-0.3981	0.378	0.53	0.0140859245455912	Myeloid	ControlvsMild
MAFF	3.83179605051489e-08	-0.398328	0.193	0.322	0.00102531198719677	Myeloid	ControlvsMild
LAP3	5.30137799404431e-16	-0.403761	0.427	0.656	1.41854272364638e-11	Myeloid	ControlvsMild
CCDC117	4.03051512046734e-24	-0.404816	0.084	0.287	1.07848523593465e-19	Myeloid	ControlvsMild
FCGR2B	6.56733023633518e-15	-0.411345	0.138	0.313	1.75728622463857e-10	Myeloid	ControlvsMild
TNFAIP3	8.90917295266398e-09	-0.411509	0.641	0.777	0.000238391649867383	Myeloid	ControlvsMild
PLEKHO1	4.36469995243008e-18	-0.411971	0.224	0.442	1.16790641327124e-13	Myeloid	ControlvsMild
ATG3	1.68115586201266e-13	-0.41313	0.429	0.611	4.49843685557346e-09	Myeloid	ControlvsMild
APAF1	3.31334300990907e-15	-0.4138	0.264	0.475	8.86584322591469e-11	Myeloid	ControlvsMild
SQSTM1	1.85697001492892e-09	-0.416528	0.572	0.72	4.96888036594679e-05	Myeloid	ControlvsMild
CNN2	5.14946611889221e-16	-0.416796	0.381	0.613	1.37789414409318e-11	Myeloid	ControlvsMild
ZC3HAV1	3.87650545707724e-12	-0.418345	0.428	0.63	1.03727533020473e-07	Myeloid	ControlvsMild
OTUD1	3.03277206699241e-20	-0.41932	0.085	0.263	8.11509149685829e-16	Myeloid	ControlvsMild
RALGAPA1	7.36365631827642e-10	-0.41957	0.469	0.626	1.9703671576444e-05	Myeloid	ControlvsMild
PICALM	5.46055051329505e-12	-0.42082	0.56	0.733	1.46113410634749e-07	Myeloid	ControlvsMild
GEM	3.42108568393032e-15	-0.422612	0.103	0.267	9.15414107306076e-11	Myeloid	ControlvsMild
MRPL18	9.04429482198487e-22	-0.426727	0.135	0.352	2.42007240846671e-17	Myeloid	ControlvsMild
ATP2C1	1.7020790836435e-16	-0.427352	0.356	0.584	4.55442321201328e-12	Myeloid	ControlvsMild
PIN4	4.69609814433921e-19	-0.427986	0.24	0.477	1.25658194146229e-14	Myeloid	ControlvsMild
GPR137B	9.21674932326965e-14	-0.428712	0.348	0.558	2.46621778392049e-09	Myeloid	ControlvsMild
TNFAIP8	4.86603813862395e-15	-0.430311	0.455	0.696	1.302054485133e-10	Myeloid	ControlvsMild
ABR	1.6202684770014e-12	-0.431008	0.3	0.492	4.33551439076035e-08	Myeloid	ControlvsMild
TPT1	3.14636011169545e-31	-0.434792	0.986	0.989	8.41903038687468e-27	Myeloid	ControlvsMild
USP36	3.88141172858551e-13	-0.435288	0.293	0.488	1.03858815033491e-08	Myeloid	ControlvsMild
BCAS2	1.41800555159372e-08	-0.435944	0.203	0.335	0.000379429925495448	Myeloid	ControlvsMild
CMPK1	6.68508918651105e-21	-0.444264	0.316	0.567	1.78879616452663e-16	Myeloid	ControlvsMild
HSPB1	4.12764902687992e-18	-0.44573	0.245	0.466	1.10447632661253e-13	Myeloid	ControlvsMild
ST13	1.63292077784224e-20	-0.446567	0.43	0.691	4.36936941735026e-16	Myeloid	ControlvsMild
NFKB1	9.92720725362043e-10	-0.447018	0.761	0.812	2.65632211692376e-05	Myeloid	ControlvsMild
PPA1	2.80417216303723e-11	-0.448304	0.525	0.722	7.50340387385503e-07	Myeloid	ControlvsMild
STAT1	1.71415803928064e-12	-0.451653	0.36	0.571	4.58674408150713e-08	Myeloid	ControlvsMild
CD40	2.91620062105542e-13	-0.452374	0.158	0.326	7.8031696218201e-09	Myeloid	ControlvsMild
SLC8A1	1.25025281403967e-09	-0.453594	0.599	0.735	3.34542647980736e-05	Myeloid	ControlvsMild
SULF2	1.30149086320737e-13	-0.45812	0.382	0.575	3.48252925177028e-09	Myeloid	ControlvsMild
CD86	1.22405670652808e-08	-0.459786	0.5	0.635	0.000327533093532783	Myeloid	ControlvsMild
IL4I1	6.63833184439904e-10	-0.461689	0.267	0.433	1.7762848349243e-05	Myeloid	ControlvsMild
CDKN1A	3.56226590937753e-09	-0.465953	0.482	0.648	9.53191112031241e-05	Myeloid	ControlvsMild
UST	1.18287993743252e-14	-0.466454	0.248	0.455	3.16515013658193e-10	Myeloid	ControlvsMild
PITPNA	2.7267169800972e-21	-0.467842	0.283	0.538	7.2961492953441e-17	Myeloid	ControlvsMild
WARS	9.69147614460818e-17	-0.469745	0.345	0.569	2.59324518677426e-12	Myeloid	ControlvsMild
GDI2	1.10126401302511e-17	-0.474173	0.585	0.783	2.94676224605259e-13	Myeloid	ControlvsMild
RUNX3	4.32678998352443e-14	-0.476645	0.351	0.551	1.15776246379147e-09	Myeloid	ControlvsMild
CCDC138	5.19992921561161e-17	-0.478198	0.131	0.322	1.39139705951335e-12	Myeloid	ControlvsMild
TAOK3	2.40820403222663e-13	-0.47927	0.525	0.713	6.443872349432e-09	Myeloid	ControlvsMild
PTMS	2.16229000193115e-18	-0.480135	0.207	0.425	5.78585558716738e-14	Myeloid	ControlvsMild
ETV6	6.76078987636556e-13	-0.484055	0.632	0.783	1.8090521551179e-08	Myeloid	ControlvsMild
P4HA1	1.30130412145697e-16	-0.490023	0.227	0.433	3.48202956819455e-12	Myeloid	ControlvsMild
VEGFA	1.26920945834477e-06	-0.494485	0.32	0.425	0.0339615066863893	Myeloid	ControlvsMild
GNAQ	4.29851190169793e-16	-0.498354	0.385	0.608	1.15019581465633e-11	Myeloid	ControlvsMild
KLF4	4.01387118130552e-12	-0.501871	0.446	0.641	1.07403165069373e-07	Myeloid	ControlvsMild
SET	1.34830798842201e-20	-0.510546	0.49	0.733	3.60780251541962e-16	Myeloid	ControlvsMild
CHORDC1	2.48355553915776e-21	-0.510559	0.282	0.54	6.64549791167834e-17	Myeloid	ControlvsMild
ABHD3	2.09920978333088e-16	-0.516567	0.161	0.357	5.61706553823677e-12	Myeloid	ControlvsMild
NKRF	1.48047558512906e-31	-0.518097	0.063	0.282	3.96145657068833e-27	Myeloid	ControlvsMild
RCC2	1.51799225799423e-27	-0.518883	0.202	0.473	4.06184368394097e-23	Myeloid	ControlvsMild
ID2	6.01309106261404e-21	-0.528663	0.242	0.49	1.60898290653426e-16	Myeloid	ControlvsMild
STIP1	8.81624343082761e-27	-0.54278	0.25	0.53	2.35905041722085e-22	Myeloid	ControlvsMild
EFHD2	4.67019800465678e-19	-0.543363	0.476	0.685	1.24965158208606e-14	Myeloid	ControlvsMild
TRA2B	1.36876751876727e-21	-0.543881	0.437	0.694	3.66254812671747e-17	Myeloid	ControlvsMild
NFKBIA	9.0292549712728e-13	-0.54415	0.708	0.86	2.41604804521318e-08	Myeloid	ControlvsMild
SCLT1	1.46487818253558e-13	-0.544987	0.439	0.635	3.91972104082871e-09	Myeloid	ControlvsMild
HSPA4	2.10514581895547e-24	-0.54669	0.358	0.635	5.63294918236105e-20	Myeloid	ControlvsMild
IL1B	1.82612071570401e-10	-0.551747	0.473	0.621	4.8863338110808e-06	Myeloid	ControlvsMild
HLA-DRB5	1.32523929809463e-25	-0.556726	0.774	0.923	3.54607531384162e-21	Myeloid	ControlvsMild
IRF8	3.5811023200069e-17	-0.55681	0.34	0.582	9.58231358787447e-13	Myeloid	ControlvsMild
PTGS2	1.44112578006387e-16	-0.559338	0.225	0.435	3.85616436229490e-12	Myeloid	ControlvsMild
HDAC9	7.13103742855077e-08	-0.560893	0.297	0.438	0.00190812299513161	Myeloid	ControlvsMild
FCGR2A	3.5002921026757e-13	-0.563026	0.305	0.486	9.36608160833964e-09	Myeloid	ControlvsMild
ARL4C	3.85669890762952e-17	-0.564486	0.397	0.619	1.03197549370351e-12	Myeloid	ControlvsMild
ETV3	4.86930503368199e-15	-0.568581	0.487	0.676	1.30292864091263e-10	Myeloid	ControlvsMild
CUL1	3.46730349190349e-20	-0.569778	0.275	0.523	9.27781068363535e-16	Myeloid	ControlvsMild
NCOA4	5.10469667773522e-18	-0.581561	0.485	0.718	1.36591473702839e-13	Myeloid	ControlvsMild
DNAJA4	1.90641514647751e-39	-0.588451	0.036	0.269	5.10118564894452e-35	Myeloid	ControlvsMild
BHLHE40	4.84252412037763e-17	-0.594099	0.439	0.654	1.29576260413065e-12	Myeloid	ControlvsMild
GADD45A	4.64195156596516e-29	-0.603802	0.067	0.28	1.24209340002096e-24	Myeloid	ControlvsMild
ALCAM	7.16973047405812e-13	-0.606113	0.358	0.558	1.91847648024847e-08	Myeloid	ControlvsMild
CLIC2	4.20834955492854e-22	-0.607221	0.266	0.516	1.12607017390778e-17	Myeloid	ControlvsMild
CTSZ	1.84954211360096e-19	-0.607833	0.411	0.639	4.94900478757346e-15	Myeloid	ControlvsMild
ABTB2	3.37098309688908e-17	-0.617103	0.102	0.276	9.0200765706558e-13	Myeloid	ControlvsMild
HSP90AB1	2.55482673905301e-27	-0.625009	0.827	0.937	6.83620538835805e-23	Myeloid	ControlvsMild
NR4A1	3.52536581406732e-22	-0.635393	0.454	0.698	9.43317384528135e-18	Myeloid	ControlvsMild
MCOLN2	1.04591953915658e-17	-0.639076	0.346	0.575	2.79867150287517e-13	Myeloid	ControlvsMild
FKBP4	4.59544553812931e-37	-0.649164	0.09	0.357	1.22964931709264e-32	Myeloid	ControlvsMild
ZFAND2A	6.6600127689964e-24	-0.654723	0.121	0.335	1.78208621672806e-19	Myeloid	ControlvsMild
CACYBP	5.54985688153419e-28	-0.662194	0.275	0.551	1.48503070436092e-23	Myeloid	ControlvsMild
CD83	2.45565785217954e-21	-0.675952	0.768	0.86	6.57084928086202e-17	Myeloid	ControlvsMild
LYZ	4.32600842629337e-21	-0.69043	0.878	0.945	1.15755333470758e-16	Myeloid	ControlvsMild
IER3	3.43278103247766e-16	-0.725664	0.328	0.536	9.18543548670373e-12	Myeloid	ControlvsMild
GADD45B	8.74251932994178e-23	-0.742452	0.399	0.656	2.33932332230582e-18	Myeloid	ControlvsMild
TNFAIP2	2.87832220303763e-18	-0.747618	0.473	0.694	7.70181455088809e-14	Myeloid	ControlvsMild
PRDM1	5.0632026502804e-21	-0.763657	0.258	0.499	1.35481176516203e-16	Myeloid	ControlvsMild
YWHAH	7.22117151006628e-22	-0.772983	0.266	0.508	1.93224107266353e-17	Myeloid	ControlvsMild
DNAJB6	2.93675646193387e-27	-0.784667	0.505	0.733	7.85817294084264e-23	Myeloid	ControlvsMild
IER5	4.73396417331686e-44	-0.867069	0.108	0.409	1.26671413349612e-39	Myeloid	ControlvsMild
PPP1R15A	6.48445399684258e-27	-0.912894	0.638	0.799	1.73511020047514e-22	Myeloid	ControlvsMild
CCSER1	8.39224603291177e-19	-0.942546	0.404	0.624	2.24559719348653e-14	Myeloid	ControlvsMild
HSPE1	2.41184899604846e-37	-0.98327	0.37	0.683	6.45362554362647e-33	Myeloid	ControlvsMild
DNAJA1	5.75916325974302e-49	-0.985261	0.562	0.834	1.54103690504204e-44	Myeloid	ControlvsMild
MIR155HG	6.43795399365951e-27	-1.02158	0.126	0.368	1.72266772962341e-22	Myeloid	ControlvsMild
SPATS2L	2.13959340176986e-31	-1.05928	0.237	0.514	5.72512402445578e-27	Myeloid	ControlvsMild
HSPA8	4.99638748324957e-59	-1.09933	0.802	0.945	1.33693336276792e-54	Myeloid	ControlvsMild
HLA-DQA2	8.07141239064135e-69	-1.34351	0.272	0.742	2.15974852748781e-64	Myeloid	ControlvsMild
HSPA6	1.20046188307027e-53	-1.37601	0.049	0.354	3.21219590671942e-49	Myeloid	ControlvsMild
HSP90AA1	6.49223017684509e-56	-1.46263	0.749	0.88	1.73719095072021e-51	Myeloid	ControlvsMild
DNAJB1	2.48450627973105e-66	-1.5999	0.32	0.751	6.64804190330435e-62	Myeloid	ControlvsMild
HSPH1	4.52107396064137e-63	-1.62001	0.425	0.779	1.20974897038842e-58	Myeloid	ControlvsMild
BAG3	6.37581760170329e-68	-1.67027	0.094	0.492	1.70604127386377e-63	Myeloid	ControlvsMild
HSPD1	4.15008416387084e-58	-1.69383	0.639	0.851	1.11047952056856e-53	Myeloid	ControlvsMild
HSPA1B	3.29355562396004e-98	-2.47593	0.145	0.678	8.81289613859228e-94	Myeloid	ControlvsMild
HSPA1A	2.50082477047656e-112	-2.92579	0.231	0.766	6.69170692084118e-108	Myeloid	ControlvsMild
ZEB1	9.49771732638091e-07	0.794169993428469	0.74	0.562	0.02541399202193	Stromal	ControlvsMild
HSP90AA1	5.86292036062005e-10	-0.940245	0.727	0.876	1.56880023009471e-05	Stromal	ControlvsMild
PLA2G4C	1.53595648787225e-06	-0.982757	0.121	0.314	0.0410991237024858	Stromal	ControlvsMild
RGS16	2.80651514410519e-08	-1.01048	0.125	0.362	0.000750967322259667	Stromal	ControlvsMild
DNAJB1	7.01425649540452e-16	-2.38447	0.311	0.657	1.87687475304034e-11	Stromal	ControlvsMild
HSPA1B	9.56550062489725e-21	-2.59641	0.176	0.61	2.55953665721001e-16	Stromal	ControlvsMild
HSPA1A	6.06166701055187e-18	-2.79103	0.221	0.61	1.62198085868347e-13	Stromal	ControlvsMild
DST	2.41391697285689e-10	1.7349112130325	0.368	0.197	6.45915903597047e-06	Epithelial	ControlvsMild
KRT17	2.93705664695518e-16	1.71326612183457	0.481	0.223	7.85897617592266e-12	Epithelial	ControlvsMild
LAMC2	1.68012548035863e-13	1.49703214443154	0.47	0.234	4.49567976034363e-09	Epithelial	ControlvsMild
KRT5	2.51986760678486e-14	1.40627333792459	0.368	0.146	6.74266174223494e-10	Epithelial	ControlvsMild
KRT15	2.68547433568951e-11	1.11791721977473	0.34	0.144	7.185792227438e-07	Epithelial	ControlvsMild
SGK1	8.19977222474405e-13	1.02164218981146	0.551	0.322	2.19409505189701e-08	Epithelial	ControlvsMild
KLF10	2.52042234691815e-15	1.01979195396042	0.383	0.144	6.7441461158836e-11	Epithelial	ControlvsMild
SERPINB2	1.00880925507282e-07	0.936923623293945	0.301	0.149	0.00269937180472385	Epithelial	ControlvsMild
LTF	7.21059250387648e-08	0.932646022511073	0.274	0.125	0.00192941034218727	Epithelial	ControlvsMild
EGFR	2.10018978574449e-15	0.923794603081509	0.399	0.152	5.61968782869511e-11	Epithelial	ControlvsMild
NFKBIA	2.7406494932154e-09	0.894613502542028	0.616	0.436	7.33342991394578e-05	Epithelial	ControlvsMild
ARNTL2	2.18222705911902e-11	0.858095905594223	0.477	0.261	5.83920316479068e-07	Epithelial	ControlvsMild
ITGAV	1.04671469934913e-12	0.819312095288928	0.386	0.165	2.80079919251839e-08	Epithelial	ControlvsMild
ETS2	2.2572040272106e-09	0.79236186486153	0.619	0.42	6.03982653601012e-05	Epithelial	ControlvsMild
S100A2	2.99830903934493e-09	0.773345804477695	0.421	0.218	8.02287532747917e-05	Epithelial	ControlvsMild
TM4SF1	6.53428144852198e-12	0.75850820529597	0.279	0.09	1.74844302999551e-07	Epithelial	ControlvsMild
RPS26	7.08167969486797e-10	0.744001870156194	0.741	0.582	1.89491585275277e-05	Epithelial	ControlvsMild
OSMR	1.69408770272706e-08	0.737247240042979	0.283	0.125	0.000453303987495707	Epithelial	ControlvsMild
LAMB3	4.73380097947656e-08	0.725945264663072	0.348	0.178	0.00126667046608834	Epithelial	ControlvsMild
ZFP36	4.67734476166335e-07	0.715459959328433	0.603	0.431	0.0125156391132588	Epithelial	ControlvsMild
HIVEP3	1.65568723681359e-11	0.685570247579956	0.307	0.112	4.43028790826581e-07	Epithelial	ControlvsMild
IFITM3	2.82744714858041e-10	0.677071085571604	0.601	0.378	7.56568308017147e-06	Epithelial	ControlvsMild
GADD45B	5.55385138853643e-10	0.673967567180596	0.409	0.207	1.48609955454458e-05	Epithelial	ControlvsMild
TNFRSF12A	6.99554079443236e-12	0.660265070758665	0.275	0.088	1.87186680577421e-07	Epithelial	ControlvsMild
SLC38A2	9.30723002787442e-09	0.653353357295546	0.451	0.261	0.000249042861085864	Epithelial	ControlvsMild
MAST4	3.1172830455897e-10	0.633969433267762	0.599	0.372	8.34122597338891e-06	Epithelial	ControlvsMild
S100A10	4.76230442887587e-08	0.62900948877469	0.604	0.407	0.0012742974190786	Epithelial	ControlvsMild
SON	2.86062212709363e-14	0.626183597367561	0.776	0.489	7.65445268767713e-10	Epithelial	ControlvsMild
TSC22D1	1.94994471674222e-09	0.615404302684009	0.556	0.346	5.21766207305883e-05	Epithelial	ControlvsMild
IFNGR1	4.97058398073632e-11	0.603530324995537	0.403	0.184	1.33002886156542e-06	Epithelial	ControlvsMild
RND3	8.16276646750003e-08	0.597406923841417	0.477	0.301	0.00218419305137366	Epithelial	ControlvsMild
LMNA	3.57026774254459e-09	0.593057243650557	0.497	0.279	9.55332242550081e-05	Epithelial	ControlvsMild
SNHG29	5.3868624329683e-09	0.589319226795971	0.44	0.242	0.000144141664981366	Epithelial	ControlvsMild
RPL39	8.19690694019783e-09	0.587029240228703	0.619	0.42	0.000219332835905813	Epithelial	ControlvsMild
BIRC3	1.0343686673572e-08	0.584143956153803	0.527	0.335	0.00027677636801144	Epithelial	ControlvsMild
MT-ATP8	1.92045850344491e-08	0.579438342699236	0.421	0.229	0.000513876286351789	Epithelial	ControlvsMild
CD9	7.53705769372803e-10	0.568448208238771	0.61	0.386	2.01676589768775e-05	Epithelial	ControlvsMild
RELB	3.79044566205325e-10	0.559981147550854	0.322	0.13	1.01424745025221e-05	Epithelial	ControlvsMild
MT-ND3	8.19352810284429e-11	0.554464543380055	0.567	0.332	2.19242424975907e-06	Epithelial	ControlvsMild
TMA7	1.11127902952488e-08	0.55366238173238	0.601	0.386	0.000297356042720267	Epithelial	ControlvsMild
CD99	1.8956914038076e-10	0.550081164978745	0.495	0.266	5.07249105830837e-06	Epithelial	ControlvsMild
C19orf33	3.95750318074277e-09	0.535227760034008	0.466	0.258	0.000105894870110315	Epithelial	ControlvsMild
JUND	1.43044761202909e-12	0.532407659771781	0.312	0.101	3.82759172026743e-08	Epithelial	ControlvsMild
SEM1	2.67811678054085e-07	0.52909400494056	0.547	0.346	0.00716610488137121	Epithelial	ControlvsMild
PLS3	4.9556480870986e-09	0.525848837982986	0.301	0.13	0.000132603231514584	Epithelial	ControlvsMild
CCNL1	8.65878330739559e-07	0.525354974904642	0.593	0.41	0.0231691723739291	Epithelial	ControlvsMild
IPO7	1.5587546341006e-08	0.525147379075619	0.399	0.215	0.000417091564992639	Epithelial	ControlvsMild
MPZL2	1.08771023977326e-07	0.524910074517923	0.381	0.207	0.00291049505958529	Epithelial	ControlvsMild
TMEM30A	9.59856758843808e-08	0.510746422341698	0.447	0.271	0.00256838471531426	Epithelial	ControlvsMild
CDH3	7.30346024508923e-08	0.509702524037226	0.288	0.13	0.00195425989238098	Epithelial	ControlvsMild
PLK2	4.8610932709049e-07	0.508487254814064	0.338	0.181	0.0130073133742873	Epithelial	ControlvsMild
ATP2B4	1.29103575537978e-07	0.496884860087748	0.336	0.168	0.00345455347424522	Epithelial	ControlvsMild
RTN4	5.42863840803822e-08	0.493952885605609	0.444	0.253	0.00145259506522287	Epithelial	ControlvsMild
PPM1L	1.95108884725512e-07	0.493578901827382	0.34	0.17	0.00522072353748525	Epithelial	ControlvsMild
IL6ST	4.08864020591007e-07	0.492786134842405	0.505	0.316	0.0109403834629742	Epithelial	ControlvsMild
EMP1	1.02188044191682e-06	0.489415541061204	0.257	0.12	0.0273434768648102	Epithelial	ControlvsMild
TNFRSF21	6.23825676605537e-07	0.487439591368392	0.409	0.237	0.016692327454611	Epithelial	ControlvsMild
FER	2.57149860081573e-09	0.484835477368239	0.379	0.186	6.88081595606272e-05	Epithelial	ControlvsMild
RPL10	1.42083533269427e-08	0.478775639844909	0.904	0.846	0.000380187118322333	Epithelial	ControlvsMild
CRYBG1	2.71041376562317e-07	0.472804126706496	0.368	0.199	0.00725252515405449	Epithelial	ControlvsMild
MIR205HG	2.58710121078505e-08	0.469748723013344	0.329	0.157	0.000692256541981863	Epithelial	ControlvsMild
IFNGR2	7.85466057204223e-11	0.460669328239019	0.262	0.085	2.10175007586706e-06	Epithelial	ControlvsMild
ATL2	2.45516339847442e-07	0.450809111506594	0.331	0.168	0.00656952622163784	Epithelial	ControlvsMild
LDLR	2.01229823464281e-07	0.448652283678421	0.364	0.194	0.00538450761625722	Epithelial	ControlvsMild
H3F3B	2.36325780860304e-08	0.447892544031433	0.719	0.537	0.000632360524426003	Epithelial	ControlvsMild
RPS27A	1.65767106711243e-07	0.440605010810188	0.867	0.761	0.00443559624137945	Epithelial	ControlvsMild
SOCS3	7.3504663274014e-08	0.438925308643166	0.266	0.112	0.00196683777988607	Epithelial	ControlvsMild
FUS	2.82549795612773e-08	0.438656126647286	0.56	0.346	0.000756046743100657	Epithelial	ControlvsMild
NFIB	8.13265350314715e-07	0.435557593377187	0.397	0.231	0.0217613542437211	Epithelial	ControlvsMild
PTTG1IP	1.30387749993985e-06	0.434984755450638	0.436	0.269	0.0348891541433905	Epithelial	ControlvsMild
RPL32	6.6974916174526e-07	0.431313271755374	0.86	0.729	0.0179211480699797	Epithelial	ControlvsMild
PTPN12	1.37958446366544e-06	0.430489842371661	0.307	0.157	0.03691492107876	Epithelial	ControlvsMild
APPL1	3.17186890212986e-09	0.425882886510023	0.292	0.117	8.48728680831908e-05	Epithelial	ControlvsMild
PERP	5.12991645094717e-07	0.424819880352891	0.625	0.42	0.0137266304394444	Epithelial	ControlvsMild
ITGB1	6.84834927547998e-07	0.423962218541557	0.532	0.34	0.0183248129913293	Epithelial	ControlvsMild
LARS	1.28501119400284e-09	0.422203014085573	0.344	0.152	3.4384329529128e-05	Epithelial	ControlvsMild
ZNF267	1.43983388066471e-08	0.42166799151384	0.309	0.133	0.000385270749788263	Epithelial	ControlvsMild
PUM3	4.82601476529294e-10	0.415757116220412	0.348	0.146	1.29134503089708e-05	Epithelial	ControlvsMild
BTF3	8.61549280909026e-07	0.415613346276867	0.628	0.444	0.0230533356585637	Epithelial	ControlvsMild
DDX21	4.41317874894731e-08	0.408124572736403	0.486	0.282	0.00118087836964332	Epithelial	ControlvsMild
SEL1L	4.30098955276608e-08	0.399021673982608	0.292	0.13	0.00115085878452915	Epithelial	ControlvsMild
IFNAR1	2.19294290718736e-08	0.398841850124811	0.331	0.157	0.000586787663105195	Epithelial	ControlvsMild
CD63	5.03291390520116e-07	0.398534973824026	0.455	0.277	0.0134670710275373	Epithelial	ControlvsMild
GSAP	2.34058179351354e-08	0.397108920144877	0.279	0.12	0.000626292876308353	Epithelial	ControlvsMild
RPL8	1.47201167694227e-06	0.393620363232641	0.843	0.739	0.0393880884516213	Epithelial	ControlvsMild
LMO4	3.621523355114e-07	0.393492264415711	0.296	0.144	0.00969047219361403	Epithelial	ControlvsMild
WWOX	9.7294977593117e-07	0.392487335332107	0.591	0.394	0.0260341901043663	Epithelial	ControlvsMild
NUCKS1	1.21669309302808e-06	0.392419313777877	0.473	0.29	0.0325562737832455	Epithelial	ControlvsMild
RBM39	9.91425165463177e-07	0.391522282040608	0.717	0.511	0.0265285545774637	Epithelial	ControlvsMild
WSB1	2.4129275532591e-08	0.389046742159594	0.396	0.205	0.00064565115470107	Epithelial	ControlvsMild
MLLT3	6.77350311470757e-07	0.383725333002006	0.309	0.154	0.0181245396343345	Epithelial	ControlvsMild
SPPL2A	5.04249704447944e-09	0.382873759424534	0.468	0.247	0.000134927135916181	Epithelial	ControlvsMild
PTMA	6.3188863785122e-07	0.379992685913722	0.932	0.878	0.0169080761716229	Epithelial	ControlvsMild
EIF1	1.62928302179638e-06	0.37774607617664	0.848	0.761	0.0435963550972275	Epithelial	ControlvsMild
MON2	4.39185454144485e-07	0.367566461864611	0.436	0.253	0.0117517243819981	Epithelial	ControlvsMild
NDUFS6	1.423859717984e-07	0.365927934146864	0.268	0.12	0.0038099638333816	Epithelial	ControlvsMild
DENR	5.74914998745326e-08	0.365449924572545	0.36	0.178	0.00153835755364274	Epithelial	ControlvsMild
VEZT	3.22011423828028e-07	0.363601627732113	0.285	0.13	0.00861638167879036	Epithelial	ControlvsMild
TAF1D	3.49730988709918e-09	0.36307123401951	0.375	0.176	9.3581017959e-05	Epithelial	ControlvsMild
IRF6	3.53305138027904e-07	0.362782758070864	0.396	0.215	0.00945373888335066	Epithelial	ControlvsMild
MTMR3	1.15446357520456e-07	0.35925008774537	0.292	0.133	0.00308911363453236	Epithelial	ControlvsMild
PTPRZ1	3.20386545511205e-08	0.357285626777864	0.357	0.17	0.000857290318478883	Epithelial	ControlvsMild
PRKCI	1.64861869383205e-07	0.355311980627183	0.311	0.149	0.00441137390095581	Epithelial	ControlvsMild
CTDSPL2	7.45952629517178e-08	0.353701145841793	0.303	0.141	0.00199602004606206	Epithelial	ControlvsMild
NDUFA13	2.9755698562073e-07	0.350317356126898	0.49	0.285	0.0079620298212395	Epithelial	ControlvsMild
TANC1	7.48351417214944e-07	0.343296122212268	0.277	0.133	0.0200243872218375	Epithelial	ControlvsMild
HP1BP3	2.34531545537735e-07	0.341471721159891	0.519	0.303	0.00627559509549872	Epithelial	ControlvsMild
MAML3	4.14354505292433e-07	0.337848618999532	0.309	0.149	0.0110872978526149	Epithelial	ControlvsMild
PITPNB	7.84029753182791e-07	0.333273259171234	0.429	0.242	0.0209790681356651	Epithelial	ControlvsMild
KRTCAP2	2.78837566935789e-07	0.332428092847095	0.375	0.197	0.00746113561606784	Epithelial	ControlvsMild
FBXW11	2.22466271789608e-07	0.332288561253234	0.479	0.266	0.00595275250054633	Epithelial	ControlvsMild
LMBRD1	3.2645148389742e-07	0.330442193072476	0.433	0.245	0.00873518880612717	Epithelial	ControlvsMild
PLEKHA1	2.56662270512153e-07	0.326123867444184	0.251	0.109	0.0068677690343642	Epithelial	ControlvsMild
DEK	1.64063533601824e-07	0.322836252036148	0.473	0.271	0.00439001203211762	Epithelial	ControlvsMild
PTPRF	1.01260678355697e-06	0.319818878220089	0.294	0.144	0.0270953323144173	Epithelial	ControlvsMild
NOP53	9.33411982080806e-07	0.316591808662559	0.401	0.223	0.0249762378165182	Epithelial	ControlvsMild
ATP1A1	1.1338901228964e-06	0.312564082774687	0.617	0.412	0.030340631908462	Epithelial	ControlvsMild
S100A13	7.52542505553247e-07	0.307102553570101	0.364	0.191	0.0201365323635938	Epithelial	ControlvsMild
EMP2	4.06070371993617e-07	0.305741640108927	0.342	0.173	0.0108656310138052	Epithelial	ControlvsMild
DSG2	3.57034799611839e-07	0.286932016130283	0.316	0.154	0.00955353716801358	Epithelial	ControlvsMild
UIMC1	5.57542771000722e-07	0.283975608883683	0.259	0.114	0.0149187294664373	Epithelial	ControlvsMild
MAP1LC3A	4.60828027719074e-07	0.280296223095105	0.275	0.125	0.012330836365707	Epithelial	ControlvsMild
ARFIP1	2.10234750665486e-07	0.277120239925791	0.298	0.136	0.00562546145830707	Epithelial	ControlvsMild
BAZ2B	1.57255371390029e-06	0.275801985067174	0.477	0.29	0.0420783922765441	Epithelial	ControlvsMild
PGRMC1	9.26217644653943e-08	0.275194530098518	0.251	0.101	0.00247837317356502	Epithelial	ControlvsMild
DNM1L	7.0542356051461e-07	0.274602046410631	0.362	0.189	0.0188757236322499	Epithelial	ControlvsMild
SYNGR2	6.47012259506231e-07	0.274012414535903	0.333	0.17	0.0173127540398677	Epithelial	ControlvsMild
MAFF	6.8690231136351e-07	0.273405218396767	0.322	0.16	0.0183801320474648	Epithelial	ControlvsMild
KDSR	1.66999623796705e-07	0.253548059250821	0.287	0.122	0.00446857593355223	Epithelial	ControlvsMild
MIA3	1.21478090121719e-07	0.250686789136881	0.29	0.128	0.00325051073547695	Epithelial	ControlvsMild
ABCA13	5.244520792972e-07	-0.341172	0.686	0.769	0.0140332887378345	Epithelial	ControlvsMild
TMC5	1.0416994788321e-06	-0.353878	0.497	0.652	0.0278737946545894	Epithelial	ControlvsMild
ANKRD36C	4.10196276456954e-08	-0.46054	0.543	0.681	0.00109760319654352	Epithelial	ControlvsMild
NEK10	2.5936162683326e-07	-0.463902	0.309	0.473	0.00693999841080436	Epithelial	ControlvsMild
DNAH3	2.96286481776936e-07	-0.568836	0.24	0.399	0.00792803367938726	Epithelial	ControlvsMild
HSP90AA1	1.07787705143323e-17	-0.594104	0.799	0.912	2.88418341422503e-13	Epithelial	ControlvsMild
DNAJA1	4.88215679460831e-07	-0.594813	0.66	0.684	0.0130636751510129	Epithelial	ControlvsMild
BPIFB1	1.73817889025079e-06	-0.599684	0.205	0.332	0.0465101907453306	Epithelial	ControlvsMild
CYBA	1.75813757270462e-06	-0.605843	0.553	0.617	0.0470442451704303	Epithelial	ControlvsMild
HYDIN	2.76382258034297e-07	-0.635056	0.299	0.457	0.00739543646048172	Epithelial	ControlvsMild
LYN	9.39849976741359e-13	-0.658212	0.647	0.755	2.51485056776453e-08	Epithelial	ControlvsMild
HSPD1	8.91779589490618e-17	-0.715499	0.588	0.774	2.38622382555899e-12	Epithelial	ControlvsMild
DNAJA4	6.45545618593748e-08	-0.751927	0.248	0.378	0.00172735096623315	Epithelial	ControlvsMild
RSPH1	1.10883027460833e-07	-0.752592	0.322	0.479	0.00296700804879696	Epithelial	ControlvsMild
IGLC2	3.68306355263763e-11	-0.781124	0.309	0.484	9.85514145414778e-07	Epithelial	ControlvsMild
SAT1	1.30541730305642e-15	-0.792301	0.847	0.912	3.49303561951837e-11	Epithelial	ControlvsMild
IGHG3	1.4301010003393e-10	-0.823803	0.168	0.33	3.8266642567079e-06	Epithelial	ControlvsMild
CMPK1	3.45668177287826e-10	-0.879208	0.42	0.537	9.24938908786765e-06	Epithelial	ControlvsMild
BAG3	7.36960723913147e-09	-0.883723	0.25	0.386	0.00019719595050468	Epithelial	ControlvsMild
IGKC	2.00083619120716e-27	-0.890001	0.641	0.84	5.35383748043211e-23	Epithelial	ControlvsMild
IGHG1	4.2922158000121e-19	-1.09889	0.377	0.58	1.14851110376724e-14	Epithelial	ControlvsMild
MUC13	8.39907519005232e-15	-1.14647	0.081	0.261	2.2474245393542e-10	Epithelial	ControlvsMild
HSPA8	4.28662859341971e-27	-1.15767	0.752	0.867	1.14701607902725e-22	Epithelial	ControlvsMild
HSPH1	8.14610030900938e-26	-1.21618	0.506	0.731	2.17973352068473e-21	Epithelial	ControlvsMild
LINC00342	4.1818607969811e-13	-1.23216	0.401	0.569	1.1189823120562e-08	Epithelial	ControlvsMild
PIGR	3.51732001287127e-23	-1.23677	0.368	0.66	9.41164489044095e-19	Epithelial	ControlvsMild
CFB	1.36128820159096e-16	-1.32852	0.227	0.447	3.6425349698171e-12	Epithelial	ControlvsMild
DNAJB1	1.78752910377147e-22	-1.36576	0.421	0.63	4.7830703758717e-18	Epithelial	ControlvsMild
LCN2	8.08123435067187e-38	-1.42131	0.488	0.838	2.16237668755278e-33	Epithelial	ControlvsMild
HSPA1B	3.20056752893923e-43	-1.94104	0.235	0.612	8.5640785939356e-39	Epithelial	ControlvsMild
HSPA1A	3.14367055636655e-50	-2.09353	0.283	0.676	8.41183367472562e-46	Epithelial	ControlvsMild
HSPA8	1.20558524609187e-06	-0.661483	0.698	0.832	0.0322590500149262	Epithelial_FDCSP	ControlvsMild
GAPDH	2.25610610946494e-08	-0.815387	0.764	0.896	0.00060368887277063	Epithelial_FDCSP	ControlvsMild
ARPC1B	1.1452797627187e-06	-0.816783	0.319	0.544	0.030645395890827	Epithelial_FDCSP	ControlvsMild
HSP90AA1	4.90831963175654e-09	-0.904408	0.678	0.824	0.000131336816706542	Epithelial_FDCSP	ControlvsMild
HLA-DRB5	4.48224684843346e-09	-1.13859	0.299	0.56	0.000119935961170383	Epithelial_FDCSP	ControlvsMild
HLA-DQA2	2.83943941387027e-13	-1.37462	0.06	0.32	7.59777198363407e-09	Epithelial_FDCSP	ControlvsMild
HSPH1	2.4691370151383e-10	-1.41707	0.372	0.624	6.60691682510707e-06	Epithelial_FDCSP	ControlvsMild
HSPA1B	1.23527070506449e-14	-1.74841	0.15	0.488	3.30533735261156e-10	Epithelial_FDCSP	ControlvsMild
HSPA1A	3.64030001202559e-12	-1.75163	0.279	0.584	9.74071477217807e-08	Epithelial_FDCSP	ControlvsMild
DNAJB1	2.03617500050249e-14	-1.77504	0.292	0.648	5.44839706634455e-10	Epithelial_FDCSP	ControlvsMild
PTPN13	2.35662945755232e-75	0.766204430001812	0.411	0.307	6.30586910251851e-71	T	ControlvsModerate
AC068587.4	7.02950146294596e-133	0.746155497956181	0.369	0.215	1.88095400145508e-128	T	ControlvsModerate
ZNF331	1.25004857564862e-246	0.677353508597202	0.822	0.651	3.34487997872057e-242	T	ControlvsModerate
MT-CO3	0	0.623116947684676	0.912	0.753	0	T	ControlvsModerate
DTHD1	1.10420351971174e-86	0.586401874599964	0.349	0.225	2.95462777804468e-82	T	ControlvsModerate
GK	7.02014836799805e-76	0.580012424725591	0.372	0.259	1.87845130030892e-71	T	ControlvsModerate
AOAH	3.78837714452317e-59	0.576418665619186	0.285	0.189	1.01369395633151e-54	T	ControlvsModerate
CRYBG1	1.21184063256457e-192	0.564760709837866	0.692	0.494	3.24264316461626e-188	T	ControlvsModerate
RNF19A	7.13325350869544e-154	0.550056199589063	0.849	0.78	1.90871597385673e-149	T	ControlvsModerate
GPCPD1	4.24890461646696e-181	0.546687703583908	0.788	0.639	1.13692189727423e-176	T	ControlvsModerate
PTPN22	7.14859490031424e-108	0.546422203727261	0.574	0.44	1.91282102342608e-103	T	ControlvsModerate
CNOT6L	4.13648039519289e-283	0.543340369367009	0.936	0.838	1.10683942414571e-278	T	ControlvsModerate
MT-ND5	4.82543040636092e-243	0.52558966636444	0.848	0.656	1.29118866813405e-238	T	ControlvsModerate
FKBP5	1.56481487416694e-138	0.522960748632519	0.79	0.674	4.18713164029591e-134	T	ControlvsModerate
PGAP1	3.94995510846148e-40	0.504092803170572	0.274	0.194	1.05692898792212e-35	T	ControlvsModerate
DENND4A	2.02743489974317e-120	0.476752615959406	0.688	0.545	5.42501030473279e-116	T	ControlvsModerate
RPS26	3.48859759800455e-135	0.475590196221779	0.84	0.743	9.33478945274059e-131	T	ControlvsModerate
TSHZ2	9.0437278772924e-54	0.468036001355827	0.408	0.309	2.4199207054059e-49	T	ControlvsModerate
ATP1B3	2.02251882470994e-48	0.466827787947746	0.458	0.364	5.41185587115885e-44	T	ControlvsModerate
DLEU2	1.45410986971348e-66	0.466709739261027	0.618	0.525	3.89090718937933e-62	T	ControlvsModerate
NAB1	6.82732492149219e-80	0.454457429249324	0.484	0.363	1.82685560249288e-75	T	ControlvsModerate
ATP2B1	3.98636154885523e-83	0.42696789138057	0.54	0.414	1.06667062324268e-78	T	ControlvsModerate
IPCEF1	6.99526529275842e-111	0.426368454783161	0.554	0.397	1.8717930870363e-106	T	ControlvsModerate
MT-ND2	9.24955285783019e-161	0.42614315052093	0.771	0.587	2.4749953536982e-156	T	ControlvsModerate
IQGAP2	1.08321222709337e-110	0.425682122416816	0.669	0.52	2.89845927725645e-106	T	ControlvsModerate
MT-ND3	7.34297187909762e-114	0.423136582912895	0.459	0.293	1.96483241540894e-109	T	ControlvsModerate
NR3C1	8.42303593861968e-47	0.417629257608569	0.745	0.695	2.25383595645585e-42	T	ControlvsModerate
TOX	6.58011842046634e-44	0.414156764924988	0.676	0.616	1.76070808694838e-39	T	ControlvsModerate
ITK	2.64317719600262e-129	0.41367629382707	0.771	0.629	7.07261354106382e-125	T	ControlvsModerate
BACH2	8.43208105810638e-81	0.410452127094467	0.756	0.652	2.2562562495281e-76	T	ControlvsModerate
FOXN2	1.08995542803656e-72	0.4068100024989	0.484	0.364	2.91650273434023e-68	T	ControlvsModerate
IL7R	7.2772314948376e-74	0.40152472736377	0.723	0.638	1.94724160338865e-69	T	ControlvsModerate
ETS1	2.58930584163438e-176	0.394948133802996	0.931	0.859	6.92846457104527e-172	T	ControlvsModerate
RIC1	4.49851334178834e-63	0.393011797569779	0.457	0.344	1.20371219999572e-58	T	ControlvsModerate
PTGER4	5.39565048588534e-64	0.388104693253547	0.502	0.386	1.4437681570132e-59	T	ControlvsModerate
CUL3	6.93657098599453e-76	0.386887769066405	0.541	0.418	1.85608766443242e-71	T	ControlvsModerate
CD55	5.84520517422671e-47	0.386671135737023	0.512	0.419	1.56406000051958e-42	T	ControlvsModerate
FAAH2	1.55618236538682e-29	0.385973397196806	0.566	0.521	4.16403277330207e-25	T	ControlvsModerate
OSBPL8	4.8451376976698e-74	0.385339412369282	0.741	0.644	1.29646194514249e-69	T	ControlvsModerate
ARAP2	1.10369449377057e-92	0.383008590526535	0.758	0.658	2.95326572643128e-88	T	ControlvsModerate
SMAP2	1.4561822996262e-147	0.37783821550966	0.884	0.77	3.89645259733978e-143	T	ControlvsModerate
RFX3	1.46808591282267e-61	0.377742408135281	0.496	0.389	3.92830428553089e-57	T	ControlvsModerate
SIK3	3.52123798669996e-84	0.377232211940386	0.713	0.596	9.42212860481175e-80	T	ControlvsModerate
STAT5B	4.44763564964304e-64	0.377207978145211	0.54	0.428	1.19009834713148e-59	T	ControlvsModerate
TNFAIP3	2.1837427015349e-77	0.372727825497562	0.743	0.636	5.84325872076708e-73	T	ControlvsModerate
MT-CO2	3.21543010573352e-95	0.37117195371151	0.754	0.632	8.60384787692175e-91	T	ControlvsModerate
RNF125	1.11885451028868e-53	0.368123313859167	0.474	0.374	2.99383089863044e-49	T	ControlvsModerate
SLA	1.38624961664157e-53	0.361046218874795	0.49	0.39	3.70932672420952e-49	T	ControlvsModerate
FAM177A1	1.91761563069906e-53	0.353799250966953	0.585	0.484	5.13115590462454e-49	T	ControlvsModerate
CD4	1.001565861605e-30	0.349769710730116	0.37	0.299	2.67998993248267e-26	T	ControlvsModerate
AGPAT5	2.83493462292077e-58	0.345932606807326	0.405	0.293	7.58571806401141e-54	T	ControlvsModerate
SYTL3	9.00030062134249e-49	0.344900229461192	0.527	0.428	2.40830044025882e-44	T	ControlvsModerate
STAT3	5.85468763570923e-72	0.341045351273762	0.746	0.644	1.56659731756307e-67	T	ControlvsModerate
NPIPB4	9.94055147243863e-57	0.339010433807945	0.259	0.165	2.65989276299513e-52	T	ControlvsModerate
FYN	1.20711431475775e-139	0.33595041537709	0.944	0.887	3.22999648342878e-135	T	ControlvsModerate
ITPKB	8.87460106320531e-59	0.332251538036429	0.526	0.417	2.37466575249248e-54	T	ControlvsModerate
BICDL1	1.60911071565903e-48	0.33163723475002	0.53	0.431	4.30565845296042e-44	T	ControlvsModerate
MAF	5.28118001448334e-25	0.32891064096934	0.408	0.348	1.41313814827545e-20	T	ControlvsModerate
ZFP36L2	2.78700303064547e-50	0.322641017808875	0.823	0.769	7.45746270940114e-46	T	ControlvsModerate
AC105052.4	1.87427313529281e-59	0.322633780041176	0.301	0.198	5.0151800554165e-55	T	ControlvsModerate
CMSS1	1.66274143349199e-39	0.319308153628401	0.441	0.348	4.44916352773786e-35	T	ControlvsModerate
SAMHD1	5.14310750215167e-45	0.316467172669654	0.434	0.34	1.37619270542574e-40	T	ControlvsModerate
YPEL5	6.42428649916977e-53	0.315706124806864	0.765	0.69	1.71901058144785e-48	T	ControlvsModerate
FAM118A	7.67095338496744e-58	0.314952119477801	0.388	0.277	2.05259370674959e-53	T	ControlvsModerate
MT-CYB	2.21147138225483e-75	0.313539399771811	0.685	0.555	5.91745512463747e-71	T	ControlvsModerate
MAML2	1.85721803533604e-30	0.310344286387032	0.545	0.47	4.96954401895217e-26	T	ControlvsModerate
RHOH	1.45483727688198e-62	0.301658978319731	0.757	0.675	3.89285358548079e-58	T	ControlvsModerate
MCL1	1.79972696948264e-56	0.30061509950105	0.598	0.485	4.81570942494165e-52	T	ControlvsModerate
ADSS	9.68680796371688e-47	0.299548535898179	0.482	0.385	2.59199607493136e-42	T	ControlvsModerate
CREM	3.78726156724049e-63	0.299123683825657	0.728	0.621	1.01339545016221e-58	T	ControlvsModerate
TAF15	7.45525986871775e-60	0.296890710698533	0.475	0.357	1.99487843567149e-55	T	ControlvsModerate
GSPT1	1.4001159010334e-53	0.296759670634957	0.614	0.509	3.74643012798516e-49	T	ControlvsModerate
PBX4	6.75321935164233e-41	0.295947246851106	0.318	0.232	1.80702643411246e-36	T	ControlvsModerate
LDLRAD4	2.32854345999079e-44	0.292308009387865	0.713	0.641	6.23071659024336e-40	T	ControlvsModerate
MT-CO1	2.99240589041245e-126	0.292064900379413	0.979	0.895	8.00707968156564e-122	T	ControlvsModerate
SETD2	8.80866099600977e-56	0.291779687769621	0.674	0.572	2.35702150931229e-51	T	ControlvsModerate
CBLB	9.96595218906723e-61	0.291074036768963	0.795	0.703	2.66668948675061e-56	T	ControlvsModerate
ZNF831	2.07801307082226e-51	0.289864762637218	0.531	0.43	5.56034737490621e-47	T	ControlvsModerate
PDCD4	1.74551819328315e-64	0.287827895909933	0.758	0.652	4.67065758158705e-60	T	ControlvsModerate
ZEB1	1.83789092114562e-47	0.28718364061597	0.657	0.569	4.91782852680145e-43	T	ControlvsModerate
UTY	2.47352274798873e-58	0.286805784267052	0.434	0.313	6.61865216906823e-54	T	ControlvsModerate
MPP7	1.61676520519312e-50	0.286760420458111	0.41	0.303	4.32614033605576e-46	T	ControlvsModerate
HIF1A	6.01104357543296e-50	0.285802369357226	0.818	0.756	1.60843503991435e-45	T	ControlvsModerate
PPP2R5C	7.64356562133671e-79	0.283949750629853	0.833	0.745	2.04526528895728e-74	T	ControlvsModerate
HECTD1	9.66912411502425e-44	0.280945140722141	0.463	0.367	2.58726423069819e-39	T	ControlvsModerate
HIST1H1C	2.18373313323537e-47	0.280187992551681	0.415	0.309	5.84323311791119e-43	T	ControlvsModerate
CDC14A	3.44535747757076e-29	0.279450361569113	0.399	0.32	9.21908753848385e-25	T	ControlvsModerate
CASD1	9.19210464806026e-34	0.277162452571689	0.298	0.22	2.45962336172796e-29	T	ControlvsModerate
NSF	3.26137735321748e-62	0.27553756472549	0.514	0.394	8.72679352173934e-58	T	ControlvsModerate
IQGAP1	2.68343909819542e-56	0.273933988162534	0.68	0.582	7.18034633895131e-52	T	ControlvsModerate
PPP1CB	7.77839657161893e-52	0.273483045069529	0.591	0.482	2.08134335463379e-47	T	ControlvsModerate
BCL11B	7.48498903589303e-51	0.273405047109406	0.725	0.641	2.00283336622426e-46	T	ControlvsModerate
ATXN7	9.87506011122247e-49	0.273027017885331	0.459	0.346	2.64236858456091e-44	T	ControlvsModerate
CRIP1	3.58341558525646e-36	0.272296246632343	0.562	0.48	9.58850342302922e-32	T	ControlvsModerate
SIK2	1.19373899516918e-30	0.268600741124441	0.3	0.226	3.19420680327369e-26	T	ControlvsModerate
LRMP	4.15667409257814e-43	0.266626451195672	0.475	0.378	1.11224285369206e-38	T	ControlvsModerate
USP9Y	9.28628043209226e-42	0.264693792122658	0.405	0.308	2.48482291801925e-37	T	ControlvsModerate
AKNA	8.13957505650866e-43	0.263364985302036	0.357	0.263	2.17798749362059e-38	T	ControlvsModerate
ASAP1	1.96023672630986e-30	0.262971096232057	0.518	0.443	5.24520143225993e-26	T	ControlvsModerate
IL6ST	2.52133632458423e-38	0.262475141400321	0.777	0.72	6.74659173732248e-34	T	ControlvsModerate
EZR	2.11196106280127e-65	0.26241204947737	0.895	0.835	5.65118541184365e-61	T	ControlvsModerate
G3BP2	3.65975718199547e-42	0.260787107334841	0.699	0.617	9.79277826758349e-38	T	ControlvsModerate
MAN2A1	3.80933611673203e-33	0.258210213508914	0.539	0.456	1.01930215811516e-28	T	ControlvsModerate
TET2	1.34932202943482e-34	0.257847270498612	0.493	0.408	3.6105158863617e-30	T	ControlvsModerate
CYTH1	1.0385759794161e-50	0.257714873342082	0.726	0.639	2.7790216057216e-46	T	ControlvsModerate
ZDBF2	4.67694497237639e-30	0.257201286975309	0.294	0.223	1.25145693570847e-25	T	ControlvsModerate
GABPB1	9.44845098486703e-34	0.256505582084193	0.263	0.188	2.52821651453072e-29	T	ControlvsModerate
ANKRD36B	3.77483266917327e-44	0.253876387211507	0.256	0.169	1.01006972561738e-39	T	ControlvsModerate
SYAP1	5.49402173882301e-45	0.253655544758478	0.546	0.44	1.47009033687426e-40	T	ControlvsModerate
AKAP13	8.53960970695627e-56	0.252852605815968	0.852	0.792	2.28502876538736e-51	T	ControlvsModerate
OGT	4.54053784756942e-46	0.252570579237377	0.449	0.344	1.21495711725263e-41	T	ControlvsModerate
TC2N	4.61852702899752e-38	0.251942978962097	0.615	0.525	1.23582546241916e-33	T	ControlvsModerate
VPS37B	1.48276443924832e-32	0.250548522830029	0.357	0.273	3.96758108654065e-28	T	ControlvsModerate
EIF5A	4.46456175615782e-22	-0.251754	0.27	0.321	1.19462743471271e-17	T	ControlvsModerate
CD83	2.15750304990039e-10	-0.252809	0.234	0.268	5.77304666092346e-06	T	ControlvsModerate
IFRD1	1.25557462076423e-13	-0.256377	0.359	0.392	3.35966657024094e-09	T	ControlvsModerate
OAZ1	6.3048047851062e-42	-0.258364	0.699	0.726	1.68703966439872e-37	T	ControlvsModerate
RPL13	1.26149578239436e-73	-0.258463	0.958	0.961	3.37551041453082e-69	T	ControlvsModerate
GBP2	1.59033908927989e-15	-0.259634	0.426	0.464	4.25542933509514e-11	T	ControlvsModerate
RPS5	3.69758879572185e-82	-0.264651	0.927	0.944	9.89400809959252e-78	T	ControlvsModerate
RPS14	3.74430037648326e-98	-0.265169	0.974	0.974	1.00189989473939e-93	T	ControlvsModerate
RGS2	1.07014189954508e-24	-0.265916	0.281	0.343	2.86348569480273e-20	T	ControlvsModerate
RPL26	1.51516323247614e-78	-0.271403	0.914	0.921	4.05427377745967e-74	T	ControlvsModerate
SELENOW	1.02513593070369e-24	-0.27584	0.33	0.382	2.74305872337694e-20	T	ControlvsModerate
CTSC	1.37908080354906e-18	-0.276581	0.309	0.36	3.69014441413656e-14	T	ControlvsModerate
RPS4X	1.02467078792183e-119	-0.277791	0.944	0.96	2.74181409432124e-115	T	ControlvsModerate
FTL	2.17590805078857e-44	-0.278577	0.661	0.705	5.82229476230005e-40	T	ControlvsModerate
RPL27A	2.37806695741492e-41	-0.278681	0.704	0.73	6.36323156465084e-37	T	ControlvsModerate
RPL13A	3.64183544085559e-60	-0.278914	0.935	0.934	9.74482327264139e-56	T	ControlvsModerate
LTB	1.1059846337834e-18	-0.281195	0.552	0.584	2.95939368307761e-14	T	ControlvsModerate
KLF6	3.18005445193871e-30	-0.285342	0.717	0.76	8.5091897024976e-26	T	ControlvsModerate
TPI1	9.28803165413814e-29	-0.286107	0.44	0.497	2.48529151001428e-24	T	ControlvsModerate
RACK1	1.62492671527095e-76	-0.287925	0.852	0.881	4.34797890472202e-72	T	ControlvsModerate
RPS16	2.66742107960953e-84	-0.296445	0.873	0.893	7.13748532481919e-80	T	ControlvsModerate
PTGES3	8.41485708678835e-42	-0.313288	0.547	0.609	2.25164745928283e-37	T	ControlvsModerate
TRBC1	9.55630410422003e-26	-0.317473	0.293	0.355	2.5570758522072e-21	T	ControlvsModerate
DDIT4	6.1863191430208e-07	-0.328742	0.446	0.463	0.016553352762895	T	ControlvsModerate
CD69	6.43434410083671e-15	-0.332171	0.602	0.629	1.72170179450189e-10	T	ControlvsModerate
ABHD3	3.28304513167639e-35	-0.337088	0.234	0.303	8.78477216333968e-31	T	ControlvsModerate
PLIN2	9.11082493917627e-22	-0.338634	0.225	0.276	2.43787453722478e-17	T	ControlvsModerate
HIBCH	1.45350945557644e-35	-0.340775	0.201	0.267	3.88930060123143e-31	T	ControlvsModerate
STIP1	7.99091138842369e-53	-0.368324	0.271	0.358	2.13820806931441e-48	T	ControlvsModerate
OOEP	1.72927242360525e-45	-0.381849	0.265	0.339	4.62718715108293e-41	T	ControlvsModerate
SOD1	1.68258977822972e-77	-0.418525	0.507	0.606	4.5022737285871e-73	T	ControlvsModerate
HSPA4	1.49439657578878e-54	-0.420771	0.436	0.506	3.99870635749561e-50	T	ControlvsModerate
IGKC	2.31724194627405e-12	-0.443941	0.406	0.414	6.2004759998401e-08	T	ControlvsModerate
DUSP1	9.1644708071208e-30	-0.454794	0.489	0.529	2.45222909856938e-25	T	ControlvsModerate
AL136454.1	3.77558854342312e-50	-0.466689	0.209	0.286	1.01027198244916e-45	T	ControlvsModerate
CDC42EP3	1.10508027192355e-60	-0.468079	0.207	0.3	2.95697379161303e-56	T	ControlvsModerate
IGHA1	3.40384333192877e-88	-0.565784	0.203	0.312	9.10800398757501e-84	T	ControlvsModerate
GADD45B	2.5516721963272e-49	-0.582137	0.194	0.274	6.82776446293233e-45	T	ControlvsModerate
UBC	4.65907148706405e-169	-0.587203	0.814	0.871	1.2466743485086e-164	T	ControlvsModerate
CHORDC1	5.79290084964161e-105	-0.611144	0.422	0.535	1.5500644093471e-100	T	ControlvsModerate
PPP1R15A	5.68461430174778e-69	-0.616949	0.388	0.478	1.52108909486167e-64	T	ControlvsModerate
HSP90AB1	2.89801108051739e-182	-0.619807	0.884	0.921	7.75449804924844e-178	T	ControlvsModerate
DNAJA1	3.90244948185463e-129	-0.626267	0.579	0.685	1.04421743235466e-124	T	ControlvsModerate
UBB	1.52078030454281e-127	-0.642648	0.697	0.769	4.06930393889565e-123	T	ControlvsModerate
HSPD1	5.63370765929746e-111	-0.731255	0.682	0.743	1.50746749547482e-106	T	ControlvsModerate
CACYBP	3.49554919256682e-192	-0.732601	0.382	0.553	9.3533905294703e-188	T	ControlvsModerate
HSPA8	6.42298287630559e-208	-0.776276	0.927	0.941	1.71866175804185e-203	T	ControlvsModerate
HSPB1	3.98067477056733e-208	-0.875604	0.25	0.43	1.06514895510841e-203	T	ControlvsModerate
BAG3	5.53245773505487e-182	-0.942003	0.132	0.287	1.48037504074598e-177	T	ControlvsModerate
HSPE1	1.12693146639125e-152	-0.942879	0.478	0.605	3.01544321776971e-148	T	ControlvsModerate
HSPH1	1.17088512808067e-151	-0.95298	0.652	0.733	3.13305442571826e-147	T	ControlvsModerate
HSP90AA1	2.73518191932445e-283	-0.97385	0.78	0.857	7.31879977972836e-279	T	ControlvsModerate
NR4A1	6.0634816300219e-162	-1.0363	0.191	0.346	1.62246641456126e-157	T	ControlvsModerate
JUN	3.14435134159603e-141	-1.0832	0.47	0.589	8.41365531984265e-137	T	ControlvsModerate
DNAJB1	9.79875280632473e-305	-1.5643	0.647	0.77	2.62195027591637e-300	T	ControlvsModerate
HSPA1B	0	-1.9723	0.18	0.489	0	T	ControlvsModerate
HSPA1A	0	-2.11301	0.179	0.51	0	T	ControlvsModerate
BTG2	1.88344534731808e-08	1.19801944271297	0.948	0.886	0.000503972306035371	NK	ControlvsModerate
TXNIP	4.93160452006037e-07	1.01632195094946	0.896	0.693	0.0131959873747775	NK	ControlvsModerate
B2M	1.49618257049224e-06	0.395960738866189	1	1	0.0400348532212313	NK	ControlvsModerate
IGKC	7.95365702334014e-08	-1.24721	0.427	0.716	0.00212823954630535	NK	ControlvsModerate
IGHA1	1.96601390203012e-08	-1.36284	0.229	0.602	0.000526065999905218	NK	ControlvsModerate
XIST	5.04384386933723e-10	-1.38483	0.042	0.432	1.34963174255726e-05	NK	ControlvsModerate
BAG3	2.56504680061868e-08	-1.41553	0.01	0.307	0.000686355222909545	NK	ControlvsModerate
HSP90AA1	1.39090279967235e-09	-1.50491	0.76	0.909	3.72177771136327e-05	NK	ControlvsModerate
HSPH1	1.44202020610732e-10	-2.21677	0.333	0.75	3.85855766750197e-06	NK	ControlvsModerate
HSPA1A	2.61536864136094e-10	-2.60961	0.115	0.557	6.9982034105536e-06	NK	ControlvsModerate
HSPA1B	7.33485689263561e-09	-2.92014	0.104	0.489	0.000196266100733144	NK	ControlvsModerate
HSPA6	1.28758452007268e-06	-3.21889	0.031	0.284	0.0344531865881049	NK	ControlvsModerate
ZFP36L2	1.05974261130527e-10	0.906258650787737	0.929	0.772	2.83565927933065e-06	NK_TNFRSF	ControlvsModerate
SYTL3	7.39790273367361e-08	0.888516618439737	0.794	0.579	0.00197953081347638	NK_TNFRSF	ControlvsModerate
B2M	4.05622008914227e-10	0.43607115091396	1	1	1.08536337145269e-05	NK_TNFRSF	ControlvsModerate
TPT1	8.58135589258688e-08	-0.436246	1	1	0.0022961992097384	NK_TNFRSF	ControlvsModerate
IGHG3	1.33355799646982e-07	-0.779367	0.064	0.325	0.00356833448695394	NK_TNFRSF	ControlvsModerate
CACYBP	1.45790302650263e-06	-0.794505	0.22	0.5	0.0390105691831572	NK_TNFRSF	ControlvsModerate
IGLC3	3.69314609622768e-08	-0.858379	0.028	0.263	0.000988212032428603	NK_TNFRSF	ControlvsModerate
DNAJB6	1.19788771002515e-07	-0.869612	0.362	0.684	0.0032053079344853	NK_TNFRSF	ControlvsModerate
IGLC2	2.41801961520584e-07	-0.87696	0.099	0.368	0.00647013688636777	NK_TNFRSF	ControlvsModerate
HSPB1	3.57820673851687e-08	-1.05799	0.234	0.579	0.000957456559092343	NK_TNFRSF	ControlvsModerate
IGHG1	1.15839364314744e-08	-1.13353	0.149	0.456	0.000309962971033392	NK_TNFRSF	ControlvsModerate
IGHA1	1.14533437449009e-12	-1.18508	0.128	0.553	3.06468571926059e-08	NK_TNFRSF	ControlvsModerate
XIST	1.00972867541326e-10	-1.19274	0.028	0.333	2.70183198967081e-06	NK_TNFRSF	ControlvsModerate
HSPA8	4.15445600199925e-07	-1.19463	0.95	0.974	0.0111164933701496	NK_TNFRSF	ControlvsModerate
HSPH1	5.01261033925403e-10	-1.45162	0.44	0.754	1.34127427457759e-05	NK_TNFRSF	ControlvsModerate
IGKC	5.13269324683607e-11	-1.49745	0.383	0.667	1.3734060589884e-06	NK_TNFRSF	ControlvsModerate
BAG3	1.91405677727793e-09	-1.69418	0.021	0.281	5.1216331246403e-05	NK_TNFRSF	ControlvsModerate
DNAJB1	1.79217185833431e-12	-1.69628	0.404	0.754	4.79549345853096e-08	NK_TNFRSF	ControlvsModerate
HSP90AA1	3.63598177165134e-14	-1.70888	0.816	0.947	9.72916002458466e-10	NK_TNFRSF	ControlvsModerate
HSPA1B	1.4989433024411e-15	-2.28712	0.142	0.623	4.0108724886719e-11	NK_TNFRSF	ControlvsModerate
HSPA1A	1.91453210258181e-17	-2.48529	0.163	0.675	5.1229050000884e-13	NK_TNFRSF	ControlvsModerate
RPS26	0	0.745059297903711	0.861	0.71	0	B	ControlvsModerate
CMSS1	3.5941640395123e-281	0.597970381169694	0.515	0.377	9.61726413692701e-277	B	ControlvsModerate
BACH2	0	0.549634709612136	0.927	0.88	0	B	ControlvsModerate
FGD6	1.97284603344879e-164	0.530136799419381	0.263	0.176	5.27894141630226e-160	B	ControlvsModerate
CD55	0	0.527709416289524	0.837	0.69	0	B	ControlvsModerate
TMEM156	0	0.488866614897508	0.674	0.556	0	B	ControlvsModerate
RAPGEF5	1.36114947551172e-142	0.481557267292303	0.313	0.229	3.64216376657426e-138	B	ControlvsModerate
SEL1L3	3.24077520265611e-249	0.44923800841852	0.616	0.511	8.67166628726722e-245	B	ControlvsModerate
KLHL5	0	0.432532480073257	0.657	0.519	0	B	ControlvsModerate
SYNE2	1.66290501353537e-61	0.427007352632933	0.515	0.479	4.44960123521794e-57	B	ControlvsModerate
SNX9	2.21800896584395e-276	0.426255604324463	0.716	0.584	5.93494839080524e-272	B	ControlvsModerate
IGKV1-5	1.10178702288973e-30	0.423474628085306	0.26	0.213	2.94816171584835e-26	B	ControlvsModerate
MT-CO3	0	0.398295568463954	0.91	0.832	0	B	ControlvsModerate
SLC49A4	3.68862130110561e-247	0.396598829192063	0.458	0.322	9.8700128774984e-243	B	ControlvsModerate
IQGAP2	3.01708934190506e-174	0.386547587672667	0.279	0.181	8.07312766106957e-170	B	ControlvsModerate
DENND4A	8.80822997186958e-293	0.38610616509999	0.756	0.657	2.35690617587286e-288	B	ControlvsModerate
NLK	2.68821984361272e-193	0.384286552336964	0.364	0.255	7.19313865753891e-189	B	ControlvsModerate
ZNF331	5.76393996771958e-170	0.37456338081698	0.541	0.432	1.54231505656241e-165	B	ControlvsModerate
ETS1	9.09728590687354e-276	0.36580680601294	0.718	0.615	2.43425176296122e-271	B	ControlvsModerate
SMAP2	0	0.355924641133278	0.867	0.747	0	B	ControlvsModerate
LY9	3.00037078103732e-205	0.353157180161608	0.64	0.517	8.02839213589965e-201	B	ControlvsModerate
ARID5B	0	0.348665878129902	0.8	0.678	0	B	ControlvsModerate
TOX	4.70727881402765e-92	0.34501073608628	0.456	0.382	1.25957366505752e-87	B	ControlvsModerate
RPS29	0	0.34403185396703	0.853	0.735	0	B	ControlvsModerate
PDE4D	3.95153172359845e-113	0.342968570557871	0.597	0.513	1.05735085860047e-108	B	ControlvsModerate
CDK13	3.73993076994621e-149	0.34234415876274	0.533	0.44	1.00073067542221e-144	B	ControlvsModerate
USP53	5.34527936311016e-108	0.338482658320329	0.303	0.222	1.43028985198102e-103	B	ControlvsModerate
MAN1A1	1.22783259953232e-176	0.338480987029414	0.569	0.458	3.28543446982857e-172	B	ControlvsModerate
SNED1	8.96907161472156e-169	0.336832293900869	0.297	0.197	2.3999441826672e-164	B	ControlvsModerate
TMEM123	1.01856909431057e-285	0.334139863209393	0.809	0.719	2.72548718255622e-281	B	ControlvsModerate
ZEB1	6.79031557361484e-154	0.332360473746911	0.581	0.473	1.81695264118786e-149	B	ControlvsModerate
EIF2AK4	9.74838975527182e-158	0.331650632616244	0.297	0.203	2.60847413071563e-153	B	ControlvsModerate
CNOT6L	1.9219349188168e-212	0.330697210454869	0.694	0.563	5.14271345577e-208	B	ControlvsModerate
SFMBT1	3.64593395731302e-186	0.329065258809291	0.348	0.237	9.75579008297818e-182	B	ControlvsModerate
ANKRD28	2.45107561270734e-106	0.328463652146592	0.394	0.303	6.55858812448229e-102	B	ControlvsModerate
DLEU2	9.6484348598431e-187	0.328434770102535	0.713	0.617	2.58172819979682e-182	B	ControlvsModerate
CUL3	3.75135027302112e-216	0.327887396418463	0.599	0.479	1.00378630605499e-211	B	ControlvsModerate
CCDC88A	4.01795128368114e-50	0.326951442675955	0.37	0.322	1.0751234044874e-45	B	ControlvsModerate
PDE3B	3.85549498176563e-77	0.326094017427389	0.326	0.259	1.03165334722085e-72	B	ControlvsModerate
EBF1	4.32930017992851e-234	0.325893748538718	0.855	0.79	1.15843414214527e-229	B	ControlvsModerate
TXNIP	2.35134883088525e-142	0.323323389174686	0.744	0.683	6.29173920168276e-138	B	ControlvsModerate
SYAP1	1.01096827025852e-193	0.321239706374944	0.497	0.374	2.70514889755776e-189	B	ControlvsModerate
CREM	4.10703155190758e-185	0.321035762773178	0.581	0.462	1.09895950265943e-180	B	ControlvsModerate
SC5D	2.15755543832236e-160	0.319361638183571	0.303	0.206	5.77318684186298e-156	B	ControlvsModerate
AC023590.1	7.6525172805404e-24	0.313748579843943	0.368	0.345	2.047660573927e-19	B	ControlvsModerate
KLHL6	1.54210706838761e-126	0.312335250817934	0.483	0.392	4.12637009359156e-122	B	ControlvsModerate
EZR	0	0.311186098563669	0.953	0.909	0	B	ControlvsModerate
FKBP5	8.9595603977862e-163	0.311098279321683	0.433	0.319	2.39739917123963e-158	B	ControlvsModerate
RGS13	3.51618432426127e-43	0.310957530868941	0.37	0.323	9.40860601485831e-39	B	ControlvsModerate
RABEP1	2.98881948557497e-200	0.310725436848635	0.479	0.359	7.9974831795015e-196	B	ControlvsModerate
MCTP2	1.85371206903626e-115	0.309926931609031	0.403	0.319	4.96016275432723e-111	B	ControlvsModerate
CLEC2D	5.24132876448268e-182	0.299105278590343	0.65	0.546	1.40247475080028e-177	B	ControlvsModerate
FAM214A	1.24011127709162e-144	0.295451657589341	0.623	0.528	3.31828975524175e-140	B	ControlvsModerate
GPR183	7.61881287814678e-98	0.295269096272773	0.442	0.365	2.03864194993452e-93	B	ControlvsModerate
ANKRD13A	6.24498607575363e-187	0.289845292981175	0.457	0.34	1.67103337415016e-182	B	ControlvsModerate
S100A10	2.86155166450777e-103	0.28878932097185	0.378	0.296	7.6569399438899e-99	B	ControlvsModerate
ADAM28	4.92230824509524e-153	0.288385459687694	0.683	0.575	1.31711124022258e-148	B	ControlvsModerate
NT5C2	3.93544083212052e-174	0.288110295406464	0.339	0.235	1.05304525785881e-169	B	ControlvsModerate
TNFRSF13C	8.49429610214666e-217	0.288071404146975	0.743	0.633	2.2729037510124e-212	B	ControlvsModerate
FOS	4.95456910747404e-11	0.286937346282429	0.707	0.678	1.3257436017779e-06	B	ControlvsModerate
BMP2K	1.47102130414288e-158	0.286277210715476	0.521	0.408	3.93615880562553e-154	B	ControlvsModerate
ATP2B1	3.2792899749547e-190	0.285638094316533	0.713	0.604	8.77472411498379e-186	B	ControlvsModerate
CRYBG1	2.03501709943715e-141	0.284484456175662	0.434	0.327	5.44529875467391e-137	B	ControlvsModerate
LRMP	3.51600418911057e-39	0.28312546427429	0.658	0.627	9.40812400922207e-35	B	ControlvsModerate
MT-ND3	3.43045752565309e-202	0.282548769158302	0.451	0.324	9.17921824714254e-198	B	ControlvsModerate
FTH1	6.54275363805221e-59	0.281377917754766	0.974	0.966	1.75071001847001e-54	B	ControlvsModerate
PDE4B	2.67115472211402e-152	0.281237957241646	0.727	0.644	7.14747580543269e-148	B	ControlvsModerate
AC007384.1	9.12689893297184e-166	0.276478094293407	0.448	0.334	2.4421756164846e-161	B	ControlvsModerate
COBLL1	2.5366217439474e-137	0.275666529315331	0.624	0.527	6.78749246245445e-133	B	ControlvsModerate
IGHG1	2.10227735307843e-114	0.275533672609631	0.431	0.327	5.62527374136725e-110	B	ControlvsModerate
NOTCH2	4.47158862583812e-82	0.273903019302456	0.372	0.298	1.19650768450176e-77	B	ControlvsModerate
NR4A2	1.30715699502355e-94	0.272251130213213	0.408	0.327	3.49769068728401e-90	B	ControlvsModerate
TTC3	7.178402572579e-125	0.270304677829867	0.543	0.444	1.92079696037069e-120	B	ControlvsModerate
BCL7A	2.82825088472754e-104	0.268460067231513	0.327	0.249	7.56783371735395e-100	B	ControlvsModerate
SMCHD1	1.04660077239378e-176	0.266234814046679	0.891	0.824	2.80049434677128e-172	B	ControlvsModerate
NSF	6.04658181345114e-250	0.264706090122848	0.755	0.617	1.61794436164326e-245	B	ControlvsModerate
MANBA	1.10714250707879e-107	0.263673832866047	0.506	0.417	2.96249192044141e-103	B	ControlvsModerate
MAP4K4	1.43602149665243e-131	0.261208042638525	0.672	0.59	3.84250632074258e-127	B	ControlvsModerate
RBM26	9.14835244562219e-166	0.259808732862989	0.509	0.393	2.44791614739958e-161	B	ControlvsModerate
USP34	4.68171392933454e-171	0.259357585369551	0.784	0.709	1.25273301321134e-166	B	ControlvsModerate
SYNE1	3.37883482239287e-125	0.258480692056715	0.415	0.319	9.04108621775884e-121	B	ControlvsModerate
PPP1CB	1.20248707051739e-156	0.256463771874547	0.532	0.415	3.21761490329044e-152	B	ControlvsModerate
TNPO1	1.76134203170249e-168	0.256016892182382	0.391	0.28	4.71299900842952e-164	B	ControlvsModerate
RFTN1	1.18801399234393e-150	0.255607001872102	0.761	0.697	3.17888784071388e-146	B	ControlvsModerate
ITSN2	1.15404108949453e-145	0.255320944744183	0.745	0.677	3.08798314726946e-141	B	ControlvsModerate
MIS18BP1	1.97991070383326e-110	0.254686378191494	0.516	0.428	5.29784506131705e-106	B	ControlvsModerate
CLEC2B	2.21515954394134e-38	-0.251058	0.234	0.274	5.92732390767824e-34	B	ControlvsModerate
NFKBIA	2.10595969386428e-47	-0.252739	0.508	0.54	5.63512694884203e-43	B	ControlvsModerate
EIF5A	1.00515791788895e-51	-0.25376	0.342	0.382	2.68960155668725e-47	B	ControlvsModerate
TLR10	7.46579614639957e-47	-0.254437	0.217	0.257	1.9976977328536e-42	B	ControlvsModerate
SLC25A5	3.3555933164086e-65	-0.255903	0.597	0.617	8.97889659604612e-61	B	ControlvsModerate
SOX5	1.63618888941654e-59	-0.2619	0.483	0.527	4.37811423030077e-55	B	ControlvsModerate
CD82	2.23056120543402e-53	-0.262434	0.263	0.306	5.96853567350034e-49	B	ControlvsModerate
GAPDH	4.97762898167054e-129	-0.263796	0.924	0.928	1.3319139629154e-124	B	ControlvsModerate
SEMA4D	7.92254373967502e-47	-0.264415	0.321	0.358	2.11991425386224e-42	B	ControlvsModerate
H2AFZ	2.00000008516141e-66	-0.265128	0.447	0.498	5.35160022787489e-62	B	ControlvsModerate
FABP5	6.04907068436159e-42	-0.271493	0.247	0.284	1.61861033372147e-37	B	ControlvsModerate
PRDX1	1.02522748131578e-53	-0.274331	0.332	0.37	2.74330369450476e-49	B	ControlvsModerate
CD40	1.31685828953641e-46	-0.275825	0.339	0.374	3.52364941114153e-42	B	ControlvsModerate
TNFAIP8	2.02904449061674e-89	-0.277555	0.565	0.605	5.42931724799227e-85	B	ControlvsModerate
HSPA4	1.05275647651197e-60	-0.279349	0.58	0.591	2.81696577985072e-56	B	ControlvsModerate
ARPC1B	2.87858197085093e-85	-0.279507	0.528	0.558	7.70250963760291e-81	B	ControlvsModerate
POLD4	3.80002132994449e-49	-0.279798	0.378	0.409	1.01680970746655e-44	B	ControlvsModerate
HLA-A	6.24988918754374e-156	-0.280875	0.836	0.843	1.67234534880295e-151	B	ControlvsModerate
PFN1	1.23079881617467e-157	-0.282175	0.851	0.876	3.29337147232018e-153	B	ControlvsModerate
RTN4	2.72014237212867e-41	-0.28293	0.307	0.34	7.2785569593419e-37	B	ControlvsModerate
IGKV4-1	2.6024436973833e-24	-0.283	0.276	0.302	6.96361884545822e-20	B	ControlvsModerate
SGK1	4.78159568194659e-42	-0.290814	0.325	0.361	1.27945937257527e-37	B	ControlvsModerate
JPT1	2.83071129250444e-59	-0.291477	0.361	0.402	7.57441727648338e-55	B	ControlvsModerate
STIP1	2.06936814736212e-66	-0.291638	0.259	0.309	5.53721528871155e-62	B	ControlvsModerate
ACTG1	1.49197712793817e-111	-0.292995	0.819	0.829	3.99223239893695e-107	B	ControlvsModerate
PSMB9	2.2709024445002e-105	-0.294896	0.452	0.507	6.07648076099363e-101	B	ControlvsModerate
SOD1	2.09580599801324e-69	-0.302686	0.348	0.394	5.60795768948383e-65	B	ControlvsModerate
HSP90AB1	2.3786978751168e-259	-0.305696	0.913	0.93	6.36491977423754e-255	B	ControlvsModerate
IFRD1	9.01280456017118e-53	-0.314436	0.353	0.389	2.4116462442106e-48	B	ControlvsModerate
HDAC9	2.27575639335895e-50	-0.329838	0.468	0.496	6.08946895734988e-46	B	ControlvsModerate
RAC2	1.86982783052977e-232	-0.33147	0.688	0.742	5.00328530893156e-228	B	ControlvsModerate
PRKACB	2.49360156078647e-44	-0.346886	0.327	0.357	6.67237905635243e-40	B	ControlvsModerate
UBB	5.0396545637506e-167	-0.34936	0.668	0.705	1.34851076816839e-162	B	ControlvsModerate
TCL1A	9.01535155181542e-69	-0.353298	0.376	0.421	2.41232776823477e-64	B	ControlvsModerate
TPI1	2.19550277521206e-142	-0.35393	0.548	0.602	5.87472632591243e-138	B	ControlvsModerate
CR2	3.27344816980233e-97	-0.366518	0.43	0.483	8.75909261275706e-93	B	ControlvsModerate
CDC42EP3	7.62253674383285e-115	-0.387745	0.218	0.287	2.03963838191479e-110	B	ControlvsModerate
IFI30	3.0244065341189e-150	-0.388609	0.482	0.553	8.09270700399536e-146	B	ControlvsModerate
ABHD3	8.42097310406295e-81	-0.398073	0.231	0.284	2.25328398318517e-76	B	ControlvsModerate
CD79B	3.3458342742336e-111	-0.413948	0.439	0.486	8.95278335099426e-107	B	ControlvsModerate
JUN	1.35602650831909e-175	-0.428461	0.495	0.577	3.62845573096021e-171	B	ControlvsModerate
LTB	1.92753684855012e-136	-0.43542	0.527	0.585	5.15770309935041e-132	B	ControlvsModerate
DNAJA1	2.25132636115345e-227	-0.458084	0.537	0.609	6.0240990771744e-223	B	ControlvsModerate
HSPD1	1.23083538796498e-253	-0.468881	0.695	0.75	3.29346933111671e-249	B	ControlvsModerate
DDIT4	2.53095093892733e-122	-0.476006	0.315	0.39	6.77231852238175e-118	B	ControlvsModerate
HLA-DRB5	0	-0.491877	0.838	0.891	0	B	ControlvsModerate
CHORDC1	3.51804496410818e-241	-0.543683	0.392	0.486	9.41358471496066e-237	B	ControlvsModerate
PPP1R15A	2.11902801044779e-191	-0.546334	0.469	0.537	5.6700951503562e-187	B	ControlvsModerate
IGHA1	1.27392316147526e-177	-0.584503	0.369	0.456	3.40876359547549e-173	B	ControlvsModerate
HSPA8	0	-0.59824	0.827	0.886	0	B	ControlvsModerate
CACYBP	0	-0.604085	0.312	0.431	0	B	ControlvsModerate
HSP90AA1	0	-0.621485	0.727	0.813	0	B	ControlvsModerate
GADD45B	3.39722819479561e-118	-0.632163	0.341	0.402	9.09030320363408e-114	B	ControlvsModerate
HLA-DQA2	0	-0.653563	0.384	0.565	0	B	ControlvsModerate
HSPE1	0	-0.666804	0.46	0.574	0	B	ControlvsModerate
ID3	4.0642381601808e-248	-0.684064	0.172	0.274	1.08750884690118e-243	B	ControlvsModerate
HSPB1	0	-0.7484	0.122	0.252	0	B	ControlvsModerate
IGHV1-18	0	-0.850292	0.112	0.28	0	B	ControlvsModerate
HSPH1	0	-0.90871	0.613	0.752	0	B	ControlvsModerate
DNAJB1	0	-1.17969	0.43	0.683	0	B	ControlvsModerate
HSPA1B	0	-1.1963	0.21	0.487	0	B	ControlvsModerate
HSPA1A	0	-1.54424	0.154	0.456	0	B	ControlvsModerate
USP9Y	1.32115328235013e-23	1.38796977670912	0.659	0.147	3.53514195291247e-19	pDC	ControlvsModerate
UTY	1.36533161216312e-19	1.04574293654422	0.556	0.112	3.65335432782607e-15	pDC	ControlvsModerate
DDX3Y	4.79083496364552e-15	0.92849124580136	0.483	0.117	1.28193161957227e-10	pDC	ControlvsModerate
RPS4Y1	1.45946817602834e-12	0.862960458658656	0.468	0.132	3.90524494541662e-08	pDC	ControlvsModerate
LPIN1	1.60283765868797e-09	0.842830490504849	0.717	0.528	4.28887300711728e-05	pDC	ControlvsModerate
DENND4A	1.33415120189242e-06	0.821549590940983	0.854	0.772	0.0356992178602375	pDC	ControlvsModerate
MX1	2.15285116416769e-07	0.74576084758552	0.702	0.477	0.00576059914507989	pDC	ControlvsModerate
PTPRC	2.71646788090458e-13	0.739609329997603	0.951	0.843	7.26872475572448e-09	pDC	ControlvsModerate
2025-03-01	1.65733972100371e-07	0.709611755633378	0.576	0.335	0.00443470962546173	pDC	ControlvsModerate
ZFY	1.4733993106023e-10	0.668408302337725	0.307	0.056	3.94252187530964e-06	pDC	ControlvsModerate
KMT2E	8.66863742004957e-07	0.632508869588341	0.751	0.619	0.0231955400085686	pDC	ControlvsModerate
ALOX5AP	1.49044031987507e-06	0.601432527316898	0.776	0.69	0.039881202079217	pDC	ControlvsModerate
CIITA	1.80124797344685e-06	0.591146422517423	0.756	0.609	0.0481977932734908	pDC	ControlvsModerate
ELF1	1.70249040823465e-08	0.58945842479485	0.859	0.701	0.000455552383435427	pDC	ControlvsModerate
EIF1AY	6.27759993674683e-10	0.578974944654811	0.293	0.061	1.67976019107472e-05	pDC	ControlvsModerate
HIVEP1	3.46179507889631e-08	0.563901330393365	0.893	0.832	0.000926307127211075	pDC	ControlvsModerate
MYADM	1.59892540165303e-07	0.553425781366045	0.502	0.259	0.00427840458974319	pDC	ControlvsModerate
BCL11A	2.64419376159208e-07	0.511277528013154	0.805	0.609	0.00707533366726808	pDC	ControlvsModerate
SEL1L3	8.68213535024635e-07	0.506935461176174	0.888	0.909	0.0232316577701892	pDC	ControlvsModerate
B2M	2.4278581038964e-17	0.503116769580239	1	0.995	6.49646271440599e-13	pDC	ControlvsModerate
RPL39	2.61393138067277e-08	0.497678655355778	0.898	0.843	0.000699435758840421	pDC	ControlvsModerate
HLA-A	3.75748910420214e-08	0.412552592422865	0.941	0.863	0.00100542893450241	pDC	ControlvsModerate
RPL13A	4.80457773692034e-07	-0.348004	0.951	0.939	0.0128560891084514	pDC	ControlvsModerate
TPT1	1.11425717270057e-14	-0.409691	0.99	0.995	2.98152934271219e-10	pDC	ControlvsModerate
CSRNP1	1.66458934852467e-06	-0.441311	0.215	0.421	0.0445410817878231	pDC	ControlvsModerate
ARMC9	1.50333557674861e-06	-0.451581	0.093	0.274	0.0402262533626392	pDC	ControlvsModerate
STIP1	8.44493629127398e-07	-0.529315	0.283	0.513	0.0225969605281909	pDC	ControlvsModerate
APP	8.49428905644294e-07	-0.54316	0.795	0.904	0.02272901865723	pDC	ControlvsModerate
TCP1	1.20880277194454e-06	-0.552488	0.337	0.533	0.0323451445716921	pDC	ControlvsModerate
DMXL2	1.50341899604223e-07	-0.570221	0.278	0.518	0.0040228485496098	pDC	ControlvsModerate
BAIAP2	1.83864579756271e-06	-0.584024	0.141	0.34	0.0491984842511831	pDC	ControlvsModerate
CDV3	2.74373306486909e-08	-0.599514	0.522	0.761	0.000734168093497672	pDC	ControlvsModerate
AC126696.1	6.54829846889252e-07	-0.607824	0.088	0.279	0.0175219370430626	pDC	ControlvsModerate
COL26A1	1.22502186700724e-09	-0.637178	0.044	0.259	3.27791351173798e-05	pDC	ControlvsModerate
RANBP2	2.03145081624956e-07	-0.643473	0.849	0.939	0.00543575609412056	pDC	ControlvsModerate
CORO7	1.31916823832122e-06	-0.645692	0.502	0.675	0.0352983037209992	pDC	ControlvsModerate
IGHG2	7.40376662577874e-15	-0.66894	0.029	0.325	1.98109987372588e-10	pDC	ControlvsModerate
PIN4	4.85031388105509e-09	-0.673665	0.19	0.452	0.000129784698829272	pDC	ControlvsModerate
OOEP	1.32886973391922e-08	-0.72681	0.268	0.497	0.000355578963402104	pDC	ControlvsModerate
IGLC1	6.85869974889911e-11	-0.731654	0.107	0.371	1.83525087881042e-06	pDC	ControlvsModerate
DNAJA1	2.3865494798452e-10	-0.758973	0.82	0.888	6.38592909816979e-06	pDC	ControlvsModerate
ABCG1	2.52976225466952e-07	-0.768204	0.41	0.624	0.00676913784104469	pDC	ControlvsModerate
MAP2K3	2.17736265673882e-08	-0.77524	0.307	0.553	0.000582618699690174	pDC	ControlvsModerate
IER5	1.21342320086136e-09	-0.777166	0.063	0.289	3.24687780086483e-05	pDC	ControlvsModerate
CHORDC1	1.41390362350655e-09	-0.795108	0.463	0.68	3.78332331577884e-05	pDC	ControlvsModerate
DNAJB6	2.20286771290344e-16	-0.799427	0.502	0.777	5.89443342618703e-12	pDC	ControlvsModerate
RALGAPA1	5.42390884113283e-07	-0.801607	0.712	0.812	0.0145132952771032	pDC	ControlvsModerate
ODC1	1.24056537691265e-06	-0.802446	0.478	0.65	0.0331950483554287	pDC	ControlvsModerate
NR4A1	5.52077365483877e-11	-0.853595	0.683	0.827	1.47724861456176e-06	pDC	ControlvsModerate
HSP90AB1	1.90328022644885e-16	-0.862434	0.956	0.97	5.09279722993184e-12	pDC	ControlvsModerate
IGLC3	2.30640072210295e-11	-0.873781	0.151	0.452	6.17146705220308e-07	pDC	ControlvsModerate
UBC	2.68380091894308e-11	-0.887925	0.849	0.934	7.18131449890789e-07	pDC	ControlvsModerate
ACSL1	1.57869836594019e-10	-0.89655	0.327	0.609	4.22428108758277e-06	pDC	ControlvsModerate
IGHG3	3.47087235847337e-12	-0.928565	0.176	0.482	9.28736025680305e-08	pDC	ControlvsModerate
NKRF	2.97505214395461e-09	-0.932266	0.112	0.34	7.96064452679375e-05	pDC	ControlvsModerate
ZFAND2A	5.25072472229638e-08	-0.943067	0.195	0.416	0.00140498892119207	pDC	ControlvsModerate
HES4	6.83586740853865e-08	-0.961163	0.093	0.294	0.00182914140117677	pDC	ControlvsModerate
HLA-DQA2	3.01886149115808e-15	-0.991205	0.327	0.731	8.0778695780408e-11	pDC	ControlvsModerate
DNAJA4	2.44116018272445e-13	-1.03058	0.078	0.386	6.53205641693408e-09	pDC	ControlvsModerate
CLECL1	5.87137941272014e-09	-1.03987	0.122	0.355	0.000157106370325566	pDC	ControlvsModerate
IGKC	2.24012150646728e-22	-1.07311	0.815	0.919	5.99411712700515e-18	pDC	ControlvsModerate
CACYBP	4.96781979987511e-13	-1.09624	0.21	0.518	1.32928922205058e-08	pDC	ControlvsModerate
PPP1R15A	5.36523935952637e-11	-1.09833	0.776	0.878	1.43563074782207e-06	pDC	ControlvsModerate
FKBP4	1.9460270476804e-19	-1.14279	0.059	0.442	5.20717917418321e-15	pDC	ControlvsModerate
IGHG1	1.02891257236862e-18	-1.19959	0.415	0.761	2.75316426114396e-14	pDC	ControlvsModerate
HSPB1	5.86158035250196e-12	-1.23214	0.185	0.472	1.56844167072247e-07	pDC	ControlvsModerate
XIST	1.87349723104645e-24	-1.28993	0.122	0.64	5.0131038908341e-20	pDC	ControlvsModerate
HSPA8	5.92905292420936e-24	-1.40866	0.859	0.98	1.58649598145994e-19	pDC	ControlvsModerate
RGS2	8.40176677418093e-23	-1.42228	0.668	0.919	2.24814475343533e-18	pDC	ControlvsModerate
HSPE1	2.73963752326095e-18	-1.48517	0.502	0.792	7.33072208474164e-14	pDC	ControlvsModerate
IGLC2	2.14888483626145e-17	-1.50645	0.254	0.635	5.74998604486838e-13	pDC	ControlvsModerate
HSPH1	7.71518450849179e-23	-1.54526	0.668	0.893	2.06442907078223e-18	pDC	ControlvsModerate
HSP90AA1	8.47478634337804e-27	-1.60143	0.907	0.975	2.2676833297611e-22	pDC	ControlvsModerate
IGHA1	4.92946564465187e-19	-1.63778	0.317	0.711	1.31902641719595e-14	pDC	ControlvsModerate
HSPD1	6.34511726022832e-22	-1.84065	0.751	0.893	1.69782647649189e-17	pDC	ControlvsModerate
HSPA6	1.03727881059684e-17	-2.00909	0.024	0.36	2.77555064139503e-13	pDC	ControlvsModerate
DNAJB1	8.14836405873361e-27	-2.35296	0.376	0.807	2.18033925483594e-22	pDC	ControlvsModerate
HSPA1B	3.94640868253622e-28	-2.66733	0.229	0.731	1.05598003527304e-23	pDC	ControlvsModerate
HSPA1A	7.92279539180995e-39	-3.16765	0.195	0.817	2.11998159094051e-34	pDC	ControlvsModerate
DDX3Y	1.24721807996657e-07	1.20407735865769	0.637	0.135	0.00333730613837454	Mast	ControlvsModerate
TPSD1	4.25879731588851e-10	1.15781216311598	0.901	0.288	1.13956898578545e-05	Mast	ControlvsModerate
RPS4Y1	1.00364612450652e-07	1.10076352971101	0.56	0.077	0.00268555629995455	Mast	ControlvsModerate
UTY	1.12967256874631e-06	1.0980787231162	0.527	0.096	0.0302277785945137	Mast	ControlvsModerate
ANXA1	6.21330315101549e-07	1.08999890112579	0.978	0.827	0.0166255565714873	Mast	ControlvsModerate
LMNA	6.3446477759264e-07	1.07086635735751	0.923	0.673	0.0169770085188239	Mast	ControlvsModerate
TPSB2	4.58011298363871e-10	1.0411526990567	0.967	0.865	1.22554663216205e-05	Mast	ControlvsModerate
SYTL3	5.04439731784694e-07	0.858172828698895	0.956	0.769	0.0134977983430948	Mast	ControlvsModerate
HSPH1	1.47994615786711e-08	-0.935602	0.582	0.827	0.00039600399292208	Mast	ControlvsModerate
XIST	1.76656388961911e-06	-1.2444	0.099	0.462	0.0472697165584281	Mast	ControlvsModerate
HSPD1	5.31694398370098e-07	-1.66077	0.516	0.769	0.0142270787115871	Mast	ControlvsModerate
HSP90AA1	3.08459589967058e-14	-1.80281	0.758	0.962	8.25376170833855e-10	Mast	ControlvsModerate
HSPA1B	5.93542574373615e-10	-2.09923	0.242	0.692	1.58820122050892e-05	Mast	ControlvsModerate
HSPA1A	1.77672146698196e-12	-2.70298	0.275	0.788	4.75415130135033e-08	Mast	ControlvsModerate
DNAJB1	8.22692509922047e-16	-2.95765	0.308	0.885	2.20136061804941e-11	Mast	ControlvsModerate
C5AR1	4.98111475744085e-14	1.33316917843774	0.417	0.221	1.33284668679602e-09	Myeloid	ControlvsModerate
LINC00278	1.24263472731859e-18	1.11163120045394	0.264	0.055	3.32504200335909e-14	Myeloid	ControlvsModerate
ANKRD28	2.73137570397796e-09	0.996743371524173	0.471	0.357	7.30861510870422e-05	Myeloid	ControlvsModerate
TXNIP	1.00625525178293e-10	0.821947314282975	0.586	0.435	2.69253780272076e-06	Myeloid	ControlvsModerate
ZFP36L2	1.36560186745956e-06	0.798632976511205	0.59	0.551	0.036540774769483	Myeloid	ControlvsModerate
UTY	5.89579645473367e-21	0.795843166977568	0.338	0.085	1.57759721535763e-16	Myeloid	ControlvsModerate
DDX3Y	6.77634543416635e-20	0.676548389544441	0.336	0.085	1.81321451127423e-15	Myeloid	ControlvsModerate
MT-CO2	2.3632616324001e-16	0.621251722166803	0.775	0.744	6.32361547597618e-12	Myeloid	ControlvsModerate
IFNGR1	8.66660574430471e-07	0.572726255477493	0.672	0.67	0.0231901036506105	Myeloid	ControlvsModerate
MT-ND3	5.91492527701669e-07	0.517029536517673	0.525	0.438	0.0158271570562413	Myeloid	ControlvsModerate
EZR	1.0672651027807e-06	0.486466912722722	0.801	0.803	0.0285578796202061	Myeloid	ControlvsModerate
MT-ND2	3.55110695556886e-09	0.480905372410466	0.722	0.702	9.50205199171115e-05	Myeloid	ControlvsModerate
RPS26	1.67346270708971e-06	0.470194115049291	0.811	0.825	0.0447785151163064	Myeloid	ControlvsModerate
MT-ATP6	9.23779769371772e-09	0.45950563449228	0.744	0.694	0.000247184990688499	Myeloid	ControlvsModerate
MT-CYB	1.16979270112081e-06	0.403191315576803	0.704	0.687	0.0313013130965905	Myeloid	ControlvsModerate
RPS4Y1	5.67640088854248e-12	0.401376424592061	0.449	0.21	1.5188913497562e-07	Myeloid	ControlvsModerate
B2M	7.30580913040593e-14	0.372710045787039	0.994	0.996	1.95488840711402e-09	Myeloid	ControlvsModerate
IGLC1	7.24183840975813e-25	0.31038753598803	0.119	0.414	1.93777112168308e-20	Myeloid	ControlvsModerate
PTPRC	2.48265907276403e-07	0.307930237832741	0.915	0.939	0.006643099146902	Myeloid	ControlvsModerate
SEPTIN6	3.18975336004993e-07	-0.250461	0.473	0.659	0.00853514204082159	Myeloid	ControlvsModerate
ASMTL	1.42637929548354e-07	-0.250674	0.151	0.295	0.00381670571885486	Myeloid	ControlvsModerate
TCF25	7.57171981353973e-07	-0.25167	0.463	0.65	0.0202604078770696	Myeloid	ControlvsModerate
GSN	9.04728994838447e-07	-0.253635	0.463	0.652	0.0242087384438872	Myeloid	ControlvsModerate
SRGAP3	1.20104464067023e-08	-0.253761	0.135	0.289	0.000321375524950541	Myeloid	ControlvsModerate
TRIM26	1.69937451191856e-07	-0.254094	0.167	0.311	0.00454718631899169	Myeloid	ControlvsModerate
RPL14	4.55234901969554e-08	-0.256214	0.893	0.937	0.00121811755069013	Myeloid	ControlvsModerate
DUSP5	4.84845058970385e-09	-0.259308	0.145	0.309	0.000129734840879296	Myeloid	ControlvsModerate
UBB	6.22882382092941e-07	-0.259844	0.64	0.807	0.0166670867800429	Myeloid	ControlvsModerate
EDEM1	1.12195592211623e-06	-0.260074	0.36	0.54	0.030021296563986	Myeloid	ControlvsModerate
EHBP1L1	1.8645746621577e-06	-0.260132	0.211	0.348	0.0498922888100158	Myeloid	ControlvsModerate
SLCO3A1	8.92521051024062e-07	-0.261733	0.336	0.505	0.0238820782833018	Myeloid	ControlvsModerate
OTULINL	4.1709019880189e-07	-0.26228	0.258	0.411	0.011160499539541	Myeloid	ControlvsModerate
RPL35A	2.65505602186864e-07	-0.26296	0.907	0.937	0.0071043989033161	Myeloid	ControlvsModerate
CALR	1.09892781961057e-06	-0.265487	0.477	0.659	0.0294051105971396	Myeloid	ControlvsModerate
XPR1	1.42069576304809e-06	-0.26657	0.189	0.333	0.0380149772276407	Myeloid	ControlvsModerate
MAPK1	3.30846251675408e-07	-0.266679	0.39	0.556	0.00885278400233056	Myeloid	ControlvsModerate
MAP2K3	1.70270283576119e-08	-0.267207	0.233	0.409	0.000455609224792979	Myeloid	ControlvsModerate
ZBTB46	1.04037014420562e-06	-0.267433	0.135	0.263	0.0278382243186539	Myeloid	ControlvsModerate
TCP1	6.23123500606883e-07	-0.268994	0.352	0.51	0.016673538629239	Myeloid	ControlvsModerate
GIGYF2	4.07019170601453e-10	-0.269307	0.207	0.398	1.08910189669537e-05	Myeloid	ControlvsModerate
YTHDF1	2.39980748474733e-08	-0.269554	0.115	0.252	0.000642140486768691	Myeloid	ControlvsModerate
RCC2	4.39713231549596e-07	-0.271256	0.306	0.473	0.0117658466498041	Myeloid	ControlvsModerate
CCDC117	2.38138363170975e-09	-0.271899	0.127	0.287	6.37210632172896e-05	Myeloid	ControlvsModerate
TMSB10	4.80843014459913e-09	-0.272406	0.926	0.978	0.000128663973809184	Myeloid	ControlvsModerate
AP001011.1	6.79614235155247e-09	-0.272692	0.123	0.276	0.000181851177042841	Myeloid	ControlvsModerate
PTMS	3.05041025441203e-09	-0.273178	0.235	0.425	8.1622877587557e-05	Myeloid	ControlvsModerate
SRRM2	1.69085083536653e-06	-0.275634	0.658	0.805	0.0452437866527375	Myeloid	ControlvsModerate
PPID	8.43795813362686e-08	-0.275684	0.171	0.326	0.00225782883739587	Myeloid	ControlvsModerate
HLA-DPB1	4.40547494826604e-07	-0.275775	0.847	0.917	0.0117881698665703	Myeloid	ControlvsModerate
PHLDA1	9.0286383334775e-08	-0.276146	0.117	0.254	0.00241588304527191	Myeloid	ControlvsModerate
BRD7	3.88408562521496e-08	-0.277048	0.173	0.33	0.00103930363159502	Myeloid	ControlvsModerate
USP12	7.16542092421294e-07	-0.280095	0.417	0.604	0.019173233309009	Myeloid	ControlvsModerate
RPS4X	7.1305650534826e-11	-0.280588	0.849	0.91	1.90799659701087e-06	Myeloid	ControlvsModerate
IGLC2	2.24631897483413e-33	-0.281117	0.217	0.613	6.01070031286116e-29	Myeloid	ControlvsModerate
RPL27	6.29302592495236e-08	-0.282238	0.692	0.829	0.00168388787699875	Myeloid	ControlvsModerate
MBOAT7	4.70941882915779e-09	-0.283944	0.127	0.276	0.000126014629030604	Myeloid	ControlvsModerate
DNTTIP2	2.30389271790673e-07	-0.287708	0.314	0.484	0.00616475613457484	Myeloid	ControlvsModerate
TMEM39A	6.60037113050512e-08	-0.289294	0.157	0.311	0.00176612730710056	Myeloid	ControlvsModerate
TJP2	4.77008370706398e-07	-0.289585	0.123	0.252	0.0127637899833618	Myeloid	ControlvsModerate
PDZD8	6.53879030029879e-07	-0.290643	0.239	0.398	0.0174964950855395	Myeloid	ControlvsModerate
ARFGAP3	2.46108080782733e-08	-0.291384	0.211	0.374	0.000658536002558438	Myeloid	ControlvsModerate
SLC41A2	4.35364022540296e-07	-0.293468	0.161	0.306	0.0116494705151332	Myeloid	ControlvsModerate
RAB5C	1.3691532468903e-07	-0.293698	0.429	0.621	0.00366358025802908	Myeloid	ControlvsModerate
WHAMM	5.62840656209983e-11	-0.29484	0.149	0.335	1.50604902788667e-06	Myeloid	ControlvsModerate
PHLPP1	5.80361389323458e-07	-0.296565	0.209	0.354	0.0155293100555171	Myeloid	ControlvsModerate
MPEG1	8.16348976942495e-07	-0.302136	0.243	0.394	0.0218438659250273	Myeloid	ControlvsModerate
HLA-DOA	1.59154847780716e-07	-0.303378	0.27	0.44	0.00425866541691641	Myeloid	ControlvsModerate
MARK3	5.85800203345352e-07	-0.303556	0.31	0.475	0.0156748418411149	Myeloid	ControlvsModerate
VPS35	2.20014004517497e-07	-0.303864	0.451	0.641	0.00588713473287919	Myeloid	ControlvsModerate
EMILIN2	3.46534978814208e-07	-0.304405	0.453	0.624	0.00927258296311058	Myeloid	ControlvsModerate
MAPK9	2.17956625987689e-09	-0.306895	0.123	0.278	5.83208339817859e-05	Myeloid	ControlvsModerate
MCU	1.57431016873783e-08	-0.30737	0.143	0.304	0.000421253914950868	Myeloid	ControlvsModerate
NFE2L2	1.61640917670341e-06	-0.307382	0.634	0.788	0.0432518767502299	Myeloid	ControlvsModerate
CCT4	2.14458834808e-08	-0.307411	0.344	0.543	0.000573848950179246	Myeloid	ControlvsModerate
DST	1.17290597684742e-07	-0.31005	0.231	0.392	0.00313846181284832	Myeloid	ControlvsModerate
GEM	3.45738084827943e-08	-0.310196	0.121	0.267	0.00092512596738261	Myeloid	ControlvsModerate
RPS19	3.78748252124475e-11	-0.311	0.907	0.967	1.01345457303467e-06	Myeloid	ControlvsModerate
HSPA4	2.79351105985238e-07	-0.318528	0.471	0.635	0.00747487689395299	Myeloid	ControlvsModerate
TYMP	2.56391099558835e-07	-0.319964	0.481	0.661	0.0068605130419953	Myeloid	ControlvsModerate
SFMBT2	5.59154967426287e-09	-0.321233	0.276	0.468	0.000149618686183926	Myeloid	ControlvsModerate
ARHGAP31	1.6656762172244e-08	-0.322691	0.332	0.53	0.000445701642204906	Myeloid	ControlvsModerate
PKM	1.43503410642196e-07	-0.322918	0.583	0.786	0.00383986426196389	Myeloid	ControlvsModerate
TMSB4X	1.65391663119745e-13	-0.322941	0.976	0.978	4.42555012175814e-09	Myeloid	ControlvsModerate
SCIMP	5.4660584367298e-08	-0.323037	0.296	0.481	0.00146260791650016	Myeloid	ControlvsModerate
AL136454.1	7.24358876024324e-11	-0.324462	0.133	0.313	1.93823948046589e-06	Myeloid	ControlvsModerate
ARSB	3.51918076945437e-08	-0.325139	0.137	0.282	0.000941662390290601	Myeloid	ControlvsModerate
PTP4A2	1.70442344505372e-08	-0.32726	0.274	0.446	0.000456069625427475	Myeloid	ControlvsModerate
RERE	6.31383079375264e-09	-0.32944	0.388	0.602	0.000168945484379233	Myeloid	ControlvsModerate
RPL38	3.40727244561695e-08	-0.331515	0.767	0.853	0.000911717960998185	Myeloid	ControlvsModerate
SPINT2	5.02802350473603e-08	-0.33214	0.378	0.56	0.00134539852939727	Myeloid	ControlvsModerate
IGLC3	1.40733780612557e-19	-0.332713	0.129	0.4	3.76575450163079e-15	Myeloid	ControlvsModerate
AL390957.1	6.76761154881176e-08	-0.333432	0.187	0.335	0.00181087749823105	Myeloid	ControlvsModerate
RPS29	7.15532806714337e-12	-0.33452	0.811	0.867	1.91462268420622e-07	Myeloid	ControlvsModerate
KDM6A	9.10476113579494e-08	-0.336584	0.33	0.508	0.00243625198471601	Myeloid	ControlvsModerate
P4HA1	6.93988725561755e-07	-0.337342	0.276	0.433	0.0185697503185814	Myeloid	ControlvsModerate
KBTBD8	5.3374913032572e-09	-0.337867	0.157	0.322	0.000142820592292556	Myeloid	ControlvsModerate
JOSD1	5.31581336891779e-07	-0.338214	0.457	0.639	0.0142240534125502	Myeloid	ControlvsModerate
HIP1	3.67258135584385e-07	-0.33891	0.219	0.368	0.00982709319196698	Myeloid	ControlvsModerate
PTPRJ	2.69066086921173e-08	-0.339355	0.338	0.532	0.000719967035383676	Myeloid	ControlvsModerate
SPAG9	5.70850520457775e-07	-0.34286	0.596	0.751	0.0152748182264092	Myeloid	ControlvsModerate
RHOF	2.92782645838615e-12	-0.343326	0.119	0.306	7.83427803734965e-08	Myeloid	ControlvsModerate
SQSTM1	4.1445692974439e-07	-0.344655	0.555	0.72	0.0110900385261004	Myeloid	ControlvsModerate
RPL26	7.14713858669595e-12	-0.344942	0.859	0.921	1.9124313430281e-07	Myeloid	ControlvsModerate
CYBA	5.22607972752867e-07	-0.348613	0.744	0.851	0.0139839441349212	Myeloid	ControlvsModerate
TTYH2	4.09812425742476e-09	-0.352011	0.191	0.359	0.000109657608880172	Myeloid	ControlvsModerate
CHMP4B	9.70627877932109e-10	-0.352675	0.332	0.523	2.59720607577074e-05	Myeloid	ControlvsModerate
GADD45B	8.44929023888635e-08	-0.353396	0.457	0.656	0.00226086108212121	Myeloid	ControlvsModerate
HLA-DQB1	1.04142472541256e-08	-0.353927	0.755	0.873	0.000278664428025893	Myeloid	ControlvsModerate
TSPAN33	7.02061661535037e-13	-0.354081	0.08	0.252	1.87857659393545e-08	Myeloid	ControlvsModerate
MKNK2	2.91012462468338e-10	-0.354699	0.163	0.339	7.78691147072778e-06	Myeloid	ControlvsModerate
OTUD1	9.94063493446974e-11	-0.355229	0.103	0.263	2.65991509576541e-06	Myeloid	ControlvsModerate
SLC38A2	3.11932984046269e-07	-0.358253	0.342	0.523	0.00834670278711006	Myeloid	ControlvsModerate
LINC01619	2.29548357350328e-08	-0.359159	0.237	0.416	0.000614225494598008	Myeloid	ControlvsModerate
CSF2RA	1.4038414576198e-07	-0.360456	0.481	0.674	0.00375639897229905	Myeloid	ControlvsModerate
CD40	1.91421178829238e-07	-0.361215	0.177	0.326	0.00512204790311274	Myeloid	ControlvsModerate
TNIP1	1.8579974385146e-07	-0.361668	0.245	0.411	0.00497162954597736	Myeloid	ControlvsModerate
NFATC1	5.51682501841644e-09	-0.363241	0.187	0.354	0.000147619203842787	Myeloid	ControlvsModerate
RPS6	6.86189895877938e-12	-0.363875	0.885	0.934	1.83610692339019e-07	Myeloid	ControlvsModerate
MIR924HG	1.35393779778869e-10	-0.36527	0.189	0.381	3.62286675932298e-06	Myeloid	ControlvsModerate
OTULIN	5.9142061285745e-11	-0.369526	0.26	0.475	1.58252327588397e-06	Myeloid	ControlvsModerate
MCTP1	7.1461232627272e-07	-0.370689	0.499	0.678	0.0191215966264055	Myeloid	ControlvsModerate
AHSA1	5.52181633974593e-12	-0.370968	0.137	0.322	1.47752761618922e-07	Myeloid	ControlvsModerate
AC009570.2	1.87620824429397e-20	-0.372951	0.082	0.33	5.02035802008181e-16	Myeloid	ControlvsModerate
NBEAL1	3.93397897339061e-07	-0.374152	0.386	0.54	0.0105265409369986	Myeloid	ControlvsModerate
KIF1B	1.9808132920362e-07	-0.380355	0.254	0.42	0.00530026020683047	Myeloid	ControlvsModerate
SSH1	1.8826323607358e-07	-0.380432	0.157	0.298	0.00503754767085686	Myeloid	ControlvsModerate
DDHD1	8.2361600249185e-09	-0.383794	0.252	0.431	0.000220383169946769	Myeloid	ControlvsModerate
GLS	1.68226586441512e-06	-0.384731	0.6	0.744	0.0450140700000199	Myeloid	ControlvsModerate
EIF1AX	2.08170883800725e-12	-0.38488	0.286	0.512	5.5702365087398e-08	Myeloid	ControlvsModerate
HLA-DQB2	7.19502227338365e-10	-0.391678	0.119	0.276	1.925244059912e-05	Myeloid	ControlvsModerate
STEAP1B	1.34028709884591e-09	-0.394462	0.157	0.337	3.58634021909188e-05	Myeloid	ControlvsModerate
HIVEP2	6.20049391457482e-09	-0.394936	0.4	0.6	0.000165912816166193	Myeloid	ControlvsModerate
CDV3	1.97867889916849e-09	-0.397224	0.431	0.63	5.29454899839506e-05	Myeloid	ControlvsModerate
MRPL18	8.11156370113314e-14	-0.399636	0.141	0.352	2.17049221514921e-09	Myeloid	ControlvsModerate
CSRNP1	1.20063481805405e-12	-0.405643	0.235	0.462	3.21265864614902e-08	Myeloid	ControlvsModerate
SPRED2	4.87663993483768e-10	-0.406359	0.189	0.365	1.30489131376387e-05	Myeloid	ControlvsModerate
ETV6	3.46722928758697e-08	-0.407055	0.614	0.783	0.000927761212772523	Myeloid	ControlvsModerate
RPL3	2.45140953827727e-14	-0.409889	0.801	0.891	6.55948164252231e-10	Myeloid	ControlvsModerate
PLEKHA7	8.47496112125781e-14	-0.411228	0.139	0.337	2.26773009682616e-09	Myeloid	ControlvsModerate
HSP90AB1	1.51458561603107e-12	-0.411229	0.855	0.937	4.05272819137593e-08	Myeloid	ControlvsModerate
RPL13A	1.79995141240794e-14	-0.41185	0.873	0.941	4.81630998932117e-10	Myeloid	ControlvsModerate
CLIC2	5.0243686993514e-08	-0.412329	0.338	0.516	0.00134442057657245	Myeloid	ControlvsModerate
SLAMF7	1.28479268589771e-07	-0.414759	0.276	0.453	0.0034378482689251	Myeloid	ControlvsModerate
TAOK3	1.84699049725512e-07	-0.428677	0.543	0.713	0.00494217717255526	Myeloid	ControlvsModerate
ZC3HAV1	4.49184890707739e-09	-0.430338	0.425	0.63	0.000120192893055577	Myeloid	ControlvsModerate
SLC8A1	4.61201223512183e-08	-0.433336	0.555	0.735	0.0012340822338739	Myeloid	ControlvsModerate
FCGR2B	2.20520507800205e-09	-0.434025	0.153	0.313	5.90068774771789e-05	Myeloid	ControlvsModerate
PICALM	8.69038738757085e-08	-0.437086	0.569	0.733	0.00232537385716621	Myeloid	ControlvsModerate
RPL10A	6.40555441216244e-17	-0.442926	0.819	0.882	1.71399824960643e-12	Myeloid	ControlvsModerate
NKRF	2.68258428668195e-16	-0.44564	0.082	0.282	7.17805903430355e-12	Myeloid	ControlvsModerate
PAK1	5.20311101001689e-11	-0.451502	0.485	0.694	1.39224844406032e-06	Myeloid	ControlvsModerate
PITPNA	2.60727324885127e-13	-0.453204	0.304	0.538	6.97654175927622e-09	Myeloid	ControlvsModerate
BHLHE40	2.55194425526761e-10	-0.453284	0.437	0.654	6.82849243824507e-06	Myeloid	ControlvsModerate
ARHGAP10	1.99240110860723e-08	-0.455838	0.169	0.328	0.000533126688641123	Myeloid	ControlvsModerate
PPP3R1	1.69792445859833e-09	-0.458473	0.362	0.558	4.5433062663174e-05	Myeloid	ControlvsModerate
ARHGAP21	6.30228424016932e-07	-0.459134	0.169	0.302	0.0168636521698451	Myeloid	ControlvsModerate
TNFAIP8	1.60107859207589e-11	-0.461126	0.471	0.696	4.28416609667668e-07	Myeloid	ControlvsModerate
TRA2B	1.81680909144604e-12	-0.463775	0.465	0.694	4.86141776689131e-08	Myeloid	ControlvsModerate
CD86	2.60361789664285e-07	-0.465216	0.477	0.635	0.00696676076783695	Myeloid	ControlvsModerate
RALA	8.71302691101736e-10	-0.465222	0.475	0.681	2.33143174085002e-05	Myeloid	ControlvsModerate
RBFOX2	2.34602474240496e-19	-0.466397	0.095	0.337	6.2774930057272e-15	Myeloid	ControlvsModerate
LAMP3	1.21833954646295e-08	-0.467797	0.157	0.322	0.000326003295842556	Myeloid	ControlvsModerate
RPL27A	3.25528515487403e-12	-0.472074	0.67	0.799	8.71049201741194e-08	Myeloid	ControlvsModerate
ABR	1.12011585835515e-09	-0.480625	0.304	0.492	2.9972060137867e-05	Myeloid	ControlvsModerate
AL138963.4	7.10199480029502e-12	-0.480992	0.223	0.435	1.90035176866294e-07	Myeloid	ControlvsModerate
NOTCH2NLC	2.51273282588776e-16	-0.48315	0.151	0.392	6.72357049551047e-12	Myeloid	ControlvsModerate
RUNX3	7.17062371770802e-12	-0.500448	0.33	0.551	1.91871549438431e-07	Myeloid	ControlvsModerate
CD83	6.03378583688542e-13	-0.501231	0.744	0.86	1.6145204142338e-08	Myeloid	ControlvsModerate
CUL1	1.66315355191143e-08	-0.5036	0.35	0.523	0.000445026627420459	Myeloid	ControlvsModerate
YWHAH	8.3468678116979e-07	-0.509014	0.362	0.508	0.0223345488905412	Myeloid	ControlvsModerate
IGHG2	3.53057771085058e-28	-0.518592	0.056	0.337	9.44711983869399e-24	Myeloid	ControlvsModerate
DAPK1	6.26038260071822e-09	-0.52642	0.374	0.575	0.000167515317630018	Myeloid	ControlvsModerate
PDE4DIP	5.20082781605511e-12	-0.532972	0.348	0.584	1.39163750702003e-07	Myeloid	ControlvsModerate
RPS16	9.4124464911572e-20	-0.535928	0.781	0.875	2.51858243210384e-15	Myeloid	ControlvsModerate
CHORDC1	2.22738079193225e-14	-0.536704	0.312	0.54	5.96002552305231e-10	Myeloid	ControlvsModerate
SULF2	4.57399334489092e-13	-0.543469	0.348	0.575	1.22390913922591e-08	Myeloid	ControlvsModerate
HLA-DRB5	7.59512902100595e-16	-0.54697	0.845	0.923	2.03230462344077e-11	Myeloid	ControlvsModerate
G0S2	2.47330608547972e-12	-0.549011	0.231	0.462	6.61807242352662e-08	Myeloid	ControlvsModerate
ARL4C	1.40744637677913e-11	-0.55101	0.396	0.619	3.7660450149856e-07	Myeloid	ControlvsModerate
DNAJA4	3.99980772264707e-19	-0.556746	0.056	0.269	1.0702685504259e-14	Myeloid	ControlvsModerate
IGHM	1.6107822483939e-13	-0.564663	0.201	0.438	4.31013114025241e-09	Myeloid	ControlvsModerate
CACYBP	2.68129046730069e-15	-0.566745	0.314	0.551	7.17459703240318e-11	Myeloid	ControlvsModerate
UST	2.12635514614724e-09	-0.576043	0.274	0.455	5.68970110006079e-05	Myeloid	ControlvsModerate
HSPB1	1.05903087954126e-17	-0.577345	0.205	0.466	2.83375482747651e-13	Myeloid	ControlvsModerate
TPT1	6.7033848216412e-34	-0.579682	0.988	0.989	1.79369171057475e-29	Myeloid	ControlvsModerate
NFKBIA	4.49079036475009e-09	-0.586689	0.753	0.86	0.000120164568579983	Myeloid	ControlvsModerate
ATP2C1	2.02854344574144e-14	-0.594513	0.36	0.584	5.42797655211493e-10	Myeloid	ControlvsModerate
ABTB2	1.958849471974e-12	-0.603458	0.099	0.276	5.24148941710802e-08	Myeloid	ControlvsModerate
GADD45A	3.94106134284217e-17	-0.605449	0.076	0.28	1.05454919411771e-12	Myeloid	ControlvsModerate
ID2	8.70576755040988e-18	-0.607312	0.213	0.49	2.32948928113867e-13	Myeloid	ControlvsModerate
STIP1	3.67666819193507e-19	-0.613076	0.254	0.53	9.83802874797986e-15	Myeloid	ControlvsModerate
IGHG1	7.28127259437109e-22	-0.6141	0.37	0.683	1.94832292080182e-17	Myeloid	ControlvsModerate
ZFAND2A	4.02457003605401e-17	-0.623363	0.113	0.335	1.07689445024733e-12	Myeloid	ControlvsModerate
CDKN1A	9.22351858523615e-14	-0.626342	0.402	0.648	2.46802910303749e-09	Myeloid	ControlvsModerate
TNFAIP2	2.0016710355373e-13	-0.64299	0.447	0.694	5.35607135689071e-09	Myeloid	ControlvsModerate
UBC	6.8482466392492e-22	-0.646609	0.789	0.917	1.8324538357303e-17	Myeloid	ControlvsModerate
ETV3	2.38140999009235e-15	-0.647924	0.429	0.676	6.3721768514891e-11	Myeloid	ControlvsModerate
RPS2	8.7963475190549e-24	-0.654803	0.803	0.882	2.35372666914871e-19	Myeloid	ControlvsModerate
GPR137B	9.3713317552169e-17	-0.65726	0.304	0.558	2.50758095106094e-12	Myeloid	ControlvsModerate
IER3	4.92309579656859e-11	-0.659947	0.338	0.536	1.31732197324582e-06	Myeloid	ControlvsModerate
DNAJB6	6.25343668343296e-18	-0.670037	0.519	0.733	1.67329458775299e-13	Myeloid	ControlvsModerate
OOEP	2.9978270749664e-25	-0.677596	0.243	0.562	8.0215856871951e-21	Myeloid	ControlvsModerate
PRDM1	3.80701580821847e-13	-0.687472	0.272	0.499	1.0186812899631e-08	Myeloid	ControlvsModerate
NR4A1	7.82460103005962e-17	-0.707986	0.461	0.698	2.09370674362335e-12	Myeloid	ControlvsModerate
RALGAPA1	7.43940813780957e-15	-0.728902	0.404	0.626	1.99063682951509e-10	Myeloid	ControlvsModerate
DNAJA1	8.42575607159125e-23	-0.736175	0.63	0.834	2.25456380963639e-18	Myeloid	ControlvsModerate
HSPA8	6.61766069682947e-25	-0.741953	0.825	0.945	1.77075364925763e-20	Myeloid	ControlvsModerate
PIN4	9.4570517592668e-28	-0.748833	0.155	0.477	2.53051790974461e-23	Myeloid	ControlvsModerate
FKBP4	2.00645033493284e-32	-0.765969	0.05	0.357	5.36885980621329e-28	Myeloid	ControlvsModerate
LYZ	1.21665580363354e-18	-0.770278	0.861	0.945	3.25552759936263e-14	Myeloid	ControlvsModerate
ABHD3	2.26061432076388e-16	-0.771641	0.133	0.357	6.04895179949999e-12	Myeloid	ControlvsModerate
ALCAM	1.32100366689645e-14	-0.791906	0.326	0.558	3.53474161188151e-10	Myeloid	ControlvsModerate
SPATS2L	1.86588933729021e-18	-0.806896	0.264	0.514	4.99274668872114e-14	Myeloid	ControlvsModerate
CCSER1	1.19018006962118e-12	-0.850793	0.398	0.624	3.18468383029236e-08	Myeloid	ControlvsModerate
IER5	2.58850151876369e-29	-0.875426	0.103	0.409	6.92631236390788e-25	Myeloid	ControlvsModerate
HLA-DQA2	1.87185338973135e-24	-0.89639	0.493	0.742	5.00870530024313e-20	Myeloid	ControlvsModerate
MCOLN2	9.06674086659765e-19	-0.902145	0.308	0.575	2.4260785210842e-14	Myeloid	ControlvsModerate
IGHA1	3.42978986688034e-52	-0.904625	0.284	0.753	9.17743172579841e-48	Myeloid	ControlvsModerate
HSPE1	1.16042356218181e-24	-0.958482	0.378	0.683	3.10506136768609e-20	Myeloid	ControlvsModerate
PPP1R15A	6.22754220284421e-25	-1.01102	0.596	0.799	1.66636574263706e-20	Myeloid	ControlvsModerate
IGKC	8.52243811382331e-39	-1.04344	0.479	0.788	2.28043399049684e-34	Myeloid	ControlvsModerate
MIR155HG	2.65971983409876e-17	-1.0768	0.133	0.368	7.11687833208146e-13	Myeloid	ControlvsModerate
XIST	2.66543059709509e-52	-1.18835	0.058	0.499	7.13215919170705e-48	Myeloid	ControlvsModerate
HSPA6	8.9140552114478e-34	-1.54123	0.046	0.354	2.3852228934792e-29	Myeloid	ControlvsModerate
DNAJB1	5.92191474346378e-45	-1.59058	0.354	0.751	1.58458594705604e-40	Myeloid	ControlvsModerate
HSPD1	3.64815272118066e-42	-1.62279	0.648	0.851	9.76172705133522e-38	Myeloid	ControlvsModerate
HSP90AA1	4.89317159006113e-49	-1.6324	0.716	0.88	1.30931485406856e-44	Myeloid	ControlvsModerate
HSPH1	7.87745690663501e-47	-1.75238	0.457	0.779	2.1078499190774e-42	Myeloid	ControlvsModerate
BAG3	1.56432061062028e-48	-1.90551	0.078	0.492	4.18580908989774e-44	Myeloid	ControlvsModerate
HSPA1B	9.24153160385922e-65	-2.59097	0.161	0.678	2.47284902656065e-60	Myeloid	ControlvsModerate
HSPA1A	1.20168890637382e-75	-3.05372	0.264	0.766	3.21547917567507e-71	Myeloid	ControlvsModerate
[truncated: 8,566 more rows]
