# Supplementary material for: Disease-stage-specific immunometabolic remodeling in pediatric obstructive sleep apnea: a single-cell transcriptomic atlas of adenoid tissue
Source: EMBO Mol Med. 2026 Apr 27;18(6):2483–513. doi: 10.1038/s44321-026-00419-3 (PMC13270133; doi:10.1038/s44321-026-00419-3)
Supplement: Supplementary file 9 — Dataset EV4 [file 44321_2026_419_MOESM9_ESM.xlsx]

## Sheet: Sheet1
Dataset EV4. Differentially expressed genes of B cell subsets in different groups.
gene	p_val	avg_log2FC	pct.1	pct.2	p_val_adj	cell_type	vs
IGKC	1.17777539354552e-278	1.04816389140235	0.805	0.485	3.15149139804911e-274	Naive_B	ControlvsMild
RBFOX2	8.2678816221925e-223	0.999579470560988	0.354	0.115	2.21231976446627e-218	Naive_B	ControlvsMild
XIST	2.01003682132421e-232	0.912625349509853	0.352	0.1	5.37845652649933e-228	Naive_B	ControlvsMild
FAM111B	7.80047996102976e-102	0.82051732865523	0.357	0.192	2.08725242797234e-97	Naive_B	ControlvsMild
AC004448.2	1.26206871662028e-194	0.794016410871469	0.315	0.098	3.37704347193255e-190	Naive_B	ControlvsMild
IGLC2	9.23883805985597e-124	0.789990877055463	0.457	0.243	2.47212828805626e-119	Naive_B	ControlvsMild
CMSS1	2.76952318656084e-102	0.774864193428613	0.581	0.391	7.4106901425995e-98	Naive_B	ControlvsMild
BORCS5	2.52551755528759e-147	0.738689409896676	0.5	0.27	6.75777987443855e-143	Naive_B	ControlvsMild
OOEP	7.83763441763029e-137	0.702595282750298	0.54	0.319	2.09719421746951e-132	Naive_B	ControlvsMild
CREM	2.21786852441616e-158	0.677900434788291	0.738	0.513	5.93457259763276e-154	Naive_B	ControlvsMild
NR4A3	2.19775219963033e-91	0.665761434686649	0.412	0.239	5.88074533577083e-87	Naive_B	ControlvsMild
SNED1	5.28015792950838e-111	0.661263709461014	0.306	0.135	1.41286465877785e-106	Naive_B	ControlvsMild
NR4A2	4.26589384800223e-96	0.647887510081324	0.615	0.425	1.14146787584844e-91	Naive_B	ControlvsMild
DLEU2	9.23220722692778e-122	0.64602573917853	0.802	0.633	2.47035400978134e-117	Naive_B	ControlvsMild
IGHA1	1.91325979000554e-90	0.6439094288248	0.45	0.282	5.11950054609682e-86	Naive_B	ControlvsMild
IGHD	2.76196047164918e-67	0.630798296647654	0.68	0.554	7.39045383003887e-63	Naive_B	ControlvsMild
HLA-B	0	0.630436573232349	0.979	0.928	0	Naive_B	ControlvsMild
SIPA1L1	7.33748894821453e-152	0.598908933295852	0.908	0.773	1.96336529276324e-147	Naive_B	ControlvsMild
ZNF331	1.75307567590062e-135	0.596638490036165	0.724	0.496	4.69087989357488e-131	Naive_B	ControlvsMild
RPS26	9.61069956840601e-31	0.592445927797938	0.722	0.662	2.57163099051408e-26	Naive_B	ControlvsMild
TTC3	3.29624424694368e-101	0.589152482013554	0.721	0.558	8.8200903559719e-97	Naive_B	ControlvsMild
KLHL5	1.09613772671444e-105	0.57910931942396	0.746	0.56	2.93304532914249e-101	Naive_B	ControlvsMild
EBF1	1.47134357190311e-103	0.566194816263694	0.881	0.771	3.93702112969834e-99	Naive_B	ControlvsMild
BACH2	4.90961312360767e-134	0.56043752257683	0.975	0.929	1.31371427961494e-129	Naive_B	ControlvsMild
DENND4A	6.08466706682314e-95	0.549120114367148	0.814	0.669	1.62813521374054e-90	Naive_B	ControlvsMild
GPR183	8.03711287277222e-104	0.545393431656029	0.575	0.374	2.15057066249639e-99	Naive_B	ControlvsMild
AP001636.3	9.7436546971493e-72	0.536698143741602	0.375	0.227	2.60720712386321e-67	Naive_B	ControlvsMild
PDE3B	1.01999468766532e-36	0.535556706647605	0.481	0.376	2.72930178525487e-32	Naive_B	ControlvsMild
NR3C1	1.32379557114437e-105	0.531689126989027	0.827	0.675	3.54221218926812e-101	Naive_B	ControlvsMild
IQGAP2	1.16266339730369e-75	0.527288497508056	0.332	0.18	3.1110547185052e-71	Naive_B	ControlvsMild
CXCR4	1.88293567905974e-173	0.511018538388574	0.906	0.766	5.03835929002806e-169	Naive_B	ControlvsMild
SIK3	5.15481034049451e-77	0.488004244697471	0.719	0.554	1.37932415090952e-72	Naive_B	ControlvsMild
HLA-DQA1	6.09887109123976e-163	0.481304193092213	0.946	0.878	1.63193592659394e-158	Naive_B	ControlvsMild
ACSM3	4.66405353876131e-50	0.460947971879618	0.479	0.343	1.24800744590175e-45	Naive_B	ControlvsMild
LY9	1.17479805196528e-94	0.458909328358114	0.82	0.653	3.14352462744871e-90	Naive_B	ControlvsMild
CD55	1.11118553826182e-105	0.454956282179915	0.922	0.807	2.97331026328096e-101	Naive_B	ControlvsMild
TMSB4X	1.22797752441687e-132	0.444258610402501	0.961	0.943	3.28582225983466e-128	Naive_B	ControlvsMild
NGLY1	3.2744235661125e-56	0.440140340841969	0.711	0.569	8.76170257820383e-52	Naive_B	ControlvsMild
PRKCE	3.03737646495093e-66	0.43838665334585	0.73	0.584	8.1274119449157e-62	Naive_B	ControlvsMild
MANBA	3.3827402021448e-60	0.431736210105048	0.626	0.473	9.05153623289905e-56	Naive_B	ControlvsMild
INPP5A	2.56928076416253e-57	0.430603912887665	0.44	0.297	6.87488146874609e-53	Naive_B	ControlvsMild
RPL13A	3.43570662794435e-156	0.429382111115109	0.955	0.928	9.19326379505349e-152	Naive_B	ControlvsMild
PTPN22	2.03298004762885e-55	0.428888013659866	0.482	0.339	5.43984801144527e-51	Naive_B	ControlvsMild
TMEM156	6.56646129113192e-66	0.424996804533976	0.754	0.612	1.75705371228108e-61	Naive_B	ControlvsMild
RPL37A	9.71553711146455e-91	0.421561058517014	0.866	0.801	2.59968342028568e-86	Naive_B	ControlvsMild
SSH2	5.80935540121742e-111	0.421169910705845	0.953	0.888	1.55446731825776e-106	Naive_B	ControlvsMild
SRGN	9.35784124918178e-50	0.402989274925052	0.463	0.328	2.50397116145606e-45	Naive_B	ControlvsMild
ATP1B3	6.75399419445483e-41	0.402273710211681	0.369	0.251	1.80723376655222e-36	Naive_B	ControlvsMild
RGS1	4.99117737232461e-58	0.401134042244336	0.483	0.326	1.33553924128662e-53	Naive_B	ControlvsMild
ANKRD11	5.61602464568446e-55	0.398020867954546	0.651	0.498	1.50273587469225e-50	Naive_B	ControlvsMild
BRAF	6.06751717502818e-62	0.395810342226853	0.649	0.49	1.62354624569404e-57	Naive_B	ControlvsMild
GAB2	9.59395620556584e-48	0.39284599186928	0.256	0.148	2.56715080148531e-43	Naive_B	ControlvsMild
RPS20	8.17580903426459e-80	0.391793966324585	0.793	0.666	2.18768298138852e-75	Naive_B	ControlvsMild
ZEB1	1.57341215141586e-29	0.390749800067871	0.553	0.447	4.21013623475857e-25	Naive_B	ControlvsMild
ATP2B1	3.12713588943329e-61	0.389760026609987	0.758	0.609	8.36759021294558e-57	Naive_B	ControlvsMild
MALT1	3.19879728133912e-46	0.388632211413895	0.59	0.46	8.55934176540721e-42	Naive_B	ControlvsMild
HGSNAT	4.68564359593139e-52	0.388126110645831	0.261	0.146	1.25378451339932e-47	Naive_B	ControlvsMild
RFTN1	1.04160262215127e-72	0.384408246684377	0.796	0.655	2.78712029635236e-68	Naive_B	ControlvsMild
ZDBF2	5.85991936238964e-40	0.380884455429749	0.261	0.159	1.56799722298822e-35	Naive_B	ControlvsMild
TCF4	1.88024609009337e-47	0.380814827937201	0.841	0.747	5.03116248787183e-43	Naive_B	ControlvsMild
ZHX2	2.62132945825937e-49	0.379150478623016	0.526	0.384	7.01415336441044e-45	Naive_B	ControlvsMild
MAP3K1	8.3796057987616e-47	0.378276688767471	0.479	0.346	2.24221491963263e-42	Naive_B	ControlvsMild
DDX21	9.8560818199913e-60	0.376008376916346	0.665	0.512	2.63729037339327e-55	Naive_B	ControlvsMild
NFKB1	7.50985510584486e-44	0.374350059250302	0.666	0.526	2.00948702922197e-39	Naive_B	ControlvsMild
SEL1L3	2.98694950182784e-48	0.374258957743888	0.497	0.352	7.99247947699093e-44	Naive_B	ControlvsMild
PDE4D	1.11847732138856e-17	0.373592295683075	0.513	0.432	2.99282161657151e-13	Naive_B	ControlvsMild
SNX9	4.10636561276156e-65	0.372461711676353	0.828	0.691	1.09878131066274e-60	Naive_B	ControlvsMild
RPL27A	8.24622700042556e-82	0.372362996354954	0.834	0.733	2.20652542077387e-77	Naive_B	ControlvsMild
MAP4K4	1.20111128317202e-49	0.371720795169614	0.704	0.565	3.2139335715117e-45	Naive_B	ControlvsMild
KDM6A	1.71794372314931e-45	0.370595156277994	0.438	0.307	4.59687381440292e-41	Naive_B	ControlvsMild
IGHG1	1.01433238071095e-93	0.368690935297563	0.416	0.216	2.71415058430635e-89	Naive_B	ControlvsMild
TNFRSF13C	2.95539261744158e-86	0.36748232378069	0.9	0.787	7.90803956575017e-82	Naive_B	ControlvsMild
ARID5B	7.705970619564e-54	0.367388843782582	0.814	0.705	2.06196361838294e-49	Naive_B	ControlvsMild
RPS29	2.15948535128105e-62	0.364642193986397	0.834	0.796	5.77835090295783e-58	Naive_B	ControlvsMild
SMCHD1	9.54776768045467e-58	0.363296304194174	0.942	0.891	2.55479167593606e-53	Naive_B	ControlvsMild
FAM214A	2.29386494252898e-36	0.361986322213312	0.653	0.54	6.13792381321906e-32	Naive_B	ControlvsMild
SESN3	6.99499667959801e-62	0.360132379946249	0.918	0.815	1.87172121152684e-57	Naive_B	ControlvsMild
MT-CO3	1.32872302922214e-39	0.357663491415399	0.843	0.861	3.55539708159259e-35	Naive_B	ControlvsMild
HLA-DQB1	2.70750711022649e-67	0.356398133947489	0.86	0.765	7.24474752554404e-63	Naive_B	ControlvsMild
CNOT6L	5.24339849926558e-54	0.355155011120213	0.709	0.567	1.40302857043348e-49	Naive_B	ControlvsMild
PDE7A	7.68358116481608e-56	0.353583504443393	0.805	0.674	2.05597264808149e-51	Naive_B	ControlvsMild
TET2	7.44813372927653e-43	0.353323130451502	0.517	0.388	1.99297162327981e-38	Naive_B	ControlvsMild
PFKFB3	5.284894893428e-48	0.352077481042787	0.3	0.183	1.41413217558347e-43	Naive_B	ControlvsMild
KLF2	1.12815800573229e-12	0.351769959389155	0.48	0.432	3.01872519173846e-08	Naive_B	ControlvsMild
STAT4	3.92070836745923e-33	0.350237615680621	0.475	0.357	1.04910314496474e-28	Naive_B	ControlvsMild
PLEKHA7	3.37789886448893e-50	0.349010763165084	0.256	0.145	9.03858178159947e-46	Naive_B	ControlvsMild
CHD1	1.96421919755553e-58	0.347797593486769	0.816	0.69	5.25585772881909e-54	Naive_B	ControlvsMild
SYAP1	6.97412560467257e-47	0.346113837201126	0.457	0.32	1.86613652929829e-42	Naive_B	ControlvsMild
GNB5	3.56585905220517e-37	0.345572411974779	0.535	0.414	9.54152565189059e-33	Naive_B	ControlvsMild
GNA13	2.7798316410282e-52	0.344262012976451	0.555	0.4	7.43827350506326e-48	Naive_B	ControlvsMild
RPS17	3.94658272303696e-56	0.344025163587482	0.764	0.661	1.05602660503023e-51	Naive_B	ControlvsMild
USP9X	1.01287627145852e-43	0.342698088353533	0.517	0.384	2.71025432716872e-39	Naive_B	ControlvsMild
NEK1	3.08964270394032e-39	0.339354453465119	0.415	0.292	8.2672659472035e-35	Naive_B	ControlvsMild
ETV6	1.40259687763297e-38	0.338371768078541	0.505	0.38	3.75306872517029e-34	Naive_B	ControlvsMild
NAP1L1	2.22472938871015e-57	0.336853895724614	0.721	0.566	5.95293089831061e-53	Naive_B	ControlvsMild
USP53	2.09341843992876e-25	0.33621949743847	0.273	0.191	5.60156906156138e-21	Naive_B	ControlvsMild
TNPO1	8.06973270785973e-49	0.335160724438523	0.428	0.289	2.15929907796911e-44	Naive_B	ControlvsMild
KAT6A	9.63766948189574e-51	0.334998385628448	0.569	0.419	2.57884759996566e-46	Naive_B	ControlvsMild
LPXN	1.72010073550643e-42	0.333186726299754	0.491	0.357	4.60264554806811e-38	Naive_B	ControlvsMild
VPS37B	6.61773252092803e-47	0.332712934155603	0.654	0.5	1.77077286794992e-42	Naive_B	ControlvsMild
BTBD9	2.06799353995365e-38	0.332465544496233	0.472	0.344	5.53353711420797e-34	Naive_B	ControlvsMild
RUBCNL	4.23230569404948e-39	0.332030782949966	0.753	0.633	1.13248035761376e-34	Naive_B	ControlvsMild
SIK2	3.07347384186198e-35	0.330752176847965	0.318	0.214	8.22400130605428e-31	Naive_B	ControlvsMild
MAPK8	8.65544707810864e-38	0.329953072154082	0.432	0.311	2.31602452916031e-33	Naive_B	ControlvsMild
ANKRD12	5.70868800881009e-52	0.327805862192679	0.806	0.683	1.5275307373974e-47	Naive_B	ControlvsMild
APOO	3.90391688279438e-59	0.327121620857933	0.351	0.208	1.04461007949812e-54	Naive_B	ControlvsMild
MYADM	5.95274017012388e-36	0.325889978182003	0.291	0.189	1.59283421472175e-31	Naive_B	ControlvsMild
ZSWIM6	4.80367759172708e-39	0.32572196323013	0.566	0.432	1.28536804999433e-34	Naive_B	ControlvsMild
DDX3X	1.0875768463573e-48	0.325498841782556	0.654	0.506	2.91013812548286e-44	Naive_B	ControlvsMild
ZEB2	2.41532410984438e-41	0.324775326521045	0.686	0.561	6.46292425312159e-37	Naive_B	ControlvsMild
RRM2B	1.82934136763792e-49	0.323847431132005	0.49	0.344	4.89495163152555e-45	Naive_B	ControlvsMild
ELL2	6.28408770013112e-35	0.321701857458124	0.581	0.455	1.68149618680108e-30	Naive_B	ControlvsMild
ST6GALNAC3	7.39365512139305e-28	0.321204984989955	0.39	0.291	1.97839423738235e-23	Naive_B	ControlvsMild
RUBCN	1.59532732205885e-46	0.320662166983321	0.399	0.269	4.26877684836508e-42	Naive_B	ControlvsMild
PPP2R5C	7.30730421981085e-41	0.319927271657749	0.595	0.459	1.95528846313699e-36	Naive_B	ControlvsMild
PPP1CB	3.71170081873055e-39	0.317469539745178	0.567	0.431	9.93176905075921e-35	Naive_B	ControlvsMild
SFMBT1	2.17610508538113e-33	0.317114345268211	0.395	0.283	5.82282198746284e-29	Naive_B	ControlvsMild
CRIP1	9.70769859432781e-21	0.316798237013772	0.365	0.283	2.59758598987024e-16	Naive_B	ControlvsMild
SERINC1	1.44177131301168e-49	0.316738270517845	0.52	0.371	3.85789167935665e-45	Naive_B	ControlvsMild
DHX9	7.07385078986651e-46	0.315431610001871	0.515	0.37	1.89282099435248e-41	Naive_B	ControlvsMild
CUL3	4.71234918630911e-42	0.314414204847914	0.541	0.404	1.26093039527259e-37	Naive_B	ControlvsMild
TRAF3	2.04125601439101e-32	0.314216431060702	0.496	0.382	5.46199284330746e-28	Naive_B	ControlvsMild
RPL27	4.33742407995952e-51	0.313608454052998	0.788	0.697	1.16060793531557e-46	Naive_B	ControlvsMild
SIPA1L3	6.08762355065099e-32	0.312811923135349	0.532	0.416	1.62892630968319e-27	Naive_B	ControlvsMild
EML4	1.70406344610443e-49	0.312681562994364	0.863	0.774	4.55973296908623e-45	Naive_B	ControlvsMild
ALG13	1.99152336048846e-30	0.312497354729478	0.55	0.432	5.32891820799503e-26	Naive_B	ControlvsMild
INPP5D	1.5691639062006e-31	0.309819503149722	0.724	0.621	4.19876878021158e-27	Naive_B	ControlvsMild
KDM6B	3.70892443983138e-44	0.309373759443694	0.271	0.161	9.9243400161008e-40	Naive_B	ControlvsMild
PRKD3	1.14559196349607e-32	0.309264955854608	0.508	0.39	3.06537497592279e-28	Naive_B	ControlvsMild
FYTTD1	8.55751305158212e-40	0.308469018721065	0.404	0.281	2.28981934234234e-35	Naive_B	ControlvsMild
SC5D	6.90005492538373e-47	0.305308520508122	0.418	0.28	1.84631669693418e-42	Naive_B	ControlvsMild
IGHM	4.48849241535215e-32	0.305113424573373	0.703	0.586	1.20103080049993e-27	Naive_B	ControlvsMild
EPC2	1.60953696081354e-36	0.304661314481893	0.408	0.289	4.30679899974486e-32	Naive_B	ControlvsMild
LRRFIP1	3.83187413805989e-41	0.30423812844188	0.803	0.698	1.02533288186206e-36	Naive_B	ControlvsMild
MT-ND6	1.57377326385525e-36	0.30322688175425	0.295	0.193	4.21110249942389e-32	Naive_B	ControlvsMild
HNRNPC	1.23531613490995e-43	0.302584651390028	0.682	0.545	3.30545891379205e-39	Naive_B	ControlvsMild
TUT4	4.51181624640058e-48	0.301069676220452	0.797	0.675	1.20727179121187e-43	Naive_B	ControlvsMild
YPEL5	7.12627582023325e-48	0.300929266567433	0.786	0.649	1.90684888397801e-43	Naive_B	ControlvsMild
NFE2L2	2.03472113050125e-44	0.299812772107605	0.565	0.416	5.44450680099525e-40	Naive_B	ControlvsMild
SF1	6.46438051411881e-54	0.299699348212104	0.806	0.669	1.72973893796791e-49	Naive_B	ControlvsMild
SLC49A4	2.70413214524043e-29	0.299683557252713	0.529	0.412	7.23571679423434e-25	Naive_B	ControlvsMild
JUNB	2.955086545685e-29	0.299545238670193	0.688	0.596	7.90722057894392e-25	Naive_B	ControlvsMild
RPL10A	1.30405304725273e-62	0.299297311547732	0.897	0.865	3.48938514383885e-58	Naive_B	ControlvsMild
HIVEP1	1.61755639257497e-32	0.298827574295901	0.325	0.222	4.32825739525211e-28	Naive_B	ControlvsMild
RSL24D1	1.14955038717457e-43	0.297696716542933	0.419	0.286	3.07596692600172e-39	Naive_B	ControlvsMild
JOSD1	1.10780314565813e-43	0.297455235234688	0.494	0.352	2.96425965715202e-39	Naive_B	ControlvsMild
CAPZA1	6.61038218117698e-45	0.296350019286922	0.682	0.536	1.76880606403934e-40	Naive_B	ControlvsMild
NSD3	1.00614123847786e-41	0.296341723724302	0.741	0.608	2.69223272591906e-37	Naive_B	ControlvsMild
USP36	3.91892506963337e-32	0.296340988203692	0.295	0.195	1.0486259701325e-27	Naive_B	ControlvsMild
CDC42SE2	2.13958605174013e-37	0.294574927619041	0.791	0.676	5.72510435724623e-33	Naive_B	ControlvsMild
AC007384.1	9.63445741359907e-29	0.293738931660206	0.543	0.433	2.57798811473084e-24	Naive_B	ControlvsMild
RPL9	1.6628048673299e-59	0.292429105197689	0.887	0.843	4.44933326400135e-55	Naive_B	ControlvsMild
CDK13	2.39351047104244e-29	0.290942037316883	0.532	0.424	6.40455531841537e-25	Naive_B	ControlvsMild
AC016831.7	1.73775024143347e-28	0.29024628261962	0.272	0.183	4.64987209602769e-24	Naive_B	ControlvsMild
SKAP1	5.92953208385792e-27	0.289898197711975	0.411	0.309	1.5866241949987e-22	Naive_B	ControlvsMild
PDE4B	2.16057596904182e-72	0.289787670822744	0.922	0.808	5.78126917796211e-68	Naive_B	ControlvsMild
RPL4	1.63876912141947e-54	0.289760138782666	0.825	0.718	4.38501841509421e-50	Naive_B	ControlvsMild
TLE1	2.702306313224e-26	0.289705420491147	0.357	0.259	7.23083123292477e-22	Naive_B	ControlvsMild
KMT2E	1.90200692863807e-55	0.288833369792475	0.872	0.749	5.08939013964974e-51	Naive_B	ControlvsMild
GLIPR1	5.83936421596423e-36	0.288017984338398	0.448	0.326	1.56249707690771e-31	Naive_B	ControlvsMild
TRAK1	6.05364740856438e-29	0.287383055635758	0.453	0.347	1.61983497358366e-24	Naive_B	ControlvsMild
MTMR6	1.9793845698887e-29	0.287360384311557	0.464	0.357	5.29643723210818e-25	Naive_B	ControlvsMild
SKIL	1.13578766671117e-33	0.286691623295483	0.724	0.618	3.03914063858576e-29	Naive_B	ControlvsMild
RPL31	7.88297536850878e-52	0.286593569583768	0.897	0.848	2.10932654910558e-47	Naive_B	ControlvsMild
MED14	1.60717584938748e-34	0.28603530129058	0.306	0.202	4.30048113779101e-30	Naive_B	ControlvsMild
C12orf42	9.0086873639511e-29	0.285914930462889	0.525	0.412	2.41054456484603e-24	Naive_B	ControlvsMild
SNX6	6.74689600036984e-38	0.285858498678893	0.458	0.33	1.80533443177896e-33	Naive_B	ControlvsMild
HLA-DRA	5.61120291565108e-72	0.284712794431794	0.979	0.972	1.50144567616992e-67	Naive_B	ControlvsMild
PRRC2C	1.0989443166805e-46	0.283323250234674	0.792	0.665	2.94055520257369e-42	Naive_B	ControlvsMild
CCDC91	1.41281120549834e-30	0.28326924068971	0.484	0.37	3.78040022367245e-26	Naive_B	ControlvsMild
ETF1	2.57420708724452e-43	0.281286630247491	0.439	0.3	6.88806332404889e-39	Naive_B	ControlvsMild
RPL38	4.753473176131e-36	0.280926782855444	0.842	0.798	1.27193435246913e-31	Naive_B	ControlvsMild
PIGB	4.05157557960529e-33	0.280510358812658	0.354	0.247	1.08412059359078e-28	Naive_B	ControlvsMild
PLCG2	2.94965752769102e-30	0.280326679419676	0.666	0.556	7.89269361259564e-26	Naive_B	ControlvsMild
RPL23A	6.32182952083048e-52	0.278173128240603	0.893	0.854	1.69159514318382e-47	Naive_B	ControlvsMild
XYLT1	4.62146079564242e-21	0.277337641808616	0.477	0.39	1.236610479698e-16	Naive_B	ControlvsMild
KAT6B	8.23662170304134e-36	0.277303830240037	0.585	0.456	2.2039552352998e-31	Naive_B	ControlvsMild
JPX	1.29155100778377e-31	0.276916657088898	0.316	0.216	3.45593218662781e-27	Naive_B	ControlvsMild
TRAPPC8	5.38181965271489e-30	0.274204923187301	0.412	0.304	1.44006730267345e-25	Naive_B	ControlvsMild
PLEKHG1	5.07766076907428e-34	0.27382070570923	0.85	0.754	1.35868046858889e-29	Naive_B	ControlvsMild
FAF1	6.9634100094042e-29	0.272053620980109	0.417	0.308	1.86326925031638e-24	Naive_B	ControlvsMild
PLEKHA2	9.48991993058187e-36	0.271906049606765	0.803	0.703	2.5393127750251e-31	Naive_B	ControlvsMild
FARP2	1.58661249146826e-31	0.269910670767429	0.4	0.288	4.24545770467076e-27	Naive_B	ControlvsMild
ZFX	2.30179094509982e-32	0.269699582831826	0.3	0.201	6.15913221089809e-28	Naive_B	ControlvsMild
GOLGA4	1.04727449442111e-31	0.268842695437626	0.583	0.456	2.802297092172e-27	Naive_B	ControlvsMild
RILPL2	4.31371391301318e-33	0.268609988217569	0.323	0.218	1.15426356884407e-28	Naive_B	ControlvsMild
SFPQ	1.91308879653548e-41	0.267296618949719	0.701	0.557	5.11904300176965e-37	Naive_B	ControlvsMild
NCK2	4.16443418938403e-31	0.266901569359596	0.324	0.221	1.11431930039538e-26	Naive_B	ControlvsMild
AC245297.3	2.99342296170591e-28	0.266310050445103	0.403	0.298	8.00980116093268e-24	Naive_B	ControlvsMild
RPS6	1.10122037296022e-60	0.265812309524311	0.945	0.948	2.94664547396696e-56	Naive_B	ControlvsMild
GNB1	2.23517182303838e-32	0.264774029366155	0.384	0.272	5.9808727640861e-28	Naive_B	ControlvsMild
TGFB1	4.80462323531597e-33	0.26401758166614	0.455	0.336	1.28562108530585e-28	Naive_B	ControlvsMild
RPL37	3.26648347406788e-45	0.263370779758176	0.938	0.945	8.74045647991084e-41	Naive_B	ControlvsMild
RPS25	1.11802796385431e-33	0.261989035034251	0.868	0.824	2.99161922568137e-29	Naive_B	ControlvsMild
CALM2	2.17196530212524e-36	0.260958601614034	0.597	0.462	5.81174475542673e-32	Naive_B	ControlvsMild
ARIH1	1.34259589835032e-28	0.260327876983475	0.6	0.483	3.5925181048058e-24	Naive_B	ControlvsMild
DYRK1A	1.70901093247207e-29	0.259979468022457	0.47	0.354	4.57297145310878e-25	Naive_B	ControlvsMild
ADK	1.02549361301452e-21	0.259334536735763	0.753	0.668	2.74401580970426e-17	Naive_B	ControlvsMild
BACH1	1.50560165988028e-34	0.259284108277517	0.775	0.652	4.02868892150764e-30	Naive_B	ControlvsMild
ARHGAP24	6.89632367610956e-17	0.259027254117566	0.521	0.433	1.8453182892534e-12	Naive_B	ControlvsMild
HERC1	1.26733804712146e-23	0.258462109511765	0.562	0.464	3.39114314648762e-19	Naive_B	ControlvsMild
ELMO1	1.87227369953704e-25	0.257032282391867	0.75	0.666	5.00982996522121e-21	Naive_B	ControlvsMild
RPS2	7.6122167323701e-33	0.254872284689383	0.929	0.905	2.03687695324759e-28	Naive_B	ControlvsMild
RPL21	1.06725129200544e-36	0.254795789491272	0.919	0.901	2.85575100714816e-32	Naive_B	ControlvsMild
P2RY8	7.47804032488886e-27	0.254482177917459	0.412	0.312	2.00097403013376e-22	Naive_B	ControlvsMild
KCNQ5	2.5585637263846e-14	0.254139447020284	0.412	0.34	6.84620481905991e-10	Naive_B	ControlvsMild
LAPTM5	1.0801573189469e-58	0.254048018866861	0.951	0.906	2.89028495403812e-54	Naive_B	ControlvsMild
GSPT1	9.43790888093273e-29	0.253352786243105	0.337	0.236	2.52539565835998e-24	Naive_B	ControlvsMild
TRPS1	6.7624174699453e-16	0.252450440966821	0.322	0.253	1.80948766660796e-11	Naive_B	ControlvsMild
USP15	7.03884507384165e-36	0.251603861727564	0.821	0.708	1.88345416485855e-31	Naive_B	ControlvsMild
CLCN3	1.65383360755423e-23	0.250982126947045	0.331	0.243	4.42532796709362e-19	Naive_B	ControlvsMild
RAPGEF6	2.5263512100227e-24	0.250670929214192	0.695	0.597	6.76001056777873e-20	Naive_B	ControlvsMild
TMEM87A	2.61436957002076e-30	0.25057536549777	0.359	0.253	6.99553009546154e-26	Naive_B	ControlvsMild
C9orf72	6.27656494201826e-33	0.25038228899951	0.398	0.281	1.67948324718525e-28	Naive_B	ControlvsMild
2025-03-08	6.22737843827622e-26	0.250317734259567	0.365	0.269	1.66632192251395e-21	Naive_B	ControlvsMild
RCOR1	4.9277538823962e-29	0.250138168873268	0.293	0.198	1.31856838385157e-24	Naive_B	ControlvsMild
NEIL1	5.79389822410444e-11	-0.251342	0.259	0.299	1.55033128680587e-06	Naive_B	ControlvsMild
TMBIM6	1.77896233665873e-30	-0.251489	0.776	0.798	4.76014742043144e-26	Naive_B	ControlvsMild
ZNF107	8.54916959988562e-15	-0.251542	0.443	0.484	2.2875868015374e-10	Naive_B	ControlvsMild
GCA	4.63916282574195e-09	-0.252361	0.261	0.291	0.000124134718891203	Naive_B	ControlvsMild
HLA-E	3.21302404110502e-46	-0.253073	0.897	0.915	8.59740972918882e-42	Naive_B	ControlvsMild
LY75	6.6965672431009e-13	-0.253241	0.442	0.479	1.79186746290894e-08	Naive_B	ControlvsMild
PSAP	1.58637850104776e-17	-0.255537	0.544	0.571	4.2448315931036e-13	Naive_B	ControlvsMild
RPL28	4.92138231175594e-98	-0.255658	0.973	0.987	1.31686347897966e-93	Naive_B	ControlvsMild
GPSM3	5.91941847972143e-14	-0.256254	0.401	0.434	1.58391799680386e-09	Naive_B	ControlvsMild
EIF2AK3	4.41508596025087e-17	-0.25784	0.567	0.591	1.18138870124393e-12	Naive_B	ControlvsMild
CD74	9.93449301818245e-134	-0.258242	0.999	0.998	2.65827164180526e-129	Naive_B	ControlvsMild
H3F3B	8.60233152727728e-24	-0.258728	0.74	0.768	2.30181187006885e-19	Naive_B	ControlvsMild
ST13	6.01013020899373e-13	-0.258899	0.461	0.482	1.60819064132254e-08	Naive_B	ControlvsMild
SNAP23	6.11716473428566e-10	-0.258918	0.318	0.347	1.63683093960016e-05	Naive_B	ControlvsMild
MARCKSL1	3.27179271071347e-09	-0.25932	0.322	0.353	8.7546629353271e-05	Naive_B	ControlvsMild
ERP29	4.5234784866939e-17	-0.259699	0.381	0.424	1.21039237346955e-12	Naive_B	ControlvsMild
CIRBP	7.5456396380415e-20	-0.259936	0.493	0.533	2.01906225434714e-15	Naive_B	ControlvsMild
POLD4	1.14028901557817e-14	-0.262171	0.351	0.392	3.05118534788406e-10	Naive_B	ControlvsMild
IL2RG	1.44473769785744e-14	-0.262473	0.489	0.515	3.86582913192695e-10	Naive_B	ControlvsMild
NUDT4	1.17698332297335e-06	-0.262543	0.271	0.292	0.0314937197561208	Naive_B	ControlvsMild
RTN4	1.61505398634876e-08	-0.262834	0.33	0.356	0.000432156145667202	Naive_B	ControlvsMild
LAT2	3.04414947525644e-14	-0.262879	0.244	0.291	8.14553516589119e-10	Naive_B	ControlvsMild
SEMA4D	6.01655389344609e-19	-0.267963	0.242	0.302	1.6099094908083e-14	Naive_B	ControlvsMild
ATP10D	1.18919839739159e-10	-0.268428	0.23	0.268	3.18205707174043e-06	Naive_B	ControlvsMild
FAM3C	8.44904474511892e-12	-0.269733	0.399	0.428	2.26079539289892e-07	Naive_B	ControlvsMild
MT-ND4	1.2035719012841e-18	-0.271249	0.548	0.589	3.22051769345598e-14	Naive_B	ControlvsMild
PTGES3	6.96629918519821e-19	-0.272013	0.466	0.5	1.86404233597534e-14	Naive_B	ControlvsMild
DDX5	1.0564862407267e-33	-0.272511	0.747	0.774	2.82694588293651e-29	Naive_B	ControlvsMild
RPLP0	5.35793457078619e-60	-0.272518	0.926	0.957	1.43367613245097e-55	Naive_B	ControlvsMild
DDX39B	2.0172684002337e-14	-0.273638	0.373	0.408	5.39780678534533e-10	Naive_B	ControlvsMild
RPL7A	2.93299409017735e-95	-0.276339	0.954	0.976	7.84810558649656e-91	Naive_B	ControlvsMild
IER2	9.76046321719063e-08	-0.276704	0.348	0.37	0.00261170474765587	Naive_B	ControlvsMild
PCBP2	1.49082178857144e-40	-0.278183	0.781	0.8	3.98914094185947e-36	Naive_B	ControlvsMild
H2AFZ	3.20937120013360e-09	-0.279835	0.303	0.33	8.58763545731747e-05	Naive_B	ControlvsMild
IFI30	1.4717279511867e-14	-0.2801	0.336	0.38	3.93804965178537e-10	Naive_B	ControlvsMild
P2RX5	2.41117993125925e-14	-0.280574	0.313	0.356	6.45183526006349e-10	Naive_B	ControlvsMild
MT-ATP6	1.40471567773286e-25	-0.280852	0.603	0.667	3.75873821047758e-21	Naive_B	ControlvsMild
MAP1LC3B	3.717844657736e-17	-0.28292	0.521	0.543	9.94820873516998e-13	Naive_B	ControlvsMild
CLIC1	2.79884752236261e-21	-0.283228	0.504	0.549	7.48915620033788e-17	Naive_B	ControlvsMild
SH3BP5	7.16245403324835e-16	-0.285393	0.386	0.428	1.91652945021659e-11	Naive_B	ControlvsMild
CD72	5.30523729183706e-25	-0.285584	0.489	0.536	1.41957539454976e-20	Naive_B	ControlvsMild
ZNF217	2.92370351114229e-16	-0.285985	0.24	0.293	7.82324585511454e-12	Naive_B	ControlvsMild
USPL1	7.94726304025576e-11	-0.286095	0.315	0.35	2.12652864431164e-06	Naive_B	ControlvsMild
UBC	2.16264043477147e-18	-0.290696	0.813	0.803	5.78679327536149e-14	Naive_B	ControlvsMild
ARL6IP5	3.05331621124499e-18	-0.29128	0.404	0.445	8.17006351804935e-14	Naive_B	ControlvsMild
CD24	1.9763865844304e-14	-0.291954	0.301	0.345	5.28841522261888e-10	Naive_B	ControlvsMild
KBTBD8	1.79982527462886e-12	-0.29288	0.243	0.287	4.8159724698519e-08	Naive_B	ControlvsMild
NR4A1	2.11655816155687e-10	-0.296152	0.437	0.462	5.66348632869388e-06	Naive_B	ControlvsMild
P4HA1	9.92482222858727e-10	-0.296497	0.218	0.256	2.65568393192538e-05	Naive_B	ControlvsMild
CD69	1.50559030777297e-21	-0.30002	0.68	0.71	4.02865854553892e-17	Naive_B	ControlvsMild
TUBA1A	6.46739304376628e-11	-0.300546	0.336	0.369	1.73054503065098e-06	Naive_B	ControlvsMild
ATP6V0B	7.85538276397428e-18	-0.302866	0.218	0.272	2.10194331998424e-13	Naive_B	ControlvsMild
TSPAN3	1.37491750402639e-19	-0.304045	0.281	0.336	3.67900425727382e-15	Naive_B	ControlvsMild
TRAF5	1.92947025852451e-24	-0.306735	0.442	0.496	5.16287651775988e-20	Naive_B	ControlvsMild
STAP1	1.15063452796598e-07	-0.311843	0.511	0.512	0.00307886786993138	Naive_B	ControlvsMild
EEF1D	1.44592333709967e-54	-0.312849	0.76	0.814	3.86900166541129e-50	Naive_B	ControlvsMild
STIP1	1.09540365713842e-27	-0.313407	0.208	0.285	2.93108110577098e-23	Naive_B	ControlvsMild
CCDC117	4.53110547046087e-23	-0.315758	0.194	0.261	1.21243320178592e-18	Naive_B	ControlvsMild
CHCHD10	2.30005983881935e-29	-0.318874	0.299	0.379	6.15450011671281e-25	Naive_B	ControlvsMild
SOD1	9.88614418883735e-16	-0.32215	0.305	0.348	2.6453344620491e-11	Naive_B	ControlvsMild
IRF1	3.03301084898918e-17	-0.325156	0.691	0.69	8.11573042972526e-13	Naive_B	ControlvsMild
PCBP1	8.34529838145943e-45	-0.325789	0.458	0.561	2.23303494091091e-40	Naive_B	ControlvsMild
MX1	5.00616508207650e-11	-0.326944	0.253	0.29	1.33954965266203e-06	Naive_B	ControlvsMild
SLC25A5	1.97731098309442e-21	-0.327201	0.445	0.488	5.29088872856406e-17	Naive_B	ControlvsMild
BCL2	1.32699452686978e-26	-0.327389	0.414	0.482	3.55077195499815e-22	Naive_B	ControlvsMild
CDC42SE1	3.3461016755847e-22	-0.328223	0.381	0.436	8.95349886352954e-18	Naive_B	ControlvsMild
FAU	1.97507762660152e-146	-0.32843	0.941	0.976	5.28491271326035e-142	Naive_B	ControlvsMild
RAC2	3.71205438256535e-39	-0.331891	0.703	0.734	9.93271511686837e-35	Naive_B	ControlvsMild
ADAM19	5.2694049224157e-27	-0.332485	0.304	0.381	1.40998736913999e-22	Naive_B	ControlvsMild
MEF2C-AS1	3.61982307644713e-17	-0.332544	0.205	0.261	9.68592258795722e-13	Naive_B	ControlvsMild
RSRP1	6.3807409037843e-24	-0.332999	0.622	0.64	1.7073586510346e-19	Naive_B	ControlvsMild
LTB	1.02658907105792e-31	-0.333638	0.503	0.581	2.74694703633679e-27	Naive_B	ControlvsMild
RPS5	2.41350521403375e-118	-0.333743	0.932	0.968	6.45805725171152e-114	Naive_B	ControlvsMild
CCT4	1.18382030674794e-15	-0.334036	0.367	0.405	3.16766637679613e-11	Naive_B	ControlvsMild
HSPA5	2.30088855698431e-18	-0.334265	0.563	0.586	6.15671760077862e-14	Naive_B	ControlvsMild
TSPYL2	1.76189425653593e-14	-0.335617	0.28	0.324	4.71447665163885e-10	Naive_B	ControlvsMild
MYO1E	3.41711964204069e-16	-0.338718	0.321	0.369	9.14352873817248e-12	Naive_B	ControlvsMild
CLEC2B	7.39585207573455e-17	-0.338899	0.422	0.462	1.97898209842505e-12	Naive_B	ControlvsMild
RNASEK	1.99506139948454e-33	-0.340669	0.457	0.517	5.33838529274074e-29	Naive_B	ControlvsMild
LINC00926	2.82313741970366e-26	-0.341384	0.558	0.598	7.55415110764306e-22	Naive_B	ControlvsMild
ACAP1	4.42949662412746e-29	-0.343901	0.294	0.366	1.18524470668403e-24	Naive_B	ControlvsMild
CYBB	2.74453880729291e-39	-0.345294	0.64	0.685	7.34383694055437e-35	Naive_B	ControlvsMild
GAB1	1.60054998332221e-19	-0.34672	0.262	0.323	4.28275164537358e-15	Naive_B	ControlvsMild
TSPAN13	2.06905155418996e-24	-0.34719	0.353	0.413	5.5363681487015e-20	Naive_B	ControlvsMild
TNFAIP8	2.98612943608698e-41	-0.34988	0.625	0.675	7.99028514508154e-37	Naive_B	ControlvsMild
LY6E	1.90430616639545e-21	-0.350471	0.225	0.285	5.09554244004093e-17	Naive_B	ControlvsMild
JPT1	7.14599195860139e-24	-0.353369	0.205	0.269	1.91212452828256e-19	Naive_B	ControlvsMild
RPL18	2.93498361099532e-155	-0.354666	0.952	0.978	7.85342914630128e-151	Naive_B	ControlvsMild
MT-CO1	5.1618473330358e-75	-0.355757	0.952	0.973	1.38120710937372e-70	Naive_B	ControlvsMild
ATP5F1D	2.28300804418774e-30	-0.358899	0.328	0.401	6.10887292463756e-26	Naive_B	ControlvsMild
ATP6V0A1	1.03941606373922e-21	-0.360659	0.247	0.309	2.7812695033534e-17	Naive_B	ControlvsMild
UCP2	6.18436113028287e-22	-0.363056	0.488	0.523	1.65481135124109e-17	Naive_B	ControlvsMild
SERF2	6.97334094221779e-60	-0.366906	0.719	0.774	1.86592656931864e-55	Naive_B	ControlvsMild
CD40	9.97308162355179e-28	-0.367077	0.299	0.367	2.66859718082999e-23	Naive_B	ControlvsMild
ABHD3	2.74756864934443e-23	-0.367096	0.197	0.265	7.35194419191583e-19	Naive_B	ControlvsMild
LBH	7.71724660940464e-34	-0.376372	0.452	0.516	2.06498084774449e-29	Naive_B	ControlvsMild
IRF4	2.2117448418865e-23	-0.377215	0.273	0.339	5.91818684791989e-19	Naive_B	ControlvsMild
FCRL3	1.93722807132604e-14	-0.379829	0.21	0.259	5.18363487325422e-10	Naive_B	ControlvsMild
SNHG29	1.65239342954813e-43	-0.381213	0.533	0.6	4.42147433878488e-39	Naive_B	ControlvsMild
IKZF2	3.0649281803132e-22	-0.382908	0.246	0.314	8.20113482488207e-18	Naive_B	ControlvsMild
INSIG1	8.02665284425788e-20	-0.382935	0.299	0.36	2.14777176806652e-15	Naive_B	ControlvsMild
CAMK2D	2.70203517399368e-50	-0.386766	0.734	0.776	7.23010571857228e-46	Naive_B	ControlvsMild
PELI1	1.03128913047226e-19	-0.399094	0.504	0.531	2.75952345531769e-15	Naive_B	ControlvsMild
RCSD1	1.69921978579255e-63	-0.399467	0.673	0.744	4.54677230282372e-59	Naive_B	ControlvsMild
UBE2J1	1.16638187242004e-19	-0.40248	0.269	0.325	3.12100461422154e-15	Naive_B	ControlvsMild
CD19	3.09767666242409e-42	-0.403419	0.5	0.564	8.28876321331438e-38	Naive_B	ControlvsMild
ZFP36L1	1.3605437744961e-38	-0.413628	0.644	0.687	3.64054303179668e-34	Naive_B	ControlvsMild
RPL10	3.66516692820509e-220	-0.415902	0.974	0.988	9.80725366649117e-216	Naive_B	ControlvsMild
PSMB9	5.57654384717074e-49	-0.419444	0.399	0.488	1.49217160262595e-44	Naive_B	ControlvsMild
HIST1H1E	5.22583986548964e-32	-0.421569	0.654	0.68	1.39833023120772e-27	Naive_B	ControlvsMild
LRIF1	5.64372022571201e-33	-0.424057	0.181	0.262	1.51014665799602e-28	Naive_B	ControlvsMild
MT-ATP8	3.96760471344749e-45	-0.428268	0.302	0.405	1.06165166922428e-40	Naive_B	ControlvsMild
PRKACB	5.81169243561802e-22	-0.429286	0.335	0.39	1.55509266192267e-17	Naive_B	ControlvsMild
PLEKHF2	9.70292785429304e-40	-0.429385	0.366	0.45	2.59630943525173e-35	Naive_B	ControlvsMild
IKZF1	8.86704145512268e-46	-0.431981	0.465	0.546	2.37264295256173e-41	Naive_B	ControlvsMild
MT-CYB	6.06182695957325e-45	-0.43892	0.59	0.651	1.62202365784261e-40	Naive_B	ControlvsMild
PMAIP1	8.86427433431142e-22	-0.445818	0.311	0.365	2.37190252637505e-17	Naive_B	ControlvsMild
SELL	2.04423432948773e-52	-0.446662	0.641	0.706	5.46996221884328e-48	Naive_B	ControlvsMild
GAPDH	2.39806059617833e-78	-0.448709	0.782	0.837	6.41673054325398e-74	Naive_B	ControlvsMild
MT-ND4L	3.64918698568391e-116	-0.455199	0.724	0.867	9.764494536293e-112	Naive_B	ControlvsMild
EAF2	9.63526766009548e-32	-0.458576	0.327	0.401	2.57820492048835e-27	Naive_B	ControlvsMild
TPI1	5.93768647229186e-40	-0.462435	0.364	0.445	1.58880614625586e-35	Naive_B	ControlvsMild
TWISTNB	1.19658082335393e-07	-0.468173	0.226	0.251	0.00320181096713044	Naive_B	ControlvsMild
CD79B	4.96326499175061e-50	-0.478337	0.406	0.496	1.32807044649263e-45	Naive_B	ControlvsMild
SESN1	5.65663955512365e-35	-0.491198	0.322	0.402	1.51360361215999e-30	Naive_B	ControlvsMild
HSPA4	1.14325971175795e-69	-0.496567	0.542	0.632	3.05913433672192e-65	Naive_B	ControlvsMild
KLF6	3.18135798218253e-51	-0.508207	0.579	0.656	8.51267768872402e-47	Naive_B	ControlvsMild
UBB	1.1796498630333e-67	-0.509848	0.7	0.751	3.15650710350451e-63	Naive_B	ControlvsMild
CR2	3.1149890316138e-63	-0.530183	0.494	0.592	8.3350876507922e-59	Naive_B	ControlvsMild
CDC42EP3	6.48163678971796e-46	-0.535127	0.156	0.25	1.73435637219273e-41	Naive_B	ControlvsMild
SYNGR2	5.13902321794472e-69	-0.537386	0.483	0.583	1.37509983265765e-64	Naive_B	ControlvsMild
EIF1AY	4.45090226537821e-67	-0.544768	0.148	0.269	1.1909724281699e-62	Naive_B	ControlvsMild
USP9Y	1.27333375189843e-81	-0.550594	0.163	0.304	3.40718645332981e-77	Naive_B	ControlvsMild
TCL1A	7.75067626630552e-64	-0.561556	0.457	0.563	2.07392595533803e-59	Naive_B	ControlvsMild
DDX3Y	1.71797395797194e-78	-0.564716	0.133	0.262	4.59695471674132e-74	Naive_B	ControlvsMild
CHORDC1	1.89677120391258e-58	-0.570536	0.359	0.462	5.07538038742928e-54	Naive_B	ControlvsMild
DNAJA1	6.27209446429323e-75	-0.575145	0.507	0.602	1.67828703675558e-70	Naive_B	ControlvsMild
SOCS1	1.22439238665358e-50	-0.580212	0.173	0.274	3.27622914820765e-46	Naive_B	ControlvsMild
HSP90AB1	3.45984300999314e-148	-0.589513	0.886	0.926	9.25784792613965e-144	Naive_B	ControlvsMild
NFKBIA	3.93194905367483e-33	-0.597981	0.494	0.546	1.05211092778231e-28	Naive_B	ControlvsMild
HDAC9	4.4977142433881e-31	-0.627389	0.439	0.488	1.20349837724579e-26	Naive_B	ControlvsMild
HSP90AA1	2.77886577002898e-107	-0.649489	0.725	0.769	7.43568902744353e-103	Naive_B	ControlvsMild
DDIT4	1.54679288399192e-30	-0.654687	0.313	0.382	4.13890839898557e-26	Naive_B	ControlvsMild
UTY	1.12849939795653e-133	-0.689412	0.179	0.372	3.01963868905209e-129	Naive_B	ControlvsMild
HSPD1	1.33801252527372e-89	-0.701529	0.614	0.689	3.58025391512743e-85	Naive_B	ControlvsMild
DUSP2	4.32614256368655e-08	-0.710677	0.257	0.282	0.00115758922719125	Naive_B	ControlvsMild
PPP1R15A	7.06788955459057e-71	-0.712904	0.408	0.522	1.89122588701735e-66	Naive_B	ControlvsMild
MT-CO2	4.49776192782708e-192	-0.797592	0.648	0.769	1.20351113664797e-187	Naive_B	ControlvsMild
JUN	7.6266710444328e-84	-0.814136	0.546	0.651	2.04074463806933e-79	Naive_B	ControlvsMild
SGK1	7.40817719145983e-60	-0.815457	0.153	0.264	1.98228005289082e-55	Naive_B	ControlvsMild
HSPA8	1.47615657661856e-210	-0.841228	0.732	0.843	3.94989976771594e-206	Naive_B	ControlvsMild
ID3	5.60592462591956e-60	-0.859067	0.154	0.265	1.50003331140355e-55	Naive_B	ControlvsMild
HLA-DRB5	0	-0.878574	0.869	0.958	0	Naive_B	ControlvsMild
RPS4Y1	1.81391087083804e-253	-0.902566	0.253	0.559	4.85366270818842e-249	Naive_B	ControlvsMild
CACYBP	8.30967324474163e-144	-0.905591	0.234	0.424	2.22350236682797e-139	Naive_B	ControlvsMild
HSPB1	3.35772160721636e-103	-0.908634	0.123	0.271	8.98459147658953e-99	Naive_B	ControlvsMild
HSPE1	2.25994041899792e-84	-0.926665	0.438	0.544	6.04714857315463e-80	Naive_B	ControlvsMild
GADD45B	1.76115726224606e-61	-1.0613	0.328	0.434	4.712504602318e-57	Naive_B	ControlvsMild
HSPH1	1.78463187271067e-188	-1.18581	0.527	0.682	4.77531796499921e-184	Naive_B	ControlvsMild
HSPA1B	8.23283024886034e-285	-1.56749	0.132	0.429	2.20294071799005e-280	Naive_B	ControlvsMild
DNAJB1	0	-1.70678	0.279	0.588	0	Naive_B	ControlvsMild
HLA-DQA2	0	-1.7334	0.152	0.648	0	Naive_B	ControlvsMild
HSPA1A	8.69500865808212e-307	-1.80151	0.095	0.391	2.32661041672961e-302	Naive_B	ControlvsMild
RPS26	3.05621909024494e-64	1.02593770894974	0.818	0.687	8.17783104167742e-60	Memory_B	ControlvsMild
RBFOX2	2.97884991693312e-66	0.782542322961904	0.377	0.176	7.97080660772964e-62	Memory_B	ControlvsMild
XIST	3.92870347817336e-81	0.726921958033718	0.44	0.192	1.05124247668963e-76	Memory_B	ControlvsMild
AC004448.2	2.26366951423036e-72	0.68998673843065	0.318	0.12	6.0571268861776e-68	Memory_B	ControlvsMild
SNED1	9.65446754882908e-55	0.633487178725767	0.589	0.381	2.58334242671568e-50	Memory_B	ControlvsMild
OOEP	1.55291212091791e-49	0.611268626489377	0.602	0.414	4.15528225315213e-45	Memory_B	ControlvsMild
GPR183	3.02816480604169e-88	0.596742846592869	0.853	0.646	8.10276338800636e-84	Memory_B	ControlvsMild
CREM	1.26067413103371e-55	0.592686214166391	0.668	0.462	3.37331183982e-51	Memory_B	ControlvsMild
HLA-B	6.17765888195199e-195	0.581695379837892	0.995	0.966	1.65301796363271e-190	Memory_B	ControlvsMild
CXCR4	7.1015248504605e-90	0.561285720439721	0.913	0.758	1.90022601948622e-85	Memory_B	ControlvsMild
RGS1	3.02058527449487e-38	0.551448498329556	0.531	0.367	8.08248207749337e-34	Memory_B	ControlvsMild
HLA-DQA1	1.25595329661754e-108	0.521385795873228	0.973	0.906	3.36067983108922e-104	Memory_B	ControlvsMild
TMSB4X	1.24893080701914e-82	0.499379224503086	0.988	0.947	3.34188905342182e-78	Memory_B	ControlvsMild
NR3C1	1.47951832708996e-39	0.496515768686036	0.817	0.691	3.95889513962732e-35	Memory_B	ControlvsMild
CMSS1	5.4075023973067e-20	0.495872945913995	0.492	0.365	1.44693949147133e-15	Memory_B	ControlvsMild
ZNF331	5.01779561661455e-40	0.484574955467522	0.62	0.437	1.34266175109372e-35	Memory_B	ControlvsMild
IGKC	2.97929443368917e-27	0.450708195423404	0.814	0.609	7.97199604566549e-23	Memory_B	ControlvsMild
RPL37A	2.71713172149966e-61	0.450303568713674	0.925	0.846	7.27050106038879e-57	Memory_B	ControlvsMild
BORCS5	6.57112207657737e-34	0.443236182130482	0.428	0.269	1.75830084525057e-29	Memory_B	ControlvsMild
LY9	5.92822536173132e-34	0.436038753521532	0.743	0.584	1.58627454229207e-29	Memory_B	ControlvsMild
APOO	1.25503895763332e-44	0.426827363315987	0.438	0.252	3.35823324283525e-40	Memory_B	ControlvsMild
IQGAP2	7.52579247735973e-28	0.424985043631865	0.25	0.132	2.01375155109192e-23	Memory_B	ControlvsMild
STAT4	3.07301751403581e-26	0.42376365898912	0.424	0.281	8.22278026405701e-22	Memory_B	ControlvsMild
MYADM	1.52964912341733e-29	0.414413722130188	0.291	0.16	4.09303512444009e-25	Memory_B	ControlvsMild
SEL1L3	7.87750042097786e-34	0.396281496769249	0.794	0.65	2.10786156264525e-29	Memory_B	ControlvsMild
RPS20	5.18359309167702e-48	0.395759340500358	0.868	0.744	1.38702583947094e-43	Memory_B	ControlvsMild
NR4A2	1.50245983817105e-18	0.386239751771183	0.577	0.46	4.0202820349781e-14	Memory_B	ControlvsMild
JUNB	8.05526290852002e-25	0.376424149541323	0.688	0.55	2.15542724906179e-20	Memory_B	ControlvsMild
RPS25	2.00713729718215e-42	0.372585267640731	0.939	0.884	5.37069797980001e-38	Memory_B	ControlvsMild
PDE4D	6.11394663423957e-15	0.365132920191524	0.771	0.689	1.63596984038983e-10	Memory_B	ControlvsMild
IGLC2	3.97922417528738e-20	0.364620844794883	0.453	0.325	1.0647608048234e-15	Memory_B	ControlvsMild
KLF2	8.34927130719557e-10	0.3633554131889	0.538	0.469	2.23409801637939e-05	Memory_B	ControlvsMild
SIPA1L1	1.42765629924766e-34	0.362431896231811	0.927	0.828	3.82012272552689e-30	Memory_B	ControlvsMild
EBF1	3.08049189997884e-17	0.361705970166641	0.914	0.856	8.24278022596337e-13	Memory_B	ControlvsMild
G3BP2	7.41070723863167e-26	0.360975894805219	0.708	0.563	1.98295704291306e-21	Memory_B	ControlvsMild
DLEU2	2.11359310111814e-21	0.360160714663169	0.64	0.506	5.65555241997192e-17	Memory_B	ControlvsMild
KLHL5	2.56539372254336e-25	0.359819909734503	0.685	0.532	6.86448052278151e-21	Memory_B	ControlvsMild
MT-CO3	3.1648740500495e-12	0.353660365692309	0.843	0.885	8.46856998312245e-08	Memory_B	ControlvsMild
CRIP1	3.24437259787916e-29	0.351088855602013	0.78	0.654	8.68129219740507e-25	Memory_B	ControlvsMild
DENND4A	4.6737189853158e-22	0.34847951907707	0.852	0.764	1.2505937260908e-17	Memory_B	ControlvsMild
ATP2B1	9.98010153542913e-28	0.346800183196957	0.852	0.727	2.67047556885013e-23	Memory_B	ControlvsMild
RPS17	4.11893112691503e-34	0.346080192503817	0.846	0.741	1.10214359093992e-29	Memory_B	ControlvsMild
JPX	5.38509132776336e-30	0.344005343688065	0.368	0.221	1.44094273748292e-25	Memory_B	ControlvsMild
RPL21	8.13517976692113e-36	0.340544393927659	0.967	0.942	2.17681140203276e-31	Memory_B	ControlvsMild
PDE4B	1.45913499168392e-45	0.33948027821106	0.911	0.77	3.90435341074783e-41	Memory_B	ControlvsMild
RPL9	1.58966491534132e-42	0.336462448986723	0.947	0.881	4.25362538047031e-38	Memory_B	ControlvsMild
RPL27	3.04836914069762e-33	0.327571854840768	0.864	0.767	8.15682614667869e-29	Memory_B	ControlvsMild
TLE1	4.48671316064785e-21	0.325126303129011	0.362	0.239	1.20055470752615e-16	Memory_B	ControlvsMild
RPL27A	9.91049785319606e-42	0.324792641521213	0.92	0.819	2.6518510155582e-37	Memory_B	ControlvsMild
TTC3	4.4174283575062e-16	0.320035740741345	0.617	0.507	1.18201547990151e-11	Memory_B	ControlvsMild
KYNU	1.42535205736702e-14	0.314094	0.616	0.506	3.81395703510266e-10	Memory_B	ControlvsMild
IGHA1	6.31317551791517e-11	0.312424924378129	0.577	0.497	1.68927950508374e-06	Memory_B	ControlvsMild
CALM2	2.06870850095839e-29	0.311563168307941	0.751	0.593	5.53545020686447e-25	Memory_B	ControlvsMild
BACH2	1.04720577217882e-22	0.3114236424923	0.893	0.796	2.80211320519609e-18	Memory_B	ControlvsMild
RPL13A	4.59307364090621e-49	0.309205215476412	0.988	0.958	1.22901464483368e-44	Memory_B	ControlvsMild
RPL31	6.72879597876101e-37	0.307112325052955	0.953	0.906	1.80049122799687e-32	Memory_B	ControlvsMild
CD52	7.72315418243371e-20	0.301713347117194	0.896	0.841	2.06656159613561e-15	Memory_B	ControlvsMild
RPL7	7.74143744851363e-30	0.301625283081211	0.923	0.867	2.07145383247328e-25	Memory_B	ControlvsMild
RPL38	5.45551420846896e-29	0.301083524781582	0.926	0.877	1.45978649190212e-24	Memory_B	ControlvsMild
RPL23	1.09037179546515e-22	0.299701667439574	0.879	0.808	2.91761685030564e-18	Memory_B	ControlvsMild
MAP3K8	3.4049670166082e-14	0.299228452777233	0.635	0.535	9.11101074304022e-10	Memory_B	ControlvsMild
RPL23A	5.40634973428682e-34	0.296070696589209	0.946	0.893	1.44663106190047e-29	Memory_B	ControlvsMild
RFTN1	5.35645947453791e-25	0.294682027521691	0.723	0.573	1.43328142619685e-20	Memory_B	ControlvsMild
HLA-DQB1	1.82990326985992e-26	0.293286802544892	0.905	0.836	4.89645516949117e-22	Memory_B	ControlvsMild
RPL39	7.56909127223175e-10	0.291805818086796	0.879	0.899	2.02533744262377e-05	Memory_B	ControlvsMild
CD55	9.08405295653364e-21	0.286731163410966	0.901	0.813	2.43071089010927e-16	Memory_B	ControlvsMild
TMEM156	4.65666752679609e-22	0.284370256325939	0.726	0.599	1.2460310968201e-17	Memory_B	ControlvsMild
RPL37	6.98020479648583e-33	0.283545990214849	0.98	0.961	1.86776319944368e-28	Memory_B	ControlvsMild
MALT1	8.42559545557615e-13	0.283529946183313	0.601	0.503	2.25452083200307e-08	Memory_B	ControlvsMild
SESN3	4.06748479264315e-18	0.281649738084685	0.946	0.885	1.08837758081546e-13	Memory_B	ControlvsMild
PWP1	4.39935754813429e-25	0.275746909353622	0.395	0.252	1.17718009272977e-20	Memory_B	ControlvsMild
ATXN1	8.80248392790737e-10	0.275301342045271	0.434	0.35	2.35536864942945e-05	Memory_B	ControlvsMild
HLA-DRA	2.90553374987294e-35	0.275204193738935	0.997	0.981	7.77462720791001e-31	Memory_B	ControlvsMild
ARID5B	5.29186172509874e-23	0.270982700207553	0.885	0.801	1.41599636040192e-18	Memory_B	ControlvsMild
CD79A	1.87783264846835e-27	0.266270528448644	0.93	0.85	5.0247046007716e-23	Memory_B	ControlvsMild
CDC42	7.07080917480386e-24	0.264836313583446	0.838	0.719	1.89200711899402e-19	Memory_B	ControlvsMild
UPF2	3.12482948191598e-19	0.263789742743534	0.617	0.49	8.36141872771079e-15	Memory_B	ControlvsMild
SERINC1	1.52455601094494e-23	0.261133113047416	0.571	0.415	4.07940697408646e-19	Memory_B	ControlvsMild
PLEKHA7	4.57542326953273e-17	0.260406823836721	0.326	0.219	1.22429175846157e-12	Memory_B	ControlvsMild
C12orf74	8.61817783209874e-13	0.259362718771615	0.422	0.325	2.30605202431298e-08	Memory_B	ControlvsMild
SFMBT1	2.75553865508281e-15	0.256062293835906	0.415	0.301	7.37327033327059e-11	Memory_B	ControlvsMild
ARHGDIB	2.22128379289483e-21	0.255987199082282	0.816	0.713	5.94371117302797e-17	Memory_B	ControlvsMild
DDX3X	2.6622202634799e-16	0.254984164298722	0.706	0.583	7.12356898101951e-12	Memory_B	ControlvsMild
RPL17	2.26169514585775e-34	0.253861995337834	0.973	0.928	6.05184387128616e-30	Memory_B	ControlvsMild
PTPN22	1.83723501747228e-12	0.253198735099153	0.45	0.347	4.91607345975233e-08	Memory_B	ControlvsMild
NFE2L2	1.24343994291119e-18	0.251167225986504	0.577	0.434	3.32719659924177e-14	Memory_B	ControlvsMild
DIP2B	2.70628444687146e-07	-0.250492	0.469	0.497	0.00724147592293866	Memory_B	ControlvsMild
ATP2C1	4.45792658293501e-09	-0.254178	0.238	0.294	0.000119285199506175	Memory_B	ControlvsMild
ZDHHC14	1.20735514152097e-06	-0.254211	0.354	0.39	0.0323064088768181	Memory_B	ControlvsMild
MT-ATP8	3.54237637335696e-09	-0.258879	0.354	0.409	9.47869069982854e-05	Memory_B	ControlvsMild
SNX3	3.50486679933735e-10	-0.260067	0.649	0.646	9.37832258166688e-06	Memory_B	ControlvsMild
DDX5	5.05132258223161e-17	-0.2605	0.779	0.785	1.35163289655354e-12	Memory_B	ControlvsMild
KLF6	7.24261192346344e-10	-0.265939	0.723	0.745	1.93797809848035e-05	Memory_B	ControlvsMild
TRAF5	3.07547992831606e-08	-0.271276	0.483	0.515	0.000822936919218811	Memory_B	ControlvsMild
PSAP	5.43023209215732e-13	-0.277377	0.582	0.614	1.45302150321946e-08	Memory_B	ControlvsMild
ST13	4.71598895261377e-12	-0.280904	0.524	0.553	1.26190432394039e-07	Memory_B	ControlvsMild
XPO1	3.45681557611966e-09	-0.281416	0.333	0.38	9.24974711858099e-05	Memory_B	ControlvsMild
ITGA4	1.12125451442278e-11	-0.281661	0.64	0.667	3.00025282969248e-07	Memory_B	ControlvsMild
IKZF3	1.16889168628124e-11	-0.285544	0.57	0.613	3.12772037415135e-07	Memory_B	ControlvsMild
TPI1	1.38653858803548e-09	-0.289969	0.425	0.466	3.71009995386535e-05	Memory_B	ControlvsMild
HSPA5	1.77969003138095e-07	-0.291849	0.566	0.574	0.00476209458596915	Memory_B	ControlvsMild
CMPK1	5.99930431635269e-10	-0.292998	0.339	0.388	1.60529384896965e-05	Memory_B	ControlvsMild
CR1	8.04829894209379e-10	-0.298781	0.59	0.605	2.15356383092546e-05	Memory_B	ControlvsMild
OTULIN	4.21078282212051e-10	-0.298896	0.28	0.335	1.12672126754301e-05	Memory_B	ControlvsMild
JAK3	1.19847466900228e-14	-0.307172	0.187	0.26	3.20687851931629e-10	Memory_B	ControlvsMild
RSRP1	1.51037776969048e-11	-0.307868	0.672	0.671	4.04146883613779e-07	Memory_B	ControlvsMild
CYBB	3.24888508545704e-17	-0.310353	0.664	0.692	8.69336671166594e-13	Memory_B	ControlvsMild
PLEKHF2	2.84283542216289e-11	-0.311813	0.38	0.434	7.60685902262345e-07	Memory_B	ControlvsMild
CD72	7.95751663380808e-11	-0.313827	0.199	0.256	2.12927230087437e-06	Memory_B	ControlvsMild
LINC00926	1.07047232517016e-09	-0.320758	0.411	0.451	2.86436984769033e-05	Memory_B	ControlvsMild
SLBP	1.39993317889403e-09	-0.324989	0.337	0.38	3.74594120008465e-05	Memory_B	ControlvsMild
RCSD1	2.07948078625571e-22	-0.327808	0.624	0.689	5.56427468786303e-18	Memory_B	ControlvsMild
TSPAN13	5.28003828217922e-11	-0.329444	0.251	0.308	1.41283264354552e-06	Memory_B	ControlvsMild
ZC3HAV1	1.14493595196013e-12	-0.32986	0.507	0.542	3.0636196202549e-08	Memory_B	ControlvsMild
OSBPL3	1.85792511449058e-13	-0.332392	0.294	0.362	4.97143602135388e-09	Memory_B	ControlvsMild
PTGES3	1.86239742298388e-19	-0.337591	0.583	0.624	4.98340302442026e-15	Memory_B	ControlvsMild
SH3BP5	1.02293075204531e-11	-0.338594	0.341	0.396	2.73715810632283e-07	Memory_B	ControlvsMild
SELL	3.84713054077578e-14	-0.339236	0.676	0.703	1.02941519010078e-09	Memory_B	ControlvsMild
HIST1H1E	3.80938293655887e-09	-0.341803	0.707	0.682	0.000101931468616442	Memory_B	ControlvsMild
CCT4	2.20292630769406e-08	-0.342388	0.421	0.444	0.000589459021412776	Memory_B	ControlvsMild
LBH	3.86640018583827e-15	-0.343532	0.481	0.533	1.0345713617266e-10	Memory_B	ControlvsMild
TSPAN3	3.14173924213153e-09	-0.346345	0.27	0.314	8.40666586409554e-05	Memory_B	ControlvsMild
CD24	6.24631313470795e-09	-0.349272	0.405	0.44	0.000167138846858515	Memory_B	ControlvsMild
MT-CYB	1.27652024416584e-13	-0.354483	0.685	0.696	3.41571286933895e-09	Memory_B	ControlvsMild
CD79B	5.99563598094189e-14	-0.355929	0.371	0.43	1.60431227578043e-09	Memory_B	ControlvsMild
MT-ND4L	9.38450801365101e-39	-0.356315	0.75	0.875	2.51110665429274e-34	Memory_B	ControlvsMild
DNAJB6	5.25005142892112e-10	-0.358119	0.415	0.448	1.40480876135071e-05	Memory_B	ControlvsMild
USPL1	1.62794526732984e-07	-0.363336	0.318	0.358	0.0043560559463212	Memory_B	ControlvsMild
AZIN1	7.08666154133374e-14	-0.368706	0.366	0.427	1.89624889523008e-09	Memory_B	ControlvsMild
LINC00426	5.15452409117038e-13	-0.369192	0.197	0.262	1.37924755631537e-08	Memory_B	ControlvsMild
IRF4	1.78950073471071e-12	-0.370515	0.252	0.318	4.78834606593892e-08	Memory_B	ControlvsMild
H2AFZ	1.3481602645774e-09	-0.371665	0.331	0.378	3.60740723595621e-05	Memory_B	ControlvsMild
CAMK2D	1.22856266105354e-11	-0.373648	0.456	0.498	3.28738796844706e-07	Memory_B	ControlvsMild
BCL2	4.80536775281396e-16	-0.37459	0.469	0.535	1.28582030329796e-11	Memory_B	ControlvsMild
CEMIP2	1.86794652215162e-08	-0.379204	0.451	0.475	0.00049982513039733	Memory_B	ControlvsMild
PCBP1	4.12014200458916e-30	-0.379474	0.49	0.598	1.10246759758797e-25	Memory_B	ControlvsMild
TLR10	1.28358463388068e-15	-0.380428	0.24	0.313	3.43461576333792e-11	Memory_B	ControlvsMild
SEMA4D	1.76066884483359e-18	-0.386289	0.354	0.429	4.71119769500571e-14	Memory_B	ControlvsMild
TNFAIP8	4.7283915649844e-17	-0.387836	0.559	0.603	1.26522301495852e-12	Memory_B	ControlvsMild
LRIF1	9.01395002784287e-13	-0.390087	0.234	0.298	2.4119527484502e-08	Memory_B	ControlvsMild
GMDS	1.20497011004886e-08	-0.390712	0.317	0.363	0.000322425902046873	Memory_B	ControlvsMild
HIBCH	2.77647738136362e-18	-0.396144	0.19	0.273	7.42929817705277e-14	Memory_B	ControlvsMild
UBB	1.76686060103631e-21	-0.407682	0.722	0.745	4.72776559625296e-17	Memory_B	ControlvsMild
TSPYL2	1.32952074907693e-15	-0.428112	0.224	0.297	3.55753162038004e-11	Memory_B	ControlvsMild
CDC42EP3	2.68186554860042e-17	-0.428915	0.288	0.365	7.17613583494501e-13	Memory_B	ControlvsMild
KBTBD8	2.42184969278048e-16	-0.435369	0.207	0.283	6.480385407942e-12	Memory_B	ControlvsMild
FCRL3	1.01739141808256e-09	-0.4472	0.203	0.256	2.72233595650532e-05	Memory_B	ControlvsMild
STIP1	3.96525529589562e-25	-0.451519	0.236	0.339	1.06102301207575e-20	Memory_B	ControlvsMild
EIF2AK3	9.64361412573957e-20	-0.452695	0.471	0.529	2.58043826776539e-15	Memory_B	ControlvsMild
NR4A1	4.87385341655418e-15	-0.454877	0.472	0.529	1.30414569720157e-10	Memory_B	ControlvsMild
CR2	1.08778547209365e-22	-0.469411	0.421	0.501	2.9106963662282e-18	Memory_B	ControlvsMild
LINC01619	1.02549600983909e-14	-0.471753	0.259	0.327	2.74402222312745e-10	Memory_B	ControlvsMild
USP9Y	5.7362315140378e-28	-0.508019	0.166	0.273	1.53490082852623e-23	Memory_B	ControlvsMild
MT-CO2	8.04453652363084e-34	-0.519915	0.743	0.764	2.15255708299314e-29	Memory_B	ControlvsMild
IKZF1	1.01273571629083e-31	-0.539716	0.442	0.539	2.709878229651e-27	Memory_B	ControlvsMild
HSPA4	3.39050408284009e-41	-0.56979	0.516	0.612	9.07231082486351e-37	Memory_B	ControlvsMild
GADD45B	1.1829055522508e-11	-0.581065	0.211	0.273	3.16521867671269e-07	Memory_B	ControlvsMild
UTY	3.90783691061113e-44	-0.584406	0.194	0.34	1.04565900054133e-39	Memory_B	ControlvsMild
HSP90AB1	2.05332806388234e-85	-0.590643	0.937	0.948	5.49429523333638e-81	Memory_B	ControlvsMild
PPP1R15A	2.93962265291976e-28	-0.624659	0.523	0.593	7.8658422946827e-24	Memory_B	ControlvsMild
ABHD3	3.21006501132225e-33	-0.627169	0.152	0.267	8.58949195729607e-29	Memory_B	ControlvsMild
HDAC9	1.95275921674429e-26	-0.643323	0.399	0.49	5.22519311216436e-22	Memory_B	ControlvsMild
RPS4Y1	5.59335898446563e-68	-0.676215	0.281	0.496	1.49667099706331e-63	Memory_B	ControlvsMild
HLA-DRB5	4.77941773697695e-171	-0.730071	0.904	0.96	1.27887659806029e-166	Memory_B	ControlvsMild
CHORDC1	3.90465334367251e-57	-0.75744	0.364	0.517	1.04480714169989e-52	Memory_B	ControlvsMild
DNAJA1	8.62868121166951e-70	-0.77674	0.521	0.654	2.30886251861853e-65	Memory_B	ControlvsMild
JUN	1.00465961614643e-43	-0.886441	0.497	0.611	2.68826820088461e-39	Memory_B	ControlvsMild
HSPB1	3.31112296727877e-54	-0.917299	0.157	0.306	8.85990283584453e-50	Memory_B	ControlvsMild
CACYBP	4.88893890074804e-83	-0.921705	0.232	0.429	1.30818227106216e-78	Memory_B	ControlvsMild
HSPD1	8.75408248220191e-77	-0.94121	0.605	0.711	2.34241739058759e-72	Memory_B	ControlvsMild
HSPA8	1.54764769846839e-161	-0.950175	0.856	0.909	4.14119571156171e-157	Memory_B	ControlvsMild
HSP90AA1	5.91897766306365e-106	-0.983369	0.761	0.822	1.58380004308257e-101	Memory_B	ControlvsMild
HSPE1	4.00288539945463e-65	-1.05001	0.42	0.565	1.07109207518607e-60	Memory_B	ControlvsMild
HSPH1	1.5414562052632e-148	-1.48059	0.522	0.73	4.12462851404326e-144	Memory_B	ControlvsMild
HLA-DQA2	0	-1.5661	0.183	0.679	0	Memory_B	ControlvsMild
HSPA1B	2.86011152217159e-195	-1.9741	0.111	0.437	7.65308641102675e-191	Memory_B	ControlvsMild
DNAJB1	5.48994085391288e-200	-2.00915	0.232	0.571	1.46899837369001e-195	Memory_B	ControlvsMild
HSPA1A	4.6973123972107e-253	-2.24002	0.085	0.454	1.25690685124564e-248	Memory_B	ControlvsMild
XIST	1.05568386520456e-114	1.05447534219896	0.455	0.119	2.82479888651436e-110	Memory_B_FCRL	ControlvsMild
SNED1	1.13601833873802e-79	1.02158916794876	0.465	0.195	3.0397578707952e-75	Memory_B_FCRL	ControlvsMild
CREM	7.45672851916142e-75	0.757027937659513	0.83	0.664	1.99527141715721e-70	Memory_B_FCRL	ControlvsMild
BORCS5	2.03630925646074e-69	0.748522992271611	0.716	0.515	5.44875630843764e-65	Memory_B_FCRL	ControlvsMild
IGKC	8.74855509860723e-60	0.727840892556729	0.831	0.644	2.34093837328532e-55	Memory_B_FCRL	ControlvsMild
RBFOX2	2.52923629329597e-41	0.697551376903496	0.356	0.183	6.76773047360135e-37	Memory_B_FCRL	ControlvsMild
FAM111B	9.03370143168388e-33	0.691249797530912	0.386	0.23	2.41723782908997e-28	Memory_B_FCRL	ControlvsMild
NR4A2	6.32726652346328e-41	0.68148248229117	0.657	0.472	1.6930499763483e-36	Memory_B_FCRL	ControlvsMild
TTC3	5.30024540435261e-38	0.679434393418455	0.698	0.56	1.41823966529667e-33	Memory_B_FCRL	ControlvsMild
PCBP3	2.60420126347586e-24	0.670138226721306	0.353	0.223	6.96832174080871e-20	Memory_B_FCRL	ControlvsMild
ZNF331	1.07106576132666e-46	0.659105774844661	0.731	0.54	2.86595776415789e-42	Memory_B_FCRL	ControlvsMild
SEL1L3	6.3611669400271e-38	0.637257745584503	0.699	0.56	1.70212104981245e-33	Memory_B_FCRL	ControlvsMild
CMSS1	7.68683978341398e-24	0.617844333984102	0.465	0.322	2.05684458924591e-19	Memory_B_FCRL	ControlvsMild
DLEU2	1.58674668601667e-28	0.61320034837964	0.827	0.796	4.2458167824434e-24	Memory_B_FCRL	ControlvsMild
NR3C1	1.55045096978252e-46	0.602432488241504	0.881	0.807	4.14869670494406e-42	Memory_B_FCRL	ControlvsMild
NR4A3	9.91691705666567e-32	0.593145577792858	0.609	0.447	2.6535686660226e-27	Memory_B_FCRL	ControlvsMild
ATXN1	1.55467637699552e-31	0.58447996392623	0.555	0.394	4.1600030495646e-27	Memory_B_FCRL	ControlvsMild
RPS26	3.4519573911574e-31	0.577063748939561	0.891	0.865	9.23674758725896e-27	Memory_B_FCRL	ControlvsMild
MALT1	2.46214407837716e-38	0.564764282673521	0.828	0.721	6.5882051249216e-34	Memory_B_FCRL	ControlvsMild
PDE4D	2.53633096201424e-18	0.560384319609689	0.705	0.602	6.78671438815771e-14	Memory_B_FCRL	ControlvsMild
CXCR4	7.64459327674867e-57	0.558121837988816	0.897	0.776	2.04554026899241e-52	Memory_B_FCRL	ControlvsMild
IGLC2	1.35431400403569e-32	0.554471436330441	0.478	0.289	3.62387341199869e-28	Memory_B_FCRL	ControlvsMild
RGS13	7.04125296838031e-24	0.539411924036219	0.455	0.305	1.8840984692792e-19	Memory_B_FCRL	ControlvsMild
JOSD1	6.79930566856736e-40	0.534236104829836	0.698	0.553	1.81935821079525e-35	Memory_B_FCRL	ControlvsMild
EBF1	6.41911743304574e-44	0.530387022228946	0.955	0.927	1.71762744273438e-39	Memory_B_FCRL	ControlvsMild
PRKX	5.16634420760413e-34	0.529114287291939	0.689	0.545	1.38241038307071e-29	Memory_B_FCRL	ControlvsMild
AC120193.1	2.4996169611061e-37	0.522618191120242	0.554	0.36	6.68847506452769e-33	Memory_B_FCRL	ControlvsMild
ESYT2	3.19806522812309e-32	0.521595151392649	0.646	0.497	8.55738293741177e-28	Memory_B_FCRL	ControlvsMild
IQGAP2	5.87680009429106e-32	0.520642430628967	0.425	0.259	1.5725141692304e-27	Memory_B_FCRL	ControlvsMild
GPR183	1.45773117687424e-52	0.520419922099473	0.905	0.762	3.90059708308008e-48	Memory_B_FCRL	ControlvsMild
G3BP2	1.61036891603166e-43	0.512105488384013	0.838	0.691	4.30902514551752e-39	Memory_B_FCRL	ControlvsMild
SIPA1L1	7.79720423505544e-59	0.508871032546057	0.953	0.876	2.08637590921613e-54	Memory_B_FCRL	ControlvsMild
SYTL3	4.37483691204266e-26	0.500953766380516	0.532	0.378	1.17061886092437e-21	Memory_B_FCRL	ControlvsMild
CALM2	1.28083887718055e-44	0.500557113076554	0.847	0.753	3.42726866755971e-40	Memory_B_FCRL	ControlvsMild
STAT4	1.37212025354097e-25	0.4992352757615	0.635	0.509	3.67151937442492e-21	Memory_B_FCRL	ControlvsMild
MANBA	2.85297206200523e-25	0.497477772809368	0.731	0.649	7.63398264351359e-21	Memory_B_FCRL	ControlvsMild
HLA-DQA1	1.2830119826756e-89	0.496660364653956	0.987	0.973	3.43308346324337e-85	Memory_B_FCRL	ControlvsMild
AP001636.3	1.45950374337821e-21	0.496044643699981	0.401	0.279	3.90534011653141e-17	Memory_B_FCRL	ControlvsMild
PRKCE	5.59596222351455e-31	0.493204934725275	0.776	0.649	1.49736757176802e-26	Memory_B_FCRL	ControlvsMild
NEK1	1.65174316119092e-18	0.488344786929521	0.498	0.392	4.41973435071467e-14	Memory_B_FCRL	ControlvsMild
HLA-B	1.79535529729413e-100	0.485261711218544	0.995	0.986	4.80401170449962e-96	Memory_B_FCRL	ControlvsMild
UPF2	1.59339918288775e-45	0.478948026824188	0.807	0.689	4.26361753357103e-41	Memory_B_FCRL	ControlvsMild
PDE3B	4.82019817360723e-10	0.477970451473771	0.367	0.286	1.28978862729382e-05	Memory_B_FCRL	ControlvsMild
GAB2	1.43599507653951e-21	0.474129935555737	0.46	0.333	3.84243562580441e-17	Memory_B_FCRL	ControlvsMild
RANBP2	2.30659144394503e-19	0.470588124422315	0.735	0.638	6.1719773857081e-15	Memory_B_FCRL	ControlvsMild
AC004448.2	4.74022990151476e-28	0.466482324627267	0.311	0.176	1.26839071704732e-23	Memory_B_FCRL	ControlvsMild
OOEP	2.1943715517454e-23	0.457921974332896	0.559	0.428	5.87169939816033e-19	Memory_B_FCRL	ControlvsMild
CDK13	8.35125499975754e-32	0.454544731589017	0.766	0.66	2.23462881283512e-27	Memory_B_FCRL	ControlvsMild
JUNB	1.64899369966806e-24	0.453035599006607	0.722	0.596	4.4123773415718e-20	Memory_B_FCRL	ControlvsMild
SRGAP2C	1.44558692512127e-30	0.450541379574142	0.503	0.344	3.86810149423949e-26	Memory_B_FCRL	ControlvsMild
MT-ND6	2.33632089139242e-21	0.439179114249147	0.385	0.263	6.25152744118785e-17	Memory_B_FCRL	ControlvsMild
LDLRAD4	5.31615939873591e-33	0.423991321476724	0.897	0.815	1.42249793191376e-28	Memory_B_FCRL	ControlvsMild
KLHL5	2.75442536023028e-32	0.423667045111945	0.851	0.735	7.37029137890418e-28	Memory_B_FCRL	ControlvsMild
BRAF	1.81121358831408e-29	0.422301178524602	0.756	0.659	4.84644531961082e-25	Memory_B_FCRL	ControlvsMild
DDX21	1.59891093393003e-34	0.419341105619859	0.818	0.7	4.27836587700999e-30	Memory_B_FCRL	ControlvsMild
MYADM	8.13967589831132e-17	0.416724792724297	0.345	0.234	2.17801447687014e-12	Memory_B_FCRL	ControlvsMild
CHD1	3.3283420224676e-31	0.404692405215434	0.911	0.856	8.90597758371881e-27	Memory_B_FCRL	ControlvsMild
AC016831.7	4.2584838596488e-20	0.39593502658014	0.425	0.296	1.13948511116483e-15	Memory_B_FCRL	ControlvsMild
HGSNAT	3.01287488003364e-24	0.395142488736967	0.295	0.163	8.06185060399402e-20	Memory_B_FCRL	ControlvsMild
NFE2L2	1.83070099914061e-31	0.39362990875342	0.68	0.521	4.89858973350044e-27	Memory_B_FCRL	ControlvsMild
FAM177A1	2.80186848359759e-19	0.392451053943161	0.433	0.307	7.49723968841044e-15	Memory_B_FCRL	ControlvsMild
CMIP	6.27828307616878e-20	0.391843095290753	0.635	0.525	1.67994298552124e-15	Memory_B_FCRL	ControlvsMild
SOCS4	1.44157060231529e-21	0.389100110696368	0.538	0.413	3.85735461767524e-17	Memory_B_FCRL	ControlvsMild
ZHX2	3.76176990129728e-23	0.38613756676781	0.674	0.574	1.00657439018913e-18	Memory_B_FCRL	ControlvsMild
ADGRE5	5.16473937325697e-24	0.385677802905742	0.719	0.582	1.3819809614961e-19	Memory_B_FCRL	ControlvsMild
GNB1	7.10335581495177e-28	0.382043292879229	0.648	0.512	1.90071594896479e-23	Memory_B_FCRL	ControlvsMild
TMEM156	7.89207594984408e-24	0.379413827711481	0.827	0.761	2.11176168265928e-19	Memory_B_FCRL	ControlvsMild
NPIPB5	1.50394138994735e-20	0.377736675497676	0.527	0.408	4.02424637122112e-16	Memory_B_FCRL	ControlvsMild
HNRNPUL1	3.92411211697145e-28	0.377046518678945	0.603	0.453	1.05001392025922e-23	Memory_B_FCRL	ControlvsMild
CKAP2	1.34826303663895e-10	0.376152836539807	0.397	0.313	3.60768223343849e-06	Memory_B_FCRL	ControlvsMild
DENND4A	1.34645774617803e-19	0.376123389939901	0.872	0.818	3.60285163722318e-15	Memory_B_FCRL	ControlvsMild
RGS1	2.22599258680121e-24	0.375402105443539	0.823	0.722	5.95631096376267e-20	Memory_B_FCRL	ControlvsMild
SRGN	1.84572463642477e-20	0.374423309106867	0.734	0.627	4.93878998214539e-16	Memory_B_FCRL	ControlvsMild
DUSP4	1.71762149464077e-26	0.373970701583752	0.749	0.599	4.59601159535978e-22	Memory_B_FCRL	ControlvsMild
RASA3	5.75319968841301e-19	0.372143211225677	0.335	0.216	1.53944117262555e-14	Memory_B_FCRL	ControlvsMild
TNPO1	1.24286470090359e-23	0.370915560494363	0.513	0.369	3.32565736667784e-19	Memory_B_FCRL	ControlvsMild
HIVEP1	5.51308124895683e-19	0.370818944249912	0.646	0.525	1.47519028059587e-14	Memory_B_FCRL	ControlvsMild
KDM6B	9.10996825292111e-24	0.370669735363188	0.416	0.272	2.43764530511663e-19	Memory_B_FCRL	ControlvsMild
IGLC1	1.1894153488195e-26	0.368398774791292	0.268	0.13	3.18263759037122e-22	Memory_B_FCRL	ControlvsMild
ARID5B	1.27161687436768e-26	0.368373681639051	0.893	0.805	3.40259243243303e-22	Memory_B_FCRL	ControlvsMild
ELMO1	1.41956512308869e-29	0.366785567723164	0.938	0.892	3.79847235636072e-25	Memory_B_FCRL	ControlvsMild
LY9	6.84616003857977e-10	0.365590898283249	0.538	0.462	1.83189550312317e-05	Memory_B_FCRL	ControlvsMild
FOSL2	1.16924777805053e-20	0.364144671827011	0.329	0.203	3.12867320450761e-16	Memory_B_FCRL	ControlvsMild
BCAR3	8.72373256690829e-12	0.361287073655808	0.51	0.422	2.33429636025332e-07	Memory_B_FCRL	ControlvsMild
CRIP1	1.54198001965428e-14	0.359465422184084	0.862	0.829	4.12603013659093e-10	Memory_B_FCRL	ControlvsMild
BTBD9	8.60650735740594e-20	0.355939472871281	0.577	0.456	2.30292923869468e-15	Memory_B_FCRL	ControlvsMild
NGLY1	2.06430736369975e-14	0.351994676977837	0.767	0.716	5.5236736437878e-10	Memory_B_FCRL	ControlvsMild
RGCC	2.32346356509558e-10	0.350215955929477	0.532	0.431	6.21712380748276e-06	Memory_B_FCRL	ControlvsMild
ANKRD11	5.10534111314457e-29	0.348289056704602	0.833	0.733	1.36608717505522e-24	Memory_B_FCRL	ControlvsMild
MYO9B	1.34570536309478e-15	0.348024835053472	0.617	0.525	3.60083841056901e-11	Memory_B_FCRL	ControlvsMild
SIK2	1.28840205669884e-15	0.347702190461256	0.343	0.233	3.44750622331475e-11	Memory_B_FCRL	ControlvsMild
JPX	5.82927811564307e-18	0.346725064679946	0.475	0.363	1.55979823818377e-13	Memory_B_FCRL	ControlvsMild
ITGAX	1.38280596085789e-11	0.346694873768747	0.455	0.356	3.70011219006355e-07	Memory_B_FCRL	ControlvsMild
PTPN22	4.96234378415939e-15	0.345007508466023	0.638	0.54	1.32782394976537e-10	Memory_B_FCRL	ControlvsMild
RGS2	2.6916864375574e-19	0.343051675887537	0.728	0.629	7.2024145696161e-15	Memory_B_FCRL	ControlvsMild
ANTXR2	5.48731661750177e-13	0.342985598327869	0.438	0.337	1.46829618051112e-08	Memory_B_FCRL	ControlvsMild
PFKFB3	1.9268088935208e-15	0.34288209298827	0.534	0.44	5.15575523728296e-11	Memory_B_FCRL	ControlvsMild
CASP9	3.51496056430914e-16	0.342211335399088	0.283	0.18	9.4053314779784e-12	Memory_B_FCRL	ControlvsMild
AHNAK	1.48248955234585e-12	0.341979352026025	0.263	0.173	3.96684554416701e-08	Memory_B_FCRL	ControlvsMild
RSL24D1	7.09549360958777e-16	0.339934911543606	0.546	0.44	1.8986121800535e-11	Memory_B_FCRL	ControlvsMild
ETF1	2.48487793877369e-24	0.339629889468447	0.67	0.544	6.64903638857064e-20	Memory_B_FCRL	ControlvsMild
VPS37B	1.2044866393062e-18	0.339307899642228	0.527	0.395	3.22296534945553e-14	Memory_B_FCRL	ControlvsMild
LPXN	2.62236899245012e-13	0.33784103921702	0.763	0.713	7.01693494999804e-09	Memory_B_FCRL	ControlvsMild
GSPT1	3.20996388889877e-19	0.337030448155601	0.585	0.463	8.58922137391533e-15	Memory_B_FCRL	ControlvsMild
SYAP1	1.56887605769611e-19	0.336454728583346	0.571	0.454	4.19799855518326e-15	Memory_B_FCRL	ControlvsMild
RRM2B	5.521118936453e-18	0.335420940792253	0.534	0.425	1.47734100501609e-13	Memory_B_FCRL	ControlvsMild
ADK	6.14328643547001e-14	0.334811004525312	0.74	0.675	1.64382058440306e-09	Memory_B_FCRL	ControlvsMild
FNBP1	4.87452709939139e-24	0.334681401432913	0.926	0.878	1.30432596125515e-19	Memory_B_FCRL	ControlvsMild
RO60	2.09594425513683e-15	0.333982318713909	0.64	0.534	5.60832763789514e-11	Memory_B_FCRL	ControlvsMild
KYNU	2.52148823586283e-10	0.333428246538378	0.516	0.435	6.74699822152176e-06	Memory_B_FCRL	ControlvsMild
FER	3.42439398515417e-09	0.333149213499003	0.375	0.306	9.16299342547554e-05	Memory_B_FCRL	ControlvsMild
CDK17	3.31872500882687e-13	0.332427797363959	0.607	0.521	8.88024437861894e-09	Memory_B_FCRL	ControlvsMild
ALG13	5.52054259849126e-09	0.330923428700165	0.616	0.54	0.000147718678850429	Memory_B_FCRL	ControlvsMild
TGFB1	2.34231156262152e-20	0.329332993015317	0.727	0.622	6.26755727926268e-16	Memory_B_FCRL	ControlvsMild
ZBTB1	1.64637050121506e-12	0.325727127856056	0.668	0.601	4.40535818715127e-08	Memory_B_FCRL	ControlvsMild
INPP5A	8.4134660894898e-16	0.32565043037145	0.484	0.366	2.25127525622568e-11	Memory_B_FCRL	ControlvsMild
REL	1.96539058232921e-23	0.324741475850634	0.943	0.912	5.25899212019649e-19	Memory_B_FCRL	ControlvsMild
PRKD3	5.83776460621777e-16	0.324484955622214	0.649	0.552	1.56206905333175e-11	Memory_B_FCRL	ControlvsMild
AL138963.4	1.37108879452741e-19	0.324381655548083	0.284	0.164	3.66875939639644e-15	Memory_B_FCRL	ControlvsMild
KDM2A	8.65723471519997e-18	0.323250727160207	0.599	0.495	2.31650286509321e-13	Memory_B_FCRL	ControlvsMild
FAM172A	1.38106614989058e-20	0.323215779998759	0.744	0.65	3.69545680387721e-16	Memory_B_FCRL	ControlvsMild
MAP3K8	2.24592245006483e-25	0.322715789044359	0.897	0.824	6.00963929188348e-21	Memory_B_FCRL	ControlvsMild
SRPK2	6.11295488779349e-16	0.32197710010943	0.74	0.665	1.63570446887578e-11	Memory_B_FCRL	ControlvsMild
TLE1	1.40342609590876e-13	0.321136501660325	0.315	0.213	3.75528754743266e-09	Memory_B_FCRL	ControlvsMild
MAPK8	2.43220018213221e-15	0.318660124078735	0.542	0.436	6.50808124734937e-11	Memory_B_FCRL	ControlvsMild
IDS	4.22235182618292e-19	0.318059021124226	0.691	0.59	1.12981690165003e-14	Memory_B_FCRL	ControlvsMild
LYST	1.17435412115143e-15	0.316960776677496	0.592	0.484	3.142336757377e-11	Memory_B_FCRL	ControlvsMild
SRGAP2	1.20687696525713e-20	0.315672386244261	0.7	0.587	3.22936138363502e-16	Memory_B_FCRL	ControlvsMild
DHX9	1.95513631567536e-20	0.313849112252667	0.625	0.507	5.23155375348413e-16	Memory_B_FCRL	ControlvsMild
ZDBF2	4.29369098086476e-09	0.313373817158122	0.296	0.224	0.000114890583265979	Memory_B_FCRL	ControlvsMild
P2RY8	2.53270806774831e-09	0.306797589898729	0.481	0.404	6.77702024768093e-05	Memory_B_FCRL	ControlvsMild
ATP1B3	2.01755491373272e-08	0.305813550132269	0.429	0.357	0.000539857343816601	Memory_B_FCRL	ControlvsMild
BCL2A1	1.21878468725307e-17	0.305496073185485	0.532	0.41	3.26122406615178e-13	Memory_B_FCRL	ControlvsMild
AGPAT4	1.77349828712911e-06	0.305005111769627	0.264	0.208	0.0474552671670006	Memory_B_FCRL	ControlvsMild
KAT6B	7.81286949275425e-16	0.302231682047658	0.638	0.539	2.09056761887118e-11	Memory_B_FCRL	ControlvsMild
ATP2B1	4.92180808760624e-23	0.302026427255792	0.882	0.799	1.31697740808168e-18	Memory_B_FCRL	ControlvsMild
USP9X	1.70178790024446e-16	0.301854530905387	0.693	0.598	4.55364406347413e-12	Memory_B_FCRL	ControlvsMild
ITGAL	1.22675550118636e-10	0.301691428569593	0.438	0.356	3.28255237007446e-06	Memory_B_FCRL	ControlvsMild
FARP2	7.36732019235562e-15	0.301581719521562	0.573	0.473	1.97134753707052e-10	Memory_B_FCRL	ControlvsMild
OGDH	4.42660485609302e-17	0.30124937693763	0.403	0.288	1.18447092739337e-12	Memory_B_FCRL	ControlvsMild
IRF2BP2	1.22944541387415e-15	0.300814912391108	0.434	0.328	3.28975003844445e-11	Memory_B_FCRL	ControlvsMild
LRRC8C	3.4554567705812e-09	0.296295881060327	0.293	0.217	9.24611122672118e-05	Memory_B_FCRL	ControlvsMild
GNA13	6.61655948957522e-14	0.295650216668251	0.621	0.527	1.77045898822054e-09	Memory_B_FCRL	ControlvsMild
CHD6	2.68096944682685e-17	0.294928713899152	0.392	0.276	7.17373804581928e-13	Memory_B_FCRL	ControlvsMild
SIK3	2.23576180630373e-15	0.293811356432813	0.734	0.65	5.98245144130753e-11	Memory_B_FCRL	ControlvsMild
JUND	2.58640736105771e-12	0.292366930158781	0.47	0.376	6.92070881671822e-08	Memory_B_FCRL	ControlvsMild
NSF	6.36844523441857e-31	0.291260546148924	0.931	0.876	1.70406857582572e-26	Memory_B_FCRL	ControlvsMild
CARD11	1.70265867257397e-07	0.290972138761208	0.762	0.739	0.00455597407607343	Memory_B_FCRL	ControlvsMild
SFMBT1	8.34304102692109e-13	0.290086113906233	0.459	0.359	2.23243091798355e-08	Memory_B_FCRL	ControlvsMild
AP000787.1	1.51683847154778e-21	0.289688885359015	0.302	0.174	4.05875638216755e-17	Memory_B_FCRL	ControlvsMild
SKIL	5.81303925689638e-12	0.288476692894532	0.792	0.773	1.55545304436033e-07	Memory_B_FCRL	ControlvsMild
PIGB	2.23442867200005e-14	0.288437820825951	0.513	0.416	5.97888424053773e-10	Memory_B_FCRL	ControlvsMild
ZMYND11	1.46802003310554e-14	0.287361627874712	0.363	0.258	3.92812800458381e-10	Memory_B_FCRL	ControlvsMild
FBXO34	5.86605552924258e-11	0.287277896992163	0.538	0.45	1.56963913851473e-06	Memory_B_FCRL	ControlvsMild
TRAPPC8	3.03471075343269e-10	0.287236960729833	0.569	0.51	8.1202790340352e-06	Memory_B_FCRL	ControlvsMild
ZNF250	2.2646602451656e-14	0.286685266409824	0.28	0.182	6.05977788401411e-10	Memory_B_FCRL	ControlvsMild
CD96	6.71080176674448e-07	0.284519494301873	0.494	0.426	0.0179567633674549	Memory_B_FCRL	ControlvsMild
NOP58	2.75581232288803e-15	0.284354022054718	0.714	0.634	7.37400261358378e-11	Memory_B_FCRL	ControlvsMild
PAN3	3.1268697811911e-14	0.284247359234502	0.757	0.696	8.36687816051116e-10	Memory_B_FCRL	ControlvsMild
USP36	4.65126431848983e-11	0.284165493676311	0.429	0.337	1.24458530634151e-06	Memory_B_FCRL	ControlvsMild
N4BP2	2.01893471908899e-12	0.283834588804422	0.458	0.359	5.40226552133832e-08	Memory_B_FCRL	ControlvsMild
TRAF3	6.08295503155350e-13	0.283452526536941	0.722	0.655	1.62767710734309e-08	Memory_B_FCRL	ControlvsMild
CLCN3	2.03906531969948e-07	0.283137030607991	0.439	0.385	0.00545613098245188	Memory_B_FCRL	ControlvsMild
SMARCA2	1.95953312715454e-16	0.28295592619508	0.753	0.686	5.24331874164012e-12	Memory_B_FCRL	ControlvsMild
CA5B	8.36440415527325e-14	0.282460435410475	0.375	0.269	2.23814726386802e-09	Memory_B_FCRL	ControlvsMild
HIVEP2	5.44539955064825e-10	0.282002685442211	0.544	0.477	1.45708001176246e-05	Memory_B_FCRL	ControlvsMild
TET2	1.4331137510059e-13	0.28079712776373	0.747	0.687	3.8347257749416e-09	Memory_B_FCRL	ControlvsMild
TAOK1	3.27176777881346e-12	0.280067610706605	0.47	0.38	8.75459622254905e-08	Memory_B_FCRL	ControlvsMild
MKLN1	3.44005308359227e-14	0.278055529751743	0.621	0.527	9.20489404107619e-10	Memory_B_FCRL	ControlvsMild
MECP2	4.80716085431246e-15	0.277602359513754	0.426	0.322	1.28630010139693e-10	Memory_B_FCRL	ControlvsMild
SSH2	1.16543120068133e-16	0.277336666328478	0.955	0.939	3.11846080678311e-12	Memory_B_FCRL	ControlvsMild
BACH2	3.396932661643e-07	0.276878673255198	0.801	0.749	0.00908951241602434	Memory_B_FCRL	ControlvsMild
AC092821.3	4.65942984362455e-12	0.276624509234194	0.478	0.384	1.24677023755706e-07	Memory_B_FCRL	ControlvsMild
ZFX	4.02834465187922e-15	0.276530922872276	0.402	0.292	1.07790446194984e-10	Memory_B_FCRL	ControlvsMild
TMSB4X	1.34630599576829e-20	0.274472163718267	0.995	0.993	3.60244558347679e-16	Memory_B_FCRL	ControlvsMild
ACOT9	2.3024586903623e-09	0.274439460689478	0.441	0.369	6.16091896367143e-05	Memory_B_FCRL	ControlvsMild
FBXO11	8.51277124580657e-11	0.274278385080914	0.744	0.703	2.27784732995292e-06	Memory_B_FCRL	ControlvsMild
PDE8A	3.6411354806054e-11	0.274166982051893	0.35	0.259	9.74295031900392e-07	Memory_B_FCRL	ControlvsMild
DDX3X	1.29754121703455e-14	0.273949778053108	0.751	0.671	3.47196078854105e-10	Memory_B_FCRL	ControlvsMild
AP2B1	2.61973122208675e-13	0.273709159332122	0.448	0.346	7.00987680405974e-09	Memory_B_FCRL	ControlvsMild
PHTF1	8.81541111162708e-07	0.273598397135991	0.313	0.253	0.0235882770524918	Memory_B_FCRL	ControlvsMild
CCSER2	2.46780841111434e-09	0.272879779338664	0.472	0.398	6.60336174645976e-05	Memory_B_FCRL	ControlvsMild
USP15	1.23295771018813e-19	0.272039445115146	0.909	0.864	3.29914824092141e-15	Memory_B_FCRL	ControlvsMild
RCOR1	1.7334357835137e-11	0.271674102596236	0.448	0.366	4.63832746952597e-07	Memory_B_FCRL	ControlvsMild
NUP133	7.58738936623447e-11	0.271433109469753	0.341	0.255	2.03023364661702e-06	Memory_B_FCRL	ControlvsMild
TRIO	1.68852350479129e-10	0.270073737273676	0.6	0.512	4.51815119412053e-06	Memory_B_FCRL	ControlvsMild
DHFR	8.93932528850531e-09	0.269458706432041	0.37	0.293	0.000239198466069825	Memory_B_FCRL	ControlvsMild
TBC1D9	9.98723604441784e-09	0.268621136351387	0.646	0.593	0.000267238462076532	Memory_B_FCRL	ControlvsMild
TRAK1	1.34258914777299e-13	0.268506765995599	0.66	0.569	3.59250004161096e-09	Memory_B_FCRL	ControlvsMild
NLK	1.35873303010175e-11	0.266365480997576	0.425	0.336	3.63569784194625e-07	Memory_B_FCRL	ControlvsMild
MED13	3.25573008315139e-15	0.265668154301393	0.582	0.471	8.71168255649649e-11	Memory_B_FCRL	ControlvsMild
POLR2J3	1.28283817047532e-17	0.263516536617288	0.356	0.236	3.43261837655786e-13	Memory_B_FCRL	ControlvsMild
RUBCN	1.67556550827413e-13	0.263054533787702	0.609	0.518	4.48347818703992e-09	Memory_B_FCRL	ControlvsMild
RNF38	4.3435540458419e-12	0.262892413921951	0.484	0.392	1.16224819158638e-07	Memory_B_FCRL	ControlvsMild
OXCT1	6.94211153437105e-11	0.262882823868649	0.414	0.331	1.85757020436701e-06	Memory_B_FCRL	ControlvsMild
LRRFIP1	2.71907286306429e-11	0.262159107276908	0.87	0.849	7.27569516698743e-07	Memory_B_FCRL	ControlvsMild
ASCC3	1.46139797372998e-14	0.261816933591677	0.593	0.491	3.91040869810668e-10	Memory_B_FCRL	ControlvsMild
CD55	7.99106718992027e-14	0.26121425105993	0.877	0.829	2.13824975867886e-09	Memory_B_FCRL	ControlvsMild
TUBA4A	3.56441144588823e-09	0.260812798498183	0.508	0.441	9.53765214690771e-05	Memory_B_FCRL	ControlvsMild
DDX24	2.09152199949756e-12	0.260327333764713	0.663	0.584	5.59649456625557e-08	Memory_B_FCRL	ControlvsMild
RPL37A	1.1287649589504e-17	0.260308802715038	0.944	0.933	3.02034927715949e-13	Memory_B_FCRL	ControlvsMild
ANKRD12	3.02225721979651e-15	0.259888929627792	0.881	0.847	8.0869558687315e-11	Memory_B_FCRL	ControlvsMild
RPL13A	1.04793225580076e-25	0.259474419663324	0.983	0.973	2.80405713007167e-21	Memory_B_FCRL	ControlvsMild
SAMSN1	1.87416900761162e-08	0.259311133736122	0.675	0.607	0.000501490143056717	Memory_B_FCRL	ControlvsMild
ABR	2.9814440603571e-11	0.259273627176911	0.297	0.21	7.97774801670353e-07	Memory_B_FCRL	ControlvsMild
SF1	2.69906313698903e-19	0.258689029971768	0.857	0.78	7.22215314195524e-15	Memory_B_FCRL	ControlvsMild
TMEM87A	1.50295370473261e-13	0.258508494518308	0.519	0.418	4.02160352312352e-09	Memory_B_FCRL	ControlvsMild
ATP9B	2.84049309381344e-10	0.258259536727465	0.523	0.443	7.60059142042602e-06	Memory_B_FCRL	ControlvsMild
MAP4K4	1.8837683096548e-12	0.257378012437901	0.772	0.718	5.04058724297431e-08	Memory_B_FCRL	ControlvsMild
EIF5	2.47461792400755e-14	0.25727903536887	0.738	0.646	6.62158264105939e-10	Memory_B_FCRL	ControlvsMild
NFU1	2.53743935497793e-11	0.25691118271412	0.278	0.195	6.78968022604995e-07	Memory_B_FCRL	ControlvsMild
ZFR	2.13507432687169e-12	0.255652198056462	0.641	0.562	5.71303188384327e-08	Memory_B_FCRL	ControlvsMild
PDE4B	2.16501118973368e-16	0.255557693255471	0.909	0.842	5.79313694148939e-12	Memory_B_FCRL	ControlvsMild
NUTM2B-AS1	4.00287326545835e-14	0.255356337556048	0.52	0.415	1.07108882837135e-09	Memory_B_FCRL	ControlvsMild
BPTF	2.43112989581116e-08	0.254597601957127	0.802	0.784	0.000650521737521151	Memory_B_FCRL	ControlvsMild
MAPK1IP1L	2.46145441776306e-14	0.253756330781775	0.775	0.702	6.58635973105041e-10	Memory_B_FCRL	ControlvsMild
PPFIBP2	3.32529318372677e-12	0.253559669177942	0.358	0.267	8.89781950101608e-08	Memory_B_FCRL	ControlvsMild
RAPGEF1	2.50950977342488e-14	0.252993168879721	0.878	0.813	6.71494625173031e-10	Memory_B_FCRL	ControlvsMild
USP34	3.13032076128178e-18	0.251856291183815	0.892	0.859	8.37611229303778e-14	Memory_B_FCRL	ControlvsMild
SNX9	2.25746280249008e-16	0.251609403694421	0.851	0.75	6.04051896690295e-12	Memory_B_FCRL	ControlvsMild
RPS20	1.06048606107599e-14	0.251557504583111	0.831	0.781	2.83764860222713e-10	Memory_B_FCRL	ControlvsMild
ANKRD28	1.43811162079814e-07	0.251338865974952	0.513	0.442	0.00384809907493167	Memory_B_FCRL	ControlvsMild
P2RX5	2.46586110605502e-08	-0.25121	0.224	0.291	0.000659815114758203	Memory_B_FCRL	ControlvsMild
RESF1	1.49594651436389e-11	-0.25186	0.879	0.909	4.0028536831349e-07	Memory_B_FCRL	ControlvsMild
IRF2	1.67356817862608e-11	-0.252172	0.317	0.412	4.47813373236766e-07	Memory_B_FCRL	ControlvsMild
ERP29	6.18079555265019e-15	-0.252439	0.504	0.61	1.65385727397814e-10	Memory_B_FCRL	ControlvsMild
POU2F2	1.29431342943459e-13	-0.252865	0.711	0.783	3.46332387448108e-09	Memory_B_FCRL	ControlvsMild
GSN	6.76445564925627e-08	-0.253015	0.479	0.534	0.00181003304262799	Memory_B_FCRL	ControlvsMild
ACAP1	9.58354586798582e-13	-0.253455	0.534	0.618	2.56436520335565e-08	Memory_B_FCRL	ControlvsMild
SH3BGRL3	1.23446431707394e-19	-0.255447	0.885	0.921	3.30317961962644e-15	Memory_B_FCRL	ControlvsMild
NOP10	3.76202740261091e-16	-0.255823	0.508	0.621	1.00664329239063e-11	Memory_B_FCRL	ControlvsMild
RRAS2	1.18718247200883e-06	-0.256248	0.25	0.311	0.0317666285860122	Memory_B_FCRL	ControlvsMild
CDKN2D	1.39725184580114e-13	-0.257357	0.201	0.297	3.73876648899468e-09	Memory_B_FCRL	ControlvsMild
IGHV5-78	7.31517496892898e-12	-0.257483	0.182	0.267	1.95739451818602e-07	Memory_B_FCRL	ControlvsMild
LRIF1	1.24853138611075e-09	-0.257989	0.294	0.376	3.34082028295515e-05	Memory_B_FCRL	ControlvsMild
STIP1	8.7455778605566e-14	-0.258374	0.26	0.362	2.34014172392773e-09	Memory_B_FCRL	ControlvsMild
MTPN	7.43006042852962e-18	-0.25932	0.827	0.862	1.98813556946596e-13	Memory_B_FCRL	ControlvsMild
BIN1	3.84612932258221e-11	-0.259956	0.332	0.417	1.02914728413655e-06	Memory_B_FCRL	ControlvsMild
FDFT1	1.1539829417459e-14	-0.261255	0.352	0.462	3.08782755552368e-10	Memory_B_FCRL	ControlvsMild
EEF1D	1.07622500144564e-24	-0.261351	0.827	0.892	2.87976285886825e-20	Memory_B_FCRL	ControlvsMild
RPS13	1.52349123768929e-39	-0.26204	0.978	0.986	4.07655785380901e-35	Memory_B_FCRL	ControlvsMild
ARL6IP5	2.64445094686226e-17	-0.263667	0.717	0.777	7.07602184361403e-13	Memory_B_FCRL	ControlvsMild
PPP1CA	7.19622389951557e-15	-0.264568	0.562	0.65	1.92556559103238e-10	Memory_B_FCRL	ControlvsMild
CAMK2D	1.50582723826208e-12	-0.265532	0.72	0.779	4.02929252414168e-08	Memory_B_FCRL	ControlvsMild
2025-03-01	2.20379298823575e-12	-0.266027	0.763	0.825	5.89690927792122e-08	Memory_B_FCRL	ControlvsMild
RSRP1	1.87774746887807e-12	-0.266595	0.789	0.837	5.02447667722394e-08	Memory_B_FCRL	ControlvsMild
GRK3	3.09488908874005e-14	-0.267406	0.521	0.622	8.28130422365064e-10	Memory_B_FCRL	ControlvsMild
BLNK	1.83466253670312e-12	-0.267543	0.531	0.627	4.90919001571021e-08	Memory_B_FCRL	ControlvsMild
SELL	8.28377679182274e-07	-0.267646	0.521	0.581	0.0221657299395593	Memory_B_FCRL	ControlvsMild
ELOVL5	1.06065471710085e-11	-0.268442	0.667	0.734	2.83809989201846e-07	Memory_B_FCRL	ControlvsMild
GPSM3	1.18818110348974e-16	-0.268603	0.618	0.72	3.17933499671784e-12	Memory_B_FCRL	ControlvsMild
TSPO	2.23028016208548e-14	-0.269262	0.354	0.462	5.96778365770833e-10	Memory_B_FCRL	ControlvsMild
XAF1	1.72257112992124e-08	-0.269304	0.207	0.276	0.000460925582944327	Memory_B_FCRL	ControlvsMild
GBP4	1.05058654534472e-10	-0.270593	0.268	0.355	2.81115947803339e-06	Memory_B_FCRL	ControlvsMild
CD1C	9.4637491551303e-10	-0.270636	0.259	0.338	2.53230999892976e-05	Memory_B_FCRL	ControlvsMild
LMBRD1	6.80083966832981e-15	-0.271526	0.67	0.748	1.81976867845169e-10	Memory_B_FCRL	ControlvsMild
FAM3C	1.51752040203967e-10	-0.275711	0.339	0.424	4.06058109177776e-06	Memory_B_FCRL	ControlvsMild
CCDC117	3.19086856367014e-17	-0.277331	0.189	0.298	8.53812610266856e-13	Memory_B_FCRL	ControlvsMild
JPT1	1.43999701099741e-15	-0.279336	0.471	0.577	3.85314400202688e-11	Memory_B_FCRL	ControlvsMild
SERF2	2.92887986781212e-28	-0.279737	0.88	0.918	7.83709675029167e-24	Memory_B_FCRL	ControlvsMild
HIBCH	1.31579305749395e-11	-0.280347	0.262	0.346	3.52079906324231e-07	Memory_B_FCRL	ControlvsMild
FAM126A	2.08831520065746e-07	-0.280878	0.316	0.387	0.00558791381391923	Memory_B_FCRL	ControlvsMild
CR1	2.60109062194752e-09	-0.281776	0.455	0.532	6.95999828620718e-05	Memory_B_FCRL	ControlvsMild
BZW2	1.62727973690947e-11	-0.281984	0.174	0.254	4.35427512002236e-07	Memory_B_FCRL	ControlvsMild
SMDT1	1.78379199664731e-17	-0.282992	0.58	0.674	4.77307062462888e-13	Memory_B_FCRL	ControlvsMild
SLC38A2	6.8723542158833e-08	-0.283779	0.372	0.438	0.00183890454108605	Memory_B_FCRL	ControlvsMild
NEIL1	1.42382035800543e-12	-0.283981	0.281	0.38	3.80985851395093e-08	Memory_B_FCRL	ControlvsMild
PTK2B	3.39628721234327e-13	-0.284739	0.351	0.453	9.08778532278812e-09	Memory_B_FCRL	ControlvsMild
RPS12	1.67986087952847e-42	-0.285329	0.989	0.992	4.49497174144227e-38	Memory_B_FCRL	ControlvsMild
EIF3K	2.815480315516e-19	-0.287254	0.69	0.759	7.5336622282577e-15	Memory_B_FCRL	ControlvsMild
IRF1	5.58686309608264e-11	-0.287694	0.577	0.655	1.49493282724979e-06	Memory_B_FCRL	ControlvsMild
FAM91A1	3.35872785163236e-11	-0.288056	0.46	0.543	8.98728398539787e-07	Memory_B_FCRL	ControlvsMild
PLEKHF2	3.14968264840138e-14	-0.289998	0.431	0.53	8.4279208305924e-10	Memory_B_FCRL	ControlvsMild
RGS19	8.27490745561229e-15	-0.290403	0.333	0.437	2.21419973697274e-10	Memory_B_FCRL	ControlvsMild
FABP5	1.92595399906746e-11	-0.294258	0.267	0.356	5.15346771070471e-07	Memory_B_FCRL	ControlvsMild
GBP5	4.47128739086036e-14	-0.294479	0.198	0.295	1.19642708004642e-09	Memory_B_FCRL	ControlvsMild
NT5C3A	1.1898425757988e-09	-0.296009	0.463	0.538	3.18378076432243e-05	Memory_B_FCRL	ControlvsMild
SEMA4D	7.55720415688766e-17	-0.298682	0.649	0.735	2.0221566883e-12	Memory_B_FCRL	ControlvsMild
IRF8	9.40354925558702e-16	-0.298773	0.549	0.651	2.51620170980998e-11	Memory_B_FCRL	ControlvsMild
SOCS1	1.81723125920983e-12	-0.302561	0.33	0.429	4.86254740339367e-08	Memory_B_FCRL	ControlvsMild
CLIC1	2.38379114053925e-24	-0.302873	0.817	0.864	6.37854833385493e-20	Memory_B_FCRL	ControlvsMild
ISG20	1.97816386671689e-11	-0.303994	0.525	0.609	5.29317087456105e-07	Memory_B_FCRL	ControlvsMild
PRAG1	9.95487507583225e-14	-0.304247	0.202	0.298	2.66372547279119e-09	Memory_B_FCRL	ControlvsMild
CCT4	2.03342554352719e-07	-0.304512	0.489	0.542	0.00544104006937005	Memory_B_FCRL	ControlvsMild
TAP1	1.48238953364408e-16	-0.305144	0.377	0.488	3.96657791412482e-12	Memory_B_FCRL	ControlvsMild
ACP5	1.2378761619763e-20	-0.306746	0.65	0.748	3.31230903421619e-16	Memory_B_FCRL	ControlvsMild
ACTG1	1.08063443674196e-20	-0.307899	0.921	0.942	2.89156162583414e-16	Memory_B_FCRL	ControlvsMild
CYB561A3	7.4096828481871e-16	-0.311037	0.317	0.424	1.9826829365179e-11	Memory_B_FCRL	ControlvsMild
RPLP1	5.86136992216545e-57	-0.312199	0.994	0.995	1.56838536377303e-52	Memory_B_FCRL	ControlvsMild
IFI30	4.66577868588457e-08	-0.313782	0.892	0.889	0.00124846906076899	Memory_B_FCRL	ControlvsMild
STAP1	4.7151833342176e-07	-0.315149	0.354	0.415	0.0126168875656995	Memory_B_FCRL	ControlvsMild
COTL1	2.26064270565722e-25	-0.32015	0.831	0.91	6.04902775179759e-21	Memory_B_FCRL	ControlvsMild
TSPAN3	7.11671331599254e-18	-0.321475	0.394	0.513	1.90429014909329e-13	Memory_B_FCRL	ControlvsMild
KBTBD8	4.05030052826229e-11	-0.322003	0.331	0.418	1.08377941535242e-06	Memory_B_FCRL	ControlvsMild
LY6E	3.12377680512226e-18	-0.32714	0.376	0.503	8.35860197514615e-14	Memory_B_FCRL	ControlvsMild
AHSA1	1.63185672102863e-22	-0.327216	0.158	0.278	4.36652221412841e-18	Memory_B_FCRL	ControlvsMild
SH3BP5	3.38106693735354e-19	-0.327419	0.688	0.755	9.04705891097061e-15	Memory_B_FCRL	ControlvsMild
USPL1	1.82572378482011e-07	-0.328307	0.323	0.384	0.00488527170342164	Memory_B_FCRL	ControlvsMild
DDIT4	2.55865267865035e-08	-0.328719	0.698	0.733	0.000684644283753262	Memory_B_FCRL	ControlvsMild
ATP5F1D	3.95441007980559e-24	-0.328914	0.518	0.672	1.05812104915438e-19	Memory_B_FCRL	ControlvsMild
PPP1R18	2.47462280640347e-22	-0.329787	0.377	0.513	6.6215957053744e-18	Memory_B_FCRL	ControlvsMild
RNASEK	3.44860371187062e-27	-0.33168	0.682	0.786	9.22777381222339e-23	Memory_B_FCRL	ControlvsMild
ARPC1B	4.61369957358992e-28	-0.334279	0.752	0.849	1.23453373190119e-23	Memory_B_FCRL	ControlvsMild
RPL28	2.84313478885003e-63	-0.336145	0.993	0.995	7.60766006800492e-59	Memory_B_FCRL	ControlvsMild
TSPAN13	1.03561859444953e-20	-0.336662	0.184	0.305	2.77110823502807e-16	Memory_B_FCRL	ControlvsMild
CNN2	6.46790649908559e-24	-0.337806	0.648	0.763	1.73068242102532e-19	Memory_B_FCRL	ControlvsMild
FGD2	3.59049186856259e-22	-0.339928	0.422	0.549	9.60743814189979e-18	Memory_B_FCRL	ControlvsMild
MT-CO1	7.63064913799616e-27	-0.340562	0.944	0.964	2.04180909634501e-22	Memory_B_FCRL	ControlvsMild
RPL8	8.16284986455059e-58	-0.340618	0.983	0.987	2.18421536675645e-53	Memory_B_FCRL	ControlvsMild
ATP6V0A1	4.66073926075963e-13	-0.343362	0.252	0.348	1.24712061139406e-08	Memory_B_FCRL	ControlvsMild
RAC2	1.43213824865867e-37	-0.343775	0.917	0.951	3.83211552576086e-33	Memory_B_FCRL	ControlvsMild
ATP5MC2	3.78825332127231e-40	-0.344969	0.856	0.907	1.01366082370604e-35	Memory_B_FCRL	ControlvsMild
AC083837.1	1.83131565163172e-14	-0.349443	0.167	0.26	4.90023442063616e-10	Memory_B_FCRL	ControlvsMild
RPL7A	4.17364536201231e-59	-0.350949	0.98	0.993	1.11678402596725e-54	Memory_B_FCRL	ControlvsMild
CD19	2.88120895773002e-27	-0.351684	0.759	0.84	7.70953892909399e-23	Memory_B_FCRL	ControlvsMild
S100A4	1.50828235369168e-07	-0.351812	0.419	0.48	0.0040358619220082	Memory_B_FCRL	ControlvsMild
ERAP2	3.16309886358841e-24	-0.357641	0.28	0.42	8.46381993918985e-20	Memory_B_FCRL	ControlvsMild
CD40	5.71676887658246e-20	-0.358848	0.378	0.497	1.52969301599593e-15	Memory_B_FCRL	ControlvsMild
IRF7	1.78306608315102e-19	-0.362644	0.244	0.365	4.77112822529551e-15	Memory_B_FCRL	ControlvsMild
NFKBIA	9.97099179741895e-07	-0.364668	0.478	0.541	0.0266803798515336	Memory_B_FCRL	ControlvsMild
RPL18	2.80833637416834e-68	-0.365993	0.983	0.989	7.51454646999963e-64	Memory_B_FCRL	ControlvsMild
DDX3Y	6.15461246745289e-31	-0.368574	0.174	0.332	1.64685120404104e-26	Memory_B_FCRL	ControlvsMild
RPL12	6.7069491789189e-61	-0.370284	0.989	0.992	1.79464546129512e-56	Memory_B_FCRL	ControlvsMild
GMDS	1.62744848555217e-09	-0.370553	0.343	0.42	4.35472665764049e-05	Memory_B_FCRL	ControlvsMild
SPIB	1.1670635701065e-14	-0.371701	0.632	0.693	3.12282870089099e-10	Memory_B_FCRL	ControlvsMild
RPLP0	1.09320647480921e-31	-0.372312	0.966	0.972	2.92520188529448e-27	Memory_B_FCRL	ControlvsMild
RIPK2	2.19118347712676e-10	-0.376268	0.226	0.299	5.86316874809579e-06	Memory_B_FCRL	ControlvsMild
CD72	3.01063009387556e-23	-0.377377	0.414	0.557	8.05584400519224e-19	Memory_B_FCRL	ControlvsMild
UBB	2.65163474136371e-21	-0.379566	0.787	0.853	7.09524424094102e-17	Memory_B_FCRL	ControlvsMild
ELL3	7.99627825214787e-27	-0.380909	0.173	0.308	2.13964413470973e-22	Memory_B_FCRL	ControlvsMild
TNFAIP8	8.37461764435566e-30	-0.387392	0.659	0.778	2.24088018927669e-25	Memory_B_FCRL	ControlvsMild
EIF2AK3	6.0302976525357e-12	-0.388465	0.398	0.488	1.6135870458655e-07	Memory_B_FCRL	ControlvsMild
CD24	4.16028057612193e-12	-0.395297	0.295	0.378	1.11320787655871e-07	Memory_B_FCRL	ControlvsMild
TRAF5	1.12538395363533e-25	-0.402329	0.484	0.62	3.01130238313742e-21	Memory_B_FCRL	ControlvsMild
ZFAND2A	2.28917063055245e-21	-0.405024	0.157	0.271	6.12536277323224e-17	Memory_B_FCRL	ControlvsMild
CD79B	8.28054176409456e-21	-0.407277	0.542	0.65	2.21570736523642e-16	Memory_B_FCRL	ControlvsMild
PCBP1	7.0505897051524e-42	-0.410148	0.6	0.771	1.88659679330468e-37	Memory_B_FCRL	ControlvsMild
ZFP36L1	1.19532042497798e-26	-0.411775	0.604	0.729	3.19843839315607e-22	Memory_B_FCRL	ControlvsMild
CYBB	3.26632478565805e-31	-0.412522	0.768	0.847	8.7400318614638e-27	Memory_B_FCRL	ControlvsMild
MRPL18	1.78585269409557e-26	-0.416853	0.153	0.281	4.77858463886094e-22	Memory_B_FCRL	ControlvsMild
CTSC	8.13558008779211e-13	-0.417008	0.312	0.4	2.17691851989141e-08	Memory_B_FCRL	ControlvsMild
RPS5	1.12064012023508e-70	-0.42005	0.962	0.983	2.99860883372501e-66	Memory_B_FCRL	ControlvsMild
RPL10	1.11083421522357e-83	-0.421161	0.993	0.995	2.97237019309522e-79	Memory_B_FCRL	ControlvsMild
SLC20A1	3.49610572269443e-14	-0.425828	0.267	0.365	9.35487969278577e-10	Memory_B_FCRL	ControlvsMild
PELI1	2.27819425288187e-10	-0.427653	0.527	0.597	6.09599218186131e-06	Memory_B_FCRL	ControlvsMild
LBH	2.66867958215037e-20	-0.428897	0.581	0.669	7.14085282591796e-16	Memory_B_FCRL	ControlvsMild
GAPDH	2.20126080982141e-41	-0.431972	0.971	0.986	5.89013367492012e-37	Memory_B_FCRL	ControlvsMild
SNHG29	2.29228908411356e-39	-0.432899	0.695	0.811	6.13370713127106e-35	Memory_B_FCRL	ControlvsMild
PSMB9	4.02760214268406e-41	-0.435462	0.637	0.776	1.0777057813394e-36	Memory_B_FCRL	ControlvsMild
TWISTNB	7.2963205577218e-07	-0.437532	0.22	0.277	0.019523494548352	Memory_B_FCRL	ControlvsMild
TPI1	2.46240875262439e-26	-0.438601	0.704	0.772	6.58891334027235e-22	Memory_B_FCRL	ControlvsMild
CLEC2B	3.78092436766009e-28	-0.441418	0.348	0.519	1.01169974229849e-23	Memory_B_FCRL	ControlvsMild
LTB	7.73047274799516e-23	-0.442119	0.711	0.808	2.06851989790855e-18	Memory_B_FCRL	ControlvsMild
LINC00926	1.78395981340648e-30	-0.4474	0.492	0.646	4.77351966871307e-26	Memory_B_FCRL	ControlvsMild
SLC25A5	2.06639179054526e-37	-0.456017	0.683	0.805	5.529251153141e-33	Memory_B_FCRL	ControlvsMild
TNFAIP3	3.54025255412862e-11	-0.456053	0.234	0.313	9.47300778433736e-07	Memory_B_FCRL	ControlvsMild
HSP90AB1	7.50525082467283e-37	-0.458117	0.917	0.953	2.00825501566596e-32	Memory_B_FCRL	ControlvsMild
RCSD1	7.05796280928323e-45	-0.47626	0.67	0.83	1.88856968850801e-40	Memory_B_FCRL	ControlvsMild
GBP2	1.85505728612592e-23	-0.476315	0.198	0.325	4.96376228621573e-19	Memory_B_FCRL	ControlvsMild
LINC00278	3.06660509583078e-46	-0.486974	0.127	0.306	8.20562191542401e-42	Memory_B_FCRL	ControlvsMild
HDAC9	8.54456002093124e-19	-0.489992	0.635	0.708	2.28635337040078e-14	Memory_B_FCRL	ControlvsMild
HSPA4	2.86961140483376e-29	-0.493852	0.583	0.698	7.67850619705417e-25	Memory_B_FCRL	ControlvsMild
IKZF1	8.86902951028771e-37	-0.50684	0.562	0.696	2.37317491636278e-32	Memory_B_FCRL	ControlvsMild
ABHD3	2.59351723461718e-13	-0.508407	0.237	0.326	6.93973341638864e-09	Memory_B_FCRL	ControlvsMild
FCRL3	2.40314971760277e-15	-0.515101	0.343	0.446	6.43034801436149e-11	Memory_B_FCRL	ControlvsMild
HSPA5	7.72929638507468e-27	-0.519388	0.658	0.749	2.06820512671828e-22	Memory_B_FCRL	ControlvsMild
MT-CO2	1.99372544091586e-48	-0.521629	0.779	0.874	5.33481053480267e-44	Memory_B_FCRL	ControlvsMild
SGK1	3.83757133877671e-09	-0.539139	0.316	0.388	0.000102685733882987	Memory_B_FCRL	ControlvsMild
USP9Y	1.07066796739177e-63	-0.555989	0.25	0.506	2.86489334714689e-59	Memory_B_FCRL	ControlvsMild
ID3	4.60975191639262e-07	-0.572654	0.31	0.367	0.0123347741778834	Memory_B_FCRL	ControlvsMild
MIR181A1HG	1.61777651284618e-30	-0.574158	0.171	0.316	4.32884639307381e-26	Memory_B_FCRL	ControlvsMild
TLR10	3.72099922826289e-45	-0.582801	0.349	0.533	9.95664973498583e-41	Memory_B_FCRL	ControlvsMild
CR2	1.43681267476769e-22	-0.587232	0.329	0.452	3.84462335514337e-18	Memory_B_FCRL	ControlvsMild
PPP1R15A	1.62531930804238e-26	-0.607387	0.575	0.676	4.3490294044598e-22	Memory_B_FCRL	ControlvsMild
CDC42EP3	2.2121056154815e-37	-0.624625	0.276	0.447	5.91915220590539e-33	Memory_B_FCRL	ControlvsMild
CGAS	6.44392130671705e-31	-0.626744	0.129	0.26	1.72426446325135e-26	Memory_B_FCRL	ControlvsMild
DNAJA1	4.24075412704115e-32	-0.646036	0.572	0.674	1.13474098931367e-27	Memory_B_FCRL	ControlvsMild
UTY	6.31378143758952e-80	-0.650755	0.283	0.584	1.6894416370702e-75	Memory_B_FCRL	ControlvsMild
CCSER1	1.40520100281338e-49	-0.684788	0.364	0.573	3.76003684332805e-45	Memory_B_FCRL	ControlvsMild
UCP2	1.30856433396402e-63	-0.693948	0.705	0.803	3.50145644482092e-59	Memory_B_FCRL	ControlvsMild
CHORDC1	1.95503512684932e-28	-0.720541	0.42	0.541	5.23128299242342e-24	Memory_B_FCRL	ControlvsMild
RPS4Y1	4.03215365070091e-95	-0.727417	0.357	0.697	1.07892367385455e-90	Memory_B_FCRL	ControlvsMild
CACYBP	5.73444943089666e-33	-0.744334	0.282	0.425	1.53442397871933e-28	Memory_B_FCRL	ControlvsMild
HLA-DRB5	1.44561524310113e-213	-0.846007	0.958	0.992	3.86817726749e-209	Memory_B_FCRL	ControlvsMild
HSPD1	2.41399314557483e-31	-0.916943	0.654	0.742	6.45936285892913e-27	Memory_B_FCRL	ControlvsMild
HSPA8	7.939524435162e-73	-0.923752	0.821	0.896	2.12445794836065e-68	Memory_B_FCRL	ControlvsMild
HSP90AA1	4.50536432109466e-38	-0.925228	0.798	0.83	1.20554538503851e-33	Memory_B_FCRL	ControlvsMild
HSPE1	1.07737415632372e-32	-0.95811	0.462	0.599	2.88283776749101e-28	Memory_B_FCRL	ControlvsMild
HSPB1	5.32582330037413e-50	-1.10828	0.139	0.313	1.42508379871411e-45	Memory_B_FCRL	ControlvsMild
JUN	3.28257856113581e-44	-1.1557	0.337	0.513	8.7835237138872e-40	Memory_B_FCRL	ControlvsMild
GADD45B	8.35779305738713e-45	-1.31183	0.23	0.403	2.23637826629565e-40	Memory_B_FCRL	ControlvsMild
HLA-DQA2	0	-1.65301	0.235	0.8	0	Memory_B_FCRL	ControlvsMild
HSPH1	6.1692955750049e-98	-1.91177	0.429	0.666	1.65078010995981e-93	Memory_B_FCRL	ControlvsMild
HSPA1B	7.78253087374557e-154	-2.53963	0.071	0.386	2.08244961119684e-149	Memory_B_FCRL	ControlvsMild
DNAJB1	1.09619227866596e-147	-2.71046	0.216	0.547	2.93319129925437e-143	Memory_B_FCRL	ControlvsMild
HSPA1A	5.61683145839866e-153	-2.72996	0.064	0.375	1.50295176163831e-148	Memory_B_FCRL	ControlvsMild
RPS26	1.19972636333629e-44	0.880348964895522	0.843	0.746	3.21022780301524e-40	Memory_B_NR4A	ControlvsMild
RBFOX2	1.77282728332133e-56	0.866827343161465	0.392	0.172	4.74373124471123e-52	Memory_B_NR4A	ControlvsMild
AC004448.2	3.1999212397109e-58	0.734494662243311	0.335	0.123	8.56234925321843e-54	Memory_B_NR4A	ControlvsMild
SNED1	1.82016211069394e-42	0.684759932111067	0.527	0.313	4.87038977579485e-38	Memory_B_NR4A	ControlvsMild
DLEU2	5.71885501860472e-40	0.657555789762768	0.791	0.661	1.53025122587825e-35	Memory_B_NR4A	ControlvsMild
PCBP3	7.65733070499406e-25	0.65550606401908	0.331	0.194	2.04894855004231e-20	Memory_B_NR4A	ControlvsMild
IQGAP2	1.74568535259536e-39	0.653274817970704	0.454	0.25	4.67110486647467e-35	Memory_B_NR4A	ControlvsMild
GPR183	9.5401110615264e-53	0.627161694745631	0.798	0.588	2.55274291784323e-48	Memory_B_NR4A	ControlvsMild
CREM	2.66254846089759e-51	0.612920849843896	0.813	0.637	7.12444717166978e-47	Memory_B_NR4A	ControlvsMild
FAM111B	1.53687925614154e-23	0.599829353200179	0.283	0.155	4.11238151358353e-19	Memory_B_NR4A	ControlvsMild
HLA-B	6.00614083991736e-132	0.572066549145417	0.997	0.975	1.60712316594509e-127	Memory_B_NR4A	ControlvsMild
XIST	3.56507619084154e-41	0.569535617089891	0.407	0.202	9.53943087145379e-37	Memory_B_NR4A	ControlvsMild
IGKC	4.35860372729858e-26	0.555673034556035	0.83	0.621	1.16627518535055e-21	Memory_B_NR4A	ControlvsMild
HLA-DQA1	1.5281462902748e-66	0.548375955767877	0.97	0.934	4.08901384351732e-62	Memory_B_NR4A	ControlvsMild
NR4A2	5.68729342057854e-25	0.536890406903041	0.774	0.623	1.52180597347841e-20	Memory_B_NR4A	ControlvsMild
NR4A3	4.79594637526305e-34	0.536589534867379	0.732	0.523	1.28329933109289e-29	Memory_B_NR4A	ControlvsMild
PTPN22	8.80264061223235e-32	0.533522340721259	0.643	0.465	2.35541057502113e-27	Memory_B_NR4A	ControlvsMild
CMSS1	2.57270577719092e-14	0.522746692325635	0.501	0.381	6.88404611860745e-10	Memory_B_NR4A	ControlvsMild
OOEP	2.74584750431151e-25	0.515924863712254	0.595	0.439	7.34733875203675e-21	Memory_B_NR4A	ControlvsMild
SEL1L3	6.53640993410645e-26	0.510046488257313	0.656	0.501	1.7490125701682e-21	Memory_B_NR4A	ControlvsMild
ZNF331	1.46219147198077e-38	0.486909269588609	0.826	0.635	3.91253194072615e-34	Memory_B_NR4A	ControlvsMild
CXCR4	3.23687067534892e-42	0.480802794209136	0.927	0.824	8.66121855309863e-38	Memory_B_NR4A	ControlvsMild
ATXN1	2.05518702907324e-22	0.476831185129485	0.356	0.217	5.49926945239417e-18	Memory_B_NR4A	ControlvsMild
BORCS5	1.57018439612764e-26	0.4727130983491	0.467	0.3	4.20149940715833e-22	Memory_B_NR4A	ControlvsMild
CRIP1	8.83258736898441e-18	0.456163731832592	0.62	0.494	2.36342372819285e-13	Memory_B_NR4A	ControlvsMild
NR3C1	2.0997970509598e-22	0.45504126963281	0.833	0.726	5.61863694895823e-18	Memory_B_NR4A	ControlvsMild
EBF1	3.86164441064708e-19	0.440979065040641	0.898	0.819	1.03329881140095e-14	Memory_B_NR4A	ControlvsMild
HLA-DQB1	1.59732276197107e-34	0.436925902566485	0.912	0.809	4.27411624648219e-30	Memory_B_NR4A	ControlvsMild
MT-CO3	3.20330042794283e-15	0.411612905739438	0.873	0.908	8.57139128508943e-11	Memory_B_NR4A	ControlvsMild
LY9	3.14982577286858e-19	0.400984340016139	0.824	0.714	8.42830380304175e-15	Memory_B_NR4A	ControlvsMild
DENND4A	9.75168652030099e-21	0.39929979899333	0.858	0.762	2.60935627910214e-16	Memory_B_NR4A	ControlvsMild
VIM	2.65791439166427e-17	0.397693652933617	0.622	0.492	7.11204732921526e-13	Memory_B_NR4A	ControlvsMild
STAT4	2.85413725764547e-14	0.396645108157263	0.396	0.282	7.63710047400774e-10	Memory_B_NR4A	ControlvsMild
TMSB4X	7.06159825576591e-38	0.377437095514155	0.988	0.969	1.88954246127784e-33	Memory_B_NR4A	ControlvsMild
MYADM	1.91957251769018e-14	0.367830012743192	0.263	0.162	5.13639214283539e-10	Memory_B_NR4A	ControlvsMild
DUSP4	6.42864000617904e-20	0.364934279327756	0.411	0.267	1.72017549285339e-15	Memory_B_NR4A	ControlvsMild
G3BP2	1.42240516090764e-18	0.363272407919662	0.704	0.59	3.80607172955666e-14	Memory_B_NR4A	ControlvsMild
EZR	5.04915850739719e-47	0.363248818938072	0.978	0.927	1.35105383340934e-42	Memory_B_NR4A	ControlvsMild
TTC3	2.29039992726947e-16	0.359790789996075	0.713	0.591	6.12865212538766e-12	Memory_B_NR4A	ControlvsMild
LDLRAD4	1.95673852744664e-24	0.354581198641911	0.851	0.737	5.23584095174171e-20	Memory_B_NR4A	ControlvsMild
MAP3K1	4.10244455000823e-16	0.350157899727052	0.571	0.445	1.0977321126912e-11	Memory_B_NR4A	ControlvsMild
NSF	1.88253732723998e-19	0.348969424434899	0.772	0.661	5.03729338022873e-15	Memory_B_NR4A	ControlvsMild
MALT1	8.58818356537056e-15	0.339555841619378	0.65	0.535	2.29802615842185e-10	Memory_B_NR4A	ControlvsMild
HGSNAT	3.34803490357061e-16	0.335241420059127	0.257	0.15	8.95867179497425e-12	Memory_B_NR4A	ControlvsMild
MANBA	4.38341653680383e-13	0.333152025948256	0.687	0.574	1.17291459691797e-08	Memory_B_NR4A	ControlvsMild
RPL37A	1.72892818464611e-23	0.330871738833519	0.939	0.88	4.62626603647606e-19	Memory_B_NR4A	ControlvsMild
KLHL5	4.22949711665261e-12	0.328495285734506	0.611	0.495	1.1317288384739e-07	Memory_B_NR4A	ControlvsMild
DDX21	1.39615625513076e-20	0.323405885889139	0.803	0.657	3.7358349074789e-16	Memory_B_NR4A	ControlvsMild
RRM2B	5.14779501229425e-14	0.323126018451207	0.531	0.411	1.3774469893897e-09	Memory_B_NR4A	ControlvsMild
LRRFIP1	2.7097127479289e-13	0.320798649063164	0.796	0.706	7.25064937090815e-09	Memory_B_NR4A	ControlvsMild
RFTN1	2.69574993794818e-16	0.319260714632423	0.722	0.613	7.21328768396175e-12	Memory_B_NR4A	ControlvsMild
ROR1	5.03481769138929e-10	0.317058801971004	0.294	0.206	1.34721651786195e-05	Memory_B_NR4A	ControlvsMild
RILPL2	9.62081866793619e-16	0.314858435184089	0.569	0.434	2.57433865916637e-11	Memory_B_NR4A	ControlvsMild
SIPA1L1	2.45318163101923e-18	0.312965414261527	0.912	0.831	6.56422340828126e-14	Memory_B_NR4A	ControlvsMild
RGS1	2.51446373345785e-14	0.312535356538767	0.716	0.597	6.72820205798652e-10	Memory_B_NR4A	ControlvsMild
ETF1	2.34762458036125e-19	0.312471099210274	0.613	0.455	6.28177385213063e-15	Memory_B_NR4A	ControlvsMild
GNB5	6.0119860148154e-09	0.310924546954857	0.526	0.435	0.00016086872178443	Memory_B_NR4A	ControlvsMild
ZDBF2	6.18607389018297e-12	0.309079851250432	0.302	0.202	1.65526965153516e-07	Memory_B_NR4A	ControlvsMild
MT-ND6	1.62109265076051e-12	0.30838165684773	0.35	0.246	4.33771971490496e-08	Memory_B_NR4A	ControlvsMild
ZEB2	8.09156661596461e-10	0.304587641939848	0.701	0.609	2.16514139509981e-05	Memory_B_NR4A	ControlvsMild
SNX6	2.7635546056554e-16	0.303504466512996	0.49	0.354	7.39471941381272e-12	Memory_B_NR4A	ControlvsMild
SYTL3	8.10733518022665e-12	0.303057258053319	0.311	0.213	2.16936074752505e-07	Memory_B_NR4A	ControlvsMild
CD55	6.37845704985617e-14	0.302944386239953	0.923	0.865	1.70674753740051e-09	Memory_B_NR4A	ControlvsMild
RPS20	8.73522411376687e-21	0.302576433370329	0.879	0.794	2.33737126836174e-16	Memory_B_NR4A	ControlvsMild
LPXN	2.5983371169309e-13	0.301290818120301	0.65	0.53	6.9526304574837e-09	Memory_B_NR4A	ControlvsMild
PFKFB3	2.80600205003773e-12	0.298119405005963	0.348	0.246	7.50830028549097e-08	Memory_B_NR4A	ControlvsMild
ARID5B	1.89567505012634e-10	0.294757185514971	0.785	0.695	5.07244729912807e-06	Memory_B_NR4A	ControlvsMild
EXT1	7.94209444847722e-12	0.292208397843925	0.343	0.237	2.12514563252353e-07	Memory_B_NR4A	ControlvsMild
FBXO11	1.17227947917253e-10	0.292007331678151	0.631	0.528	3.13678543036986e-06	Memory_B_NR4A	ControlvsMild
APOO	1.70453443597215e-18	0.287716040631141	0.426	0.276	4.56099324377428e-14	Memory_B_NR4A	ControlvsMild
NEK1	6.32112841590732e-10	0.287446304582381	0.402	0.306	1.69140754152848e-05	Memory_B_NR4A	ControlvsMild
TMEM156	9.31152066710487e-11	0.286804568881009	0.615	0.508	2.49157670010392e-06	Memory_B_NR4A	ControlvsMild
TMEM163	3.00800758344707e-07	0.284993563513414	0.413	0.329	0.00804882669178767	Memory_B_NR4A	ControlvsMild
SRGN	1.00965113902138e-14	0.284412054140573	0.711	0.594	2.70162451779341e-10	Memory_B_NR4A	ControlvsMild
TMEM123	3.61801696625075e-12	0.284394649916826	0.791	0.699	9.68108979829376e-08	Memory_B_NR4A	ControlvsMild
KMT2E	1.82652158385025e-20	0.284325482820333	0.901	0.82	4.88740645406649e-16	Memory_B_NR4A	ControlvsMild
ATP2B1	7.29205483366854e-15	0.283335752267948	0.768	0.661	1.95120803239303e-10	Memory_B_NR4A	ControlvsMild
HLA-DRA	4.69249275554586e-24	0.282714818994056	0.992	0.984	1.25561721152896e-19	Memory_B_NR4A	ControlvsMild
SKIL	4.11726230038552e-11	0.28204033609259	0.809	0.761	1.10169704633716e-06	Memory_B_NR4A	ControlvsMild
ZFP36	1.28439763752579e-12	0.280262477442934	0.808	0.692	3.43679119849151e-08	Memory_B_NR4A	ControlvsMild
ATP1B3	3.82254102540858e-09	0.279744755782654	0.438	0.338	0.000102283552757883	Memory_B_NR4A	ControlvsMild
BTG2	1.36395061503685e-19	0.279471315076273	0.97	0.934	3.64965905571561e-15	Memory_B_NR4A	ControlvsMild
GNG2	1.50041841061247e-11	0.278465559395274	0.852	0.769	4.01481958311685e-07	Memory_B_NR4A	ControlvsMild
CHD1	4.90915341672704e-15	0.278322459797971	0.855	0.764	1.31359127124782e-10	Memory_B_NR4A	ControlvsMild
SRRM1	2.89096952999254e-15	0.277343412615385	0.71	0.576	7.73565626835405e-11	Memory_B_NR4A	ControlvsMild
USP34	1.57814997801098e-15	0.276653161352859	0.83	0.742	4.22281371116178e-11	Memory_B_NR4A	ControlvsMild
JUND	6.83698277392672e-16	0.275003502849939	0.455	0.312	1.82943985064731e-11	Memory_B_NR4A	ControlvsMild
CALM2	1.56696944125433e-15	0.274553134767354	0.703	0.584	4.19289683090833e-11	Memory_B_NR4A	ControlvsMild
PPIL4	3.09349614725766e-16	0.274155106307499	0.468	0.326	8.27757699083205e-12	Memory_B_NR4A	ControlvsMild
NGLY1	1.36436621795146e-11	0.271725328681181	0.785	0.687	3.65077112599452e-07	Memory_B_NR4A	ControlvsMild
JPX	7.42896214093369e-14	0.269276114636332	0.357	0.244	1.98784168967104e-09	Memory_B_NR4A	ControlvsMild
RPS17	1.10284925582533e-16	0.266450931030104	0.864	0.788	2.95100403873743e-12	Memory_B_NR4A	ControlvsMild
HIST1H1D	2.55721426445431e-09	0.266296805531553	0.547	0.444	6.84259392882684e-05	Memory_B_NR4A	ControlvsMild
SYAP1	2.9055402326094e-10	0.266104685902719	0.587	0.475	7.77464455441623e-06	Memory_B_NR4A	ControlvsMild
AP001636.3	1.86208850065924e-08	0.265276173261602	0.302	0.222	0.000498257641006399	Memory_B_NR4A	ControlvsMild
P2RY8	9.95305624351263e-08	0.26306395125096	0.427	0.339	0.00266323878963911	Memory_B_NR4A	ControlvsMild
LAPTM5	3.14118070106128e-20	0.262724901282432	0.939	0.893	8.40517131989977e-16	Memory_B_NR4A	ControlvsMild
MEF2C	2.06268305939494e-07	0.26123538295483	0.876	0.825	0.00551932733032897	Memory_B_NR4A	ControlvsMild
RNF138	2.50253573242193e-13	0.261189458166176	0.463	0.339	6.6962851128146e-09	Memory_B_NR4A	ControlvsMild
PRKCE	2.4671381184809e-11	0.260128424437594	0.688	0.591	6.6015681774312e-07	Memory_B_NR4A	ControlvsMild
CALM1	5.8365928877387e-18	0.259638526868895	0.855	0.767	1.56175552490112e-13	Memory_B_NR4A	ControlvsMild
UPF2	3.11754425989609e-10	0.258824275274347	0.576	0.474	8.34192493062995e-06	Memory_B_NR4A	ControlvsMild
RPL27A	8.5081929249971e-19	0.257482531960403	0.924	0.865	2.27662226287072e-14	Memory_B_NR4A	ControlvsMild
HIVEP1	2.7116410526721e-12	0.256197880630246	0.552	0.426	7.25580912874e-08	Memory_B_NR4A	ControlvsMild
TNFRSF13C	1.35953257486074e-16	0.254561507349706	0.938	0.849	3.63783726381236e-12	Memory_B_NR4A	ControlvsMild
SFMBT1	2.20677292886281e-08	0.254494269791038	0.406	0.312	0.000590488300305112	Memory_B_NR4A	ControlvsMild
KDM6B	1.2291260151906e-14	0.254152946245914	0.454	0.318	3.28889539144702e-10	Memory_B_NR4A	ControlvsMild
BACH2	1.12132565015663e-08	0.253260785071579	0.933	0.891	0.00030004431746891	Memory_B_NR4A	ControlvsMild
RPL31	1.41244774992899e-16	0.25278961953675	0.959	0.934	3.77942768925999e-12	Memory_B_NR4A	ControlvsMild
TET2	1.85545742489862e-10	0.251258059916189	0.624	0.526	4.96483297754373e-06	Memory_B_NR4A	ControlvsMild
MT-CYB	3.18381675549553e-07	-0.257386	0.684	0.711	0.00851925687435494	Memory_B_NR4A	ControlvsMild
STK17A	4.4683463142091e-12	-0.260151	0.814	0.846	1.19564010675607e-07	Memory_B_NR4A	ControlvsMild
KDELR1	2.2151803008214e-09	-0.261595	0.181	0.253	5.92737944893791e-05	Memory_B_NR4A	ControlvsMild
SNX3	1.18529198677132e-09	-0.262424	0.652	0.681	3.17160429820271e-05	Memory_B_NR4A	ControlvsMild
TPD52	2.01704993694298e-09	-0.266764	0.553	0.595	5.39722222127202e-05	Memory_B_NR4A	ControlvsMild
COL19A1	4.60274495599393e-07	-0.269754	0.427	0.484	0.0123160249532486	Memory_B_NR4A	ControlvsMild
RPL10	2.00719719028515e-32	-0.269854	0.998	0.995	5.37085824176501e-28	Memory_B_NR4A	ControlvsMild
CCNG2	2.08637139414101e-12	-0.269922	0.189	0.28	5.58271257644253e-08	Memory_B_NR4A	ControlvsMild
PTK2B	4.65035038302312e-07	-0.275286	0.294	0.351	0.0124434075548933	Memory_B_NR4A	ControlvsMild
CEP85L	2.05355143783506e-07	-0.276793	0.376	0.43	0.00549489293735904	Memory_B_NR4A	ControlvsMild
KIAA0040	7.71052393493339e-08	-0.281363	0.258	0.325	0.00206318199450948	Memory_B_NR4A	ControlvsMild
JAK3	2.34527709615477e-08	-0.281629	0.213	0.28	0.000627549245389093	Memory_B_NR4A	ControlvsMild
MBNL2	1.76376208472648e-08	-0.283391	0.555	0.612	0.000471947458631112	Memory_B_NR4A	ControlvsMild
EPSTI1	1.20971376894441e-08	-0.284373	0.339	0.409	0.000323695210294145	Memory_B_NR4A	ControlvsMild
UBC	6.36800665719682e-08	-0.285211	0.922	0.909	0.00170395122133273	Memory_B_NR4A	ControlvsMild
EEF1D	1.85987321281915e-18	-0.28533	0.813	0.861	4.97664874286148e-14	Memory_B_NR4A	ControlvsMild
MT-ND4L	2.52384614051081e-23	-0.288518	0.784	0.897	6.75330750277883e-19	Memory_B_NR4A	ControlvsMild
RNASEK	1.24667638251369e-12	-0.291417	0.567	0.614	3.33585666433013e-08	Memory_B_NR4A	ControlvsMild
TRAF5	5.10901689100045e-12	-0.294193	0.548	0.609	1.3670707396939e-07	Memory_B_NR4A	ControlvsMild
PSMB9	2.54642203916823e-12	-0.298184	0.55	0.617	6.81371609240634e-08	Memory_B_NR4A	ControlvsMild
SELL	1.55733897340934e-08	-0.30269	0.5	0.557	0.00041671276250487	Memory_B_NR4A	ControlvsMild
PCBP1	3.48587548106073e-17	-0.303084	0.524	0.629	9.3275056122223e-13	Memory_B_NR4A	ControlvsMild
SH3BP5	5.46568480909601e-07	-0.305103	0.458	0.495	0.0146250794121791	Memory_B_NR4A	ControlvsMild
TSPAN13	5.60851098865778e-10	-0.309868	0.214	0.288	1.50072537034505e-05	Memory_B_NR4A	ControlvsMild
RCSD1	2.11352562607402e-13	-0.310593	0.605	0.676	5.65537187024886e-09	Memory_B_NR4A	ControlvsMild
PSAP	1.99601481668078e-11	-0.312321	0.657	0.692	5.34093644647443e-07	Memory_B_NR4A	ControlvsMild
GBP4	1.67719800555487e-10	-0.314723	0.171	0.251	4.48784642326372e-06	Memory_B_NR4A	ControlvsMild
ITGA4	3.95042563145978e-08	-0.315395	0.541	0.578	0.00105705489046601	Memory_B_NR4A	ControlvsMild
CD72	2.41667937297500e-11	-0.318418	0.442	0.514	6.46655066620652e-07	Memory_B_NR4A	ControlvsMild
DUSP1	2.20719871698201e-07	-0.322547	0.618	0.661	0.00590602232690047	Memory_B_NR4A	ControlvsMild
TSPYL2	1.24106427016901e-06	-0.325793	0.302	0.353	0.0332083977411824	Memory_B_NR4A	ControlvsMild
DNAJB6	9.64820988105537e-10	-0.331524	0.435	0.488	2.5816679999728e-05	Memory_B_NR4A	ControlvsMild
ATP6V0A1	1.52397191656817e-09	-0.332316	0.254	0.323	4.07784405435311e-05	Memory_B_NR4A	ControlvsMild
EIF2AK3	4.32158178662688e-10	-0.333468	0.46	0.521	1.15636885446562e-05	Memory_B_NR4A	ControlvsMild
CCT4	4.34450717211185e-08	-0.340969	0.449	0.494	0.00116250322911369	Memory_B_NR4A	ControlvsMild
CYBB	1.14435073847258e-15	-0.341294	0.719	0.757	3.06205370600494e-11	Memory_B_NR4A	ControlvsMild
LBH	1.03237146190165e-11	-0.343017	0.456	0.523	2.76241955775644e-07	Memory_B_NR4A	ControlvsMild
KLF6	7.07084106699533e-16	-0.344807	0.749	0.809	1.89201565270661e-11	Memory_B_NR4A	ControlvsMild
PTGES3	1.69765978155355e-18	-0.36722	0.589	0.651	4.54259804348099e-14	Memory_B_NR4A	ControlvsMild
PLEKHF2	4.9147351923395e-13	-0.368019	0.345	0.429	1.3150848427662e-08	Memory_B_NR4A	ControlvsMild
HIST1H1E	1.21245458633944e-07	-0.370926	0.795	0.775	0.00324428598212707	Memory_B_NR4A	ControlvsMild
TLR10	8.22737612644579e-14	-0.372295	0.207	0.296	2.20148130391436e-09	Memory_B_NR4A	ControlvsMild
USP9Y	1.05340581488594e-14	-0.374377	0.176	0.273	2.81870327947181e-10	Memory_B_NR4A	ControlvsMild
ELL3	4.34097504106332e-14	-0.380174	0.167	0.256	1.16155810148772e-09	Memory_B_NR4A	ControlvsMild
HIBCH	6.74323768847091e-13	-0.38205	0.183	0.268	1.80435554068105e-08	Memory_B_NR4A	ControlvsMild
CDC42EP3	1.64008727246308e-09	-0.384671	0.322	0.39	4.38854552365672e-05	Memory_B_NR4A	ControlvsMild
CD24	2.68103193376908e-14	-0.384691	0.488	0.565	7.17390524837931e-10	Memory_B_NR4A	ControlvsMild
CAMK2D	2.23751294143251e-20	-0.389354	0.685	0.748	5.98713712868511e-16	Memory_B_NR4A	ControlvsMild
FOS	1.12537880893333e-14	-0.390292	0.736	0.784	3.01128861694381e-10	Memory_B_NR4A	ControlvsMild
DDX3Y	2.25782819088182e-17	-0.390715	0.173	0.282	6.04149667316158e-13	Memory_B_NR4A	ControlvsMild
LINC00926	2.99943552268468e-10	-0.391211	0.444	0.501	8.02588957159968e-06	Memory_B_NR4A	ControlvsMild
AHSA1	2.77079717314497e-18	-0.394216	0.155	0.258	7.41409907590132e-14	Memory_B_NR4A	ControlvsMild
NFKBIA	1.45177600578001e-06	-0.397108	0.617	0.645	0.0388466223626615	Memory_B_NR4A	ControlvsMild
TNFAIP8	1.19220291938847e-20	-0.400433	0.614	0.692	3.19009657169967e-16	Memory_B_NR4A	ControlvsMild
CCDC117	2.07659194902008e-18	-0.402577	0.181	0.291	5.55654473718793e-14	Memory_B_NR4A	ControlvsMild
SOCS1	1.19718427429572e-10	-0.407264	0.194	0.268	3.20342568116049e-06	Memory_B_NR4A	ControlvsMild
SEMA4D	1.87412620837804e-16	-0.419031	0.354	0.442	5.01478690837796e-12	Memory_B_NR4A	ControlvsMild
LRIF1	1.79328337992356e-12	-0.419365	0.249	0.334	4.79846766799947e-08	Memory_B_NR4A	ControlvsMild
UTY	3.02943248233341e-25	-0.427563	0.21	0.36	8.10615543622773e-21	Memory_B_NR4A	ControlvsMild
STIP1	7.50664387851749e-20	-0.432285	0.261	0.378	2.00862776901371e-15	Memory_B_NR4A	ControlvsMild
TPI1	1.68902650991399e-15	-0.437639	0.446	0.525	4.51949713522786e-11	Memory_B_NR4A	ControlvsMild
IKZF1	6.85918784136127e-21	-0.439478	0.464	0.569	1.83538148259145e-16	Memory_B_NR4A	ControlvsMild
STAP1	9.46542340731497e-08	-0.439483	0.43	0.474	0.00253275799532934	Memory_B_NR4A	ControlvsMild
MT-CO2	3.60766376053763e-18	-0.441778	0.75	0.774	9.65338669044659e-14	Memory_B_NR4A	ControlvsMild
LINC00426	2.09428870407425e-23	-0.45656	0.148	0.272	5.60389771436188e-19	Memory_B_NR4A	ControlvsMild
USPL1	3.47920309780985e-12	-0.469451	0.3	0.375	9.30965164911959e-08	Memory_B_NR4A	ControlvsMild
HSP90AB1	5.54658640891592e-40	-0.484464	0.965	0.973	1.48415559129772e-35	Memory_B_NR4A	ControlvsMild
LINC01619	1.74679326125647e-10	-0.487824	0.249	0.316	4.67406940847006e-06	Memory_B_NR4A	ControlvsMild
CD79B	2.20179040492939e-21	-0.490575	0.394	0.506	5.89155076551007e-17	Memory_B_NR4A	ControlvsMild
ABHD3	4.98710763955246e-16	-0.494933	0.194	0.29	1.33445026219145e-11	Memory_B_NR4A	ControlvsMild
CR2	1.64606190962928e-20	-0.499041	0.528	0.62	4.40453245778604e-16	Memory_B_NR4A	ControlvsMild
MRPL18	3.13421348531341e-24	-0.508168	0.147	0.271	8.38652844400163e-20	Memory_B_NR4A	ControlvsMild
FCRL3	3.12657668976526e-17	-0.523205	0.462	0.557	8.36609390647388e-13	Memory_B_NR4A	ControlvsMild
UBB	2.40364642104481e-22	-0.533416	0.806	0.814	6.43167709343171e-18	Memory_B_NR4A	ControlvsMild
HDAC9	5.25574838085912e-13	-0.546061	0.487	0.539	1.40633315175028e-08	Memory_B_NR4A	ControlvsMild
HSPA4	4.32557648734163e-34	-0.564063	0.552	0.665	1.15743775648287e-29	Memory_B_NR4A	ControlvsMild
PPP1R15A	3.61099849456471e-30	-0.628452	0.601	0.712	9.66230977175624e-26	Memory_B_NR4A	ControlvsMild
RPS4Y1	1.03258534546753e-47	-0.65181	0.308	0.539	2.76299186740202e-43	Memory_B_NR4A	ControlvsMild
ID3	8.74708345945238e-10	-0.660994	0.211	0.281	2.34054459208027e-05	Memory_B_NR4A	ControlvsMild
CHORDC1	4.27487663181661e-32	-0.662662	0.397	0.54	1.14387148914149e-27	Memory_B_NR4A	ControlvsMild
HLA-DRB5	8.95141436177758e-97	-0.689226	0.9	0.957	2.39521945492444e-92	Memory_B_NR4A	ControlvsMild
DNAJA1	2.63513824428318e-50	-0.749932	0.627	0.738	7.05110291405292e-46	Memory_B_NR4A	ControlvsMild
GADD45B	5.39622284148018e-15	-0.81306	0.417	0.502	1.44392130792327e-10	Memory_B_NR4A	ControlvsMild
HSPD1	3.14712217574842e-57	-0.892818	0.68	0.796	8.42106951786762e-53	Memory_B_NR4A	ControlvsMild
CACYBP	2.56043952905376e-57	-0.896213	0.284	0.491	6.85122409184206e-53	Memory_B_NR4A	ControlvsMild
HSPA8	6.43441883510907e-109	-0.903905	0.849	0.925	1.72172179189849e-104	Memory_B_NR4A	ControlvsMild
HSP90AA1	7.47142825508244e-80	-0.949825	0.813	0.868	1.99920477249496e-75	Memory_B_NR4A	ControlvsMild
JUN	2.13838635026498e-36	-0.978454	0.525	0.653	5.72189419603903e-32	Memory_B_NR4A	ControlvsMild
HSPE1	8.27074862592716e-44	-0.990515	0.499	0.633	2.21308691732559e-39	Memory_B_NR4A	ControlvsMild
HSPB1	3.05402978959759e-41	-1.03937	0.176	0.342	8.17197291100523e-37	Memory_B_NR4A	ControlvsMild
HLA-DQA2	9.16354124456258e-205	-1.40353	0.224	0.701	2.45198036622006e-200	Memory_B_NR4A	ControlvsMild
HSPH1	4.70117895785594e-110	-1.45589	0.534	0.764	1.25794146554309e-105	Memory_B_NR4A	ControlvsMild
HSPA1B	1.19629834331926e-118	-1.96239	0.151	0.484	3.20105510705367e-114	Memory_B_NR4A	ControlvsMild
DNAJB1	2.65804032097987e-132	-1.99099	0.283	0.629	7.11238429087793e-128	Memory_B_NR4A	ControlvsMild
HSPA1A	7.85346304246099e-139	-2.16722	0.108	0.466	2.10142964090171e-134	Memory_B_NR4A	ControlvsMild
RBFOX2	1.21270498423452e-20	0.716194124943264	0.403	0.204	3.24495599681472e-16	Memory_B_MIR155HG	ControlvsMild
IGKC	1.15327699521623e-08	0.651677100607175	0.788	0.646	0.000308593858379957	Memory_B_MIR155HG	ControlvsMild
SNED1	7.49217509623887e-14	0.626915906445223	0.295	0.147	2.0047562122516e-09	Memory_B_MIR155HG	ControlvsMild
XIST	6.12048460964359e-24	0.612226126910675	0.333	0.118	1.63771927184843e-19	Memory_B_MIR155HG	ControlvsMild
AC004448.2	6.53199080796187e-20	0.590164548714144	0.41	0.214	1.74783010039444e-15	Memory_B_MIR155HG	ControlvsMild
NR4A3	6.70712492276424e-11	0.583979644680816	0.58	0.434	1.79469248683325e-06	Memory_B_MIR155HG	ControlvsMild
HLA-DQA1	1.94992405589635e-36	0.536319675129421	0.986	0.943	5.21760678876744e-32	Memory_B_MIR155HG	ControlvsMild
SEL1L3	9.70834168607437e-13	0.535752651307981	0.555	0.398	2.59775806835978e-08	Memory_B_MIR155HG	ControlvsMild
GPR183	1.14415868081812e-15	0.524386491253624	0.693	0.524	3.06153979813312e-11	Memory_B_MIR155HG	ControlvsMild
HLA-B	2.60523355880872e-46	0.520829762858471	0.998	0.963	6.97108395666036e-42	Memory_B_MIR155HG	ControlvsMild
DLEU2	5.84767515278454e-09	0.517313127281358	0.762	0.681	0.000156472091738209	Memory_B_MIR155HG	ControlvsMild
RGCC	1.69748529140855e-07	0.505414564202586	0.472	0.359	0.00454213114275099	Memory_B_MIR155HG	ControlvsMild
CREM	4.66223887650642e-14	0.501283106937921	0.742	0.614	1.24752187857559e-09	Memory_B_MIR155HG	ControlvsMild
ZNF331	9.05431840789049e-13	0.494991978599503	0.746	0.614	2.42275451958334e-08	Memory_B_MIR155HG	ControlvsMild
OOEP	7.95253993440639e-11	0.490095231172332	0.627	0.509	2.12794063564846e-06	Memory_B_MIR155HG	ControlvsMild
CXCR4	2.14283933304119e-19	0.478204797676653	0.874	0.741	5.73380948735162e-15	Memory_B_MIR155HG	ControlvsMild
MANBA	4.86103079525153e-13	0.468634294357322	0.737	0.606	1.3007146201934e-08	Memory_B_MIR155HG	ControlvsMild
IQGAP2	1.35691276126946e-10	0.467512483091485	0.34	0.2	3.63082716660482e-06	Memory_B_MIR155HG	ControlvsMild
LY9	4.94676780875031e-07	0.45864485283931	0.722	0.632	0.0132365613026541	Memory_B_MIR155HG	ControlvsMild
CRIP1	1.29912891229443e-06	0.457349630264552	0.506	0.419	0.0347620914351744	Memory_B_MIR155HG	ControlvsMild
NR4A2	1.17685377880858e-09	0.433231113568555	0.628	0.484	3.149025341336e-05	Memory_B_MIR155HG	ControlvsMild
DENND4A	1.0964267074528e-07	0.417047698056296	0.827	0.741	0.0029338185838022	Memory_B_MIR155HG	ControlvsMild
CMSS1	2.5478196304941e-10	0.412865314167064	0.657	0.527	6.81745576727612e-06	Memory_B_MIR155HG	ControlvsMild
CALM2	1.81426437823282e-16	0.408911298718964	0.796	0.656	4.85460862327537e-12	Memory_B_MIR155HG	ControlvsMild
BORCS5	1.83439202379948e-09	0.408173460698048	0.412	0.286	4.90846617728266e-05	Memory_B_MIR155HG	ControlvsMild
NR3C1	2.1051444102851e-10	0.39806230672777	0.815	0.71	5.63294541304086e-06	Memory_B_MIR155HG	ControlvsMild
REL	3.88366211756477e-12	0.388743563314875	0.971	0.932	1.03919030941798e-07	Memory_B_MIR155HG	ControlvsMild
RGS1	1.32741247156678e-06	0.376515916422395	0.621	0.526	0.0355189029141838	Memory_B_MIR155HG	ControlvsMild
KDM6B	2.65128629282513e-10	0.370516781851325	0.519	0.365	7.09431186234148e-06	Memory_B_MIR155HG	ControlvsMild
HLA-DQB1	7.90931860148618e-14	0.35994272922003	0.949	0.911	2.11637547138567e-09	Memory_B_MIR155HG	ControlvsMild
ATP2B1	7.60679626996899e-07	0.355862513000086	0.723	0.617	0.020354265459183	Memory_B_MIR155HG	ControlvsMild
LDLRAD4	1.036024856986e-06	0.35560368236932	0.751	0.663	0.0277219531232314	Memory_B_MIR155HG	ControlvsMild
NFE2L2	9.06442254221971e-11	0.350050264302662	0.724	0.583	2.42545818384715e-06	Memory_B_MIR155HG	ControlvsMild
TLE1	2.49138645692311e-08	0.344895312747837	0.254	0.146	0.000666645188143486	Memory_B_MIR155HG	ControlvsMild
SRGN	1.12153606672725e-08	0.338910662888786	0.68	0.567	0.000300100620734878	Memory_B_MIR155HG	ControlvsMild
TMSB4X	7.83295440980859e-14	0.320974150440665	0.991	0.99	2.09594194097658e-09	Memory_B_MIR155HG	ControlvsMild
JOSD1	1.27976474192855e-06	0.31416718324181	0.535	0.43	0.0342439449645242	Memory_B_MIR155HG	ControlvsMild
RPS26	3.80054274369915e-08	0.312736987686414	0.926	0.892	0.00101694922735902	Memory_B_MIR155HG	ControlvsMild
AC016831.7	6.95092006853533e-08	0.312627712703441	0.37	0.25	0.00185992719193868	Memory_B_MIR155HG	ControlvsMild
CD55	1.01075086507093e-07	0.310068957960758	0.839	0.755	0.00270456716475681	Memory_B_MIR155HG	ControlvsMild
RPL13A	2.96973852638875e-17	0.307860218450045	0.993	0.971	7.94642634891101e-13	Memory_B_MIR155HG	ControlvsMild
HSP90B1	7.89982146125735e-07	0.304715936200576	0.88	0.817	0.0211383422660324	Memory_B_MIR155HG	ControlvsMild
HLA-DRA	2.71603412662433e-13	0.302110869687484	0.993	0.983	7.26756411602138e-09	Memory_B_MIR155HG	ControlvsMild
POLR2J3	1.61396932954576e-07	0.30057600813225	0.282	0.179	0.00431865913199854	Memory_B_MIR155HG	ControlvsMild
RPL27A	4.64927583820107e-12	0.299002933837388	0.936	0.882	1.24405322878584e-07	Memory_B_MIR155HG	ControlvsMild
RPS20	2.19357251422698e-10	0.296485719966039	0.881	0.807	5.86956133356854e-06	Memory_B_MIR155HG	ControlvsMild
SNX6	5.96466294781145e-07	0.281083710036713	0.561	0.458	0.0159602451157539	Memory_B_MIR155HG	ControlvsMild
SERINC1	1.56486227908338e-08	0.280812543860531	0.481	0.354	0.00041872584863713	Memory_B_MIR155HG	ControlvsMild
ETF1	1.92226293337992e-08	0.277517644161695	0.704	0.567	0.000514359115713798	Memory_B_MIR155HG	ControlvsMild
RPL37A	3.05108357902486e-11	0.268686232529494	0.952	0.925	8.16408944075473e-07	Memory_B_MIR155HG	ControlvsMild
RPS2	2.19333683325273e-07	0.26362050772814	0.984	0.961	0.00586893069841765	Memory_B_MIR155HG	ControlvsMild
EIF1AX	1.81761764574581e-06	0.262805397577665	0.61	0.503	0.0486358129648664	Memory_B_MIR155HG	ControlvsMild
RPS17	1.82583348625971e-08	0.252465194289848	0.92	0.874	0.000488556524253373	Memory_B_MIR155HG	ControlvsMild
CCDC117	2.15649651270451e-07	-0.275231	0.184	0.287	0.00577035336869473	Memory_B_MIR155HG	ControlvsMild
MT-ND4L	5.82040073596468e-09	-0.276998	0.692	0.822	0.000155742282892943	Memory_B_MIR155HG	ControlvsMild
HNRNPA2B1	1.21625542568826e-11	-0.282831	0.965	0.967	3.25445626805665e-07	Memory_B_MIR155HG	ControlvsMild
GAPDH	2.16385209659517e-10	-0.296107	0.946	0.974	5.79003544006934e-06	Memory_B_MIR155HG	ControlvsMild
SYNGR2	7.60982617648917e-09	-0.298069	0.835	0.878	0.000203623728830497	Memory_B_MIR155HG	ControlvsMild
MT-CO1	6.46141192853684e-07	-0.298942	0.938	0.932	0.0172894460383789	Memory_B_MIR155HG	ControlvsMild
GBP4	3.45633986260311e-07	-0.300337	0.236	0.344	0.0092484742043534	Memory_B_MIR155HG	ControlvsMild
MT-CYB	8.37504826271867e-07	-0.306997	0.659	0.749	0.0224099541413826	Memory_B_MIR155HG	ControlvsMild
SNHG29	9.72908859695587e-07	-0.307233	0.754	0.795	0.0260330952677345	Memory_B_MIR155HG	ControlvsMild
USP9Y	5.33997720796334e-08	-0.308519	0.2	0.312	0.00142887110130683	Memory_B_MIR155HG	ControlvsMild
CD72	9.8057403038465e-08	-0.313133	0.437	0.548	0.00262381999050325	Memory_B_MIR155HG	ControlvsMild
HIBCH	1.14403255481098e-06	-0.313848	0.179	0.269	0.0306120231016323	Memory_B_MIR155HG	ControlvsMild
CAMK2D	1.33435461687943e-06	-0.323883	0.647	0.696	0.0357046608384599	Memory_B_MIR155HG	ControlvsMild
PSMB9	1.05525593165372e-07	-0.323976	0.557	0.642	0.00282365382191904	Memory_B_MIR155HG	ControlvsMild
CYBB	1.0219394226082e-06	-0.327101	0.61	0.685	0.0273450550701503	Memory_B_MIR155HG	ControlvsMild
TLR10	8.77100172600996e-08	-0.330676	0.211	0.322	0.00234694464184574	Memory_B_MIR155HG	ControlvsMild
CNR2	2.47639375620331e-08	-0.332285	0.174	0.283	0.000662633441284883	Memory_B_MIR155HG	ControlvsMild
HSPA4	2.28376473298771e-07	-0.344856	0.629	0.68	0.00611089767252851	Memory_B_MIR155HG	ControlvsMild
DDX3Y	1.75649820636872e-07	-0.36593	0.213	0.318	0.00470003790060142	Memory_B_MIR155HG	ControlvsMild
CCSER1	7.40114182833591e-12	-0.369064	0.369	0.535	1.98039753042612e-07	Memory_B_MIR155HG	ControlvsMild
UTY	2.14718233135211e-07	-0.376294	0.236	0.344	0.00574543048223197	Memory_B_MIR155HG	ControlvsMild
TPI1	1.79373626549153e-10	-0.380061	0.751	0.817	4.79967949920225e-06	Memory_B_MIR155HG	ControlvsMild
IKZF1	1.26496219986127e-06	-0.387136	0.482	0.559	0.0338478585438879	Memory_B_MIR155HG	ControlvsMild
RCSD1	1.01556179999397e-12	-0.390265	0.498	0.646	2.71744026442387e-08	Memory_B_MIR155HG	ControlvsMild
DNAJA1	4.11535051010451e-07	-0.401304	0.69	0.728	0.0110118548949377	Memory_B_MIR155HG	ControlvsMild
MYC	9.57708387950473e-07	-0.403702	0.265	0.365	0.0256263610447788	Memory_B_MIR155HG	ControlvsMild
CLEC2B	2.52751745279973e-07	-0.42097	0.265	0.368	0.00676313120020151	Memory_B_MIR155HG	ControlvsMild
HSPD1	1.44027284477345e-12	-0.428289	0.895	0.908	3.85388207804481e-08	Memory_B_MIR155HG	ControlvsMild
FKBP4	2.15722177017071e-11	-0.438745	0.236	0.372	5.7722940126228e-07	Memory_B_MIR155HG	ControlvsMild
HSPE1	5.64212508232602e-09	-0.44281	0.694	0.777	0.00015097198295288	Memory_B_MIR155HG	ControlvsMild
HSP90AA1	6.05926502594392e-09	-0.465485	0.906	0.911	0.000162133813564207	Memory_B_MIR155HG	ControlvsMild
TCL1A	2.81980223260021e-10	-0.468193	0.264	0.401	7.54522681399165e-06	Memory_B_MIR155HG	ControlvsMild
PCBP1	5.07799913226833e-20	-0.471947	0.666	0.806	1.35877100781236e-15	Memory_B_MIR155HG	ControlvsMild
CACYBP	1.36679181581741e-10	-0.522373	0.403	0.527	3.65726154076422e-06	Memory_B_MIR155HG	ControlvsMild
CR2	1.46366824611748e-12	-0.530885	0.515	0.632	3.91648349296117e-08	Memory_B_MIR155HG	ControlvsMild
MT-CO2	1.16684971624934e-18	-0.543993	0.754	0.847	3.12225647073999e-14	Memory_B_MIR155HG	ControlvsMild
SGK1	3.05836536684986e-07	-0.549092	0.296	0.406	0.00818357404861686	Memory_B_MIR155HG	ControlvsMild
HSPA8	2.03243197207824e-31	-0.6112	0.944	0.972	5.43838147088696e-27	Memory_B_MIR155HG	ControlvsMild
CHORDC1	9.94789968820054e-18	-0.653712	0.438	0.598	2.6618589985687e-13	Memory_B_MIR155HG	ControlvsMild
HSPB1	1.62543675864482e-10	-0.70235	0.226	0.34	4.34934367878181e-06	Memory_B_MIR155HG	ControlvsMild
RPS4Y1	2.39970809897034e-29	-0.70714	0.406	0.663	6.42113893122483e-25	Memory_B_MIR155HG	ControlvsMild
HLA-DRB5	7.22857057067167e-56	-0.710404	0.957	0.976	1.93422091330033e-51	Memory_B_MIR155HG	ControlvsMild
PPP1R15A	4.96059356640129e-10	-0.720379	0.501	0.599	1.32735562649766e-05	Memory_B_MIR155HG	ControlvsMild
GADD45B	5.12067414315651e-08	-0.877753	0.453	0.558	0.00137018998722582	Memory_B_MIR155HG	ControlvsMild
JUN	1.00987697481409e-08	-0.890409	0.402	0.51	0.000270222880920754	Memory_B_MIR155HG	ControlvsMild
HLA-DQA2	1.83380895451362e-77	-1.307	0.246	0.688	4.90690600048753e-73	Memory_B_MIR155HG	ControlvsMild
HSPH1	1.46798969421354e-33	-1.36383	0.544	0.707	3.9280468237766e-29	Memory_B_MIR155HG	ControlvsMild
HSPA1B	5.93238152894191e-47	-1.91967	0.092	0.366	1.58738664951428e-42	Memory_B_MIR155HG	ControlvsMild
HSPA1A	2.21792325024471e-55	-2.07351	0.061	0.352	5.9347190330048e-51	Memory_B_MIR155HG	ControlvsMild
DNAJB1	3.09095066723367e-45	-2.1468	0.266	0.551	8.27076579538386e-41	Memory_B_MIR155HG	ControlvsMild
AC004448.2	1.0846297756469e-13	0.76565741966558	0.352	0.145	2.90225235367597e-09	pre_GCB	ControlvsMild
CXCR4	3.69462224392107e-08	0.744625096922819	0.35	0.189	0.000988607020028399	pre_GCB	ControlvsMild
IGHG1	1.18690037523604e-08	0.74198532317493	0.419	0.233	0.000317590802405658	pre_GCB	ControlvsMild
RPS2	2.25467734389918e-20	0.726743854924792	0.931	0.853	6.03306563680543e-16	pre_GCB	ControlvsMild
RPS29	1.12961650270599e-14	0.556477951406966	0.863	0.792	3.0226278379407e-10	pre_GCB	ControlvsMild
RPL37A	2.50163239211153e-12	0.515965537051359	0.89	0.804	6.69386795481203e-08	pre_GCB	ControlvsMild
RPS26	9.51198789333814e-09	0.471770005046336	0.92	0.865	0.000254521772049942	pre_GCB	ControlvsMild
RPS20	9.05684723821827e-09	0.462567519672244	0.773	0.635	0.000242343118400245	pre_GCB	ControlvsMild
RPL38	2.40663024134741e-07	0.417460610677844	0.826	0.765	0.00643966119979741	pre_GCB	ControlvsMild
RPS4X	9.38066762365016e-11	0.414173241058813	0.936	0.941	2.51007904273631e-06	pre_GCB	ControlvsMild
RPS27	2.98074233077055e-11	0.407076407484915	0.929	0.919	7.97587032867584e-07	pre_GCB	ControlvsMild
RPL27A	1.52314243869437e-08	0.38339586139742	0.828	0.777	0.000407562453745841	pre_GCB	ControlvsMild
RPL13A	3.15901936629366e-11	0.38218577352459	0.957	0.936	8.45290402032858e-07	pre_GCB	ControlvsMild
RPL37	3.19651451344319e-10	0.348691676370734	0.938	0.922	8.55323353507128e-06	pre_GCB	ControlvsMild
RPL36A	3.49955432622523e-07	0.32479930073472	0.881	0.855	0.00936410746611348	pre_GCB	ControlvsMild
HSPA8	1.66704520040672e-08	-0.400833	0.886	0.951	0.00044606795472483	pre_GCB	ControlvsMild
PSMB9	1.30904929740195e-07	-0.463404	0.606	0.706	0.00350275410998814	pre_GCB	ControlvsMild
EIF1AY	1.33705227960359e-09	-0.589246	0.19	0.37	3.57768448976328e-05	pre_GCB	ControlvsMild
MT-CO1	2.59243365391176e-10	-0.665099	0.625	0.801	6.93683397113709e-06	pre_GCB	ControlvsMild
SGK1	6.91911877288174e-07	-0.70152	0.137	0.27	0.018514178012477	pre_GCB	ControlvsMild
MT-CO2	2.88368240326832e-07	-0.70356	0.444	0.588	0.00771615737466536	pre_GCB	ControlvsMild
RPS4Y1	1.32624164206792e-16	-0.729002	0.364	0.654	3.54875738584534e-12	pre_GCB	ControlvsMild
MT-ND4L	4.23275245667913e-15	-0.801452	0.371	0.647	1.1325999023582e-10	pre_GCB	ControlvsMild
MT-CYB	2.00340010814973e-12	-0.808708	0.32	0.551	5.36069800938704e-08	pre_GCB	ControlvsMild
HLA-DRB5	1.63865822021995e-12	-0.840782	0.572	0.721	4.38472166566455e-08	pre_GCB	ControlvsMild
JUN	1.7288441820392e-06	-1.03042	0.151	0.275	0.0462604126230049	pre_GCB	ControlvsMild
HSPH1	1.73992667449332e-12	-1.04306	0.483	0.662	4.65569579560921e-08	pre_GCB	ControlvsMild
HSPA1A	7.34467371451222e-14	-1.18945	0.082	0.272	1.96528779252918e-09	pre_GCB	ControlvsMild
HLA-DQA2	6.43525694119059e-25	-1.19985	0.128	0.436	1.72194605232378e-20	pre_GCB	ControlvsMild
HSPA1B	7.71339824525667e-14	-1.21821	0.108	0.306	2.06395110246578e-09	pre_GCB	ControlvsMild
DNAJB1	2.553670594054e-17	-1.5207	0.243	0.495	6.83311177556969e-13	pre_GCB	ControlvsMild
RPS26	1.69092525087317e-192	1.12921666855329	0.939	0.892	4.52457778628642e-188	GCB	ControlvsMild
CXCR4	2.16303936821733e-124	0.763380110003017	0.782	0.531	5.78786074147593e-120	GCB	ControlvsMild
FAM106A	5.39712965059747e-60	0.707441747524222	0.379	0.196	1.44416395190687e-55	GCB	ControlvsMild
IGKC	9.69376636551611e-63	0.694527485946615	0.815	0.621	2.5938580040848e-58	GCB	ControlvsMild
ZNF804A	7.96459744394552e-36	0.65421912430289	0.402	0.249	2.13116698405094e-31	GCB	ControlvsMild
RPL37A	9.80415629110665e-117	0.646333896625672	0.933	0.84	2.62339614037432e-112	GCB	ControlvsMild
OOEP	4.12405454337629e-67	0.630296968610161	0.554	0.364	1.10351451471663e-62	GCB	ControlvsMild
MAPK10	4.69331859849777e-54	0.628268017328366	0.277	0.122	1.25583819058603e-49	GCB	ControlvsMild
FGD6	3.51394742138565e-60	0.592106562581734	0.684	0.479	9.40262051014373e-56	GCB	ControlvsMild
SNED1	6.95136822102132e-54	0.55302416023459	0.478	0.284	1.86004710858088e-49	GCB	ControlvsMild
XIST	1.94959013955704e-79	0.552253353787801	0.297	0.102	5.21671329542672e-75	GCB	ControlvsMild
IGLC2	4.01398958553434e-14	0.531388368840466	0.446	0.346	1.07406333329728e-09	GCB	ControlvsMild
RPS2	2.14812338387254e-64	0.51928339220842	0.954	0.932	5.74794855056614e-60	GCB	ControlvsMild
RPS4X	9.6323791676291e-57	0.511005846349256	0.968	0.946	2.57743201767419e-52	GCB	ControlvsMild
RBFOX2	4.39115220473177e-68	0.51014217040441	0.285	0.113	1.17498450694213e-63	GCB	ControlvsMild
RPL38	1.52685751729349e-72	0.49161639933911	0.874	0.794	4.08556534477391e-68	GCB	ControlvsMild
HLA-B	2.10357975422837e-82	0.484638719973247	0.97	0.935	5.62875870636427e-78	GCB	ControlvsMild
IGHM	6.24450248626938e-32	0.470689370134408	0.589	0.436	1.67090397527596e-27	GCB	ControlvsMild
TMEM156	9.70440698462133e-47	0.465825450772109	0.849	0.741	2.59670522094497e-42	GCB	ControlvsMild
RPS20	8.40656541847968e-62	0.458738445287727	0.841	0.738	2.24942877467679e-57	GCB	ControlvsMild
RPL36A	1.50733468064984e-48	0.453501418127631	0.903	0.863	4.03332613848285e-44	GCB	ControlvsMild
RPL37	1.01547337614812e-85	0.443811754019653	0.968	0.952	2.71720365989713e-81	GCB	ControlvsMild
S100A10	5.71193494231569e-29	0.437878645879798	0.58	0.443	1.52839955186483e-24	GCB	ControlvsMild
EEPD1	5.40187305458519e-41	0.431870657520427	0.406	0.247	1.4454331919459e-36	GCB	ControlvsMild
RPL21	3.76931416613165e-65	0.429970564595959	0.959	0.94	1.00859308457351e-60	GCB	ControlvsMild
RPS27	1.16672525602576e-78	0.42943854472458	0.967	0.958	3.12192344007374e-74	GCB	ControlvsMild
RPL34	9.45466272754093e-40	0.42819240582995	0.967	0.956	2.5298786526354e-35	GCB	ControlvsMild
RPL27A	1.57988259796995e-55	0.426658294434433	0.882	0.793	4.22744985564799e-51	GCB	ControlvsMild
RPL13A	8.44622933586737e-73	0.422749340797386	0.961	0.939	2.26004204569139e-68	GCB	ControlvsMild
AC004448.2	1.66307199303781e-51	0.420344752545258	0.287	0.137	4.45004803897058e-47	GCB	ControlvsMild
JUND	1.36625852932265e-37	0.414302102852476	0.448	0.291	3.65583457276156e-33	GCB	ControlvsMild
MARCKSL1	2.63229804559428e-21	0.407789168328476	0.82	0.753	7.04350311040117e-17	GCB	ControlvsMild
MEF2C	1.00934799999257e-50	0.4069100396689	0.97	0.935	2.70081337838013e-46	GCB	ControlvsMild
TMSB4X	4.55590673176113e-86	0.406460664047033	0.982	0.971	1.21906952328464e-81	GCB	ControlvsMild
RPL23A	1.46407561192839e-56	0.397185493706308	0.923	0.873	3.91757352239798e-52	GCB	ControlvsMild
VEZT	1.45272776630119e-39	0.394720265191249	0.565	0.396	3.88720895706873e-35	GCB	ControlvsMild
RPS17	4.21008309460439e-41	0.392776916142082	0.828	0.745	1.12653403445424e-36	GCB	ControlvsMild
CCDC144A	2.35429894241311e-24	0.392655653491502	0.441	0.314	6.29963311010899e-20	GCB	ControlvsMild
RPL31	5.37396510444047e-54	0.379261922533225	0.935	0.904	1.43796558264618e-49	GCB	ControlvsMild
PRPSAP2	4.62618014513672e-14	0.377495064008991	0.781	0.713	1.23787328323568e-09	GCB	ControlvsMild
MAML3	1.27263159485378e-23	0.376016528441646	0.567	0.436	3.40530762150974e-19	GCB	ControlvsMild
DBI	2.75615733047233e-26	0.375675469303687	0.653	0.536	7.37492578487785e-22	GCB	ControlvsMild
HLA-DQA1	3.39588733184926e-37	0.374994655483865	0.922	0.888	9.08671532256224e-33	GCB	ControlvsMild
RPS25	6.94217947949803e-43	0.373269783652932	0.894	0.839	1.85758838512408e-38	GCB	ControlvsMild
RPS29	1.32175075759012e-46	0.371303983355483	0.888	0.828	3.53674067715964e-42	GCB	ControlvsMild
RPL26	1.23765774793246e-61	0.370819467972653	0.957	0.935	3.31172460191768e-57	GCB	ControlvsMild
RUBCNL	1.43473663549782e-26	0.369987309006276	0.755	0.654	3.83906828926506e-22	GCB	ControlvsMild
RPL7	1.3029111936656e-48	0.369279322441805	0.927	0.871	3.48632977201042e-44	GCB	ControlvsMild
ARID5B	1.15418776069831e-38	0.367281961776561	0.847	0.728	3.08837561007654e-34	GCB	ControlvsMild
IGLC3	2.39853946284445e-21	0.366120659171315	0.298	0.192	6.41801189467917e-17	GCB	ControlvsMild
BTG2	3.30678057687905e-34	0.366042946294548	0.935	0.898	8.84828346761295e-30	GCB	ControlvsMild
RPL35A	5.99288377876612e-62	0.359189870463945	0.962	0.947	1.60357584152224e-57	GCB	ControlvsMild
MCTP2	1.1226804137493e-20	0.358667804845967	0.732	0.646	3.00406825111037e-16	GCB	ControlvsMild
DSTN	3.33802240601251e-30	0.357971232063681	0.349	0.215	8.93188035400828e-26	GCB	ControlvsMild
GAS5	3.7740561170374e-35	0.355397771519927	0.703	0.577	1.00986193579687e-30	GCB	ControlvsMild
SNHG32	9.58405645414695e-39	0.354168947060755	0.413	0.263	2.56450182600064e-34	GCB	ControlvsMild
ST6GAL1	1.27872772441839e-42	0.353127626927651	0.936	0.848	3.42161964499873e-38	GCB	ControlvsMild
RGS13	3.96552590669442e-40	0.351164567958101	0.892	0.791	1.06109542211329e-35	GCB	ControlvsMild
GCSAM	6.87496780687106e-28	0.350686011725179	0.494	0.358	1.83960388576256e-23	GCB	ControlvsMild
BACH2	6.37329250241982e-28	0.350566543989807	0.987	0.965	1.70536560779749e-23	GCB	ControlvsMild
MIR924HG	4.40371056167196e-30	0.345979755544245	0.392	0.26	1.17834487209218e-25	GCB	ControlvsMild
RPL39	1.85553267433782e-24	0.34522094548063	0.893	0.888	4.96503432999315e-20	GCB	ControlvsMild
PLEKHA7	5.59483561465909e-35	0.342926338324296	0.317	0.182	1.49706611377048e-30	GCB	ControlvsMild
AL136454.1	7.52902802283585e-30	0.342369340420599	0.433	0.301	2.01461731835042e-25	GCB	ControlvsMild
RPL10A	1.20847988215661e-46	0.340873724291306	0.947	0.92	3.23365046867465e-42	GCB	ControlvsMild
ATP8A1	7.3681795580604e-20	0.339191662744915	0.694	0.599	1.9715774861458e-15	GCB	ControlvsMild
UQCRB	3.31477395702494e-32	0.338441921639219	0.657	0.516	8.86967215420734e-28	GCB	ControlvsMild
DENND4A	1.69073316710221e-21	0.338073551954236	0.811	0.73	4.52406380853209e-17	GCB	ControlvsMild
CD79A	1.46525562892789e-48	0.334922304331597	0.966	0.933	3.92073101188524e-44	GCB	ControlvsMild
METAP2	8.5515359500847e-32	0.334241965868431	0.662	0.516	2.28821998952366e-27	GCB	ControlvsMild
CREM	1.63472562336884e-23	0.333981670607099	0.632	0.506	4.37419882301034e-19	GCB	ControlvsMild
RPL23	3.45821801227457e-33	0.333204951705697	0.879	0.82	9.2534997572443e-29	GCB	ControlvsMild
ZNF331	1.29393324883692e-12	0.33302041171509	0.375	0.29	3.46230658723783e-08	GCB	ControlvsMild
RPL41	1.59834132307074e-29	0.331496412698026	0.974	0.97	4.27684171227268e-25	GCB	ControlvsMild
BLOC1S6	1.49310598667414e-30	0.3294323415986	0.683	0.545	3.99525299914268e-26	GCB	ControlvsMild
DLEU2	4.25444244803343e-11	0.329008862537547	0.757	0.704	1.13840371024478e-06	GCB	ControlvsMild
BTG1	8.47111263311082e-27	0.328119541253999	0.955	0.918	2.26670031836779e-22	GCB	ControlvsMild
RPL32	7.17489843906739e-31	0.326739929960343	0.975	0.968	1.91985932432565e-26	GCB	ControlvsMild
LY9	1.42923763092036e-26	0.313194158606009	0.725	0.594	3.82435405281669e-22	GCB	ControlvsMild
ATP5MG	3.64856712182894e-24	0.313007743536941	0.926	0.889	9.76283590458989e-20	GCB	ControlvsMild
RAPGEF5	3.66946745439704e-23	0.311026972292603	0.742	0.625	9.81876101447559e-19	GCB	ControlvsMild
RPS18	3.31499579219604e-25	0.310653822653927	0.965	0.959	8.87026574075816e-21	GCB	ControlvsMild
RPL27	6.76473757848278e-29	0.308877906228393	0.816	0.724	1.81010848125042e-24	GCB	ControlvsMild
SNHG6	8.83215283717807e-25	0.308031	0.515	0.389	2.36330745617211e-20	GCB	ControlvsMild
RPS21	7.32755946965705e-32	0.307304313171301	0.939	0.927	1.96070836289083e-27	GCB	ControlvsMild
SYBU	1.40151003495674e-18	0.307173350731851	0.349	0.245	3.75016055153726e-14	GCB	ControlvsMild
AL138963.4	4.75479977641422e-33	0.303828168838025	0.266	0.14	1.27228932417292e-28	GCB	ControlvsMild
SLC35F1	1.51551315357313e-27	0.303306542571366	0.334	0.212	4.05521009633099e-23	GCB	ControlvsMild
NLK	3.86724848712995e-21	0.300906131170577	0.554	0.435	1.03479835018623e-16	GCB	ControlvsMild
SLC30A4	7.23372275608291e-27	0.299207361483011	0.307	0.186	1.93559953507267e-22	GCB	ControlvsMild
TSC22D3	8.51655814902731e-25	0.295211332690913	0.733	0.601	2.27886062951673e-20	GCB	ControlvsMild
IGHD	6.04742691651413e-15	0.294335457451624	0.42	0.324	1.61817049432085e-10	GCB	ControlvsMild
RHOH	2.82224389882876e-39	0.293632884444807	0.969	0.912	7.55176022448599e-35	GCB	ControlvsMild
RPL9	7.84679761136297e-29	0.29280679871117	0.877	0.812	2.0996461048485e-24	GCB	ControlvsMild
RPL24	5.60553828041475e-33	0.289752979731803	0.923	0.883	1.49992993307338e-28	GCB	ControlvsMild
RPL6	5.61116108619885e-36	0.289556883162049	0.958	0.943	1.50143448344509e-31	GCB	ControlvsMild
LRMP	2.86911754267252e-20	0.28869607464764	0.953	0.915	7.67718472068313e-16	GCB	ControlvsMild
SNHG7	2.30119795108837e-22	0.287871229065411	0.419	0.305	6.15754547752226e-18	GCB	ControlvsMild
RPL5	1.59049901774058e-39	0.287751288846414	0.968	0.954	4.25585727167025e-35	GCB	ControlvsMild
NR3C1	6.9072013782883e-14	0.286157497631065	0.843	0.794	1.84822894480238e-09	GCB	ControlvsMild
SEL1L3	3.80824389249577e-24	0.285054728109653	0.898	0.857	1.01900990075402e-19	GCB	ControlvsMild
RPL35	1.3737137761174e-23	0.283792424207797	0.931	0.906	3.67578332213494e-19	GCB	ControlvsMild
RPS23	7.27041902983149e-33	0.280870390707713	0.978	0.964	1.94541872400231e-28	GCB	ControlvsMild
RPL18A	1.23270591134281e-28	0.280135329506899	0.973	0.966	3.29847447757108e-24	GCB	ControlvsMild
CALM2	9.72410611793854e-31	0.279640713541454	0.776	0.65	2.60197631503799e-26	GCB	ControlvsMild
ZBTB20-AS5	1.03014788788891e-27	0.278487706161551	0.448	0.301	2.75646971841315e-23	GCB	ControlvsMild
SS18	2.39812121725581e-22	0.276617918592352	0.651	0.527	6.4168927531331e-18	GCB	ControlvsMild
CYTIP	1.8675203212501e-35	0.275340775968917	0.908	0.791	4.99711087560103e-31	GCB	ControlvsMild
SPAG16	1.5141986836437e-11	0.273158858812465	0.308	0.236	4.0516928376938e-07	GCB	ControlvsMild
SYNE2	1.01431126998711e-08	0.27099625145408	0.865	0.84	0.000271409409623152	GCB	ControlvsMild
IFNG-AS1	1.40335349840798e-15	0.270634090246713	0.391	0.296	3.75509329104009e-11	GCB	ControlvsMild
SON	1.31989887013887e-40	0.269536596609422	0.907	0.823	3.5317853967176e-36	GCB	ControlvsMild
RPL36	2.68776642532361e-21	0.269281546715085	0.911	0.88	7.19192540088091e-17	GCB	ControlvsMild
RPL13	3.70692033520969e-26	0.267303493499745	0.965	0.957	9.91897743295408e-22	GCB	ControlvsMild
BAIAP2L1	2.2942342096776e-22	0.262632816483308	0.367	0.25	6.13891189825533e-18	GCB	ControlvsMild
CD27	9.9916681331167e-17	0.261868951074633	0.478	0.371	2.67357055905937e-12	GCB	ControlvsMild
KLHL5	1.0161762237517e-25	0.259733300588523	0.831	0.713	2.71908433951479e-21	GCB	ControlvsMild
PPP3CC	6.21847573871766e-18	0.25777845353493	0.61	0.501	1.66393973816607e-13	GCB	ControlvsMild
RPL14	2.01264152763008e-41	0.257315804445896	0.963	0.938	5.38542619963257e-37	GCB	ControlvsMild
APOO	3.43869367970841e-29	0.256845078454428	0.342	0.21	9.20125654816375e-25	GCB	ControlvsMild
TCP11L2	9.16151088044832e-18	0.256763598714473	0.411	0.304	2.45143708139036e-13	GCB	ControlvsMild
EEF1A1	1.09860880945821e-32	0.254572878965762	0.987	0.976	2.93965745234827e-28	GCB	ControlvsMild
RPS6	1.39766260272201e-37	0.254430419996875	0.969	0.962	3.73986559236356e-33	GCB	ControlvsMild
GPR18	1.21784012992347e-22	0.25393610095783	0.541	0.403	3.25869661964922e-18	GCB	ControlvsMild
SYAP1	3.87367284121138e-27	0.253491040148488	0.709	0.57	1.03651737885134e-22	GCB	ControlvsMild
RPS28	3.34328558393465e-16	0.25333562095931	0.962	0.96	8.94596356549233e-12	GCB	ControlvsMild
NFAT5	1.82263442094199e-10	0.252155860909841	0.782	0.723	4.87700518355657e-06	GCB	ControlvsMild
RUBCN	1.31184086254755e-19	0.252062271335347	0.55	0.426	3.51022378000475e-15	GCB	ControlvsMild
HLA-DRA	7.3725510600269e-21	0.251218641783822	0.977	0.953	1.972747212642e-16	GCB	ControlvsMild
VPREB3	5.08921360243323e-18	0.250840232786915	0.682	0.562	1.36177177573908e-13	GCB	ControlvsMild
NUDC	1.03609198022465e-08	-0.251388	0.325	0.371	0.000277237492068511	GCB	ControlvsMild
NUDT4	1.60714943185644e-08	-0.252642	0.303	0.35	0.000430041044976147	GCB	ControlvsMild
IL7	4.54554480069328e-09	-0.254226	0.264	0.321	0.000121629687776951	GCB	ControlvsMild
ELK3	2.05152513698077e-10	-0.254618	0.534	0.565	5.48947096153314e-06	GCB	ControlvsMild
XPR1	2.05326692871953e-10	-0.255457	0.252	0.311	5.49413164786772e-06	GCB	ControlvsMild
IKZF1	8.01117437950189e-11	-0.255757	0.625	0.653	2.14363004046711e-06	GCB	ControlvsMild
STT3B	2.60456634344337e-12	-0.256826	0.401	0.467	6.96929862178577e-08	GCB	ControlvsMild
ATP6V0A1	1.0979215518546e-08	-0.257255	0.233	0.284	0.000293781848845254	GCB	ControlvsMild
PRAG1	2.94157307944478e-08	-0.257598	0.331	0.383	0.000787106124597835	GCB	ControlvsMild
TCP1	1.20176955290637e-09	-0.258952	0.341	0.388	3.21569496966685e-05	GCB	ControlvsMild
CD40	7.13458195295916e-15	-0.26001	0.687	0.721	1.90907143897281e-10	GCB	ControlvsMild
CNN2	6.31860846219182e-14	-0.262052	0.669	0.689	1.69073325231329e-09	GCB	ControlvsMild
KBTBD8	5.5474946004761e-12	-0.262932	0.417	0.477	1.4843986051954e-07	GCB	ControlvsMild
GLS	2.97773305019967e-19	-0.262945	0.757	0.789	7.96781809572427e-15	GCB	ControlvsMild
SCYL2	1.59605251301415e-09	-0.263735	0.263	0.317	4.27071731432326e-05	GCB	ControlvsMild
MRPL18	5.91533608896724e-11	-0.264518	0.222	0.285	1.58282563068585e-06	GCB	ControlvsMild
DCXR	9.42904576882161e-14	-0.264721	0.344	0.414	2.52302406682129e-09	GCB	ControlvsMild
ARPC1B	5.42085890650829e-18	-0.265317	0.809	0.812	1.45051342620349e-13	GCB	ControlvsMild
MCOLN2	1.58320470488369e-09	-0.265782	0.538	0.563	4.23633914932777e-05	GCB	ControlvsMild
SLC38A2	3.34677934992806e-09	-0.266083	0.23	0.285	8.95531218453751e-05	GCB	ControlvsMild
IFI30	1.22105054278977e-10	-0.266633	0.702	0.711	3.26728704239687e-06	GCB	ControlvsMild
PTK2	1.00211837352159e-18	-0.267541	0.665	0.724	2.68146834386906e-14	GCB	ControlvsMild
CDV3	4.26699349908775e-16	-0.268141	0.544	0.596	1.1417621204859e-11	GCB	ControlvsMild
MIR3681HG	8.39335581704573e-07	-0.270562	0.388	0.425	0.022458941495251	GCB	ControlvsMild
SARAF	1.51281397662675e-09	-0.271245	0.568	0.593	4.04798763865787e-05	GCB	ControlvsMild
SLC9A9	2.95807984529809e-09	-0.271874	0.204	0.258	7.91523005004864e-05	GCB	ControlvsMild
PPP1R2	1.03455536206429e-08	-0.272308	0.473	0.507	0.000276826323781164	GCB	ControlvsMild
PTPN7	2.04537212616439e-12	-0.274028	0.273	0.338	5.47300673519069e-08	GCB	ControlvsMild
ATF7IP2	3.68965224359146e-11	-0.274265	0.469	0.514	9.87277147340202e-07	GCB	ControlvsMild
CCDC117	1.61365883673889e-17	-0.278444	0.235	0.321	4.31782831534591e-13	GCB	ControlvsMild
TSPAN13	1.51087504419435e-13	-0.278685	0.371	0.436	4.04279944325523e-09	GCB	ControlvsMild
SMDT1	8.49667791927519e-16	-0.279091	0.732	0.735	2.27354107763966e-11	GCB	ControlvsMild
HIBCH	1.53675963274729e-10	-0.280104	0.268	0.328	4.11206142530519e-06	GCB	ControlvsMild
BANK1	1.0946804910434e-19	-0.281639	0.839	0.86	2.92914605793394e-15	GCB	ControlvsMild
UCP2	3.52196255063389e-13	-0.282359	0.781	0.774	9.42406739298616e-09	GCB	ControlvsMild
RNASET2	1.40110543943073e-11	-0.28506	0.456	0.5	3.74907793482875e-07	GCB	ControlvsMild
ACSL1	3.51551857768405e-12	-0.286454	0.224	0.293	9.40682461016699e-08	GCB	ControlvsMild
COTL1	2.0877318016156e-21	-0.287204	0.814	0.822	5.58635275476302e-17	GCB	ControlvsMild
ERO1B	3.48397395588006e-07	-0.287498	0.403	0.443	0.00932241751114385	GCB	ControlvsMild
USP33	1.22686035003039e-07	-0.287651	0.394	0.434	0.00328283292461132	GCB	ControlvsMild
MYO1D	1.55749158000638e-11	-0.288845	0.302	0.367	4.16753596978107e-07	GCB	ControlvsMild
LMO2	1.85868330590865e-14	-0.28953	0.427	0.497	4.97346478995038e-10	GCB	ControlvsMild
BCAT1	1.99941106295834e-15	-0.289626	0.174	0.25	5.35002412226394e-11	GCB	ControlvsMild
NANS	4.30064295739781e-13	-0.290391	0.492	0.541	1.15076604254051e-08	GCB	ControlvsMild
RAC2	3.77546406119228e-24	-0.290568	0.859	0.866	1.01023867349383e-19	GCB	ControlvsMild
STIP1	2.32712699039547e-13	-0.291286	0.294	0.363	6.22692640090021e-09	GCB	ControlvsMild
PELI1	2.13004233700008e-12	-0.293792	0.647	0.677	5.69956728534482e-08	GCB	ControlvsMild
STAT6	9.54480919191797e-15	-0.301361	0.414	0.476	2.55400004357341e-10	GCB	ControlvsMild
IRF1	5.63731884702774e-09	-0.303294	0.593	0.615	0.000150843377708768	GCB	ControlvsMild
CR2	8.30181762198863e-15	-0.303658	0.566	0.615	2.22140035929172e-10	GCB	ControlvsMild
LTA	6.01672994839363e-10	-0.304184	0.207	0.264	1.60995659959117e-05	GCB	ControlvsMild
GCNT2	3.58378780580515e-16	-0.305532	0.289	0.373	9.58949941077342e-12	GCB	ControlvsMild
USP9Y	3.91384555998239e-22	-0.307327	0.237	0.348	1.04726679494009e-17	GCB	ControlvsMild
ATP11B	3.7533160480844e-14	-0.307676	0.423	0.489	1.00431230814642e-09	GCB	ControlvsMild
DDX3Y	5.20616273423832e-21	-0.308352	0.182	0.278	1.39306502442749e-16	GCB	ControlvsMild
UTY	5.3051995306915e-29	-0.3097	0.329	0.483	1.41956529042243e-24	GCB	ControlvsMild
LRIF1	7.38832115786491e-16	-0.309707	0.266	0.348	1.97696697542149e-11	GCB	ControlvsMild
GPR89B	9.45028476739597e-08	-0.309809	0.242	0.285	0.00252870719805981	GCB	ControlvsMild
EPSTI1	2.45279308408648e-16	-0.312308	0.319	0.404	6.5631837343986e-12	GCB	ControlvsMild
USP38	6.58531077668253e-16	-0.314514	0.19	0.266	1.76209745762471e-11	GCB	ControlvsMild
SP110	7.01730206871144e-15	-0.318068	0.57	0.611	1.87768968754581e-10	GCB	ControlvsMild
HSP90AB1	1.51642921361572e-23	-0.318965	0.938	0.931	4.05766128979294e-19	GCB	ControlvsMild
AZIN1	1.05448274476524e-20	-0.318987	0.492	0.574	2.82158492844283e-16	GCB	ControlvsMild
CR1	8.03742240720442e-12	-0.319662	0.312	0.373	2.15065348771976e-07	GCB	ControlvsMild
CAB39L	7.01222026039955e-07	-0.327127	0.237	0.278	0.0187632989727771	GCB	ControlvsMild
EIF1AY	2.12650382816084e-32	-0.32737	0.217	0.355	5.69009894339278e-28	GCB	ControlvsMild
IER2	1.99651411036511e-14	-0.330455	0.426	0.491	5.34227245651496e-10	GCB	ControlvsMild
PPID	7.87777465365868e-23	-0.333353	0.163	0.256	2.10793494182599e-18	GCB	ControlvsMild
HDAC9	8.98118569754151e-12	-0.334576	0.558	0.594	2.40318566894816e-07	GCB	ControlvsMild
ATP1A1	1.24400774299198e-13	-0.336317	0.299	0.367	3.32871591869793e-09	GCB	ControlvsMild
FAM91A1	1.95502275016248e-15	-0.336506	0.37	0.44	5.23124987488476e-11	GCB	ControlvsMild
USPL1	1.02528736866394e-07	-0.337103	0.407	0.432	0.00274346394107098	GCB	ControlvsMild
LBH	3.74881454589865e-18	-0.338805	0.441	0.511	1.00310779619156e-13	GCB	ControlvsMild
SH3BP5	3.19693987266039e-18	-0.33916	0.44	0.509	8.55437171126468e-14	GCB	ControlvsMild
HNRNPA2B1	5.66181430816998e-57	-0.339874	0.939	0.959	1.51498827258012e-52	GCB	ControlvsMild
CD99	3.18514773614401e-23	-0.340598	0.582	0.649	8.52281831237414e-19	GCB	ControlvsMild
HSPA5	1.28394920730123e-14	-0.340956	0.706	0.721	3.43559128889664e-10	GCB	ControlvsMild
DNAJB6	5.53523376129064e-16	-0.341448	0.448	0.509	1.48111784984615e-11	GCB	ControlvsMild
TSPYL2	7.40733117477063e-13	-0.341796	0.225	0.289	1.98205367574513e-08	GCB	ControlvsMild
P4HA1	4.87504249410159e-18	-0.345667	0.235	0.319	1.3044638705717e-13	GCB	ControlvsMild
TLR10	4.47244161222138e-23	-0.34818	0.305	0.403	1.1967359265982e-18	GCB	ControlvsMild
PRRG4	1.08013984586915e-16	-0.351824	0.199	0.281	2.89023819957666e-12	GCB	ControlvsMild
ELL2	9.25299615243015e-15	-0.353119	0.344	0.418	2.47591671046726e-10	GCB	ControlvsMild
SGK1	2.40635736476057e-09	-0.355147	0.571	0.588	6.43893103662632e-05	GCB	ControlvsMild
BZW2	2.15133410597121e-20	-0.355779	0.19	0.281	5.75653980075777e-16	GCB	ControlvsMild
NT5C3A	1.54355474229799e-21	-0.359716	0.341	0.431	4.13024377944096e-17	GCB	ControlvsMild
NFKBIZ	2.58426750481426e-14	-0.366088	0.301	0.371	6.914982989382e-10	GCB	ControlvsMild
STX16	1.1007822200139e-23	-0.367744	0.371	0.464	2.9454730643132e-19	GCB	ControlvsMild
RAB21	2.45374181531942e-25	-0.369305	0.309	0.412	6.56572234943172e-21	GCB	ControlvsMild
JPT1	2.44981331359351e-25	-0.374803	0.57	0.637	6.5552104645135e-21	GCB	ControlvsMild
FAM126A	4.30809238157343e-17	-0.378177	0.371	0.447	1.15275935946142e-12	GCB	ControlvsMild
CD72	1.37289519521262e-26	-0.379636	0.445	0.543	3.67359296334992e-22	GCB	ControlvsMild
MX1	5.44879344909318e-15	-0.380443	0.371	0.437	1.45798815110835e-10	GCB	ControlvsMild
RSRP1	1.54590613420154e-23	-0.381456	0.75	0.78	4.13653563389649e-19	GCB	ControlvsMild
APAF1	9.55844668753929e-24	-0.382852	0.243	0.343	2.55764916465176e-19	GCB	ControlvsMild
TRAF5	9.61059268297721e-26	-0.384307	0.534	0.613	2.57160239011104e-21	GCB	ControlvsMild
UBB	7.20661903332988e-22	-0.401049	0.763	0.77	1.92834712093841e-17	GCB	ControlvsMild
RIPK2	4.67419974779893e-16	-0.406025	0.241	0.316	1.25072236851604e-11	GCB	ControlvsMild
PSMB9	9.78683501761262e-34	-0.40759	0.553	0.631	2.61876131401279e-29	GCB	ControlvsMild
SLC20A1	9.04565474352911e-17	-0.409461	0.229	0.306	2.42043629627352e-12	GCB	ControlvsMild
PARP14	3.03723640338498e-20	-0.409857	0.398	0.48	8.12703716817754e-16	GCB	ControlvsMild
HSP90AA1	2.89581416444156e-39	-0.422654	0.844	0.855	7.74861954121273e-35	GCB	ControlvsMild
HSPA4	5.45820146242255e-35	-0.42382	0.651	0.709	1.46050554731503e-30	GCB	ControlvsMild
RTN4	1.93320699159598e-18	-0.424307	0.313	0.388	5.17287526811253e-14	GCB	ControlvsMild
LINC00426	1.34706430581928e-30	-0.42475	0.252	0.371	3.60447466951123e-26	GCB	ControlvsMild
LINC00926	9.76505245491465e-21	-0.426525	0.251	0.341	2.61293273588606e-16	GCB	ControlvsMild
FOS	1.07814165246758e-12	-0.427097	0.702	0.709	2.88489143367276e-08	GCB	ControlvsMild
TNFAIP3	4.01607441644106e-17	-0.444264	0.238	0.315	1.0746211923513e-12	GCB	ControlvsMild
NET1	4.17272157011201e-25	-0.453318	0.194	0.293	1.11653683773057e-20	GCB	ControlvsMild
LINC01619	1.21765529390992e-10	-0.459988	0.218	0.271	3.25820203544416e-06	GCB	ControlvsMild
HMGCS1	2.7402347055491e-19	-0.467067	0.282	0.368	7.33232002510829e-15	GCB	ControlvsMild
MT-ND5	2.64306146135279e-52	-0.470205	0.561	0.739	7.0723038582878e-48	GCB	ControlvsMild
INSIG1	2.70697088899767e-24	-0.48621	0.384	0.481	7.24331270477998e-20	GCB	ControlvsMild
ABHD3	6.75325868185882e-24	-0.488738	0.275	0.37	1.80703695809178e-19	GCB	ControlvsMild
MT-ND4	6.21525281166335e-36	-0.49677	0.427	0.55	1.66307734734488e-31	GCB	ControlvsMild
SOX5	3.83946373286121e-28	-0.50489	0.733	0.778	1.027363705639e-23	GCB	ControlvsMild
MT-CO3	4.36688305116634e-78	-0.511225	0.694	0.886	1.16849056683109e-73	GCB	ControlvsMild
MT-ATP8	2.07977487434858e-44	-0.511674	0.254	0.407	5.56506160878193e-40	GCB	ControlvsMild
MT-ND1	1.64420283497954e-38	-0.514246	0.364	0.5	4.39955794583824e-34	GCB	ControlvsMild
HSPE1	3.05822135825272e-26	-0.523057	0.558	0.613	8.18318871041262e-22	GCB	ControlvsMild
NFKBIA	5.22989565857198e-17	-0.525863	0.527	0.585	1.39941548032069e-12	GCB	ControlvsMild
TXNDC16	9.85072293338308e-26	-0.530592	0.265	0.363	2.63585644251464e-21	GCB	ControlvsMild
CDC42EP3	4.16738816749189e-36	-0.533779	0.295	0.418	1.11510972585748e-31	GCB	ControlvsMild
MT-ND2	9.20782752353242e-47	-0.549442	0.406	0.562	2.46383048874681e-42	GCB	ControlvsMild
BAG2	2.45964472728375e-26	-0.55014	0.195	0.298	6.58151736126586e-22	GCB	ControlvsMild
HSPD1	9.1944689002208e-46	-0.560811	0.688	0.752	2.46025598832108e-41	GCB	ControlvsMild
IFRD1	1.23850741078192e-42	-0.579636	0.387	0.514	3.31399812977027e-38	GCB	ControlvsMild
MT-ATP6	4.30946536590703e-57	-0.580432	0.478	0.649	1.1531267426094e-52	GCB	ControlvsMild
HLA-DRB5	2.24054551722887e-99	-0.585368	0.883	0.929	5.99525169500102e-95	GCB	ControlvsMild
TPI1	7.82425312653799e-61	-0.590213	0.685	0.757	2.09361365159903e-56	GCB	ControlvsMild
FAM241A	1.7886097515503e-28	-0.618467	0.3	0.401	4.78596197319831e-24	GCB	ControlvsMild
SEMA4D	1.87440032173808e-51	-0.638624	0.276	0.43	5.01552038090675e-47	GCB	ControlvsMild
CHORDC1	1.28952874409605e-57	-0.644402	0.452	0.584	3.4505210134522e-53	GCB	ControlvsMild
MT-ND4L	7.912117104983e-84	-0.645274	0.558	0.778	2.11712429495135e-79	GCB	ControlvsMild
CCSER1	3.18811711371291e-35	-0.66697	0.26	0.384	8.53076377287302e-31	GCB	ControlvsMild
MT-CYB	2.95723684718347e-76	-0.681932	0.508	0.68	7.91297435569354e-72	GCB	ControlvsMild
DNAJA1	2.2866021263111e-70	-0.689961	0.605	0.707	6.11848996958325e-66	GCB	ControlvsMild
RPS4Y1	6.83640011203405e-110	-0.69938	0.359	0.631	1.82928394197807e-105	GCB	ControlvsMild
HSPB1	2.2027241141173e-56	-0.730376	0.109	0.26	5.89404918455507e-52	GCB	ControlvsMild
PPP1R15A	1.80763231979539e-59	-0.771521	0.509	0.626	4.83686256130852e-55	GCB	ControlvsMild
GADD45B	2.18751617114002e-32	-0.816032	0.528	0.604	5.85335577073648e-28	GCB	ControlvsMild
CACYBP	1.77152483898207e-77	-0.836295	0.347	0.521	4.74024616414822e-73	GCB	ControlvsMild
CCDC200	1.03477955142832e-105	-0.845389	0.126	0.355	2.7688631237119e-101	GCB	ControlvsMild
DDIT4	4.67793582798961e-58	-0.865905	0.281	0.442	1.25172206885346e-53	GCB	ControlvsMild
MT-CO1	4.47120012812694e-157	-0.872669	0.867	0.949	1.19640373028421e-152	GCB	ControlvsMild
HSPA8	8.50397744224255e-138	-0.877765	0.843	0.899	2.27549428399526e-133	GCB	ControlvsMild
MT-CO2	1.60417043300478e-141	-0.900399	0.663	0.814	4.2924392446342e-137	GCB	ControlvsMild
JUN	1.19440734933658e-38	-0.943823	0.333	0.453	3.19599518535482e-34	GCB	ControlvsMild
ID3	2.70056753808869e-59	-0.952546	0.221	0.381	7.22617861841773e-55	GCB	ControlvsMild
HLA-DQA2	0	-1.58605	0.169	0.683	0	GCB	ControlvsMild
HSPH1	8.19799432400361e-195	-1.60476	0.506	0.738	2.19361932121689e-190	GCB	ControlvsMild
HSPA1B	1.08746842749211e-187	-1.65217	0.096	0.419	2.90984801828338e-183	GCB	ControlvsMild
HSPA1A	4.17506361455169e-172	-1.77705	0.049	0.334	1.11716352198174e-167	GCB	ControlvsMild
DNAJB1	8.6168965454286e-208	-2.07118	0.253	0.587	2.30570917762579e-203	GCB	ControlvsMild
IGKC	9.3738093682092e-23	1.1290104882952	0.831	0.687	2.50824391074542e-18	Cycling_GCB	ControlvsMild
IGLC2	3.67678411954387e-11	0.904547509315713	0.532	0.446	9.83833894707549e-07	Cycling_GCB	ControlvsMild
CXCR4	2.85180613904441e-55	0.633059550558389	0.76	0.607	7.63086286685504e-51	Cycling_GCB	ControlvsMild
RBFOX2	1.14799390177792e-29	0.613947189200722	0.371	0.226	3.07180208237737e-25	Cycling_GCB	ControlvsMild
RPS26	1.2158283298955e-53	0.609275602864905	0.915	0.877	3.25331344513439e-49	Cycling_GCB	ControlvsMild
AC004448.2	1.369569277211e-45	0.563972771547779	0.392	0.202	3.6646934719612e-41	Cycling_GCB	ControlvsMild
HLA-B	5.31081067704628e-57	0.556063309294287	0.952	0.888	1.42106672096404e-52	Cycling_GCB	ControlvsMild
HIST1H1D	6.00561416210555e-17	0.544408002840238	0.661	0.539	1.6069822374962e-12	Cycling_GCB	ControlvsMild
XIST	2.2895230460156e-21	0.534398330381825	0.271	0.153	6.12630576652854e-17	Cycling_GCB	ControlvsMild
FAM111B	1.37008195407094e-18	0.529275587754355	0.493	0.377	3.66606529270303e-14	Cycling_GCB	ControlvsMild
ZNF804A	3.9319379734627e-07	0.514372953198858	0.339	0.271	0.0105210796293915	Cycling_GCB	ControlvsMild
RPL37A	7.67943279367567e-41	0.491322834697182	0.891	0.859	2.05486262693174e-36	Cycling_GCB	ControlvsMild
IGLC3	5.94447755829932e-08	0.490792153820128	0.332	0.263	0.00159062330504973	Cycling_GCB	ControlvsMild
TMSB4X	1.41885681235846e-65	0.454161708700528	0.987	0.961	3.79657705850878e-61	Cycling_GCB	ControlvsMild
IGHM	1.14343199012302e-09	0.448096866757304	0.595	0.523	3.05959531917117e-05	Cycling_GCB	ControlvsMild
GPR183	2.42447366967506e-12	0.440314621862602	0.251	0.167	6.48740664531654e-08	Cycling_GCB	ControlvsMild
OOEP	2.04976488915528e-18	0.415807900554593	0.555	0.436	5.4847608904017e-14	Cycling_GCB	ControlvsMild
RPS2	6.84913823176763e-33	0.410083313988218	0.931	0.903	1.83269240805638e-28	Cycling_GCB	ControlvsMild
RPL38	6.46498665779664e-30	0.39167837680312	0.839	0.805	1.72990112989322e-25	Cycling_GCB	ControlvsMild
HIST1H3C	3.39021949840701e-09	0.385494147577813	0.257	0.186	9.07154933383747e-05	Cycling_GCB	ControlvsMild
S100A10	6.83672569083053e-12	0.380405987645409	0.679	0.641	1.82937106035243e-07	Cycling_GCB	ControlvsMild
RPL36A	1.32957136193829e-19	0.365626503265299	0.863	0.864	3.55766705027449e-15	Cycling_GCB	ControlvsMild
RPS20	3.63095350082571e-25	0.364869966704634	0.808	0.778	9.71570537750943e-21	Cycling_GCB	ControlvsMild
DLEU2	1.42048625359719e-08	0.35543827141671	0.841	0.801	0.000380093711737537	Cycling_GCB	ControlvsMild
RPS4X	2.58884618863528e-22	0.344646292360591	0.95	0.932	6.92723463155028e-18	Cycling_GCB	ControlvsMild
RPL39	5.53451892705586e-15	0.343634259816942	0.827	0.851	1.48092657450161e-10	Cycling_GCB	ControlvsMild
DSTN	1.3913762959506e-18	0.340161356761314	0.469	0.337	3.72304469270462e-14	Cycling_GCB	ControlvsMild
RPL27A	1.84077786921276e-26	0.334063737703993	0.863	0.811	4.92555342243951e-22	Cycling_GCB	ControlvsMild
METAP2	5.71586338943015e-15	0.325768253923948	0.686	0.611	1.52945072574372e-10	Cycling_GCB	ControlvsMild
POLR2J3	7.51461377231381e-22	0.324770967697985	0.38	0.252	2.01076035319573e-17	Cycling_GCB	ControlvsMild
RPS25	2.3662475702098e-26	0.323139627254315	0.878	0.845	6.33160524836737e-22	Cycling_GCB	ControlvsMild
RPL13A	6.83236212743528e-32	0.322624140208958	0.954	0.934	1.82820345805913e-27	Cycling_GCB	ControlvsMild
ZNF331	2.68736704797265e-07	0.322418834686035	0.351	0.279	0.00719085674696522	Cycling_GCB	ControlvsMild
SNRPG	3.39799849440365e-17	0.322347230449297	0.715	0.64	9.09236437132529e-13	Cycling_GCB	ControlvsMild
RPL37	3.45128277469647e-28	0.319632463940806	0.95	0.941	9.23494244853282e-24	Cycling_GCB	ControlvsMild
HLA-DQA1	8.12711113803403e-13	0.319072389711989	0.849	0.813	2.17465239831515e-08	Cycling_GCB	ControlvsMild
RPL34	8.30471661171284e-15	0.317511803399137	0.943	0.948	2.22217607096212e-10	Cycling_GCB	ControlvsMild
LSM8	7.60159479665999e-17	0.311416243777195	0.628	0.526	2.03403473569028e-12	Cycling_GCB	ControlvsMild
JUND	1.25967375109201e-19	0.309568488017347	0.376	0.252	3.370635023172e-15	Cycling_GCB	ControlvsMild
RPL31	2.89238531160746e-27	0.305017071544578	0.906	0.894	7.73944461679925e-23	Cycling_GCB	ControlvsMild
TTC3	1.20785439339468e-10	0.30004712789789	0.459	0.369	3.23197678584549e-06	Cycling_GCB	ControlvsMild
RPS17	9.77432752949636e-19	0.300013770171717	0.831	0.804	2.61541456034263e-14	Cycling_GCB	ControlvsMild
HLA-DRA	1.01993604246332e-22	0.299883246706505	0.951	0.924	2.72914486242335e-18	Cycling_GCB	ControlvsMild
SNED1	5.86128436735287e-13	0.299026961770458	0.42	0.305	1.56836247101628e-08	Cycling_GCB	ControlvsMild
HMGB1	1.4054231806071e-07	0.297057763554247	0.937	0.952	0.00376063134666848	Cycling_GCB	ControlvsMild
DBI	1.16419253370568e-10	0.291705806957301	0.716	0.694	3.11514638168965e-06	Cycling_GCB	ControlvsMild
AC068587.4	4.33783157910703e-18	0.290685961285297	0.378	0.246	1.16071697393746e-13	Cycling_GCB	ControlvsMild
TMEM156	1.13865358465374e-11	0.290432995047606	0.737	0.651	3.04680926181647e-07	Cycling_GCB	ControlvsMild
RPS29	2.62514738492229e-18	0.28950731139067	0.866	0.825	7.02436937257506e-14	Cycling_GCB	ControlvsMild
PFN1	8.86776425305971e-22	0.288580145066456	0.966	0.949	2.37283635883372e-17	Cycling_GCB	ControlvsMild
RPL26	7.73183240719461e-28	0.288247078617679	0.943	0.915	2.06888371551713e-23	Cycling_GCB	ControlvsMild
RPL23A	4.9925244838308e-21	0.287656391687273	0.899	0.887	1.33589970138344e-16	Cycling_GCB	ControlvsMild
RPL7	3.31057432396277e-22	0.287613875201259	0.891	0.863	8.85843477605958e-18	Cycling_GCB	ControlvsMild
RPL23	3.80952730989893e-14	0.28474555237726	0.816	0.819	1.01935331758276e-09	Cycling_GCB	ControlvsMild
CALM2	6.84167930239614e-13	0.283837011884183	0.803	0.755	1.83069654773516e-08	Cycling_GCB	ControlvsMild
BTG2	9.48042776328717e-13	0.278309265590168	0.887	0.865	2.53677286090038e-08	Cycling_GCB	ControlvsMild
H3F3A	1.26864898574467e-13	0.277490986533468	0.679	0.603	3.3946509560556e-09	Cycling_GCB	ControlvsMild
SNX6	2.38650114303638e-13	0.273049836335395	0.547	0.446	6.38579975853675e-09	Cycling_GCB	ControlvsMild
CENPU	3.66515507143488e-12	0.268193023106908	0.617	0.528	9.80722194014545e-08	Cycling_GCB	ControlvsMild
UQCRB	1.86573754828777e-12	0.267474952343713	0.66	0.6	4.99234053170842e-08	Cycling_GCB	ControlvsMild
IGHG1	2.51438861700372e-08	0.265486059907837	0.553	0.428	0.000672800106137856	Cycling_GCB	ControlvsMild
RPS27	1.080095091591e-15	0.264990662355328	0.936	0.942	2.89011844607919e-11	Cycling_GCB	ControlvsMild
PLEKHA7	4.53726916908216e-15	0.263736769630308	0.387	0.271	1.214082484263e-10	Cycling_GCB	ControlvsMild
ZFP36	1.13985838389217e-10	0.263483873267034	0.489	0.389	3.05003306361866e-06	Cycling_GCB	ControlvsMild
SRGN	1.02155054807974e-08	0.263413694644352	0.522	0.432	0.000273346495655177	Cycling_GCB	ControlvsMild
SUB1	5.05126117389075e-09	0.26329410812175	0.267	0.194	0.000135161646490969	Cycling_GCB	ControlvsMild
ARID5B	1.65079773198128e-13	0.258405248120649	0.817	0.699	4.41720457123551e-09	Cycling_GCB	ControlvsMild
JUNB	4.14045404705258e-10	0.257161457893058	0.501	0.403	1.10790269391033e-05	Cycling_GCB	ControlvsMild
KMT2E	2.66292806602457e-14	0.254976221586311	0.816	0.732	7.12546291906855e-10	Cycling_GCB	ControlvsMild
ATP5MG	1.54263529155512e-07	0.252332675330103	0.835	0.847	0.00412778351314319	Cycling_GCB	ControlvsMild
RPL21	4.206049720045e-15	0.252207712802665	0.921	0.935	1.12545478408964e-10	Cycling_GCB	ControlvsMild
SRSF2	1.14472545428422e-11	0.25182422995012	0.58	0.496	3.06305637057371e-07	Cycling_GCB	ControlvsMild
RPL41	1.07745946737775e-11	0.25146238163857	0.974	0.976	2.88306604280938e-07	Cycling_GCB	ControlvsMild
KLHL6	2.99355919652769e-07	-0.250954	0.645	0.673	0.0080101656980688	Cycling_GCB	ControlvsMild
PTPN7	6.75161562570389e-08	-0.251774	0.37	0.434	0.00180659730912585	Cycling_GCB	ControlvsMild
NANS	2.91181192984234e-10	-0.252764	0.535	0.611	7.79142636187213e-06	Cycling_GCB	ControlvsMild
UTY	5.19506924637192e-10	-0.252969	0.314	0.407	1.3900966289442e-05	Cycling_GCB	ControlvsMild
MCOLN2	2.68482054729966e-07	-0.253357	0.491	0.545	0.00718404282046443	Cycling_GCB	ControlvsMild
UCP2	3.15160935637467e-10	-0.253628	0.688	0.747	8.43307631578733e-06	Cycling_GCB	ControlvsMild
PAG1	1.24257631074941e-11	-0.253909	0.7	0.74	3.32488569230328e-07	Cycling_GCB	ControlvsMild
FAM53C	2.3008304715413e-08	-0.25451	0.239	0.309	0.000615656217575021	Cycling_GCB	ControlvsMild
ATF7IP2	1.54404751318346e-10	-0.255062	0.467	0.551	4.1315623357763e-06	Cycling_GCB	ControlvsMild
STX16	1.19568074509076e-11	-0.256267	0.332	0.425	3.19940253771386e-07	Cycling_GCB	ControlvsMild
USP6NL	3.51659684051089e-09	-0.256527	0.617	0.671	9.40970982583904e-05	Cycling_GCB	ControlvsMild
ETS1	2.13756355189972e-07	-0.257926	0.768	0.775	0.00571969255217328	Cycling_GCB	ControlvsMild
AZIN1	7.09599671107726e-11	-0.258598	0.57	0.642	1.89874679995005e-06	Cycling_GCB	ControlvsMild
QSOX2	2.70789432707228e-10	-0.259096	0.234	0.315	7.24578364038002e-06	Cycling_GCB	ControlvsMild
CEP85L	3.72895749816208e-11	-0.260325	0.426	0.518	9.9779444735821e-07	Cycling_GCB	ControlvsMild
BCL6	2.50455388890493e-11	-0.26055	0.586	0.656	6.70168529593181e-07	Cycling_GCB	ControlvsMild
RTN4	6.70060320830306e-07	-0.260909	0.377	0.434	0.0179294740647773	Cycling_GCB	ControlvsMild
NET1	2.93955987754547e-10	-0.261977	0.225	0.303	7.86567432033618e-06	Cycling_GCB	ControlvsMild
KLHL14	4.35790936399881e-09	-0.262069	0.305	0.385	0.00011660893876188	Cycling_GCB	ControlvsMild
STAT6	1.47841930472583e-09	-0.262152	0.239	0.316	3.95595437558537e-05	Cycling_GCB	ControlvsMild
PSMB9	9.10025627558954e-09	-0.264542	0.628	0.671	0.000243504657422225	Cycling_GCB	ControlvsMild
PTEN	4.35254815372465e-15	-0.265139	0.568	0.664	1.16465483497364e-10	Cycling_GCB	ControlvsMild
LRIF1	5.45980064311402e-10	-0.268998	0.271	0.348	1.46093345608445e-05	Cycling_GCB	ControlvsMild
NAA50	1.81430345089398e-11	-0.270596	0.671	0.712	4.8547131739021e-07	Cycling_GCB	ControlvsMild
BCAT1	4.2383108588541e-16	-0.271155	0.175	0.278	1.13408721961218e-11	Cycling_GCB	ControlvsMild
IKZF1	5.82884066012209e-08	-0.273143	0.639	0.679	0.00155968118383547	Cycling_GCB	ControlvsMild
HSP90AB1	1.45950257572565e-11	-0.273457	0.913	0.928	3.90533699212668e-07	Cycling_GCB	ControlvsMild
ARHGEF7	1.71680499356402e-11	-0.275558	0.574	0.636	4.59382680177861e-07	Cycling_GCB	ControlvsMild
ZNF318	4.02123001097427e-15	-0.277301	0.322	0.429	1.0760007263365e-10	Cycling_GCB	ControlvsMild
MIR3681HG	2.41028947470942e-09	-0.277503	0.281	0.356	6.44945257642748e-05	Cycling_GCB	ControlvsMild
TSPAN13	3.22113279806526e-09	-0.278408	0.346	0.416	8.61910714106303e-05	Cycling_GCB	ControlvsMild
MIR181A1HG	2.08025130948447e-08	-0.279145	0.471	0.541	0.000556633645391854	Cycling_GCB	ControlvsMild
CNN2	4.99081333106725e-12	-0.28163	0.604	0.669	1.33544183112697e-07	Cycling_GCB	ControlvsMild
CEP55	1.43719055560782e-10	-0.285316	0.231	0.312	3.84563448869539e-06	Cycling_GCB	ControlvsMild
USP38	5.67687011229355e-11	-0.285527	0.19	0.271	1.51901690464751e-06	Cycling_GCB	ControlvsMild
SMAP2	1.33153843828281e-08	-0.285793	0.802	0.789	0.000356293055315715	Cycling_GCB	ControlvsMild
CCDC117	6.80466294996106e-20	-0.289863	0.236	0.361	1.82079171215058e-15	Cycling_GCB	ControlvsMild
RCSD1	3.45786375141509e-12	-0.289891	0.671	0.743	9.25255182603649e-08	Cycling_GCB	ControlvsMild
HNRNPA2B1	2.17844619558873e-37	-0.290463	0.969	0.972	5.82908633015631e-33	Cycling_GCB	ControlvsMild
ABHD3	5.12696560767284e-07	-0.292309	0.413	0.472	0.013718734573011	Cycling_GCB	ControlvsMild
CCSER1	3.23734357156193e-11	-0.292403	0.217	0.302	8.66248392878542e-07	Cycling_GCB	ControlvsMild
HMGCS1	4.26462698360984e-11	-0.293589	0.321	0.411	1.14112888827432e-06	Cycling_GCB	ControlvsMild
FAM126A	1.88286417520529e-09	-0.296102	0.36	0.438	5.03816796001432e-05	Cycling_GCB	ControlvsMild
USP9Y	2.18184243029456e-10	-0.29613	0.231	0.315	5.83817397498219e-06	Cycling_GCB	ControlvsMild
PRKACB	6.7174955764201e-09	-0.300211	0.363	0.439	0.000179746746633849	Cycling_GCB	ControlvsMild
LMO2	6.98019470838131e-15	-0.302519	0.287	0.39	1.86776050006867e-10	Cycling_GCB	ControlvsMild
AC016168.2	1.76890863072193e-08	-0.304727	0.3	0.37	0.000473324571408574	Cycling_GCB	ControlvsMild
SDCBP	1.03710241275979e-10	-0.305095	0.438	0.517	2.77507863606264e-06	Cycling_GCB	ControlvsMild
CR1	4.33406346369087e-08	-0.306738	0.343	0.41	0.0011597087016144	Cycling_GCB	ControlvsMild
HSPE1	2.14686140082133e-07	-0.307967	0.63	0.671	0.00574457173631771	Cycling_GCB	ControlvsMild
TLR10	1.4860274851887e-12	-0.308241	0.261	0.352	3.97631234486791e-08	Cycling_GCB	ControlvsMild
STRBP	4.59583407577791e-16	-0.310673	0.625	0.701	1.22975328199665e-11	Cycling_GCB	ControlvsMild
ELL2	1.79246393973659e-10	-0.317673	0.332	0.422	4.79627500994717e-06	Cycling_GCB	ControlvsMild
MT-ND4	5.87273673221151e-19	-0.317675	0.479	0.624	1.57142689480516e-14	Cycling_GCB	ControlvsMild
SEMA4D	3.03944757435651e-12	-0.317848	0.276	0.368	8.13295381946316e-08	Cycling_GCB	ControlvsMild
CAB39L	5.61399874652448e-14	-0.318097	0.172	0.264	1.50219378459502e-09	Cycling_GCB	ControlvsMild
HSPD1	3.4785935659698e-18	-0.326302	0.808	0.853	9.308020663822e-14	Cycling_GCB	ControlvsMild
APAF1	2.93918264812356e-16	-0.332778	0.255	0.36	7.86466492984903e-12	Cycling_GCB	ControlvsMild
CR2	1.62266972759323e-16	-0.334622	0.431	0.54	4.34193965709397e-12	Cycling_GCB	ControlvsMild
MT-ATP6	5.74261103231426e-22	-0.336795	0.538	0.712	1.53660786002665e-17	Cycling_GCB	ControlvsMild
LBH	1.8298783942464e-11	-0.345951	0.355	0.436	4.89638860732451e-07	Cycling_GCB	ControlvsMild
MT-ND5	2.10729657777403e-28	-0.347241	0.594	0.797	5.63870418280774e-24	Cycling_GCB	ControlvsMild
HSPA4	1.74643639701011e-21	-0.349891	0.631	0.706	4.67311451111965e-17	Cycling_GCB	ControlvsMild
EPSTI1	1.96106620333301e-12	-0.350433	0.298	0.39	5.24742094687848e-08	Cycling_GCB	ControlvsMild
BAG2	3.98844457775578e-08	-0.355124	0.242	0.303	0.00106722800011589	Cycling_GCB	ControlvsMild
EIF2AK3	1.34596214823919e-14	-0.357444	0.521	0.597	3.60152551625843e-10	Cycling_GCB	ControlvsMild
APOLD1	4.13114417874796e-11	-0.357753	0.304	0.387	1.10541155934938e-06	Cycling_GCB	ControlvsMild
GGA2	2.05994207256909e-27	-0.371423	0.789	0.828	5.51199299778036e-23	Cycling_GCB	ControlvsMild
IER2	2.60134691882525e-13	-0.371469	0.415	0.511	6.9606840853926e-09	Cycling_GCB	ControlvsMild
CDV3	1.68984332911971e-15	-0.373636	0.499	0.581	4.52168278005853e-11	Cycling_GCB	ControlvsMild
LINC00426	1.07128626556649e-25	-0.373759	0.23	0.372	2.86654778940281e-21	Cycling_GCB	ControlvsMild
TPI1	6.5613813800753e-22	-0.392673	0.806	0.854	1.75569442968055e-17	Cycling_GCB	ControlvsMild
PELI1	2.00223071462984e-19	-0.395684	0.595	0.682	5.35756894620651e-15	Cycling_GCB	ControlvsMild
MT-ND2	2.69279176322963e-25	-0.395864	0.46	0.637	7.20537220004983e-21	Cycling_GCB	ControlvsMild
TRAF5	9.31788481401469e-22	-0.398675	0.406	0.535	2.49327961853405e-17	Cycling_GCB	ControlvsMild
CDC42EP3	1.07102345775309e-19	-0.399804	0.239	0.357	2.86584456825573e-15	Cycling_GCB	ControlvsMild
CHORDC1	2.31098351471818e-19	-0.402964	0.477	0.583	6.18372968868291e-15	Cycling_GCB	ControlvsMild
P2RX5	8.26065856624748e-20	-0.403336	0.481	0.59	2.2103870191565e-15	Cycling_GCB	ControlvsMild
HDAC9	1.08700559129016e-13	-0.406621	0.523	0.608	2.90860956117421e-09	Cycling_GCB	ControlvsMild
TSPYL2	1.38549447861038e-15	-0.409832	0.209	0.312	3.70730612586566e-11	Cycling_GCB	ControlvsMild
MX1	1.9464787885544e-14	-0.412164	0.327	0.421	5.20838794241387e-10	Cycling_GCB	ControlvsMild
MT-ATP8	8.38688048371261e-21	-0.414484	0.295	0.429	2.24416147983182e-16	Cycling_GCB	ControlvsMild
MT-ND1	3.78827179520794e-26	-0.422111	0.454	0.61	1.01366576696174e-21	Cycling_GCB	ControlvsMild
TXNDC16	4.68759824493347e-14	-0.42326	0.291	0.382	1.2543075383793e-09	Cycling_GCB	ControlvsMild
RSRP1	2.73984720948706e-16	-0.425526	0.665	0.733	7.33128316314548e-12	Cycling_GCB	ControlvsMild
SGK1	1.0466092765492e-12	-0.427891	0.473	0.56	2.80051710219034e-08	Cycling_GCB	ControlvsMild
CACYBP	2.32739989801015e-18	-0.428458	0.581	0.644	6.22765664709556e-14	Cycling_GCB	ControlvsMild
RPS4Y1	2.22253275242339e-28	-0.442583	0.405	0.57	5.94705313893451e-24	Cycling_GCB	ControlvsMild
FOS	6.22578915578737e-20	-0.474986	0.604	0.668	1.66589666230559e-15	Cycling_GCB	ControlvsMild
IFRD1	3.85848587082267e-21	-0.483382	0.337	0.459	1.03245364931473e-16	Cycling_GCB	ControlvsMild
GADD45B	7.17446136676424e-10	-0.494458	0.528	0.585	1.91974237251877e-05	Cycling_GCB	ControlvsMild
DDIT4	2.69845915409514e-18	-0.517491	0.249	0.36	7.22053700452779e-14	Cycling_GCB	ControlvsMild
FAM241A	7.97090065572945e-18	-0.546427	0.348	0.457	2.13285359746009e-13	Cycling_GCB	ControlvsMild
MT-CYB	1.3522280193462e-33	-0.580835	0.612	0.739	3.61829173416655e-29	Cycling_GCB	ControlvsMild
DNAJA1	7.91449135440657e-40	-0.595422	0.62	0.717	2.11775959661211e-35	Cycling_GCB	ControlvsMild
HSPA8	3.35577483812547e-71	-0.64934	0.895	0.928	8.97938231185613e-67	Cycling_GCB	ControlvsMild
LINC01619	2.61565606319387e-25	-0.654967	0.248	0.377	6.99897249389415e-21	Cycling_GCB	ControlvsMild
MT-CO1	1.96698405425955e-51	-0.671329	0.909	0.952	5.26325593238771e-47	Cycling_GCB	ControlvsMild
CCDC200	7.52531603087086e-60	-0.671967	0.117	0.325	2.01362406354043e-55	Cycling_GCB	ControlvsMild
HLA-DRB5	3.99948395024493e-72	-0.676822	0.829	0.912	1.07018191540654e-67	Cycling_GCB	ControlvsMild
ID3	3.13761762429347e-18	-0.678418	0.33	0.425	8.39563723908446e-14	Cycling_GCB	ControlvsMild
PPP1R15A	1.34067682640685e-42	-0.713434	0.439	0.599	3.58738305209946e-38	Cycling_GCB	ControlvsMild
MT-ND4L	1.03967087665231e-61	-0.719905	0.584	0.809	2.78195133174624e-57	Cycling_GCB	ControlvsMild
MT-CO2	9.6966539831805e-51	-0.798752	0.723	0.837	2.59463067281944e-46	Cycling_GCB	ControlvsMild
JUN	3.6701340065935e-33	-0.854537	0.309	0.466	9.82054457484289e-29	Cycling_GCB	ControlvsMild
HSPH1	4.2653107500191e-94	-1.18357	0.565	0.763	1.14131185049011e-89	Cycling_GCB	ControlvsMild
HLA-DQA2	5.24721600760934e-170	-1.22641	0.17	0.577	1.40405005931611e-165	Cycling_GCB	ControlvsMild
HSPA1B	4.36839510876601e-104	-1.33879	0.104	0.396	1.16889516320361e-99	Cycling_GCB	ControlvsMild
HSPA1A	1.55354548144604e-109	-1.39421	0.066	0.354	4.15697699925331e-105	Cycling_GCB	ControlvsMild
DNAJB1	2.87998571428125e-106	-1.48612	0.332	0.623	7.70626577427376e-102	Cycling_GCB	ControlvsMild
IGLV1-51	3.35238470219735e-168	3.64561706684819	0.504	0.21	8.97031098613967e-164	Cycling_Intermediate_B	ControlvsMild
IGLC2	8.36659987594593e-227	3.51784508649994	0.515	0.172	2.23873479480561e-222	Cycling_Intermediate_B	ControlvsMild
IGHG2	1.56382643384479e-238	2.77840436044646	0.338	0.031	4.1844867716819e-234	Cycling_Intermediate_B	ControlvsMild
IGKC	1.11266415643114e-176	2.68779918712809	0.782	0.571	2.97726674977844e-172	Cycling_Intermediate_B	ControlvsMild
IGLV3-1	1.87201705350972e-136	2.6415090493049	0.362	0.11	5.0091432317813e-132	Cycling_Intermediate_B	ControlvsMild
IGLC3	4.05535903302689e-149	2.33817796650325	0.366	0.106	1.08513297005733e-144	Cycling_Intermediate_B	ControlvsMild
IGLC1	3.0870176394195e-158	2.22229892930227	0.401	0.123	8.26024179955871e-154	Cycling_Intermediate_B	ControlvsMild
IGLV3-25	8.7620841944833e-92	2.1339125631893	0.404	0.175	2.34455848875984e-87	Cycling_Intermediate_B	ControlvsMild
IGHG3	4.59095987968895e-173	2.02173779512341	0.397	0.109	1.22844904460717e-168	Cycling_Intermediate_B	ControlvsMild
IGHV4-61	1.79825600205527e-161	1.82661406373666	0.319	0.06	4.81177341029948e-157	Cycling_Intermediate_B	ControlvsMild
IGHV4-39	1.48411066976943e-96	1.81452896594929	0.432	0.218	3.97118333016905e-92	Cycling_Intermediate_B	ControlvsMild
IGLV1-40	1.00469763692559e-32	1.6420678867519	0.435	0.337	2.68836993688549e-28	Cycling_Intermediate_B	ControlvsMild
IGHV4-59	6.79210600911471e-69	1.58557824378259	0.294	0.129	1.81743172591892e-64	Cycling_Intermediate_B	ControlvsMild
IGHV3-23	7.50951605470652e-108	1.55163379977115	0.479	0.247	2.00939630591837e-103	Cycling_Intermediate_B	ControlvsMild
IGHG1	1.47608852304462e-135	1.5348164026003	0.574	0.318	3.94971766996279e-131	Cycling_Intermediate_B	ControlvsMild
IGHV4-31	1.13645765352284e-56	1.49921597688714	0.262	0.112	3.04093338929642e-52	Cycling_Intermediate_B	ControlvsMild
IGLV2-23	5.92467129513461e-56	1.35465086757754	0.273	0.122	1.58532354515212e-51	Cycling_Intermediate_B	ControlvsMild
IGHV3-7	3.03640147193101e-72	1.28431368713114	0.336	0.148	8.124803058593e-68	Cycling_Intermediate_B	ControlvsMild
IGHA1	4.26706289359414e-71	1.26523764761238	0.532	0.353	1.14178068906792e-66	Cycling_Intermediate_B	ControlvsMild
HIST1H2AI	3.56366456956126e-130	1.24608336149352	0.291	0.063	9.53565365523201e-126	Cycling_Intermediate_B	ControlvsMild
NR4A2	2.61606240406675e-120	1.11847050679813	0.484	0.222	7.0000597808018e-116	Cycling_Intermediate_B	ControlvsMild
IGLV1-44	1.83971536404949e-34	1.07445551182666	0.421	0.293	4.92271037112362e-30	Cycling_Intermediate_B	ControlvsMild
ZNF804A	1.86326915208462e-79	0.964890907943142	0.378	0.172	4.98573559714803e-75	Cycling_Intermediate_B	ControlvsMild
IGHV3-30	5.82713076036516e-20	0.874746671550133	0.358	0.273	1.55922364885851e-15	Cycling_Intermediate_B	ControlvsMild
NR3C1	1.30006194984139e-107	0.847197586892765	0.712	0.518	3.4787057653856e-103	Cycling_Intermediate_B	ControlvsMild
NR4A3	1.16971841217011e-55	0.834735676667388	0.376	0.212	3.12993252728479e-51	Cycling_Intermediate_B	ControlvsMild
CREM	2.06517559834356e-72	0.827749923854347	0.517	0.326	5.52599686604769e-68	Cycling_Intermediate_B	ControlvsMild
HLA-B	3.80252470987136e-167	0.78617506565552	0.913	0.784	1.01747956186738e-162	Cycling_Intermediate_B	ControlvsMild
DLEU2	5.73603584827037e-96	0.784855967051668	0.718	0.547	1.53484847228019e-91	Cycling_Intermediate_B	ControlvsMild
ZNF331	3.18540054643479e-70	0.76216912670757	0.58	0.398	8.52349478215022e-66	Cycling_Intermediate_B	ControlvsMild
FAM111B	4.56393600069833e-47	0.761739289131064	0.252	0.116	1.22121799506686e-42	Cycling_Intermediate_B	ControlvsMild
PCBP3	5.54868566541691e-47	0.747291496925442	0.284	0.141	1.48471731035226e-42	Cycling_Intermediate_B	ControlvsMild
DENND4A	2.57445750561622e-89	0.737580957880226	0.715	0.541	6.88873339352788e-85	Cycling_Intermediate_B	ControlvsMild
SIK3	1.50593478701709e-63	0.736309775305194	0.573	0.397	4.02958030310032e-59	Cycling_Intermediate_B	ControlvsMild
PDE4D	1.00235038073804e-78	0.728780684553879	0.697	0.536	2.68208914877885e-74	Cycling_Intermediate_B	ControlvsMild
CXCR4	3.42850201040206e-53	0.728521079175901	0.512	0.36	9.17398567943384e-49	Cycling_Intermediate_B	ControlvsMild
RUNX1	2.09825532203656e-43	0.700062608429452	0.421	0.275	5.61451159070542e-39	Cycling_Intermediate_B	ControlvsMild
RAPGEF5	4.64860487907578e-42	0.698349114876123	0.401	0.253	1.2438736935431e-37	Cycling_Intermediate_B	ControlvsMild
HIST2H2AC	1.84720169736886e-41	0.693242562105057	0.31	0.17	4.94274230181961e-37	Cycling_Intermediate_B	ControlvsMild
SLC2A3	1.54769871176499e-46	0.688189873534611	0.507	0.368	4.14133221294075e-42	Cycling_Intermediate_B	ControlvsMild
GPR183	3.22140404568404e-44	0.686897930387272	0.423	0.273	8.61983294544136e-40	Cycling_Intermediate_B	ControlvsMild
HIVEP1	1.34428822168787e-36	0.676320258734553	0.344	0.213	3.59704642359239e-32	Cycling_Intermediate_B	ControlvsMild
EXT1	6.34997780548609e-37	0.668640860375783	0.391	0.257	1.69912706119197e-32	Cycling_Intermediate_B	ControlvsMild
TTC3	4.11389346056634e-41	0.654776528267291	0.432	0.288	1.10079561217834e-36	Cycling_Intermediate_B	ControlvsMild
HIST1H1C	1.72367467066358e-53	0.635305242674937	0.598	0.449	4.6122086837616e-49	Cycling_Intermediate_B	ControlvsMild
NFAT5	1.89742698885542e-46	0.627477867995509	0.529	0.376	5.07713513677935e-42	Cycling_Intermediate_B	ControlvsMild
CAMK4	1.71863543218283e-29	0.626914401133678	0.3	0.187	4.59872468943483e-25	Cycling_Intermediate_B	ControlvsMild
MAP4K4	1.39941216380414e-47	0.614429568356218	0.606	0.461	3.74454706790711e-43	Cycling_Intermediate_B	ControlvsMild
LPP	2.09134735138021e-53	0.604308405336483	0.765	0.678	5.59602724282317e-49	Cycling_Intermediate_B	ControlvsMild
P2RY8	3.48812535369943e-27	0.601233714818565	0.375	0.266	9.33352582142894e-23	Cycling_Intermediate_B	ControlvsMild
HLA-DQA1	3.23991981670723e-61	0.599712533135329	0.712	0.583	8.66937744554522e-57	Cycling_Intermediate_B	ControlvsMild
RPS26	2.4021342529764e-45	0.589378824417032	0.691	0.627	6.42763083411426e-41	Cycling_Intermediate_B	ControlvsMild
VIM	1.24748978304501e-33	0.586054686741396	0.507	0.392	3.33803316147185e-29	Cycling_Intermediate_B	ControlvsMild
YPEL5	2.21735784328943e-34	0.568749958401079	0.493	0.368	5.93320611707385e-30	Cycling_Intermediate_B	ControlvsMild
BACH2	5.67631349980291e-102	0.563672306788182	0.953	0.903	1.51886796627726e-97	Cycling_Intermediate_B	ControlvsMild
ATP8A1	3.73454980926884e-33	0.562715825170919	0.475	0.35	9.99290837964155e-29	Cycling_Intermediate_B	ControlvsMild
ATP2B1	1.96768904793439e-40	0.560604978115066	0.592	0.464	5.26514235446284e-36	Cycling_Intermediate_B	ControlvsMild
EBF1	3.0887020253854e-67	0.557915779002963	0.833	0.728	8.26474887952625e-63	Cycling_Intermediate_B	ControlvsMild
NFKB1	6.0590860276352e-39	0.552019800667229	0.612	0.482	1.62129023927463e-34	Cycling_Intermediate_B	ControlvsMild
LYZ	1.61186009576369e-13	0.542445271475631	0.282	0.218	4.31301524424448e-09	Cycling_Intermediate_B	ControlvsMild
PFKFB3	9.55075489908347e-24	0.54196602784683	0.272	0.172	2.55559099589675e-19	Cycling_Intermediate_B	ControlvsMild
RANBP2	9.74570811146147e-30	0.540578224509089	0.465	0.353	2.60775657646486e-25	Cycling_Intermediate_B	ControlvsMild
ZHX2	8.82253508718798e-27	0.531096240906551	0.455	0.35	2.36073393862976e-22	Cycling_Intermediate_B	ControlvsMild
ZFP36	1.90529951275656e-27	0.530160337182032	0.454	0.346	5.098200436234e-23	Cycling_Intermediate_B	ControlvsMild
KCNQ5	7.7257088917778e-31	0.529499630085967	0.475	0.349	2.0672451852619e-26	Cycling_Intermediate_B	ControlvsMild
SEL1L3	8.05479960804537e-31	0.528047295668004	0.53	0.416	2.15530327912078e-26	Cycling_Intermediate_B	ControlvsMild
BRAF	6.92048361957035e-29	0.525057008001231	0.439	0.32	1.85178300692463e-24	Cycling_Intermediate_B	ControlvsMild
KLHL5	1.77790930538608e-31	0.521198431610908	0.493	0.374	4.75732971935207e-27	Cycling_Intermediate_B	ControlvsMild
PTPN22	1.87977721780596e-25	0.519175477857369	0.333	0.224	5.02990787940519e-21	Cycling_Intermediate_B	ControlvsMild
ESYT2	6.28786673328836e-22	0.516360852615986	0.338	0.24	1.6825073804933e-17	Cycling_Intermediate_B	ControlvsMild
RALGAPA1	6.17797020725067e-26	0.511612134778817	0.381	0.27	1.65310126805614e-21	Cycling_Intermediate_B	ControlvsMild
FAAH2	8.72777739080447e-18	0.510958983164897	0.307	0.223	2.33537867423146e-13	Cycling_Intermediate_B	ControlvsMild
IQGAP2	1.24271835241225e-21	0.508570482880744	0.289	0.192	3.3252657673847e-17	Cycling_Intermediate_B	ControlvsMild
CDK17	2.0117594816589e-21	0.506172063078796	0.34	0.244	5.38306602102287e-17	Cycling_Intermediate_B	ControlvsMild
DDX3X	3.25191558342584e-29	0.504840933441668	0.498	0.38	8.70147571813086e-25	Cycling_Intermediate_B	ControlvsMild
SKAP1	7.38918208290553e-22	0.503945529658546	0.369	0.273	1.97719734174386e-17	Cycling_Intermediate_B	ControlvsMild
NFE2L2	3.1358241351123e-18	0.503942087836396	0.29	0.206	8.39083822073349e-14	Cycling_Intermediate_B	ControlvsMild
KLF12	5.07751491068243e-26	0.49349615057558	0.462	0.354	1.35864143980041e-21	Cycling_Intermediate_B	ControlvsMild
PITPNC1	2.36781151942867e-21	0.49271043807461	0.392	0.297	6.33579006368724e-17	Cycling_Intermediate_B	ControlvsMild
LY9	1.7868369824839e-27	0.486076344365867	0.495	0.382	4.78121839773042e-23	Cycling_Intermediate_B	ControlvsMild
ALG13	1.22356789388936e-16	0.483250715616688	0.313	0.233	3.27402297046915e-12	Cycling_Intermediate_B	ControlvsMild
MKI67	2.98711838461897e-23	0.48075726987354	0.38	0.274	7.99293137356343e-19	Cycling_Intermediate_B	ControlvsMild
TMSB4X	4.82294196639767e-105	0.472421081651187	0.982	0.95	1.29052281136869e-100	Cycling_Intermediate_B	ControlvsMild
RFX3	6.32985461236809e-19	0.454748578942469	0.391	0.304	1.69374249717745e-14	Cycling_Intermediate_B	ControlvsMild
HIST1H1E	1.4843502918421e-50	0.449273553438585	0.882	0.831	3.97182451091109e-46	Cycling_Intermediate_B	ControlvsMild
FOS	3.80147207201986e-24	0.447283425825174	0.729	0.678	1.01719789703107e-19	Cycling_Intermediate_B	ControlvsMild
CYBA	4.02142360036369e-22	0.44389887180074	0.497	0.403	1.07605252698532e-17	Cycling_Intermediate_B	ControlvsMild
USP9X	3.93108694608311e-17	0.442624213097979	0.377	0.292	1.05188024503292e-12	Cycling_Intermediate_B	ControlvsMild
MCL1	6.36734473521287e-20	0.441247932898286	0.413	0.317	1.70377410424826e-15	Cycling_Intermediate_B	ControlvsMild
TPT1	3.93998881499549e-108	0.440740578365843	0.979	0.956	1.05426220711649e-103	Cycling_Intermediate_B	ControlvsMild
SIPA1L1	3.8284311063887e-34	0.437120652901065	0.73	0.631	1.02441159544749e-29	Cycling_Intermediate_B	ControlvsMild
HERC1	1.15588898044607e-19	0.436218080588703	0.425	0.334	3.09292773387761e-15	Cycling_Intermediate_B	ControlvsMild
MAML2	3.41292697263035e-14	0.43586179984704	0.343	0.273	9.1323099933643e-10	Cycling_Intermediate_B	ControlvsMild
TIPARP	1.43682050658854e-16	0.435248549940508	0.277	0.193	3.84464431152962e-12	Cycling_Intermediate_B	ControlvsMild
ARHGAP25	1.05581276073985e-18	0.429557673411379	0.46	0.378	2.82514378518769e-14	Cycling_Intermediate_B	ControlvsMild
HIVEP2	1.47487428521755e-17	0.426554089092503	0.452	0.372	3.94646861238511e-13	Cycling_Intermediate_B	ControlvsMild
MBP	1.14927726917146e-17	0.426241842721342	0.426	0.346	3.07523611684899e-13	Cycling_Intermediate_B	ControlvsMild
RUBCNL	1.90784345892743e-16	0.425222620826611	0.45	0.375	5.10500752739801e-12	Cycling_Intermediate_B	ControlvsMild
SYNE2	1.2371887722395e-27	0.423017745905582	0.626	0.536	3.31046971675846e-23	Cycling_Intermediate_B	ControlvsMild
PPP2R5C	1.54693121088665e-19	0.42152905272864	0.52	0.436	4.13927853409051e-15	Cycling_Intermediate_B	ControlvsMild
ITFG1	3.19656786098902e-14	0.421339398609245	0.275	0.202	8.55337628243442e-10	Cycling_Intermediate_B	ControlvsMild
CTNNB1	2.24440232086216e-14	0.418508247079626	0.276	0.203	6.00557173016296e-10	Cycling_Intermediate_B	ControlvsMild
CALR	1.97248039635475e-14	0.418018396443034	0.343	0.27	5.27796304456603e-10	Cycling_Intermediate_B	ControlvsMild
ZBTB20	6.69853542682362e-23	0.415271576299983	0.594	0.513	1.79239410950946e-18	Cycling_Intermediate_B	ControlvsMild
RUBCN	7.89986978235737e-15	0.411635680425877	0.274	0.197	2.11384715636318e-10	Cycling_Intermediate_B	ControlvsMild
DHX9	1.69210120298835e-13	0.411366539330142	0.327	0.255	4.52772439895624e-09	Cycling_Intermediate_B	ControlvsMild
RHOH	1.99029271230049e-34	0.411217566961773	0.785	0.703	5.32562523957366e-30	Cycling_Intermediate_B	ControlvsMild
SFPQ	6.41868092218091e-20	0.410100607970769	0.521	0.437	1.71751064115717e-15	Cycling_Intermediate_B	ControlvsMild
FAF1	4.26818539180219e-16	0.406674146384465	0.371	0.284	1.14208104713843e-11	Cycling_Intermediate_B	ControlvsMild
ITPR2	2.79050036389737e-19	0.40022172330685	0.551	0.483	7.46682087371658e-15	Cycling_Intermediate_B	ControlvsMild
EEF2	3.21439022214887e-23	0.397889656112182	0.628	0.544	8.60106535642596e-19	Cycling_Intermediate_B	ControlvsMild
IGHM	5.40395490018033e-08	0.397640728470111	0.355	0.308	0.00144599025219025	Cycling_Intermediate_B	ControlvsMild
TET2	4.38773274185888e-12	0.397413796772247	0.347	0.284	1.1740695270666e-07	Cycling_Intermediate_B	ControlvsMild
EML4	4.22958798631434e-25	0.396275084347908	0.612	0.513	1.13175315337799e-20	Cycling_Intermediate_B	ControlvsMild
ETV6	5.41814897555004e-13	0.396094256816977	0.33	0.26	1.44978830287768e-08	Cycling_Intermediate_B	ControlvsMild
ATP1B3	9.3768702490312e-14	0.39437006787104	0.335	0.261	2.50906294123577e-09	Cycling_Intermediate_B	ControlvsMild
RPL13A	3.81430961444526e-48	0.392878963464925	0.888	0.827	1.02063296663326e-43	Cycling_Intermediate_B	ControlvsMild
PRRC2C	1.83611140154415e-21	0.391349339806287	0.553	0.463	4.91306688825185e-17	Cycling_Intermediate_B	ControlvsMild
BTBD9	3.46055860744818e-11	0.390994500641433	0.304	0.239	9.25976272180983e-07	Cycling_Intermediate_B	ControlvsMild
ASCC3	6.00465235739074e-13	0.390206037131305	0.277	0.206	1.60672487779062e-08	Cycling_Intermediate_B	ControlvsMild
SESN3	2.23496167446411e-23	0.390171457250754	0.669	0.587	5.98031044853106e-19	Cycling_Intermediate_B	ControlvsMild
2025-03-06	5.80365085293393e-16	0.389744885450607	0.349	0.263	1.55294089522806e-11	Cycling_Intermediate_B	ControlvsMild
KAT6A	6.21165761449413e-13	0.387919164662138	0.349	0.279	1.66211534448634e-08	Cycling_Intermediate_B	ControlvsMild
SMC1A	1.71943400524509e-11	0.386752163529003	0.252	0.188	4.60086151123482e-07	Cycling_Intermediate_B	ControlvsMild
KDM6A	5.87248025160551e-11	0.385701663016478	0.289	0.226	1.5713582657246e-06	Cycling_Intermediate_B	ControlvsMild
VPS37B	8.95290034582892e-12	0.384411144066601	0.328	0.265	2.3956170745369e-07	Cycling_Intermediate_B	ControlvsMild
HELZ	2.4316290645506e-12	0.383872960277218	0.301	0.231	6.50655305092449e-08	Cycling_Intermediate_B	ControlvsMild
GOLGA4	1.62543989572364e-11	0.382790171421073	0.34	0.278	4.34935207297733e-07	Cycling_Intermediate_B	ControlvsMild
MAPK8	1.93631543075284e-10	0.382616234112331	0.316	0.255	5.18119282960845e-06	Cycling_Intermediate_B	ControlvsMild
FYB1	2.81481795151198e-10	0.381210973108879	0.251	0.193	7.53188987465575e-06	Cycling_Intermediate_B	ControlvsMild
ZSWIM6	2.6010905403338e-14	0.380992168462988	0.449	0.38	6.95999806782517e-10	Cycling_Intermediate_B	ControlvsMild
GNA13	1.79950000362977e-12	0.380951412009018	0.343	0.273	4.81510210971253e-08	Cycling_Intermediate_B	ControlvsMild
RPL37A	1.34832630042596e-21	0.37888051643219	0.614	0.543	3.60785151467979e-17	Cycling_Intermediate_B	ControlvsMild
RFTN1	6.67279840086765e-26	0.378867732609597	0.694	0.625	1.78550739610416e-21	Cycling_Intermediate_B	ControlvsMild
SSBP2	1.49870493223741e-16	0.377773874716131	0.501	0.423	4.01023465768085e-12	Cycling_Intermediate_B	ControlvsMild
KHDRBS1	7.48372681754121e-12	0.377659970308971	0.342	0.277	2.00249562183768e-07	Cycling_Intermediate_B	ControlvsMild
CLTC	1.06343301930602e-16	0.377594863885106	0.447	0.368	2.84553407305905e-12	Cycling_Intermediate_B	ControlvsMild
TNFRSF13C	5.46623993482059e-13	0.375545535471691	0.401	0.332	1.46265648175929e-08	Cycling_Intermediate_B	ControlvsMild
FBXO11	3.00923297753474e-14	0.374616790774744	0.432	0.357	8.05210560128745e-10	Cycling_Intermediate_B	ControlvsMild
CCDC91	9.01550825398151e-11	0.373973408130254	0.324	0.264	2.41236969860037e-06	Cycling_Intermediate_B	ControlvsMild
NCOA3	1.97729055574642e-22	0.373724314830284	0.645	0.568	5.29083406906626e-18	Cycling_Intermediate_B	ControlvsMild
SPEN	7.03576887098723e-12	0.373472308477317	0.272	0.205	1.88263103449876e-07	Cycling_Intermediate_B	ControlvsMild
MCTP2	9.08405436006754e-14	0.373057612732969	0.36	0.282	2.43071126566687e-09	Cycling_Intermediate_B	ControlvsMild
CCNL1	1.12631152298818e-12	0.371855959211604	0.391	0.324	3.01378437321176e-08	Cycling_Intermediate_B	ControlvsMild
JUNB	2.18999015131572e-13	0.368882540538146	0.428	0.357	5.85997564689059e-09	Cycling_Intermediate_B	ControlvsMild
TRPS1	1.35347663849538e-11	0.368432012183435	0.328	0.262	3.62163278928593e-07	Cycling_Intermediate_B	ControlvsMild
MEF2C	1.304379182757e-31	0.367859307962423	0.8	0.732	3.49025781722119e-27	Cycling_Intermediate_B	ControlvsMild
PHIP	3.32769943757956e-11	0.367413018835511	0.348	0.287	8.90425815507539e-07	Cycling_Intermediate_B	ControlvsMild
CHD1	8.56537063151318e-17	0.367363548081754	0.5	0.423	2.2919218735803e-12	Cycling_Intermediate_B	ControlvsMild
RNF138	3.5793330788912e-10	0.363393296192386	0.258	0.199	9.57757945249706e-06	Cycling_Intermediate_B	ControlvsMild
ATM	1.17952705315429e-14	0.362855116884897	0.484	0.414	3.15617848883024e-10	Cycling_Intermediate_B	ControlvsMild
MALT1	1.81791906186407e-12	0.359884140571698	0.407	0.341	4.86438782573587e-08	Cycling_Intermediate_B	ControlvsMild
KIF5B	7.37958015340597e-11	0.358009391433615	0.28	0.216	1.97462805744837e-06	Cycling_Intermediate_B	ControlvsMild
PDE3B	6.05232160135093e-11	0.355411664886951	0.376	0.315	1.61948021408948e-06	Cycling_Intermediate_B	ControlvsMild
FNBP1	1.42577029692627e-19	0.355357048662007	0.633	0.562	3.8150761605153e-15	Cycling_Intermediate_B	ControlvsMild
ZEB1	2.91962111900778e-12	0.353261623974436	0.496	0.436	7.81232219024102e-08	Cycling_Intermediate_B	ControlvsMild
SKIL	1.28499358049593e-11	0.3529241793198	0.407	0.343	3.43838582269102e-07	Cycling_Intermediate_B	ControlvsMild
PLCG2	2.58225329613045e-12	0.352772875074112	0.535	0.486	6.90959336978585e-08	Cycling_Intermediate_B	ControlvsMild
RASGEF1B	9.70691639797422e-15	0.352632314618949	0.528	0.461	2.59737668976994e-10	Cycling_Intermediate_B	ControlvsMild
CLIC4	3.38295977245987e-14	0.352525617881391	0.418	0.34	9.05212375914813e-10	Cycling_Intermediate_B	ControlvsMild
TCF4	1.76640240534323e-17	0.349571996746512	0.627	0.563	4.72653955621741e-13	Cycling_Intermediate_B	ControlvsMild
MANBA	7.06002331603614e-11	0.349231439236522	0.34	0.278	1.88912103890495e-06	Cycling_Intermediate_B	ControlvsMild
GPCPD1	2.53120411921232e-12	0.349024871419938	0.468	0.413	6.77299598218833e-08	Cycling_Intermediate_B	ControlvsMild
PRKDC	6.07209493755038e-12	0.348148583926625	0.419	0.356	1.62477116338973e-07	Cycling_Intermediate_B	ControlvsMild
MAN1A1	5.57953645145689e-11	0.347804101814397	0.419	0.362	1.49297236368083e-06	Cycling_Intermediate_B	ControlvsMild
NCOA7	3.04365873267438e-10	0.344882323821126	0.305	0.245	8.1442220368901e-06	Cycling_Intermediate_B	ControlvsMild
TUT4	4.33537795662048e-14	0.344566623248036	0.45	0.38	1.16006043363251e-09	Cycling_Intermediate_B	ControlvsMild
MKLN1	1.84802706498251e-10	0.34238805160214	0.333	0.271	4.94495082048021e-06	Cycling_Intermediate_B	ControlvsMild
SORL1	7.72976831493083e-09	0.341749843598053	0.252	0.197	0.000206833140570919	Cycling_Intermediate_B	ControlvsMild
PAN3	1.25982773901838e-10	0.34156007851134	0.385	0.323	3.37104706406538e-06	Cycling_Intermediate_B	ControlvsMild
ASH1L	5.56066761300466e-12	0.341542393607123	0.422	0.361	1.48792343988779e-07	Cycling_Intermediate_B	ControlvsMild
DHFR	1.07750059597463e-12	0.341501538788046	0.493	0.424	2.88317609470891e-08	Cycling_Intermediate_B	ControlvsMild
ALCAM	1.98184057535711e-09	0.341430835275529	0.305	0.247	5.30300901154055e-05	Cycling_Intermediate_B	ControlvsMild
ETF1	2.95847591121531e-10	0.3407770885132	0.281	0.219	7.91628984322994e-06	Cycling_Intermediate_B	ControlvsMild
REL	5.43364406138585e-20	0.340088008276417	0.698	0.635	1.45393447794562e-15	Cycling_Intermediate_B	ControlvsMild
ZNF644	3.68769527127811e-09	0.339334419698944	0.356	0.301	9.86753500688597e-05	Cycling_Intermediate_B	ControlvsMild
CD55	4.59068554047628e-16	0.335682698002161	0.623	0.555	1.22837563692064e-11	Cycling_Intermediate_B	ControlvsMild
STAT4	1.27069588787015e-09	0.335420703104125	0.393	0.341	3.40012805676295e-05	Cycling_Intermediate_B	ControlvsMild
ANKRD12	1.48141994923198e-13	0.33403171342877	0.556	0.498	3.96398350015494e-09	Cycling_Intermediate_B	ControlvsMild
ANKRD17	3.9112620386862e-11	0.327896358412059	0.44	0.38	1.04657549631165e-06	Cycling_Intermediate_B	ControlvsMild
CSNK1A1	1.5207066674652e-09	0.326095564405228	0.34	0.281	4.06910690080337e-05	Cycling_Intermediate_B	ControlvsMild
GNB1	3.82669414496128e-09	0.324277498644028	0.263	0.207	0.000102394681930874	Cycling_Intermediate_B	ControlvsMild
USP15	8.93808093294816e-12	0.32341320955013	0.501	0.443	2.39165169603827e-07	Cycling_Intermediate_B	ControlvsMild
HIST1H1D	9.56566456858278e-10	0.321438325092742	0.472	0.417	2.55958052526138e-05	Cycling_Intermediate_B	ControlvsMild
MT-CO3	5.85420465027009e-23	0.321381268599078	0.837	0.792	1.56646808031927e-18	Cycling_Intermediate_B	ControlvsMild
FBXW7	2.68409558113143e-10	0.321352099967708	0.45	0.402	7.18210295599148e-06	Cycling_Intermediate_B	ControlvsMild
TRAF3	2.26698055890097e-09	0.321122663671126	0.34	0.284	6.06598657950721e-05	Cycling_Intermediate_B	ControlvsMild
PICALM	2.28378147450855e-08	0.320225479190836	0.302	0.247	0.000611094246948998	Cycling_Intermediate_B	ControlvsMild
SRRM2	9.41642492025373e-13	0.319954172755218	0.521	0.458	2.51964698016149e-08	Cycling_Intermediate_B	ControlvsMild
ARHGAP15	1.19965679328521e-21	0.31912561989392	0.761	0.695	3.21004164747257e-17	Cycling_Intermediate_B	ControlvsMild
NSD3	3.17597234001648e-11	0.318522683485986	0.433	0.373	8.49826678741608e-07	Cycling_Intermediate_B	ControlvsMild
PNRC1	1.76865356489284e-10	0.317448326078936	0.559	0.516	4.73256320894027e-06	Cycling_Intermediate_B	ControlvsMild
RABGAP1L	3.1503753017524e-23	0.316965028417282	0.811	0.768	8.42977423242907e-19	Cycling_Intermediate_B	ControlvsMild
PUM2	8.01648314076052e-09	0.316904902763232	0.389	0.34	0.00021450505588047	Cycling_Intermediate_B	ControlvsMild
SS18	1.18784029106351e-06	0.316215179846431	0.27	0.228	0.0317842305082775	Cycling_Intermediate_B	ControlvsMild
PDE4B	7.18759664442742e-11	0.316194994371388	0.549	0.502	1.92325711011589e-06	Cycling_Intermediate_B	ControlvsMild
SETD2	1.64480217110833e-10	0.315794787796513	0.393	0.335	4.40116164945168e-06	Cycling_Intermediate_B	ControlvsMild
PSIP1	3.06774067211719e-08	0.315686683448549	0.311	0.26	0.000820866049045118	Cycling_Intermediate_B	ControlvsMild
ATXN1	4.04550838621196e-08	0.31520082524894	0.274	0.224	0.0010824971339826	Cycling_Intermediate_B	ControlvsMild
ERBIN	3.08507293567916e-09	0.314667586073705	0.417	0.368	8.25503816129029e-05	Cycling_Intermediate_B	ControlvsMild
PLEKHG1	9.87727844565484e-15	0.314472802677977	0.589	0.534	2.64296216648832e-10	Cycling_Intermediate_B	ControlvsMild
ABLIM1	7.03576738284734e-09	0.314444276483426	0.346	0.293	0.000188263063630229	Cycling_Intermediate_B	ControlvsMild
NCOA1	1.5650869728298e-06	0.314080580976211	0.252	0.211	0.0418785972189798	Cycling_Intermediate_B	ControlvsMild
BPTF	4.3060909241703e-10	0.313774110323218	0.482	0.427	1.15222380948949e-05	Cycling_Intermediate_B	ControlvsMild
TOP2B	2.95320001224223e-07	0.313247499834652	0.321	0.277	0.00790217259275776	Cycling_Intermediate_B	ControlvsMild
DDX21	1.76463834163548e-09	0.313173551591485	0.367	0.315	4.72181927454821e-05	Cycling_Intermediate_B	ControlvsMild
CAPZA1	9.98929119975045e-12	0.312378048638352	0.498	0.433	2.67293453922922e-07	Cycling_Intermediate_B	ControlvsMild
MED13	2.49848207568611e-08	0.311677636063679	0.252	0.199	0.00066854383381209	Cycling_Intermediate_B	ControlvsMild
ZBTB1	2.78952747632003e-08	0.310974291705921	0.322	0.271	0.000746421762113713	Cycling_Intermediate_B	ControlvsMild
COG5	3.00340989274771e-09	0.310759696580855	0.295	0.236	8.03652419101433e-05	Cycling_Intermediate_B	ControlvsMild
LPXN	5.05700619338257e-08	0.309068794810334	0.325	0.273	0.00135315371722531	Cycling_Intermediate_B	ControlvsMild
MACF1	3.6613747288475e-09	0.307767710974417	0.375	0.32	9.79710649945015e-05	Cycling_Intermediate_B	ControlvsMild
DAPP1	7.47633992561355e-10	0.307668081005627	0.382	0.324	2.00051903729567e-05	Cycling_Intermediate_B	ControlvsMild
UBE3A	7.8769837625279e-07	0.306675145404451	0.276	0.231	0.0210772331517721	Cycling_Intermediate_B	ControlvsMild
HECTD1	5.23717241301264e-08	0.306447190263214	0.287	0.237	0.00140136259427392	Cycling_Intermediate_B	ControlvsMild
CEP57	7.84862427949879e-09	0.305282727250728	0.3	0.242	0.000210013488470829	Cycling_Intermediate_B	ControlvsMild
NGLY1	1.23299605033213e-10	0.30332241429206	0.433	0.372	3.29925083147872e-06	Cycling_Intermediate_B	ControlvsMild
LDLRAD4	2.33943071005575e-10	0.302616996557272	0.538	0.492	6.25984869396718e-06	Cycling_Intermediate_B	ControlvsMild
HLA-DQB1	4.04345848254453e-12	0.302171207463083	0.516	0.46	1.08194862075927e-07	Cycling_Intermediate_B	ControlvsMild
AC023590.1	9.37765685086216e-10	0.301877774850258	0.493	0.44	2.5092734201537e-05	Cycling_Intermediate_B	ControlvsMild
UTRN	4.49115729697616e-10	0.30185301739477	0.513	0.457	1.20174386952488e-05	Cycling_Intermediate_B	ControlvsMild
FAM172A	3.45815379138996e-09	0.298087801593245	0.335	0.275	9.25332791500127e-05	Cycling_Intermediate_B	ControlvsMild
PDCD4	2.34412358109585e-07	0.296425260968556	0.326	0.28	0.00627240587829627	Cycling_Intermediate_B	ControlvsMild
FAM214A	1.81586324391601e-08	0.296124179865229	0.448	0.406	0.000485888686807046	Cycling_Intermediate_B	ControlvsMild
RGS1	4.1066347908644e-08	0.296096549592605	0.385	0.339	0.0010988533373395	Cycling_Intermediate_B	ControlvsMild
RPS20	6.10247940800628e-10	0.294902774447334	0.436	0.377	1.63290143999432e-05	Cycling_Intermediate_B	ControlvsMild
G3BP2	1.42956186497167e-07	0.294280394228421	0.396	0.352	0.00382522163829121	Cycling_Intermediate_B	ControlvsMild
NIBAN1	1.02966511964047e-07	0.294118553065033	0.309	0.258	0.00275517792713397	Cycling_Intermediate_B	ControlvsMild
MAPK1IP1L	6.53728161803915e-08	0.293944638325989	0.387	0.34	0.00174924581535492	Cycling_Intermediate_B	ControlvsMild
RPS2	2.65235689268461e-12	0.293653798319485	0.706	0.663	7.09717657344547e-08	Cycling_Intermediate_B	ControlvsMild
JMJD1C	3.45873367200664e-14	0.292956533499286	0.658	0.603	9.25487955955536e-10	Cycling_Intermediate_B	ControlvsMild
DYRK1A	1.9845636386666e-08	0.292818435983188	0.367	0.313	0.000531029538434408	Cycling_Intermediate_B	ControlvsMild
MYBL1	6.55569929415872e-08	0.292222199278558	0.252	0.198	0.00175417401713099	Cycling_Intermediate_B	ControlvsMild
CDK14	2.48647057948087e-10	0.292059782903471	0.442	0.387	6.65329797657491e-06	Cycling_Intermediate_B	ControlvsMild
SP3	5.12403094169393e-07	0.291257464893748	0.279	0.232	0.0137108819937846	Cycling_Intermediate_B	ControlvsMild
RRM2B	4.19501108452749e-07	0.289661552719627	0.257	0.208	0.0112250106599787	Cycling_Intermediate_B	ControlvsMild
STAG1	3.45844641822646e-08	0.289289522534101	0.408	0.36	0.000925411092589036	Cycling_Intermediate_B	ControlvsMild
LYST	1.02214584513275e-06	0.28924751913134	0.307	0.263	0.0273505785240621	Cycling_Intermediate_B	ControlvsMild
RICTOR	5.32481268470303e-08	0.285305030967056	0.309	0.254	0.00142481337817284	Cycling_Intermediate_B	ControlvsMild
[truncated: 21,996 more rows]
