# Supplementary material for: Disease-stage-specific immunometabolic remodeling in pediatric obstructive sleep apnea: a single-cell transcriptomic atlas of adenoid tissue
Source: EMBO Mol Med. 2026 Apr 27;18(6):2483–513. doi: 10.1038/s44321-026-00419-3 (PMC13270133; doi:10.1038/s44321-026-00419-3)
Supplement: Supplementary file 10 — Dataset EV5 [file 44321_2026_419_MOESM10_ESM.xlsx]

## Sheet: Sheet1
Dataset EV5. Functions enriched by shared upregulated and downregulated genes in B cell subsets.
Functions enriched by shared upregulated genes in B cell subsets																			Functions enriched by shared downregulated genes in B cell subsets
Category	CategoryID	GO	Description	PARENT_GO	LogP	Enrichment	Z-score	#TotalGeneInLibrary	#GeneInGO	#GeneInHitList	#GeneInGOAndHitList	%InGO	STDV %InGO	GeneID	Hits	Log(q-value)	GeneList		Category	CategoryID	GO	Description	PARENT_GO	LogP	Enrichment	Z-score	#TotalGeneInLibrary	#GeneInGO	#GeneInHitList	#GeneInGOAndHitList	%InGO	STDV %InGO	GeneID	Hits	Log(q-value)	GeneList
GO Biological Processes	19	GO:0002250	adaptive immune response	19_GO:0002376 immune system process	-20	6.8	14	30284	655	258	38	15	2.2	214|814|973|1604|1880|3106|3117|3119|3122|3493|3495|3500|3501|3502|3507|3514|3537|3538|3539|4063|4208|6775|7040|8631|23180|28391|28392|28394|28442|28452|28793|28809|28813|28820|28823|28825|60468|115650	ALCAM|CAMK4|CD79A|CD55|GPR183|HLA-B|HLA-DQA1|HLA-DQB1|HLA-DRA|IGHA1|IGHD|IGHG1|IGHG2|IGHG3|IGHM|IGKC|IGLC1|IGLC2|IGLC3|LY9|MEF2C|STAT4|TGFB1|SKAP1|RFTN1|IGHV4-61|IGHV4-59|IGHV4-39|IGHV3-23|IGHV3-7|IGLV3-25|IGLV3-1|IGLV2-23|IGLV1-51|IGLV1-44|IGLV1-40|BACH2|TNFRSF13C	-16	ControlvsMild		GO Biological Processes	19	GO:0006457	protein folding	19_GO:0009987 cellular process	-22	13	18	30284	226	269	27	10	1.8	567|972|2289|3301|3303|3304|3308|3309|3310|3312|3315|3320|3326|3329|3336|3337|5478|6767|6950|9532|10049|10575|10598|10728|10808|10961|26973	B2M|CD74|FKBP5|DNAJA1|HSPA1A|HSPA1B|HSPA4|HSPA5|HSPA6|HSPA8|HSPB1|HSP90AA1|HSP90AB1|HSPD1|HSPE1|DNAJB1|PPIA|ST13|TCP1|BAG2|DNAJB6|CCT4|AHSA1|PTGES3|HSPH1|ERP29|CHORDC1	-19	ControlvsMild
GO Biological Processes	19	GO:0002768	immune response-regulating cell surface receptor signaling pathway	19_GO:0002376 immune system process	-18	11	15	30284	286	258	26	10	1.9	673|973|3119|3493|3495|3500|3501|3502|3507|3514|3537|3539|4208|4214|4790|5142|5144|5336|5581|5599|7187|8013|8631|10892|23180|26191	BRAF|CD79A|HLA-DQB1|IGHA1|IGHD|IGHG1|IGHG2|IGHG3|IGHM|IGKC|IGLC1|IGLC3|MEF2C|MAP3K1|NFKB1|PDE4B|PDE4D|PLCG2|PRKCE|MAPK8|TRAF3|NR4A3|SKAP1|MALT1|RFTN1|PTPN22	-15	ControlvsMild		GO Biological Processes	19	GO:0061077	chaperone-mediated protein folding	19_GO:0009987 cellular process	-20	27	21	30284	75	269	18	6.7	1.5	972|2289|3303|3304|3309|3310|3312|3315|3326|3336|3337|6767|6950|10049|10575|10728|10808|26973	CD74|FKBP5|HSPA1A|HSPA1B|HSPA5|HSPA6|HSPA8|HSPB1|HSP90AB1|HSPE1|DNAJB1|ST13|TCP1|DNAJB6|CCT4|PTGES3|HSPH1|CHORDC1	-18	ControlvsMild
GO Biological Processes	19	GO:0050778	positive regulation of immune response	19_GO:0002376 immune system process	-18	6.3	13	30284	684	258	37	14	2.2	673|973|1535|1604|1654|1660|3106|3117|3119|3122|3493|3495|3500|3501|3502|3507|3514|3537|3539|4208|4790|5142|5144|5336|5581|5599|6421|7040|7187|8013|8631|9958|10892|22890|23180|26191|28984	BRAF|CD79A|CYBA|CD55|DDX3X|DHX9|HLA-B|HLA-DQA1|HLA-DQB1|HLA-DRA|IGHA1|IGHD|IGHG1|IGHG2|IGHG3|IGHM|IGKC|IGLC1|IGLC3|MEF2C|NFKB1|PDE4B|PDE4D|PLCG2|PRKCE|MAPK8|SFPQ|TGFB1|TRAF3|NR4A3|SKAP1|USP15|MALT1|ZBTB1|RFTN1|PTPN22|RGCC	-15	ControlvsMild		GO Biological Processes	19	GO:0006458	'de novo' protein folding	19_GO:0009987 cellular process	-17	32	21	30284	49	269	14	5.2	1.4	972|3303|3304|3309|3310|3312|3329|3336|3337|6767|6950|10575|10728|10808	CD74|HSPA1A|HSPA1B|HSPA5|HSPA6|HSPA8|HSPD1|HSPE1|DNAJB1|ST13|TCP1|CCT4|PTGES3|HSPH1	-15	ControlvsMild
GO Biological Processes	19	GO:0050851	antigen receptor-mediated signaling pathway	19_GO:0002376 immune system process	-18	16	17	30284	159	258	21	8.1	1.7	673|973|3119|3493|3495|3500|3501|3502|3507|3514|3537|3539|4208|4790|5142|5144|5336|8631|10892|23180|26191	BRAF|CD79A|HLA-DQB1|IGHA1|IGHD|IGHG1|IGHG2|IGHG3|IGHM|IGKC|IGLC1|IGLC3|MEF2C|NFKB1|PDE4B|PDE4D|PLCG2|SKAP1|MALT1|RFTN1|PTPN22	-15	ControlvsMild		GO Biological Processes	19	GO:0051084	'de novo' post-translational protein folding	19_GO:0009987 cellular process	-16	33	20	30284	44	269	13	4.8	1.3	972|3303|3304|3309|3310|3312|3336|3337|6767|6950|10575|10728|10808	CD74|HSPA1A|HSPA1B|HSPA5|HSPA6|HSPA8|HSPE1|DNAJB1|ST13|TCP1|CCT4|PTGES3|HSPH1	-14	ControlvsMild
GO Biological Processes	19	GO:0002429	immune response-activating cell surface receptor signaling pathway	19_GO:0002376 immune system process	-18	11	15	30284	251	258	24	9.3	1.8	673|973|3119|3493|3495|3500|3501|3502|3507|3514|3537|3539|4208|4790|5142|5144|5336|5581|7187|8013|8631|10892|23180|26191	BRAF|CD79A|HLA-DQB1|IGHA1|IGHD|IGHG1|IGHG2|IGHG3|IGHM|IGKC|IGLC1|IGLC3|MEF2C|NFKB1|PDE4B|PDE4D|PLCG2|PRKCE|TRAF3|NR4A3|SKAP1|MALT1|RFTN1|PTPN22	-14	ControlvsMild		GO Biological Processes	19	GO:0002521	leukocyte differentiation	19_GO:0032502 developmental process	-16	7.4	13	30284	426	269	28	10	1.9	292|567|596|677|930|931|972|974|1316|1380|2185|2353|3123|3146|3561|3659|3662|3676|3718|3930|5026|6778|7163|7351|8651|8767|9734|10320	SLC25A5|B2M|BCL2|ZFP36L1|CD19|MS4A1|CD74|CD79B|KLF6|CR2|PTK2B|FOS|HLA-DRB1|HMGB1|IL2RG|IRF1|IRF4|ITGA4|JAK3|LBR|P2RX5|STAT6|TPD52|UCP2|SOCS1|RIPK2|HDAC9|IKZF1	-13	ControlvsMild
GO Biological Processes	19	GO:0050853	B cell receptor signaling pathway	19_GO:0002376 immune system process	-16	29	19	30284	57	258	14	5.4	1.4	973|3493|3495|3500|3501|3502|3507|3514|3537|3539|4208|4790|5336|23180	CD79A|IGHA1|IGHD|IGHG1|IGHG2|IGHG3|IGHM|IGKC|IGLC1|IGLC3|MEF2C|NFKB1|PLCG2|RFTN1	-13	ControlvsMild		GO Biological Processes	19	GO:1903131	mononuclear cell differentiation	19_GO:0032502 developmental process	-16	8.1	13	30284	360	269	26	9.7	1.8	292|567|596|677|930|931|972|974|1316|1380|2185|2353|3123|3146|3561|3659|3662|3676|3718|6778|7163|7351|8651|8767|9734|10320	SLC25A5|B2M|BCL2|ZFP36L1|CD19|MS4A1|CD74|CD79B|KLF6|CR2|PTK2B|FOS|HLA-DRB1|HMGB1|IL2RG|IRF1|IRF4|ITGA4|JAK3|STAT6|TPD52|UCP2|SOCS1|RIPK2|HDAC9|IKZF1	-13	ControlvsMild
GO Biological Processes	19	GO:0002253	activation of immune response	19_GO:0002376 immune system process	-16	8	13	30284	396	258	27	10	1.9	673|973|1604|3119|3493|3495|3500|3501|3502|3507|3514|3537|3539|4208|4790|5142|5144|5336|5581|6421|7187|8013|8631|10892|23180|26191|28984	BRAF|CD79A|CD55|HLA-DQB1|IGHA1|IGHD|IGHG1|IGHG2|IGHG3|IGHM|IGKC|IGLC1|IGLC3|MEF2C|NFKB1|PDE4B|PDE4D|PLCG2|PRKCE|SFPQ|TRAF3|NR4A3|SKAP1|MALT1|RFTN1|PTPN22|RGCC	-13	ControlvsMild		GO Biological Processes	19	GO:0001775	cell activation	19_GO:0032501 multicellular organismal process	-15	5.2	11	30284	754	269	35	13	2.1	60|71|292|567|596|677|896|930|931|958|972|974|1192|1316|1380|2185|3146|3315|3329|3459|3561|3659|3662|3676|3718|5478|6778|7163|8527|8767|9734|9976|10320|57162|100133941	ACTB|ACTG1|SLC25A5|B2M|BCL2|ZFP36L1|CCND3|CD19|MS4A1|CD40|CD74|CD79B|CLIC1|KLF6|CR2|PTK2B|HMGB1|HSPB1|HSPD1|IFNGR1|IL2RG|IRF1|IRF4|ITGA4|JAK3|PPIA|STAT6|TPD52|DGKD|RIPK2|HDAC9|CLEC2B|IKZF1|PELI1|CD24	-12	ControlvsMild
GO Biological Processes	19	GO:0002764	immune response-regulating signaling pathway	19_GO:0002376 immune system process	-15	7.7	12	30284	395	258	26	10	1.9	673|973|3119|3493|3495|3500|3501|3502|3507|3514|3537|3539|4208|4214|4790|5142|5144|5336|5581|5599|7187|8013|8631|10892|23180|26191	BRAF|CD79A|HLA-DQB1|IGHA1|IGHD|IGHG1|IGHG2|IGHG3|IGHM|IGKC|IGLC1|IGLC3|MEF2C|MAP3K1|NFKB1|PDE4B|PDE4D|PLCG2|PRKCE|MAPK8|TRAF3|NR4A3|SKAP1|MALT1|RFTN1|PTPN22	-12	ControlvsMild		GO Biological Processes	19	GO:0051085	chaperone cofactor-dependent protein refolding	19_GO:0009987 cellular process	-15	39	20	30284	32	269	11	4.1	1.2	972|3303|3304|3309|3310|3312|3336|3337|6767|10728|10808	CD74|HSPA1A|HSPA1B|HSPA5|HSPA6|HSPA8|HSPE1|DNAJB1|ST13|PTGES3|HSPH1	-12	ControlvsMild
GO Biological Processes	19	GO:0002757	immune response-activating signaling pathway	19_GO:0002376 immune system process	-15	8.5	13	30284	330	258	24	9.3	1.8	673|973|3119|3493|3495|3500|3501|3502|3507|3514|3537|3539|4208|4790|5142|5144|5336|5581|7187|8013|8631|10892|23180|26191	BRAF|CD79A|HLA-DQB1|IGHA1|IGHD|IGHG1|IGHG2|IGHG3|IGHM|IGKC|IGLC1|IGLC3|MEF2C|NFKB1|PDE4B|PDE4D|PLCG2|PRKCE|TRAF3|NR4A3|SKAP1|MALT1|RFTN1|PTPN22	-12	ControlvsMild		GO Biological Processes	19	GO:0042026	protein refolding	19_GO:0009987 cellular process	-14	45	21	30284	25	269	10	3.7	1.2	567|3301|3303|3304|3309|3310|3312|3315|3320|3329	B2M|DNAJA1|HSPA1A|HSPA1B|HSPA5|HSPA6|HSPA8|HSPB1|HSP90AA1|HSPD1	-12	ControlvsMild
GO Biological Processes	19	GO:0002460	adaptive immune response based on somatic recombination of immune receptors built from immunoglobulin superfamily domains	19_GO:0002376 immune system process	-14	9.9	13	30284	248	258	21	8.1	1.7	1604|3493|3495|3500|3501|3502|3514|3537|3538|3539|4063|4208|6775|7040|23180|28391|28392|28394|28442|28452|60468	CD55|IGHA1|IGHD|IGHG1|IGHG2|IGHG3|IGKC|IGLC1|IGLC2|IGLC3|LY9|MEF2C|STAT4|TGFB1|RFTN1|IGHV4-61|IGHV4-59|IGHV4-39|IGHV3-23|IGHV3-7|BACH2	-11	ControlvsMild		GO Biological Processes	19	GO:0030098	lymphocyte differentiation	19_GO:0002376 immune system process	-14	8.8	12	30284	280	269	22	8.2	1.7	292|567|596|677|930|931|972|974|1316|1380|2185|3146|3561|3659|3662|3676|3718|6778|7163|8767|9734|10320	SLC25A5|B2M|BCL2|ZFP36L1|CD19|MS4A1|CD74|CD79B|KLF6|CR2|PTK2B|HMGB1|IL2RG|IRF1|IRF4|ITGA4|JAK3|STAT6|TPD52|RIPK2|HDAC9|IKZF1	-12	ControlvsMild
GO Biological Processes	19	GO:0002252	immune effector process	19_GO:0002376 immune system process	-13	6.4	11	30284	474	258	26	10	1.9	1130|1604|1880|3493|3495|3500|3501|3502|3514|3537|3538|3539|3799|4063|5336|5581|6775|8013|23180|28391|28392|28394|28442|28452|28984|55904	LYST|CD55|GPR183|IGHA1|IGHD|IGHG1|IGHG2|IGHG3|IGKC|IGLC1|IGLC2|IGLC3|KIF5B|LY9|PLCG2|PRKCE|STAT4|NR4A3|RFTN1|IGHV4-61|IGHV4-59|IGHV4-39|IGHV3-23|IGHV3-7|RGCC|KMT2E	-10	ControlvsMild		GO Biological Processes	19	GO:0002694	regulation of leukocyte activation	19_GO:0002376 immune system process	-14	5.7	11	30284	593	269	30	11	1.9	60|567|596|677|930|958|969|972|1378|3118|3123|3127|3146|3329|3561|3603|3659|3662|3718|4282|5880|6778|7128|8651|8767|10808|26228|57162|115352|100133941	ACTB|B2M|BCL2|ZFP36L1|CD19|CD40|CD69|CD74|CR1|HLA-DQA2|HLA-DRB1|HLA-DRB5|HMGB1|HSPD1|IL2RG|IL16|IRF1|IRF4|JAK3|MIF|RAC2|STAT6|TNFAIP3|SOCS1|RIPK2|HSPH1|STAP1|PELI1|FCRL3|CD24	-11	ControlvsMild
GO Biological Processes	19	GO:0030097	hemopoiesis	19_GO:0032502 developmental process	-12	5.1	10	30284	690	258	30	12	2	399|673|814|861|973|1880|2120|2131|2908|3507|3726|4063|4208|5336|6775|7040|7538|7994|8621|9846|9855|10365|10892|22890|23186|23215|25976|26191|54790|55904	RHOH|BRAF|CAMK4|RUNX1|CD79A|GPR183|ETV6|EXT1|NR3C1|IGHM|JUNB|LY9|MEF2C|PLCG2|STAT4|TGFB1|ZFP36|KAT6A|CDK13|GAB2|FARP2|KLF2|MALT1|ZBTB1|RCOR1|PRRC2C|TIPARP|PTPN22|TET2|KMT2E	-9.6	ControlvsMild		GO Biological Processes	19	GO:0006986	response to unfolded protein	19_GO:0050896 response to stimulus	-14	15	14	30284	124	269	16	5.9	1.4	3301|3303|3308|3309|3310|3312|3315|3320|3326|3329|3336|3337|7009|9451|9709|10808	DNAJA1|HSPA1A|HSPA4|HSPA5|HSPA6|HSPA8|HSPB1|HSP90AA1|HSP90AB1|HSPD1|HSPE1|DNAJB1|TMBIM6|EIF2AK3|HERPUD1|HSPH1	-11	ControlvsMild
GO Biological Processes	19	GO:0002443	leukocyte mediated immunity	19_GO:0002376 immune system process	-12	7.9	11	30284	299	258	20	7.8	1.7	1130|1604|3493|3495|3500|3501|3502|3514|3537|3538|3539|3799|8013|23180|28391|28392|28394|28442|28452|55904	LYST|CD55|IGHA1|IGHD|IGHG1|IGHG2|IGHG3|IGKC|IGLC1|IGLC2|IGLC3|KIF5B|NR4A3|RFTN1|IGHV4-61|IGHV4-59|IGHV4-39|IGHV3-23|IGHV3-7|KMT2E	-9.1	ControlvsMild		GO Biological Processes	19	GO:0051249	regulation of lymphocyte activation	19_GO:0002376 immune system process	-13	6.1	11	30284	521	269	28	10	1.9	60|567|596|677|930|958|969|972|1378|3118|3123|3127|3146|3329|3561|3659|3662|3718|4282|5880|6778|7128|8651|8767|10808|57162|115352|100133941	ACTB|B2M|BCL2|ZFP36L1|CD19|CD40|CD69|CD74|CR1|HLA-DQA2|HLA-DRB1|HLA-DRB5|HMGB1|HSPD1|IL2RG|IRF1|IRF4|JAK3|MIF|RAC2|STAT6|TNFAIP3|SOCS1|RIPK2|HSPH1|PELI1|FCRL3|CD24	-11	ControlvsMild
GO Biological Processes	19	GO:0002449	lymphocyte mediated immunity	19_GO:0002376 immune system process	-11	8.7	11	30284	243	258	18	7	1.6	1130|1604|3493|3495|3500|3501|3502|3514|3537|3538|3539|3799|23180|28391|28392|28394|28442|28452	LYST|CD55|IGHA1|IGHD|IGHG1|IGHG2|IGHG3|IGKC|IGLC1|IGLC2|IGLC3|KIF5B|RFTN1|IGHV4-61|IGHV4-59|IGHV4-39|IGHV3-23|IGHV3-7	-8.7	ControlvsMild		GO Biological Processes	19	GO:1902600	proton transmembrane transport	19_GO:0051179 localization	-13	11	13	30284	184	269	18	6.7	1.5	292|513|517|518|535|1351|4508|4509|4512|4513|4519|4535|4536|4538|4539|4540|7351|440400	SLC25A5|ATP5F1D|ATP5MC2|ATP5MC3|ATP6V0A1|COX8A|ATP6|ATP8|COX1|COX2|CYTB|ND1|ND2|ND4|ND4L|ND5|UCP2|RNASEK	-11	ControlvsMild
GO Biological Processes	19	GO:0016064	immunoglobulin mediated immune response	19_GO:0002376 immune system process	-11	11	12	30284	165	258	15	5.8	1.5	1604|3493|3495|3500|3501|3502|3514|3537|3538|3539|28391|28392|28394|28442|28452	CD55|IGHA1|IGHD|IGHG1|IGHG2|IGHG3|IGKC|IGLC1|IGLC2|IGLC3|IGHV4-61|IGHV4-59|IGHV4-39|IGHV3-23|IGHV3-7	-8.2	ControlvsMild		GO Biological Processes	19	GO:0051604	protein maturation	19_GO:0009987 cellular process	-13	5.8	11	30284	544	269	28	10	1.9	567|972|2289|3301|3303|3304|3308|3309|3310|3312|3315|3320|3326|3329|3336|3337|5478|6767|6950|8767|9532|10049|10575|10598|10728|10808|10961|26973	B2M|CD74|FKBP5|DNAJA1|HSPA1A|HSPA1B|HSPA4|HSPA5|HSPA6|HSPA8|HSPB1|HSP90AA1|HSP90AB1|HSPD1|HSPE1|DNAJB1|PPIA|ST13|TCP1|RIPK2|BAG2|DNAJB6|CCT4|AHSA1|PTGES3|HSPH1|ERP29|CHORDC1	-11	ControlvsMild
GO Biological Processes	19	GO:0019724	B cell mediated immunity	19_GO:0002376 immune system process	-11	10	11	30284	170	258	15	5.8	1.5	1604|3493|3495|3500|3501|3502|3514|3537|3538|3539|28391|28392|28394|28442|28452	CD55|IGHA1|IGHD|IGHG1|IGHG2|IGHG3|IGKC|IGLC1|IGLC2|IGLC3|IGHV4-61|IGHV4-59|IGHV4-39|IGHV3-23|IGHV3-7	-8.1	ControlvsMild		GO Biological Processes	19	GO:0046649	lymphocyte activation	19_GO:0002376 immune system process	-13	6	11	30284	504	269	27	10	1.8	292|567|596|677|896|930|931|958|972|974|1316|1380|2185|3146|3329|3561|3659|3662|3676|3718|6778|7163|8767|9734|9976|10320|57162	SLC25A5|B2M|BCL2|ZFP36L1|CCND3|CD19|MS4A1|CD40|CD74|CD79B|KLF6|CR2|PTK2B|HMGB1|HSPD1|IL2RG|IRF1|IRF4|ITGA4|JAK3|STAT6|TPD52|RIPK2|HDAC9|CLEC2B|IKZF1|PELI1	-11	ControlvsMild
GO Biological Processes	19	GO:0002521	leukocyte differentiation	19_GO:0032502 developmental process	-8.3	5.2	8.2	30284	426	258	19	7.4	1.6	399|673|814|861|973|1880|2908|3507|3726|4063|5336|6775|7040|9846|9855|10892|22890|26191|54790	RHOH|BRAF|CAMK4|RUNX1|CD79A|GPR183|NR3C1|IGHM|JUNB|LY9|PLCG2|STAT4|TGFB1|GAB2|FARP2|MALT1|ZBTB1|PTPN22|TET2	-5.9	ControlvsMild		GO Biological Processes	19	GO:0035966	response to topologically incorrect protein	19_GO:0050896 response to stimulus	-13	13	13	30284	142	269	16	5.9	1.4	3301|3303|3308|3309|3310|3312|3315|3320|3326|3329|3336|3337|7009|9451|9709|10808	DNAJA1|HSPA1A|HSPA4|HSPA5|HSPA6|HSPA8|HSPB1|HSP90AA1|HSP90AB1|HSPD1|HSPE1|DNAJB1|TMBIM6|EIF2AK3|HERPUD1|HSPH1	-10	ControlvsMild
GO Biological Processes	19	GO:0001819	positive regulation of cytokine production	19_GO:0032501 multicellular organismal process	-7.7	4.6	7.6	30284	514	258	20	7.8	1.7	861|1535|1604|1654|1660|3495|4063|4155|5142|5144|5336|7040|7187|7805|8013|9188|10892|23180|26191|28984	RUNX1|CYBA|CD55|DDX3X|DHX9|IGHD|LY9|MBP|PDE4B|PDE4D|PLCG2|TGFB1|TRAF3|LAPTM5|NR4A3|DDX21|MALT1|RFTN1|PTPN22|RGCC	-5.5	ControlvsMild		GO Biological Processes	19	GO:0050865	regulation of cell activation	19_GO:0032501 multicellular organismal process	-13	5.2	10	30284	653	269	30	11	1.9	60|567|596|677|930|958|969|972|1378|3118|3123|3127|3146|3329|3561|3603|3659|3662|3718|4282|5880|6778|7128|8651|8767|10808|26228|57162|115352|100133941	ACTB|B2M|BCL2|ZFP36L1|CD19|CD40|CD69|CD74|CR1|HLA-DQA2|HLA-DRB1|HLA-DRB5|HMGB1|HSPD1|IL2RG|IL16|IRF1|IRF4|JAK3|MIF|RAC2|STAT6|TNFAIP3|SOCS1|RIPK2|HSPH1|STAP1|PELI1|FCRL3|CD24	-10	ControlvsMild
GO Biological Processes	19	GO:0051249	regulation of lymphocyte activation	19_GO:0002376 immune system process	-7.6	4.5	7.5	30284	521	258	20	7.8	1.7	399|673|814|861|1326|1604|1880|3117|3119|3122|3726|4208|6935|7040|7805|10892|22890|26191|64092|115650	RHOH|BRAF|CAMK4|RUNX1|MAP3K8|CD55|GPR183|HLA-DQA1|HLA-DQB1|HLA-DRA|JUNB|MEF2C|ZEB1|TGFB1|LAPTM5|MALT1|ZBTB1|PTPN22|SAMSN1|TNFRSF13C	-5.4	ControlvsMild		GO Biological Processes	19	GO:0030097	hemopoiesis	19_GO:0032502 developmental process	-12	4.9	9.8	30284	690	269	30	11	1.9	292|567|596|677|930|931|972|974|1265|1316|1380|2185|2353|3123|3146|3561|3659|3662|3676|3718|3930|5026|5880|6778|7163|7351|8651|8767|9734|10320	SLC25A5|B2M|BCL2|ZFP36L1|CD19|MS4A1|CD74|CD79B|CNN2|KLF6|CR2|PTK2B|FOS|HLA-DRB1|HMGB1|IL2RG|IRF1|IRF4|ITGA4|JAK3|LBR|P2RX5|RAC2|STAT6|TPD52|UCP2|SOCS1|RIPK2|HDAC9|IKZF1	-9.8	ControlvsMild
GO Biological Processes	19	GO:0002694	regulation of leukocyte activation	19_GO:0002376 immune system process	-7.3	4.2	7.2	30284	593	258	21	8.1	1.7	399|673|814|861|1326|1604|1880|3117|3119|3122|3726|4208|6935|7040|7805|8013|10892|22890|26191|64092|115650	RHOH|BRAF|CAMK4|RUNX1|MAP3K8|CD55|GPR183|HLA-DQA1|HLA-DQB1|HLA-DRA|JUNB|MEF2C|ZEB1|TGFB1|LAPTM5|NR4A3|MALT1|ZBTB1|PTPN22|SAMSN1|TNFRSF13C	-5.2	ControlvsMild		GO Biological Processes	19	GO:0009205	purine ribonucleoside triphosphate metabolic process	19_GO:0009987 cellular process	-12	10	12	30284	190	269	17	6.3	1.5	513|517|518|2597|3303|3304|3312|4508|4509|4535|4536|4538|4539|4540|4831|7167|7351	ATP5F1D|ATP5MC2|ATP5MC3|GAPDH|HSPA1A|HSPA1B|HSPA8|ATP6|ATP8|ND1|ND2|ND4|ND4L|ND5|NME2|TPI1|UCP2	-9.6	ControlvsMild
GO Biological Processes	19	GO:0050863	regulation of T cell activation	19_GO:0002376 immune system process	-7.2	5.1	7.5	30284	395	258	17	6.6	1.5	399|673|814|861|1326|1604|3117|3119|3122|3726|6935|7040|7805|10892|22890|26191|115650	RHOH|BRAF|CAMK4|RUNX1|MAP3K8|CD55|HLA-DQA1|HLA-DQB1|HLA-DRA|JUNB|ZEB1|TGFB1|LAPTM5|MALT1|ZBTB1|PTPN22|TNFRSF13C	-5.1	ControlvsMild		GO Biological Processes	19	GO:0046034	ATP metabolic process	19_GO:0009987 cellular process	-12	11	12	30284	166	269	16	5.9	1.4	513|517|518|2597|3303|3304|3312|4508|4509|4535|4536|4538|4539|4540|7167|7351	ATP5F1D|ATP5MC2|ATP5MC3|GAPDH|HSPA1A|HSPA1B|HSPA8|ATP6|ATP8|ND1|ND2|ND4|ND4L|ND5|TPI1|UCP2	-9.4	ControlvsMild
GO Biological Processes	19	GO:0030099	myeloid cell differentiation	19_GO:0032502 developmental process	-7.2	5.8	7.8	30284	305	258	15	5.8	1.5	814|861|1880|2908|3726|4208|7040|7538|7994|9846|9855|10365|23186|54790|55904	CAMK4|RUNX1|GPR183|NR3C1|JUNB|MEF2C|TGFB1|ZFP36|KAT6A|GAB2|FARP2|KLF2|RCOR1|TET2|KMT2E	-5.1	ControlvsMild		GO Biological Processes	19	GO:0009144	purine nucleoside triphosphate metabolic process	19_GO:0009987 cellular process	-12	9.7	12	30284	197	269	17	6.3	1.5	513|517|518|2597|3303|3304|3312|4508|4509|4535|4536|4538|4539|4540|4831|7167|7351	ATP5F1D|ATP5MC2|ATP5MC3|GAPDH|HSPA1A|HSPA1B|HSPA8|ATP6|ATP8|ND1|ND2|ND4|ND4L|ND5|NME2|TPI1|UCP2	-9.4	ControlvsMild
GO Biological Processes	19	GO:0045785	positive regulation of cell adhesion	19_GO:0048518 positive regulation of biological process	-7.2	4.5	7.2	30284	499	258	19	7.4	1.6	399|673|861|1326|1604|3117|3119|3122|5581|6281|7040|8013|8631|9448|10725|10892|22890|91663|115650	RHOH|BRAF|RUNX1|MAP3K8|CD55|HLA-DQA1|HLA-DQB1|HLA-DRA|PRKCE|S100A10|TGFB1|NR4A3|SKAP1|MAP4K4|NFAT5|MALT1|ZBTB1|MYADM|TNFRSF13C	-5.1	ControlvsMild		GO Biological Processes	19	GO:0009199	ribonucleoside triphosphate metabolic process	19_GO:0009987 cellular process	-12	9.7	12	30284	197	269	17	6.3	1.5	513|517|518|2597|3303|3304|3312|4508|4509|4535|4536|4538|4539|4540|4831|7167|7351	ATP5F1D|ATP5MC2|ATP5MC3|GAPDH|HSPA1A|HSPA1B|HSPA8|ATP6|ATP8|ND1|ND2|ND4|ND4L|ND5|NME2|TPI1|UCP2	-9.4	ControlvsMild
GO Biological Processes	19	GO:0022407	regulation of cell-cell adhesion	19_GO:0050789 regulation of biological process	-7	4.3	7.1	30284	513	258	19	7.4	1.6	399|861|1326|1604|3117|3119|3122|4155|7040|7805|8013|8631|10725|10892|22890|26191|28984|91663|115650	RHOH|RUNX1|MAP3K8|CD55|HLA-DQA1|HLA-DQB1|HLA-DRA|MBP|TGFB1|LAPTM5|NR4A3|SKAP1|NFAT5|MALT1|ZBTB1|PTPN22|RGCC|MYADM|TNFRSF13C	-4.9	ControlvsMild		GO Biological Processes	19	GO:0080135	regulation of cellular response to stress	19_GO:0050896 response to stimulus	-12	5.5	9.9	30284	535	269	26	9.7	1.8	60|596|972|1655|2950|3146|3301|3303|3309|3337|3638|4282|5478|7009|8767|9451|9709|10049|10550|10961|23645|26973|54407|57162|80237|150275	ACTB|BCL2|CD74|DDX5|GSTP1|HMGB1|DNAJA1|HSPA1A|HSPA5|DNAJB1|INSIG1|MIF|PPIA|TMBIM6|RIPK2|EIF2AK3|HERPUD1|DNAJB6|ARL6IP5|ERP29|PPP1R15A|CHORDC1|SLC38A2|PELI1|ELL3|CCDC117	-9.3	ControlvsMild
GO Biological Processes	19	GO:1903039	positive regulation of leukocyte cell-cell adhesion	19_GO:0048518 positive regulation of biological process	-6.7	5.8	7.5	30284	285	258	14	5.4	1.4	399|861|1326|1604|3117|3119|3122|7040|8013|8631|10725|10892|22890|115650	RHOH|RUNX1|MAP3K8|CD55|HLA-DQA1|HLA-DQB1|HLA-DRA|TGFB1|NR4A3|SKAP1|NFAT5|MALT1|ZBTB1|TNFRSF13C	-4.7	ControlvsMild		GO Biological Processes	19	GO:0045321	leukocyte activation	19_GO:0002376 immune system process	-12	5	9.7	30284	626	269	28	10	1.9	292|567|596|677|896|930|931|958|972|974|1316|1380|2185|3146|3329|3459|3561|3659|3662|3676|3718|6778|7163|8767|9734|9976|10320|57162	SLC25A5|B2M|BCL2|ZFP36L1|CCND3|CD19|MS4A1|CD40|CD74|CD79B|KLF6|CR2|PTK2B|HMGB1|HSPD1|IFNGR1|IL2RG|IRF1|IRF4|ITGA4|JAK3|STAT6|TPD52|RIPK2|HDAC9|CLEC2B|IKZF1|PELI1	-9.3	ControlvsMild
GO Biological Processes	19	GO:0050865	regulation of cell activation	19_GO:0032501 multicellular organismal process	-6.6	3.8	6.6	30284	653	258	21	8.1	1.7	399|673|814|861|1326|1604|1880|3117|3119|3122|3726|4208|6935|7040|7805|8013|10892|22890|26191|64092|115650	RHOH|BRAF|CAMK4|RUNX1|MAP3K8|CD55|GPR183|HLA-DQA1|HLA-DQB1|HLA-DRA|JUNB|MEF2C|ZEB1|TGFB1|LAPTM5|NR4A3|MALT1|ZBTB1|PTPN22|SAMSN1|TNFRSF13C	-4.6	ControlvsMild		GO Biological Processes	19	GO:0002696	positive regulation of leukocyte activation	19_GO:0002376 immune system process	-11	6.7	10	30284	372	269	22	8.2	1.7	60|567|596|958|972|1378|3118|3123|3127|3146|3329|3561|3603|4282|6778|8651|8767|10808|26228|57162|115352|100133941	ACTB|B2M|BCL2|CD40|CD74|CR1|HLA-DQA2|HLA-DRB1|HLA-DRB5|HMGB1|HSPD1|IL2RG|IL16|MIF|STAT6|SOCS1|RIPK2|HSPH1|STAP1|PELI1|FCRL3|CD24	-9.3	ControlvsMild
GO Biological Processes	19	GO:1903706	regulation of hemopoiesis	19_GO:0002376 immune system process	-6.6	4.6	7	30284	436	258	17	6.6	1.5	399|673|814|861|3106|3122|3726|4208|6935|7040|7538|7994|10892|22890|23186|23522|55294	RHOH|BRAF|CAMK4|RUNX1|HLA-B|HLA-DRA|JUNB|MEF2C|ZEB1|TGFB1|ZFP36|KAT6A|MALT1|ZBTB1|RCOR1|KAT6B|FBXW7	-4.6	ControlvsMild		GO Biological Processes	19	GO:0071345	cellular response to cytokine stimulus	19_GO:0050896 response to stimulus	-11	4.4	9.2	30284	787	269	31	12	1.9	71|292|677|958|972|1380|1460|1843|2185|2353|2597|3309|3326|3329|3459|3561|3603|3659|3676|3718|4046|4599|4792|6672|6778|7188|8651|8767|10963|115361|221830	ACTG1|SLC25A5|ZFP36L1|CD40|CD74|CR2|CSNK2B|DUSP1|PTK2B|FOS|GAPDH|HSPA5|HSP90AB1|HSPD1|IFNGR1|IL2RG|IL16|IRF1|ITGA4|JAK3|LSP1|MX1|NFKBIA|SP100|STAT6|TRAF5|SOCS1|RIPK2|STIP1|GBP4|POLR1F	-9.1	ControlvsMild
GO Biological Processes	19	GO:1903037	regulation of leukocyte cell-cell adhesion	19_GO:0050789 regulation of biological process	-6.5	4.8	7	30284	395	258	16	6.2	1.5	399|861|1326|1604|3117|3119|3122|7040|7805|8013|8631|10725|10892|22890|26191|115650	RHOH|RUNX1|MAP3K8|CD55|HLA-DQA1|HLA-DQB1|HLA-DRA|TGFB1|LAPTM5|NR4A3|SKAP1|NFAT5|MALT1|ZBTB1|PTPN22|TNFRSF13C	-4.5	ControlvsMild		GO Biological Processes	19	GO:0050867	positive regulation of cell activation	19_GO:0032501 multicellular organismal process	-11	6.3	10	30284	392	269	22	8.2	1.7	60|567|596|958|972|1378|3118|3123|3127|3146|3329|3561|3603|4282|6778|8651|8767|10808|26228|57162|115352|100133941	ACTB|B2M|BCL2|CD40|CD74|CR1|HLA-DQA2|HLA-DRB1|HLA-DRB5|HMGB1|HSPD1|IL2RG|IL16|MIF|STAT6|SOCS1|RIPK2|HSPH1|STAP1|PELI1|FCRL3|CD24	-8.9	ControlvsMild
GO Biological Processes	19	GO:0006956	complement activation	19_GO:0002376 immune system process	-6.3	15	9.5	30284	56	258	7	2.7	1	1604|3493|3495|3500|3501|3502|28984	CD55|IGHA1|IGHD|IGHG1|IGHG2|IGHG3|RGCC	-4.4	ControlvsMild		GO Biological Processes	19	GO:0009141	nucleoside triphosphate metabolic process	19_GO:0009987 cellular process	-11	9	11	30284	213	269	17	6.3	1.5	513|517|518|2597|3303|3304|3312|4508|4509|4535|4536|4538|4539|4540|4831|7167|7351	ATP5F1D|ATP5MC2|ATP5MC3|GAPDH|HSPA1A|HSPA1B|HSPA8|ATP6|ATP8|ND1|ND2|ND4|ND4L|ND5|NME2|TPI1|UCP2	-8.9	ControlvsMild
GO Biological Processes	19	GO:0050852	T cell receptor signaling pathway	19_GO:0002376 immune system process	-6.2	9.3	8.2	30284	114	258	9	3.5	1.1	673|3119|5142|5144|5336|8631|10892|23180|26191	BRAF|HLA-DQB1|PDE4B|PDE4D|PLCG2|SKAP1|MALT1|RFTN1|PTPN22	-4.3	ControlvsMild		GO Biological Processes	19	GO:0009150	purine ribonucleotide metabolic process	19_GO:0009987 cellular process	-11	7.5	10	30284	287	269	19	7.1	1.6	513|517|518|2597|3094|3303|3304|3312|4508|4509|4535|4536|4538|4539|4540|4831|7167|7351|11163	ATP5F1D|ATP5MC2|ATP5MC3|GAPDH|HINT1|HSPA1A|HSPA1B|HSPA8|ATP6|ATP8|ND1|ND2|ND4|ND4L|ND5|NME2|TPI1|UCP2|NUDT4	-8.7	ControlvsMild
GO Biological Processes	19	GO:0043085	positive regulation of catalytic activity	19_GO:0065007 biological regulation	-6.1	3.8	6.4	30284	584	258	19	7.4	1.6	805|1622|1654|1660|1719|4155|4208|5599|5996|6281|7114|9448|10681|26037|28984|51429|55294|94056|253959	CALM2|DBI|DDX3X|DHX9|DHFR|MBP|MEF2C|MAPK8|RGS1|S100A10|TMSB4X|MAP4K4|GNB5|SIPA1L1|RGCC|SNX9|FBXW7|SYAP1|RALGAPA1	-4.2	ControlvsMild		GO Biological Processes	19	GO:0042113	B cell activation	19_GO:0002376 immune system process	-11	9.2	11	30284	196	269	16	5.9	1.4	292|596|930|931|958|974|1316|1380|2185|3329|3561|3676|3718|6778|7163|9734	SLC25A5|BCL2|CD19|MS4A1|CD40|CD79B|KLF6|CR2|PTK2B|HSPD1|IL2RG|ITGA4|JAK3|STAT6|TPD52|HDAC9	-8.4	ControlvsMild
GO Biological Processes	19	GO:0006958	complement activation, classical pathway	19_GO:0002376 immune system process	-6.1	19	10	30284	38	258	6	2.3	0.94	1604|3493|3495|3500|3501|3502	CD55|IGHA1|IGHD|IGHG1|IGHG2|IGHG3	-4.2	ControlvsMild		GO Biological Processes	19	GO:0051251	positive regulation of lymphocyte activation	19_GO:0002376 immune system process	-11	6.7	9.9	30284	337	269	20	7.4	1.6	60|567|596|958|972|1378|3118|3123|3127|3146|3329|3561|4282|6778|8651|8767|10808|57162|115352|100133941	ACTB|B2M|BCL2|CD40|CD74|CR1|HLA-DQA2|HLA-DRB1|HLA-DRB5|HMGB1|HSPD1|IL2RG|MIF|STAT6|SOCS1|RIPK2|HSPH1|PELI1|FCRL3|CD24	-8.4	ControlvsMild
GO Biological Processes	19	GO:0060323	head morphogenesis	19_GO:0032502 developmental process	-6	18	9.9	30284	39	258	6	2.3	0.94	673|7040|25976|29123|84159|157680	BRAF|TGFB1|TIPARP|ANKRD11|ARID5B|VPS13B	-4.1	ControlvsMild		GO Biological Processes	19	GO:0030183	B cell differentiation	19_GO:0002376 immune system process	-10	13	12	30284	115	269	13	4.8	1.3	292|596|930|931|974|1316|1380|2185|3561|3676|3718|7163|9734	SLC25A5|BCL2|CD19|MS4A1|CD79B|KLF6|CR2|PTK2B|IL2RG|ITGA4|JAK3|TPD52|HDAC9	-8.3	ControlvsMild
GO Biological Processes	19	GO:0009617	response to bacterium	19_GO:0044419 biological process involved in interspecies interaction between organisms	-5.9	3.4	6.1	30284	726	258	21	8.1	1.7	1130|3106|3493|3495|3500|3501|3502|3507|4208|4790|5142|5336|5581|5599|5996|7431|7538|10892|26191|27250|55914	LYST|HLA-B|IGHA1|IGHD|IGHG1|IGHG2|IGHG3|IGHM|MEF2C|NFKB1|PDE4B|PLCG2|PRKCE|MAPK8|RGS1|VIM|ZFP36|MALT1|PTPN22|PDCD4|ERBIN	-4	ControlvsMild		GO Biological Processes	19	GO:0001819	positive regulation of cytokine production	19_GO:0032501 multicellular organismal process	-10	5.3	9.2	30284	514	269	24	8.9	1.7	567|958|972|1536|2597|3146|3303|3304|3315|3320|3329|3459|3603|3659|3662|4050|4282|5452|8767|9451|57142|57162|63940|255231	B2M|CD40|CD74|CYBB|GAPDH|HMGB1|HSPA1A|HSPA1B|HSPB1|HSP90AA1|HSPD1|IFNGR1|IL16|IRF1|IRF4|LTB|MIF|POU2F2|RIPK2|EIF2AK3|RTN4|PELI1|GPSM3|MCOLN2	-8.2	ControlvsMild
GO Biological Processes	19	GO:0022409	positive regulation of cell-cell adhesion	19_GO:0048518 positive regulation of biological process	-5.9	4.9	6.6	30284	337	258	14	5.4	1.4	399|861|1326|1604|3117|3119|3122|7040|8013|8631|10725|10892|22890|115650	RHOH|RUNX1|MAP3K8|CD55|HLA-DQA1|HLA-DQB1|HLA-DRA|TGFB1|NR4A3|SKAP1|NFAT5|MALT1|ZBTB1|TNFRSF13C	-4	ControlvsMild		GO Biological Processes	19	GO:0009259	ribonucleotide metabolic process	19_GO:0009987 cellular process	-10	6.9	9.9	30284	308	269	19	7.1	1.6	513|517|518|2597|3094|3303|3304|3312|4508|4509|4535|4536|4538|4539|4540|4831|7167|7351|11163	ATP5F1D|ATP5MC2|ATP5MC3|GAPDH|HINT1|HSPA1A|HSPA1B|HSPA8|ATP6|ATP8|ND1|ND2|ND4|ND4L|ND5|NME2|TPI1|UCP2|NUDT4	-8.2	ControlvsMild
GO Biological Processes	19	GO:0002455	humoral immune response mediated by circulating immunoglobulin	19_GO:0002376 immune system process	-5.8	16	9.4	30284	43	258	6	2.3	0.94	1604|3493|3495|3500|3501|3502	CD55|IGHA1|IGHD|IGHG1|IGHG2|IGHG3	-3.9	ControlvsMild		GO Biological Processes	19	GO:0006119	oxidative phosphorylation	19_GO:0009987 cellular process	-10	12	12	30284	121	269	13	4.8	1.3	513|1337|1351|4508|4509|4512|4513|4519|4535|4536|4538|4539|4540	ATP5F1D|COX6A1|COX8A|ATP6|ATP8|COX1|COX2|CYTB|ND1|ND2|ND4|ND4L|ND5	-8.1	ControlvsMild
GO Biological Processes	19	GO:0032663	regulation of interleukin-2 production	19_GO:0032501 multicellular organismal process	-5.8	12	8.6	30284	67	258	7	2.7	1	861|5142|5144|5336|7538|7805|10892	RUNX1|PDE4B|PDE4D|PLCG2|ZFP36|LAPTM5|MALT1	-3.9	ControlvsMild		GO Biological Processes	19	GO:0019693	ribose phosphate metabolic process	19_GO:0009987 cellular process	-10	6.8	9.8	30284	316	269	19	7.1	1.6	513|517|518|2597|3094|3303|3304|3312|4508|4509|4535|4536|4538|4539|4540|4831|7167|7351|11163	ATP5F1D|ATP5MC2|ATP5MC3|GAPDH|HINT1|HSPA1A|HSPA1B|HSPA8|ATP6|ATP8|ND1|ND2|ND4|ND4L|ND5|NME2|TPI1|UCP2|NUDT4	-8	ControlvsMild
GO Biological Processes	19	GO:0032970	regulation of actin filament-based process	19_GO:0050789 regulation of biological process	-5.7	4.4	6.4	30284	398	258	15	5.8	1.5	673|829|5142|5144|5581|6281|7040|7114|9839|10788|11034|28984|51429|85464|91663	BRAF|CAPZA1|PDE4B|PDE4D|PRKCE|S100A10|TGFB1|TMSB4X|ZEB2|IQGAP2|DSTN|RGCC|SNX9|SSH2|MYADM	-3.9	ControlvsMild		GO Biological Processes	19	GO:2001233	regulation of apoptotic signaling pathway	19_GO:0050896 response to stimulus	-10	5.9	9.4	30284	399	269	21	7.8	1.6	292|317|596|972|2950|3301|3303|3304|3315|4050|4282|5478|5499|6672|7009|7128|7314|9451|9709|10961|80237	SLC25A5|APAF1|BCL2|CD74|GSTP1|DNAJA1|HSPA1A|HSPA1B|HSPB1|LTB|MIF|PPIA|PPP1CA|SP100|TMBIM6|TNFAIP3|UBB|EIF2AK3|HERPUD1|ERP29|ELL3	-7.9	ControlvsMild
GO Biological Processes	19	GO:0071222	cellular response to lipopolysaccharide	19_GO:0044419 biological process involved in interspecies interaction between organisms	-5.6	6.1	6.9	30284	212	258	11	4.3	1.3	4208|4790|5142|5336|5581|5599|7431|7538|10892|26191|27250	MEF2C|NFKB1|PDE4B|PLCG2|PRKCE|MAPK8|VIM|ZFP36|MALT1|PTPN22|PDCD4	-3.8	ControlvsMild		GO Biological Processes	19	GO:0006753	nucleoside phosphate metabolic process	19_GO:0009987 cellular process	-10	4.9	8.9	30284	578	269	25	9.3	1.8	513|517|518|2597|2762|3094|3157|3303|3304|3312|4508|4509|4535|4536|4538|4539|4540|4831|7167|7351|11163|51251|54187|60481|79661	ATP5F1D|ATP5MC2|ATP5MC3|GAPDH|GMDS|HINT1|HMGCS1|HSPA1A|HSPA1B|HSPA8|ATP6|ATP8|ND1|ND2|ND4|ND4L|ND5|NME2|TPI1|UCP2|NUDT4|NT5C3A|NANS|ELOVL5|NEIL1	-7.9	ControlvsMild
GO Biological Processes	19	GO:1901699	cellular response to nitrogen compound	19_GO:0050896 response to stimulus	-5.6	3.5	5.9	30284	633	258	19	7.4	1.6	1660|2782|3709|4208|4780|4790|4929|5140|5144|7040|7184|7431|8013|10365|10681|26191|58533|94056|143686	DHX9|GNB1|ITPR2|MEF2C|NFE2L2|NFKB1|NR4A2|PDE3B|PDE4D|TGFB1|HSP90B1|VIM|NR4A3|KLF2|GNB5|PTPN22|SNX6|SYAP1|SESN3	-3.8	ControlvsMild		GO Biological Processes	19	GO:0055086	nucleobase-containing small molecule metabolic process	19_GO:0009987 cellular process	-9.6	4.7	8.6	30284	605	269	25	9.3	1.8	513|517|518|2597|2762|3094|3157|3303|3304|3312|4508|4509|4535|4536|4538|4539|4540|4831|7167|7351|11163|51251|54187|60481|79661	ATP5F1D|ATP5MC2|ATP5MC3|GAPDH|GMDS|HINT1|HMGCS1|HSPA1A|HSPA1B|HSPA8|ATP6|ATP8|ND1|ND2|ND4|ND4L|ND5|NME2|TPI1|UCP2|NUDT4|NT5C3A|NANS|ELOVL5|NEIL1	-7.5	ControlvsMild
GO Biological Processes	19	GO:0010171	body morphogenesis	19_GO:0032502 developmental process	-5.5	15	8.9	30284	47	258	6	2.3	0.94	673|7040|25976|29123|84159|157680	BRAF|TGFB1|TIPARP|ANKRD11|ARID5B|VPS13B	-3.7	ControlvsMild		GO Biological Processes	19	GO:0009117	nucleotide metabolic process	19_GO:0009987 cellular process	-9.4	5.5	8.9	30284	431	269	21	7.8	1.6	513|517|518|2597|3094|3303|3304|3312|4508|4509|4535|4536|4538|4539|4540|4831|7167|7351|11163|51251|79661	ATP5F1D|ATP5MC2|ATP5MC3|GAPDH|HINT1|HSPA1A|HSPA1B|HSPA8|ATP6|ATP8|ND1|ND2|ND4|ND4L|ND5|NME2|TPI1|UCP2|NUDT4|NT5C3A|NEIL1	-7.4	ControlvsMild
GO Biological Processes	19	GO:1903131	mononuclear cell differentiation	19_GO:0032502 developmental process	-5.5	4.6	6.3	30284	360	258	14	5.4	1.4	399|673|814|973|1880|2908|3507|4063|5336|6775|7040|10892|22890|26191	RHOH|BRAF|CAMK4|CD79A|GPR183|NR3C1|IGHM|LY9|PLCG2|STAT4|TGFB1|MALT1|ZBTB1|PTPN22	-3.7	ControlvsMild		GO Biological Processes	19	GO:1903706	regulation of hemopoiesis	19_GO:0002376 immune system process	-9.3	5.4	8.8	30284	436	269	21	7.8	1.6	60|567|677|969|972|1378|2185|2353|3123|3146|3303|3304|3561|3659|3662|3718|4792|8364|8651|8767|115352	ACTB|B2M|ZFP36L1|CD69|CD74|CR1|PTK2B|FOS|HLA-DRB1|HMGB1|HSPA1A|HSPA1B|IL2RG|IRF1|IRF4|JAK3|NFKBIA|H4C3|SOCS1|RIPK2|FCRL3	-7.3	ControlvsMild
GO Biological Processes	19	GO:0000165	MAPK cascade	19_GO:0050896 response to stimulus	-5.5	5.8	6.7	30284	221	258	11	4.3	1.3	673|1326|4155|4208|4214|4790|5581|5599|7538|9448|51701	BRAF|MAP3K8|MBP|MEF2C|MAP3K1|NFKB1|PRKCE|MAPK8|ZFP36|MAP4K4|NLK	-3.6	ControlvsMild		GO Biological Processes	19	GO:0070663	regulation of leukocyte proliferation	19_GO:0050789 regulation of biological process	-9.3	7	9.4	30284	273	269	17	6.3	1.5	596|958|972|1265|1378|2950|3123|3146|3659|4282|5880|6778|7128|8767|57162|115352|100133941	BCL2|CD40|CD74|CNN2|CR1|GSTP1|HLA-DRB1|HMGB1|IRF1|MIF|RAC2|STAT6|TNFAIP3|RIPK2|PELI1|FCRL3|CD24	-7.3	ControlvsMild
GO Biological Processes	19	GO:0071363	cellular response to growth factor stimulus	19_GO:0050896 response to stimulus	-5.4	3.8	6	30284	530	258	17	6.6	1.5	673|2131|2186|2908|3096|4208|6498|6935|7040|7538|8239|9404|9958|27250|51701|58533|94056	BRAF|EXT1|BPTF|NR3C1|HIVEP1|MEF2C|SKIL|ZEB1|TGFB1|ZFP36|USP9X|LPXN|USP15|PDCD4|NLK|SNX6|SYAP1	-3.6	ControlvsMild		GO Biological Processes	19	GO:0050863	regulation of T cell activation	19_GO:0002376 immune system process	-9.3	5.7	8.9	30284	395	269	20	7.4	1.6	60|567|969|972|1378|3118|3123|3127|3146|3329|3561|3659|3662|3718|5880|8651|8767|10808|57162|100133941	ACTB|B2M|CD69|CD74|CR1|HLA-DQA2|HLA-DRB1|HLA-DRB5|HMGB1|HSPD1|IL2RG|IRF1|IRF4|JAK3|RAC2|SOCS1|RIPK2|HSPH1|PELI1|CD24	-7.2	ControlvsMild
GO Biological Processes	19	GO:0071219	cellular response to molecule of bacterial origin	19_GO:0044419 biological process involved in interspecies interaction between organisms	-5.4	5.7	6.6	30284	226	258	11	4.3	1.3	4208|4790|5142|5336|5581|5599|7431|7538|10892|26191|27250	MEF2C|NFKB1|PDE4B|PLCG2|PRKCE|MAPK8|VIM|ZFP36|MALT1|PTPN22|PDCD4	-3.6	ControlvsMild		GO Biological Processes	19	GO:0009206	purine ribonucleoside triphosphate biosynthetic process	19_GO:0009987 cellular process	-9	13	11	30284	95	269	11	4.1	1.2	513|517|518|4508|4509|4535|4536|4538|4539|4540|4831	ATP5F1D|ATP5MC2|ATP5MC3|ATP6|ATP8|ND1|ND2|ND4|ND4L|ND5|NME2	-7	ControlvsMild
GO Biological Processes	19	GO:0002696	positive regulation of leukocyte activation	19_GO:0002376 immune system process	-5.4	4.4	6.1	30284	372	258	14	5.4	1.4	399|861|1326|1604|1880|3117|3119|3122|4208|7040|8013|10892|22890|115650	RHOH|RUNX1|MAP3K8|CD55|GPR183|HLA-DQA1|HLA-DQB1|HLA-DRA|MEF2C|TGFB1|NR4A3|MALT1|ZBTB1|TNFRSF13C	-3.6	ControlvsMild		GO Biological Processes	19	GO:0015986	proton motive force-driven ATP synthesis	19_GO:0009987 cellular process	-9	15	12	30284	73	269	10	3.7	1.2	513|517|518|4508|4509|4535|4536|4538|4539|4540	ATP5F1D|ATP5MC2|ATP5MC3|ATP6|ATP8|ND1|ND2|ND4|ND4L|ND5	-7	ControlvsMild
GO Biological Processes	19	GO:0071396	cellular response to lipid	19_GO:0050896 response to stimulus	-5.3	3.7	5.8	30284	546	258	17	6.6	1.5	2782|2908|4208|4790|5142|5336|5581|5599|7040|7431|7538|7832|8013|10892|23543|26191|27250	GNB1|NR3C1|MEF2C|NFKB1|PDE4B|PLCG2|PRKCE|MAPK8|TGFB1|VIM|ZFP36|BTG2|NR4A3|MALT1|RBFOX2|PTPN22|PDCD4	-3.5	ControlvsMild		GO Biological Processes	19	GO:0009145	purine nucleoside triphosphate biosynthetic process	19_GO:0009987 cellular process	-9	13	11	30284	96	269	11	4.1	1.2	513|517|518|4508|4509|4535|4536|4538|4539|4540|4831	ATP5F1D|ATP5MC2|ATP5MC3|ATP6|ATP8|ND1|ND2|ND4|ND4L|ND5|NME2	-7	ControlvsMild
GO Biological Processes	19	GO:0016310	phosphorylation	19_GO:0009987 cellular process	-5.3	4.1	6	30284	433	258	15	5.8	1.5	673|814|1326|1859|4214|4750|5128|5209|5581|5599|9448|23235|23387|23683|51701	BRAF|CAMK4|MAP3K8|DYRK1A|MAP3K1|NEK1|CDK17|PFKFB3|PRKCE|MAPK8|MAP4K4|SIK2|SIK3|PRKD3|NLK	-3.5	ControlvsMild		GO Biological Processes	19	GO:0002697	regulation of immune effector process	19_GO:0002376 immune system process	-8.9	5.4	8.6	30284	414	269	20	7.4	1.6	567|958|969|972|1378|1380|3123|3146|3329|3561|3662|3718|4282|5880|6778|7009|8767|26228|57142|115352	B2M|CD40|CD69|CD74|CR1|CR2|HLA-DRB1|HMGB1|HSPD1|IL2RG|IRF4|JAK3|MIF|RAC2|STAT6|TMBIM6|RIPK2|STAP1|RTN4|FCRL3	-6.9	ControlvsMild
GO Biological Processes	19	GO:0030098	lymphocyte differentiation	19_GO:0002376 immune system process	-5.2	5	6.3	30284	280	258	12	4.7	1.3	399|673|973|1880|3507|4063|5336|6775|7040|10892|22890|26191	RHOH|BRAF|CD79A|GPR183|IGHM|LY9|PLCG2|STAT4|TGFB1|MALT1|ZBTB1|PTPN22	-3.5	ControlvsMild		GO Biological Processes	19	GO:0006163	purine nucleotide metabolic process	19_GO:0009987 cellular process	-8.9	5.8	8.7	30284	371	269	19	7.1	1.6	513|517|518|2597|3094|3303|3304|3312|4508|4509|4535|4536|4538|4539|4540|4831|7167|7351|11163	ATP5F1D|ATP5MC2|ATP5MC3|GAPDH|HINT1|HSPA1A|HSPA1B|HSPA8|ATP6|ATP8|ND1|ND2|ND4|ND4L|ND5|NME2|TPI1|UCP2|NUDT4	-6.9	ControlvsMild
GO Biological Processes	19	GO:0043254	regulation of protein-containing complex assembly	19_GO:0050789 regulation of biological process	-5.2	4	5.9	30284	438	258	15	5.8	1.5	829|1654|1859|5336|5581|5599|7040|7114|8631|9855|11124|26191|51429|85464|91663	CAPZA1|DDX3X|DYRK1A|PLCG2|PRKCE|MAPK8|TGFB1|TMSB4X|SKAP1|FARP2|FAF1|PTPN22|SNX9|SSH2|MYADM	-3.4	ControlvsMild		GO Biological Processes	19	GO:0002683	negative regulation of immune system process	19_GO:0002376 immune system process	-8.8	4.6	8.1	30284	564	269	23	8.6	1.7	969|971|972|1265|1378|1380|1843|3123|3146|3312|3659|3662|3718|4282|5094|6778|7009|7128|8651|26228|57162|84640|115352	CD69|CD72|CD74|CNN2|CR1|CR2|DUSP1|HLA-DRB1|HMGB1|HSPA8|IRF1|IRF4|JAK3|MIF|PCBP2|STAT6|TMBIM6|TNFAIP3|SOCS1|STAP1|PELI1|USP38|FCRL3	-6.7	ControlvsMild
GO Biological Processes	19	GO:0045580	regulation of T cell differentiation	19_GO:0002376 immune system process	-5.2	6.1	6.6	30284	192	258	10	3.9	1.2	399|673|814|861|3122|3726|6935|7040|10892|22890	RHOH|BRAF|CAMK4|RUNX1|HLA-DRA|JUNB|ZEB1|TGFB1|MALT1|ZBTB1	-3.4	ControlvsMild		GO Biological Processes	19	GO:0009201	ribonucleoside triphosphate biosynthetic process	19_GO:0009987 cellular process	-8.8	12	11	30284	101	269	11	4.1	1.2	513|517|518|4508|4509|4535|4536|4538|4539|4540|4831	ATP5F1D|ATP5MC2|ATP5MC3|ATP6|ATP8|ND1|ND2|ND4|ND4L|ND5|NME2	-6.7	ControlvsMild
GO Biological Processes	19	GO:0006468	protein phosphorylation	19_GO:0009987 cellular process	-5.2	4.2	5.9	30284	388	258	14	5.4	1.4	673|814|1326|1859|4214|4750|5128|5581|5599|9448|23235|23387|23683|51701	BRAF|CAMK4|MAP3K8|DYRK1A|MAP3K1|NEK1|CDK17|PRKCE|MAPK8|MAP4K4|SIK2|SIK3|PRKD3|NLK	-3.4	ControlvsMild		GO Biological Processes	19	GO:0031647	regulation of protein stability	19_GO:0065007 biological regulation	-8.7	5.5	8.5	30284	386	269	19	7.1	1.6	596|972|2597|3009|3303|3304|3312|3320|3326|3329|6950|8287|9532|10169|10437|10575|10728|57142|84640	BCL2|CD74|GAPDH|H1-5|HSPA1A|HSPA1B|HSPA8|HSP90AA1|HSP90AB1|HSPD1|TCP1|USP9Y|BAG2|SERF2|IFI30|CCT4|PTGES3|RTN4|USP38	-6.6	ControlvsMild
GO Biological Processes	19	GO:0051251	positive regulation of lymphocyte activation	19_GO:0002376 immune system process	-5.1	4.5	6	30284	337	258	13	5	1.4	399|861|1326|1604|1880|3117|3119|3122|4208|7040|10892|22890|115650	RHOH|RUNX1|MAP3K8|CD55|GPR183|HLA-DQA1|HLA-DQB1|HLA-DRA|MEF2C|TGFB1|MALT1|ZBTB1|TNFRSF13C	-3.4	ControlvsMild		GO Biological Processes	19	GO:0001666	response to hypoxia	19_GO:0050896 response to stimulus	-8.6	6.3	8.8	30284	305	269	17	6.3	1.5	317|596|677|1536|2185|2353|4512|4513|4519|4535|4536|4538|4540|7351|54541|57142|100133941	APAF1|BCL2|ZFP36L1|CYBB|PTK2B|FOS|COX1|COX2|CYTB|ND1|ND2|ND4|ND5|UCP2|DDIT4|RTN4|CD24	-6.6	ControlvsMild
GO Biological Processes	19	GO:0070848	response to growth factor	19_GO:0050896 response to stimulus	-5.1	3.6	5.7	30284	562	258	17	6.6	1.5	673|2131|2186|2908|3096|4208|6498|6935|7040|7538|8239|9404|9958|27250|51701|58533|94056	BRAF|EXT1|BPTF|NR3C1|HIVEP1|MEF2C|SKIL|ZEB1|TGFB1|ZFP36|USP9X|LPXN|USP15|PDCD4|NLK|SNX6|SYAP1	-3.4	ControlvsMild		GO Biological Processes	19	GO:0070482	response to oxygen levels	19_GO:0050896 response to stimulus	-8.6	5.8	8.6	30284	347	269	18	6.7	1.5	317|596|677|1536|2185|2353|4508|4512|4513|4519|4535|4536|4538|4540|7351|54541|57142|100133941	APAF1|BCL2|ZFP36L1|CYBB|PTK2B|FOS|ATP6|COX1|COX2|CYTB|ND1|ND2|ND4|ND5|UCP2|DDIT4|RTN4|CD24	-6.6	ControlvsMild
GO Biological Processes	19	GO:0071356	cellular response to tumor necrosis factor	19_GO:0050896 response to stimulus	-5.1	6.8	6.7	30284	155	258	9	3.5	1.1	1660|4780|4790|7114|7187|7538|10365|55914|115650	DHX9|NFE2L2|NFKB1|TMSB4X|TRAF3|ZFP36|KLF2|ERBIN|TNFRSF13C	-3.4	ControlvsMild		GO Biological Processes	19	GO:1902532	negative regulation of intracellular signal transduction	19_GO:0048519 negative regulation of biological process	-8.5	4	7.7	30284	736	269	26	9.7	1.8	596|972|1843|1844|2950|3301|3303|3309|3312|3315|3638|3925|4282|4792|5094|5478|5567|7009|7128|8527|9709|23645|54541|57162|80237|81606	BCL2|CD74|DUSP1|DUSP2|GSTP1|DNAJA1|HSPA1A|HSPA5|HSPA8|HSPB1|INSIG1|STMN1|MIF|NFKBIA|PCBP2|PPIA|PRKACB|TMBIM6|TNFAIP3|DGKD|HERPUD1|PPP1R15A|DDIT4|PELI1|ELL3|LBH	-6.5	ControlvsMild
GO Biological Processes	19	GO:0050867	positive regulation of cell activation	19_GO:0032501 multicellular organismal process	-5.1	4.2	5.9	30284	392	258	14	5.4	1.4	399|861|1326|1604|1880|3117|3119|3122|4208|7040|8013|10892|22890|115650	RHOH|RUNX1|MAP3K8|CD55|GPR183|HLA-DQA1|HLA-DQB1|HLA-DRA|MEF2C|TGFB1|NR4A3|MALT1|ZBTB1|TNFRSF13C	-3.4	ControlvsMild		GO Biological Processes	19	GO:0050778	positive regulation of immune response	19_GO:0002376 immune system process	-8.5	4.1	7.8	30284	684	269	25	9.3	1.8	567|596|930|931|958|972|974|1378|1380|3118|3123|3127|3146|3303|3304|3320|3329|4792|6778|7128|8767|26228|57142|57162|81793	B2M|BCL2|CD19|MS4A1|CD40|CD74|CD79B|CR1|CR2|HLA-DQA2|HLA-DRB1|HLA-DRB5|HMGB1|HSPA1A|HSPA1B|HSP90AA1|HSPD1|NFKBIA|STAT6|TNFAIP3|RIPK2|STAP1|RTN4|PELI1|TLR10	-6.5	ControlvsMild
GO Biological Processes	19	GO:0031349	positive regulation of defense response	19_GO:0048518 positive regulation of biological process	-5.1	3.9	5.8	30284	449	258	15	5.8	1.5	1326|1535|1654|1660|4208|5336|5581|5599|6421|7040|7187|9958|23180|26191|27250	MAP3K8|CYBA|DDX3X|DHX9|MEF2C|PLCG2|PRKCE|MAPK8|SFPQ|TGFB1|TRAF3|USP15|RFTN1|PTPN22|PDCD4	-3.3	ControlvsMild		GO Biological Processes	19	GO:0009266	response to temperature stimulus	19_GO:0050896 response to stimulus	-8.5	8.9	9.6	30284	164	269	13	4.8	1.3	1936|3301|3303|3304|3310|3315|3320|3326|3329|3337|4792|7351|9451	EEF1D|DNAJA1|HSPA1A|HSPA1B|HSPA6|HSPB1|HSP90AA1|HSP90AB1|HSPD1|DNAJB1|NFKBIA|UCP2|EIF2AK3	-6.5	ControlvsMild
GO Biological Processes	19	GO:0001775	cell activation	19_GO:0032501 multicellular organismal process	-5.1	3.1	5.4	30284	754	258	20	7.8	1.7	399|673|814|973|1880|3507|4063|4208|5336|5581|6775|7040|8013|9839|10672|10892|22890|26191|28984|55904	RHOH|BRAF|CAMK4|CD79A|GPR183|IGHM|LY9|MEF2C|PLCG2|PRKCE|STAT4|TGFB1|NR4A3|ZEB2|GNA13|MALT1|ZBTB1|PTPN22|RGCC|KMT2E	-3.3	ControlvsMild		GO Biological Processes	19	GO:0050864	regulation of B cell activation	19_GO:0002376 immune system process	-8.5	10	10	30284	134	269	12	4.5	1.3	596|677|930|958|972|1378|3561|4282|6778|7128|57162|115352	BCL2|ZFP36L1|CD19|CD40|CD74|CR1|IL2RG|MIF|STAT6|TNFAIP3|PELI1|FCRL3	-6.5	ControlvsMild
GO Biological Processes	19	GO:0007167	enzyme-linked receptor protein signaling pathway	19_GO:0050896 response to stimulus	-5.1	3.4	5.5	30284	629	258	18	7	1.6	673|2131|3096|6498|6760|7040|7204|8013|8239|9404|9846|9958|25976|26037|27250|51701|55914|84159	BRAF|EXT1|HIVEP1|SKIL|SS18|TGFB1|TRIO|NR4A3|USP9X|LPXN|GAB2|USP15|TIPARP|SIPA1L1|PDCD4|NLK|ERBIN|ARID5B	-3.3	ControlvsMild		GO Biological Processes	19	GO:0098662	inorganic cation transmembrane transport	19_GO:0051179 localization	-8.5	4.1	7.8	30284	686	269	25	9.3	1.8	292|513|517|518|535|596|1351|4508|4509|4512|4513|4519|4535|4536|4538|4539|4540|5026|6574|7009|7351|54407|91689|255231|440400	SLC25A5|ATP5F1D|ATP5MC2|ATP5MC3|ATP6V0A1|BCL2|COX8A|ATP6|ATP8|COX1|COX2|CYTB|ND1|ND2|ND4|ND4L|ND5|P2RX5|SLC20A1|TMBIM6|UCP2|SLC38A2|SMDT1|MCOLN2|RNASEK	-6.5	ControlvsMild
GO Biological Processes	19	GO:0071560	cellular response to transforming growth factor beta stimulus	19_GO:0050896 response to stimulus	-4.9	6.5	6.5	30284	163	258	9	3.5	1.1	2908|4208|6498|6935|7040|8239|9404|9958|51701	NR3C1|MEF2C|SKIL|ZEB1|TGFB1|USP9X|LPXN|USP15|NLK	-3.2	ControlvsMild		GO Biological Processes	19	GO:0009060	aerobic respiration	19_GO:0009987 cellular process	-8.5	8.9	9.6	30284	165	269	13	4.8	1.3	513|1337|1351|4508|4509|4512|4513|4519|4535|4536|4538|4539|4540	ATP5F1D|COX6A1|COX8A|ATP6|ATP8|COX1|COX2|CYTB|ND1|ND2|ND4|ND4L|ND5	-6.5	ControlvsMild
GO Biological Processes	19	GO:0071216	cellular response to biotic stimulus	19_GO:0050896 response to stimulus	-4.9	5.1	6.1	30284	252	258	11	4.3	1.3	4208|4790|5142|5336|5581|5599|7431|7538|10892|26191|27250	MEF2C|NFKB1|PDE4B|PLCG2|PRKCE|MAPK8|VIM|ZFP36|MALT1|PTPN22|PDCD4	-3.2	ControlvsMild		GO Biological Processes	19	GO:1903037	regulation of leukocyte cell-cell adhesion	19_GO:0050789 regulation of biological process	-8.5	5.4	8.4	30284	395	269	19	7.1	1.6	60|567|969|972|1378|3118|3123|3127|3146|3329|3561|3659|3676|3718|8651|8767|10808|57162|100133941	ACTB|B2M|CD69|CD74|CR1|HLA-DQA2|HLA-DRB1|HLA-DRB5|HMGB1|HSPD1|IL2RG|IRF1|ITGA4|JAK3|SOCS1|RIPK2|HSPH1|PELI1|CD24	-6.5	ControlvsMild
GO Biological Processes	19	GO:1902037	negative regulation of hematopoietic stem cell differentiation	19_GO:0032502 developmental process	-4.9	59	13	30284	6	258	3	1.2	0.67	4780|7114|7538	NFE2L2|TMSB4X|ZFP36	-3.2	ControlvsMild		GO Biological Processes	19	GO:0031396	regulation of protein ubiquitination	19_GO:0050789 regulation of biological process	-8.4	7.8	9.2	30284	201	269	14	5.2	1.4	3301|3303|3304|3309|3320|3326|5478|7128|7314|8767|9532|9709|11337|57162	DNAJA1|HSPA1A|HSPA1B|HSPA5|HSP90AA1|HSP90AB1|PPIA|TNFAIP3|UBB|RIPK2|BAG2|HERPUD1|GABARAP|PELI1	-6.4	ControlvsMild
GO Biological Processes	19	GO:0032743	positive regulation of interleukin-2 production	19_GO:0032501 multicellular organismal process	-4.9	16	8.5	30284	36	258	5	1.9	0.86	861|5142|5144|5336|10892	RUNX1|PDE4B|PDE4D|PLCG2|MALT1	-3.2	ControlvsMild		GO Biological Processes	19	GO:0009142	nucleoside triphosphate biosynthetic process	19_GO:0009987 cellular process	-8.4	11	10	30284	109	269	11	4.1	1.2	513|517|518|4508|4509|4535|4536|4538|4539|4540|4831	ATP5F1D|ATP5MC2|ATP5MC3|ATP6|ATP8|ND1|ND2|ND4|ND4L|ND5|NME2	-6.4	ControlvsMild
GO Biological Processes	19	GO:0032103	positive regulation of response to external stimulus	19_GO:0048518 positive regulation of biological process	-4.9	3.4	5.4	30284	588	258	17	6.6	1.5	673|1326|1535|1654|1660|5336|5581|5599|6421|7040|7114|7187|7852|9958|23180|26191|27250	BRAF|MAP3K8|CYBA|DDX3X|DHX9|PLCG2|PRKCE|MAPK8|SFPQ|TGFB1|TMSB4X|TRAF3|CXCR4|USP15|RFTN1|PTPN22|PDCD4	-3.2	ControlvsMild		GO Biological Processes	19	GO:0006754	ATP biosynthetic process	19_GO:0009987 cellular process	-8.4	13	11	30284	84	269	10	3.7	1.2	513|517|518|4508|4509|4535|4536|4538|4539|4540	ATP5F1D|ATP5MC2|ATP5MC3|ATP6|ATP8|ND1|ND2|ND4|ND4L|ND5	-6.4	ControlvsMild
GO Biological Processes	19	GO:0071407	cellular response to organic cyclic compound	19_GO:0050896 response to stimulus	-4.8	3.7	5.5	30284	472	258	15	5.8	1.5	1660|2782|2908|3709|4208|4790|5144|7040|7184|7538|8013|10365|10681|23543|25976	DHX9|GNB1|NR3C1|ITPR2|MEF2C|NFKB1|PDE4D|TGFB1|HSP90B1|ZFP36|NR4A3|KLF2|GNB5|RBFOX2|TIPARP	-3.2	ControlvsMild		GO Biological Processes	19	GO:0071396	cellular response to lipid	19_GO:0050896 response to stimulus	-8.3	4.5	7.9	30284	546	269	22	8.2	1.7	567|677|958|1655|2185|2353|2950|3015|3146|3301|3303|3304|3312|3399|3638|4792|6446|7128|8767|10728|26228|54541	B2M|ZFP36L1|CD40|DDX5|PTK2B|FOS|GSTP1|H2AZ1|HMGB1|DNAJA1|HSPA1A|HSPA1B|HSPA8|ID3|INSIG1|NFKBIA|SGK1|TNFAIP3|RIPK2|PTGES3|STAP1|DDIT4	-6.3	ControlvsMild
GO Biological Processes	19	GO:0071559	response to transforming growth factor beta	19_GO:0050896 response to stimulus	-4.8	6.2	6.3	30284	170	258	9	3.5	1.1	2908|4208|6498|6935|7040|8239|9404|9958|51701	NR3C1|MEF2C|SKIL|ZEB1|TGFB1|USP9X|LPXN|USP15|NLK	-3.1	ControlvsMild		GO Biological Processes	19	GO:0098655	monoatomic cation transmembrane transport	19_GO:0051179 localization	-8.3	4	7.6	30284	701	269	25	9.3	1.8	292|513|517|518|535|596|1351|4508|4509|4512|4513|4519|4535|4536|4538|4539|4540|5026|6574|7009|7351|54407|91689|255231|440400	SLC25A5|ATP5F1D|ATP5MC2|ATP5MC3|ATP6V0A1|BCL2|COX8A|ATP6|ATP8|COX1|COX2|CYTB|ND1|ND2|ND4|ND4L|ND5|P2RX5|SLC20A1|TMBIM6|UCP2|SLC38A2|SMDT1|MCOLN2|RNASEK	-6.3	ControlvsMild
GO Biological Processes	19	GO:0050870	positive regulation of T cell activation	19_GO:0002376 immune system process	-4.8	4.9	5.9	30284	261	258	11	4.3	1.3	399|861|1326|1604|3117|3119|3122|7040|10892|22890|115650	RHOH|RUNX1|MAP3K8|CD55|HLA-DQA1|HLA-DQB1|HLA-DRA|TGFB1|MALT1|ZBTB1|TNFRSF13C	-3.1	ControlvsMild		GO Biological Processes	19	GO:0036293	response to decreased oxygen levels	19_GO:0050896 response to stimulus	-8.3	6	8.5	30284	319	269	17	6.3	1.5	317|596|677|1536|2185|2353|4512|4513|4519|4535|4536|4538|4540|7351|54541|57142|100133941	APAF1|BCL2|ZFP36L1|CYBB|PTK2B|FOS|COX1|COX2|CYTB|ND1|ND2|ND4|ND5|UCP2|DDIT4|RTN4|CD24	-6.3	ControlvsMild
GO Biological Processes	19	GO:0045087	innate immune response	19_GO:0044419 biological process involved in interspecies interaction between organisms	-4.8	3	5.2	30284	791	258	20	7.8	1.7	1130|1535|1604|1654|1660|3106|3507|3799|4063|4790|5336|5966|6421|7187|7431|8942|9188|9908|10892|22890	LYST|CYBA|CD55|DDX3X|DHX9|HLA-B|IGHM|KIF5B|LY9|NFKB1|PLCG2|REL|SFPQ|TRAF3|VIM|KYNU|DDX21|G3BP2|MALT1|ZBTB1	-3.1	ControlvsMild		GO Biological Processes	19	GO:0072521	purine-containing compound metabolic process	19_GO:0009987 cellular process	-8.3	4.7	8	30284	500	269	21	7.8	1.6	513|517|518|2597|3094|3157|3303|3304|3312|4508|4509|4535|4536|4538|4539|4540|4831|7167|7351|11163|60481	ATP5F1D|ATP5MC2|ATP5MC3|GAPDH|HINT1|HMGCS1|HSPA1A|HSPA1B|HSPA8|ATP6|ATP8|ND1|ND2|ND4|ND4L|ND5|NME2|TPI1|UCP2|NUDT4|ELOVL5	-6.3	ControlvsMild
GO Biological Processes	19	GO:0045088	regulation of innate immune response	19_GO:0044419 biological process involved in interspecies interaction between organisms	-4.7	3.7	5.4	30284	482	258	15	5.8	1.5	1535|1654|1660|3106|4780|5336|5581|5599|6421|7040|7187|9958|23180|26191|55914	CYBA|DDX3X|DHX9|HLA-B|NFE2L2|PLCG2|PRKCE|MAPK8|SFPQ|TGFB1|TRAF3|USP15|RFTN1|PTPN22|ERBIN	-3.1	ControlvsMild		GO Biological Processes	19	GO:0002250	adaptive immune response	19_GO:0002376 immune system process	-8.2	4.1	7.7	30284	655	269	24	8.9	1.7	567|930|958|972|974|1378|1380|2185|3118|3123|3127|3146|3329|3662|3718|6778|8767|28395|28468|28473|28796|28908|28913|255231	B2M|CD19|CD40|CD74|CD79B|CR1|CR2|PTK2B|HLA-DQA2|HLA-DRB1|HLA-DRB5|HMGB1|HSPD1|IRF4|JAK3|STAT6|RIPK2|IGHV4-34|IGHV1-18|IGHV1-3|IGLV3-21|IGKV4-1|IGKV3-15|MCOLN2	-6.3	ControlvsMild
GO Biological Processes	19	GO:0002819	regulation of adaptive immune response	19_GO:0002376 immune system process	-4.7	5.4	6	30284	219	258	10	3.9	1.2	1604|3106|3122|3726|4208|7040|8631|10892|22890|64092	CD55|HLA-B|HLA-DRA|JUNB|MEF2C|TGFB1|SKAP1|MALT1|ZBTB1|SAMSN1	-3	ControlvsMild		GO Biological Processes	19	GO:0019646	aerobic electron transport chain	19_GO:0009987 cellular process	-8.2	13	10	30284	88	269	10	3.7	1.2	1337|1351|4512|4513|4519|4535|4536|4538|4539|4540	COX6A1|COX8A|COX1|COX2|CYTB|ND1|ND2|ND4|ND4L|ND5	-6.2	ControlvsMild
GO Biological Processes	19	GO:0002699	positive regulation of immune effector process	19_GO:0002376 immune system process	-4.6	4.8	5.8	30284	270	258	11	4.3	1.3	1604|3106|3122|5336|7040|7805|8013|9188|9846|10892|22890	CD55|HLA-B|HLA-DRA|PLCG2|TGFB1|LAPTM5|NR4A3|DDX21|GAB2|MALT1|ZBTB1	-3	ControlvsMild		GO Biological Processes	19	GO:0098660	inorganic ion transmembrane transport	19_GO:0051179 localization	-8	3.8	7.4	30284	780	269	26	9.7	1.8	292|513|517|518|535|596|1192|1351|4508|4509|4512|4513|4519|4535|4536|4538|4539|4540|5026|6574|7009|7351|54407|91689|255231|440400	SLC25A5|ATP5F1D|ATP5MC2|ATP5MC3|ATP6V0A1|BCL2|CLIC1|COX8A|ATP6|ATP8|COX1|COX2|CYTB|ND1|ND2|ND4|ND4L|ND5|P2RX5|SLC20A1|TMBIM6|UCP2|SLC38A2|SMDT1|MCOLN2|RNASEK	-6.1	ControlvsMild
GO Biological Processes	19	GO:0141091	transforming growth factor beta receptor superfamily signaling pathway	19_GO:0050896 response to stimulus	-4.6	5.9	6.1	30284	179	258	9	3.5	1.1	2131|3096|6498|7040|8239|9404|9958|27250|51701	EXT1|HIVEP1|SKIL|TGFB1|USP9X|LPXN|USP15|PDCD4|NLK	-3	ControlvsMild		GO Biological Processes	19	GO:0043065	positive regulation of apoptotic process	19_GO:0048518 positive regulation of biological process	-8	4.4	7.6	30284	569	269	22	8.2	1.7	317|596|694|817|958|3146|3164|3301|3329|3399|3676|3725|4050|4616|5499|7314|8767|8874|10276|10550|10628|25816	APAF1|BCL2|BTG1|CAMK2D|CD40|HMGB1|NR4A1|DNAJA1|HSPD1|ID3|ITGA4|JUN|LTB|GADD45B|PPP1CA|UBB|RIPK2|ARHGEF7|NET1|ARL6IP5|TXNIP|TNFAIP8	-6.1	ControlvsMild
GO Biological Processes	19	GO:0010762	regulation of fibroblast migration	19_GO:0040011 locomotion	-4.6	14	7.9	30284	41	258	5	1.9	0.86	673|5581|7040|9839|10672	BRAF|PRKCE|TGFB1|ZEB2|GNA13	-3	ControlvsMild		GO Biological Processes	19	GO:0042775	mitochondrial ATP synthesis coupled electron transport	19_GO:0009987 cellular process	-8	12	10	30284	93	269	10	3.7	1.2	1337|1351|4512|4513|4519|4535|4536|4538|4539|4540	COX6A1|COX8A|COX1|COX2|CYTB|ND1|ND2|ND4|ND4L|ND5	-6	ControlvsMild
GO Biological Processes	19	GO:0045619	regulation of lymphocyte differentiation	19_GO:0002376 immune system process	-4.6	5.2	5.9	30284	225	258	10	3.9	1.2	399|673|814|861|3122|3726|6935|7040|10892|22890	RHOH|BRAF|CAMK4|RUNX1|HLA-DRA|JUNB|ZEB1|TGFB1|MALT1|ZBTB1	-3	ControlvsMild		GO Biological Processes	19	GO:0042773	ATP synthesis coupled electron transport	19_GO:0009987 cellular process	-8	12	10	30284	93	269	10	3.7	1.2	1337|1351|4512|4513|4519|4535|4536|4538|4539|4540	COX6A1|COX8A|COX1|COX2|CYTB|ND1|ND2|ND4|ND4L|ND5	-6	ControlvsMild
GO Biological Processes	19	GO:0034612	response to tumor necrosis factor	19_GO:0050896 response to stimulus	-4.6	5.8	6	30284	181	258	9	3.5	1.1	1660|4780|4790|7114|7187|7538|10365|55914|115650	DHX9|NFE2L2|NFKB1|TMSB4X|TRAF3|ZFP36|KLF2|ERBIN|TNFRSF13C	-2.9	ControlvsMild		GO Biological Processes	19	GO:0006091	generation of precursor metabolites and energy	19_GO:0009987 cellular process	-7.9	5.3	8	30284	382	269	18	6.7	1.5	513|1337|1351|2597|4508|4509|4512|4513|4519|4535|4536|4538|4539|4540|5499|7167|7351|10728	ATP5F1D|COX6A1|COX8A|GAPDH|ATP6|ATP8|COX1|COX2|CYTB|ND1|ND2|ND4|ND4L|ND5|PPP1CA|TPI1|UCP2|PTGES3	-6	ControlvsMild
GO Biological Processes	19	GO:0104004	cellular response to environmental stimulus	19_GO:0050896 response to stimulus	-4.6	4.3	5.6	30284	328	258	12	4.7	1.3	1396|1654|4214|4790|5599|7040|10681|10725|22890|25963|51701|55294	CRIP1|DDX3X|MAP3K1|NFKB1|MAPK8|TGFB1|GNB5|NFAT5|ZBTB1|TMEM87A|NLK|FBXW7	-2.9	ControlvsMild		GO Biological Processes	19	GO:0002495	antigen processing and presentation of peptide antigen via MHC class II	19_GO:0002376 immune system process	-7.8	24	12	30284	33	269	7	2.6	0.97	567|972|3118|3123|3127|10437|55016	B2M|CD74|HLA-DQA2|HLA-DRB1|HLA-DRB5|IFI30|MARCHF1	-5.9	ControlvsMild
GO Biological Processes	19	GO:0071214	cellular response to abiotic stimulus	19_GO:0050896 response to stimulus	-4.6	4.3	5.6	30284	328	258	12	4.7	1.3	1396|1654|4214|4790|5599|7040|10681|10725|22890|25963|51701|55294	CRIP1|DDX3X|MAP3K1|NFKB1|MAPK8|TGFB1|GNB5|NFAT5|ZBTB1|TMEM87A|NLK|FBXW7	-2.9	ControlvsMild		GO Biological Processes	19	GO:2001242	regulation of intrinsic apoptotic signaling pathway	19_GO:0050896 response to stimulus	-7.8	7.7	8.8	30284	189	269	13	4.8	1.3	596|972|3301|3303|3315|4282|5478|7009|7314|9451|9709|10961|80237	BCL2|CD74|DNAJA1|HSPA1A|HSPB1|MIF|PPIA|TMBIM6|UBB|EIF2AK3|HERPUD1|ERP29|ELL3	-5.9	ControlvsMild
GO Biological Processes	19	GO:0045321	leukocyte activation	19_GO:0002376 immune system process	-4.5	3.2	5.1	30284	626	258	17	6.6	1.5	399|673|814|973|1880|3507|4063|4208|5336|5581|6775|7040|8013|10892|22890|26191|55904	RHOH|BRAF|CAMK4|CD79A|GPR183|IGHM|LY9|MEF2C|PLCG2|PRKCE|STAT4|TGFB1|NR4A3|MALT1|ZBTB1|PTPN22|KMT2E	-2.9	ControlvsMild		GO Biological Processes	19	GO:0045619	regulation of lymphocyte differentiation	19_GO:0002376 immune system process	-7.8	7	8.6	30284	225	269	14	5.2	1.4	60|677|969|972|1378|3123|3146|3561|3659|3662|3718|8651|8767|115352	ACTB|ZFP36L1|CD69|CD74|CR1|HLA-DRB1|HMGB1|IL2RG|IRF1|IRF4|JAK3|SOCS1|RIPK2|FCRL3	-5.9	ControlvsMild
GO Biological Processes	19	GO:0006959	humoral immune response	19_GO:0002376 immune system process	-4.5	4.6	5.6	30284	282	258	11	4.3	1.3	1604|1880|3119|3493|3495|3500|3501|3502|3507|4208|28984	CD55|GPR183|HLA-DQB1|IGHA1|IGHD|IGHG1|IGHG2|IGHG3|IGHM|MEF2C|RGCC	-2.9	ControlvsMild		GO Biological Processes	19	GO:0043068	positive regulation of programmed cell death	19_GO:0048518 positive regulation of biological process	-7.8	4.2	7.5	30284	586	269	22	8.2	1.7	317|596|694|817|958|3146|3164|3301|3329|3399|3676|3725|4050|4616|5499|7314|8767|8874|10276|10550|10628|25816	APAF1|BCL2|BTG1|CAMK2D|CD40|HMGB1|NR4A1|DNAJA1|HSPD1|ID3|ITGA4|JUN|LTB|GADD45B|PPP1CA|UBB|RIPK2|ARHGEF7|NET1|ARL6IP5|TXNIP|TNFAIP8	-5.9	ControlvsMild
GO Biological Processes	19	GO:0019731	antibacterial humoral response	19_GO:0044419 biological process involved in interspecies interaction between organisms	-4.4	9.6	6.9	30284	73	258	6	2.3	0.94	3493|3495|3500|3501|3502|3507	IGHA1|IGHD|IGHG1|IGHG2|IGHG3|IGHM	-2.8	ControlvsMild		GO Biological Processes	19	GO:0002504	antigen processing and presentation of peptide or polysaccharide antigen via MHC class II	19_GO:0002376 immune system process	-7.8	23	12	30284	34	269	7	2.6	0.97	567|972|3118|3123|3127|10437|55016	B2M|CD74|HLA-DQA2|HLA-DRB1|HLA-DRB5|IFI30|MARCHF1	-5.8	ControlvsMild
GO Biological Processes	19	GO:0044089	positive regulation of cellular component biogenesis	19_GO:0048518 positive regulation of biological process	-4.4	3.4	5.2	30284	512	258	15	5.8	1.5	673|1654|5336|5581|5599|6281|7040|8631|9448|9908|11124|26191|28984|51429|255967	BRAF|DDX3X|PLCG2|PRKCE|MAPK8|S100A10|TGFB1|SKAP1|MAP4K4|G3BP2|FAF1|PTPN22|RGCC|SNX9|PAN3	-2.8	ControlvsMild		GO Biological Processes	19	GO:0030162	regulation of proteolysis	19_GO:0050789 regulation of biological process	-7.7	4.4	7.5	30284	538	269	21	7.8	1.6	317|1378|1460|2185|2597|3146|3303|3304|3326|5567|5698|5721|7314|8767|9451|9532|9709|10049|10550|11337|84640	APAF1|CR1|CSNK2B|PTK2B|GAPDH|HMGB1|HSPA1A|HSPA1B|HSP90AB1|PRKACB|PSMB9|PSME2|UBB|RIPK2|EIF2AK3|BAG2|HERPUD1|DNAJB6|ARL6IP5|GABARAP|USP38	-5.8	ControlvsMild
GO Biological Processes	19	GO:0032496	response to lipopolysaccharide	19_GO:0044419 biological process involved in interspecies interaction between organisms	-4.4	4.2	5.4	30284	339	258	12	4.7	1.3	4208|4790|5142|5336|5581|5599|7431|7538|10892|26191|27250|55914	MEF2C|NFKB1|PDE4B|PLCG2|PRKCE|MAPK8|VIM|ZFP36|MALT1|PTPN22|PDCD4|ERBIN	-2.8	ControlvsMild		GO Biological Processes	19	GO:0050792	regulation of viral process	19_GO:0016032 viral process	-7.7	8.5	9	30284	159	269	12	4.5	1.3	596|972|1460|1655|3123|3146|3669|4061|4599|5478|6672|8724	BCL2|CD74|CSNK2B|DDX5|HLA-DRB1|HMGB1|ISG20|LY6E|MX1|PPIA|SP100|SNX3	-5.8	ControlvsMild
GO Biological Processes	19	GO:0048871	multicellular organismal-level homeostasis	19_GO:0042592 homeostatic process	-4.4	3.1	5	30284	638	258	17	6.6	1.5	1182|1880|2131|4155|4208|5142|5599|6498|7040|7543|8013|9839|10365|23186|55904|114781|157680	CLCN3|GPR183|EXT1|MBP|MEF2C|PDE4B|MAPK8|SKIL|TGFB1|ZFX|NR4A3|ZEB2|KLF2|RCOR1|KMT2E|BTBD9|VPS13B	-2.8	ControlvsMild		GO Biological Processes	19	GO:0050821	protein stabilization	19_GO:0065007 biological regulation	-7.6	6.7	8.3	30284	234	269	14	5.2	1.4	972|2597|3009|3303|3304|3320|3326|3329|6950|9532|10437|10575|10728|57142	CD74|GAPDH|H1-5|HSPA1A|HSPA1B|HSP90AA1|HSP90AB1|HSPD1|TCP1|BAG2|IFI30|CCT4|PTGES3|RTN4	-5.7	ControlvsMild
GO Biological Processes	19	GO:1902105	regulation of leukocyte differentiation	19_GO:0002376 immune system process	-4.4	4.1	5.4	30284	340	258	12	4.7	1.3	399|673|814|861|3106|3122|3726|6935|7040|10892|22890|55294	RHOH|BRAF|CAMK4|RUNX1|HLA-B|HLA-DRA|JUNB|ZEB1|TGFB1|MALT1|ZBTB1|FBXW7	-2.8	ControlvsMild		GO Biological Processes	19	GO:1903900	regulation of viral life cycle	19_GO:0016032 viral process	-7.5	9.4	9.1	30284	132	269	11	4.1	1.2	596|972|1460|1655|3123|3146|3669|4061|4599|5478|8724	BCL2|CD74|CSNK2B|DDX5|HLA-DRB1|HMGB1|ISG20|LY6E|MX1|PPIA|SNX3	-5.6	ControlvsMild
GO Biological Processes	19	GO:0002831	regulation of response to biotic stimulus	19_GO:0050896 response to stimulus	-4.4	3.3	5.1	30284	576	258	16	6.2	1.5	1535|1604|1654|1660|3106|4780|5336|5581|5599|6421|7040|7187|9958|23180|26191|55914	CYBA|CD55|DDX3X|DHX9|HLA-B|NFE2L2|PLCG2|PRKCE|MAPK8|SFPQ|TGFB1|TRAF3|USP15|RFTN1|PTPN22|ERBIN	-2.8	ControlvsMild		GO Biological Processes	19	GO:0008283	cell population proliferation	19_GO:0009987 cellular process	-7.5	3.8	7.1	30284	718	269	24	8.9	1.7	596|677|694|896|930|931|958|1380|2185|2353|2950|3021|3329|5880|6574|6660|6778|8767|10208|10728|55840|57162|65108|80237	BCL2|ZFP36L1|BTG1|CCND3|CD19|MS4A1|CD40|CR2|PTK2B|FOS|GSTP1|H3-3B|HSPD1|RAC2|SLC20A1|SOX5|STAT6|RIPK2|USPL1|PTGES3|EAF2|PELI1|MARCKSL1|ELL3	-5.6	ControlvsMild
GO Biological Processes	19	GO:0007178	cell surface receptor protein serine/threonine kinase signaling pathway	19_GO:0050896 response to stimulus	-4.4	5.5	5.8	30284	191	258	9	3.5	1.1	2131|3096|6498|7040|8239|9404|9958|27250|51701	EXT1|HIVEP1|SKIL|TGFB1|USP9X|LPXN|USP15|PDCD4|NLK	-2.8	ControlvsMild		GO Biological Processes	19	GO:0045333	cellular respiration	19_GO:0009987 cellular process	-7.5	7.3	8.5	30284	201	269	13	4.8	1.3	513|1337|1351|4508|4509|4512|4513|4519|4535|4536|4538|4539|4540	ATP5F1D|COX6A1|COX8A|ATP6|ATP8|COX1|COX2|CYTB|ND1|ND2|ND4|ND4L|ND5	-5.6	ControlvsMild
GO Biological Processes	19	GO:2000379	positive regulation of reactive oxygen species metabolic process	19_GO:0048518 positive regulation of biological process	-4.4	9.4	6.7	30284	75	258	6	2.3	0.94	1182|1535|4780|5336|5581|7040	CLCN3|CYBA|NFE2L2|PLCG2|PRKCE|TGFB1	-2.8	ControlvsMild		GO Biological Processes	19	GO:0015980	energy derivation by oxidation of organic compounds	19_GO:0009987 cellular process	-7.4	6	8	30284	281	269	15	5.6	1.4	513|1337|1351|4508|4509|4512|4513|4519|4535|4536|4538|4539|4540|5499|10728	ATP5F1D|COX6A1|COX8A|ATP6|ATP8|COX1|COX2|CYTB|ND1|ND2|ND4|ND4L|ND5|PPP1CA|PTGES3	-5.5	ControlvsMild
GO Biological Processes	19	GO:0016071	mRNA metabolic process	19_GO:0009987 cellular process	-4.3	3.1	5	30284	646	258	17	6.6	1.5	1660|2107|2935|6281|6421|7536|7538|8621|22882|22890|23318|23524|23543|26019|54039|83989|255967	DHX9|ETF1|GSPT1|S100A10|SFPQ|SF1|ZFP36|CDK13|ZHX2|ZBTB1|TUT4|SRRM2|RBFOX2|UPF2|PCBP3|ARB2A|PAN3	-2.8	ControlvsMild		GO Biological Processes	19	GO:0051131	chaperone-mediated protein complex assembly	19_GO:0009987 cellular process	-7.4	29	13	30284	23	269	6	2.2	0.9	3303|3308|3320|3326|3329|10728	HSPA1A|HSPA4|HSP90AA1|HSP90AB1|HSPD1|PTGES3	-5.5	ControlvsMild
GO Biological Processes	19	GO:0062208	positive regulation of pattern recognition receptor signaling pathway	19_GO:0044419 biological process involved in interspecies interaction between organisms	-4.3	9.3	6.7	30284	76	258	6	2.3	0.94	1535|1654|5336|5599|9958|26191	CYBA|DDX3X|PLCG2|MAPK8|USP15|PTPN22	-2.7	ControlvsMild		GO Biological Processes	19	GO:0022407	regulation of cell-cell adhesion	19_GO:0050789 regulation of biological process	-7.4	4.4	7.3	30284	513	269	20	7.4	1.6	60|567|969|972|1378|3118|3123|3127|3146|3329|3561|3659|3676|3718|8651|8767|10808|53827|57162|100133941	ACTB|B2M|CD69|CD74|CR1|HLA-DQA2|HLA-DRB1|HLA-DRB5|HMGB1|HSPD1|IL2RG|IRF1|ITGA4|JAK3|SOCS1|RIPK2|HSPH1|FXYD5|PELI1|CD24	-5.5	ControlvsMild
GO Biological Processes	19	GO:0038095	Fc-epsilon receptor signaling pathway	19_GO:0002376 immune system process	-4.2	19	8.2	30284	25	258	4	1.6	0.77	4214|5336|5599|8013	MAP3K1|PLCG2|MAPK8|NR4A3	-2.7	ControlvsMild		GO Biological Processes	19	GO:2001234	negative regulation of apoptotic signaling pathway	19_GO:0048519 negative regulation of biological process	-7.4	6.5	8.1	30284	243	269	14	5.2	1.4	292|596|972|2950|3301|3303|3304|3315|4282|5478|7009|7128|9709|80237	SLC25A5|BCL2|CD74|GSTP1|DNAJA1|HSPA1A|HSPA1B|HSPB1|MIF|PPIA|TMBIM6|TNFAIP3|HERPUD1|ELL3	-5.5	ControlvsMild
GO Biological Processes	19	GO:0032956	regulation of actin cytoskeleton organization	19_GO:0050789 regulation of biological process	-4.2	4	5.2	30284	354	258	12	4.7	1.3	673|829|5581|6281|7040|7114|10788|11034|28984|51429|85464|91663	BRAF|CAPZA1|PRKCE|S100A10|TGFB1|TMSB4X|IQGAP2|DSTN|RGCC|SNX9|SSH2|MYADM	-2.7	ControlvsMild		GO Biological Processes	19	GO:0048545	response to steroid hormone	19_GO:0050896 response to stimulus	-7.3	5.9	7.9	30284	284	269	15	5.6	1.4	596|677|1536|1655|2353|3301|3303|3304|3312|3725|6446|7351|10628|10728|54541	BCL2|ZFP36L1|CYBB|DDX5|FOS|DNAJA1|HSPA1A|HSPA1B|HSPA8|JUN|SGK1|UCP2|TXNIP|PTGES3|DDIT4	-5.5	ControlvsMild
GO Biological Processes	19	GO:0002705	positive regulation of leukocyte mediated immunity	19_GO:0002376 immune system process	-4.2	6.1	5.9	30284	155	258	8	3.1	1.1	1604|3106|3122|5336|7040|9188|10892|22890	CD55|HLA-B|HLA-DRA|PLCG2|TGFB1|DDX21|MALT1|ZBTB1	-2.7	ControlvsMild		GO Biological Processes	19	GO:1903320	regulation of protein modification by small protein conjugation or removal	19_GO:0050789 regulation of biological process	-7.3	6.5	8.1	30284	244	269	14	5.2	1.4	3301|3303|3304|3309|3320|3326|5478|7128|7314|8767|9532|9709|11337|57162	DNAJA1|HSPA1A|HSPA1B|HSPA5|HSP90AA1|HSP90AB1|PPIA|TNFAIP3|UBB|RIPK2|BAG2|HERPUD1|GABARAP|PELI1	-5.5	ControlvsMild
GO Biological Processes	19	GO:0060322	head development	19_GO:0032502 developmental process	-4.2	2.8	4.8	30284	795	258	19	7.4	1.6	673|805|2131|2186|4155|4929|6310|6935|7040|7832|7852|8925|23135|23224|25976|29123|57688|84159|157680	BRAF|CALM2|EXT1|BPTF|MBP|NR4A2|ATXN1|ZEB1|TGFB1|BTG2|CXCR4|HERC1|KDM6B|SYNE2|TIPARP|ANKRD11|ZSWIM6|ARID5B|VPS13B	-2.7	ControlvsMild		GO Biological Processes	19	GO:1903039	positive regulation of leukocyte cell-cell adhesion	19_GO:0048518 positive regulation of biological process	-7.3	5.9	7.9	30284	285	269	15	5.6	1.4	60|567|972|1378|3118|3123|3127|3146|3329|3561|3676|8651|8767|10808|100133941	ACTB|B2M|CD74|CR1|HLA-DQA2|HLA-DRB1|HLA-DRB5|HMGB1|HSPD1|IL2RG|ITGA4|SOCS1|RIPK2|HSPH1|CD24	-5.4	ControlvsMild
GO Biological Processes	19	GO:0043122	regulation of canonical NF-kappaB signal transduction	19_GO:0050896 response to stimulus	-4.2	4.3	5.3	30284	300	258	11	4.3	1.3	399|5336|5581|5966|7040|7088|7114|7187|9188|10725|10892	RHOH|PLCG2|PRKCE|REL|TGFB1|TLE1|TMSB4X|TRAF3|DDX21|NFAT5|MALT1	-2.7	ControlvsMild		GO Biological Processes	19	GO:0045087	innate immune response	19_GO:0044419 biological process involved in interspecies interaction between organisms	-7.3	3.6	6.9	30284	791	269	25	9.3	1.8	71|567|958|972|1378|1380|1536|2197|2597|3146|3459|3659|3669|3718|4282|4599|5094|6672|8635|8767|10346|81793|115361|203068|255231	ACTG1|B2M|CD40|CD74|CR1|CR2|CYBB|FAU|GAPDH|HMGB1|IFNGR1|IRF1|ISG20|JAK3|MIF|MX1|PCBP2|SP100|RNASET2|RIPK2|TRIM22|TLR10|GBP4|TUBB|MCOLN2	-5.4	ControlvsMild
GO Biological Processes	19	GO:0045089	positive regulation of innate immune response	19_GO:0044419 biological process involved in interspecies interaction between organisms	-4.2	4.3	5.3	30284	301	258	11	4.3	1.3	1535|1654|1660|5336|5581|5599|6421|7187|9958|23180|26191	CYBA|DDX3X|DHX9|PLCG2|PRKCE|MAPK8|SFPQ|TRAF3|USP15|RFTN1|PTPN22	-2.7	ControlvsMild		GO Biological Processes	19	GO:0006979	response to oxidative stress	19_GO:0050896 response to stimulus	-7.3	5.1	7.6	30284	375	269	17	6.3	1.5	596|2185|2353|2950|3303|3304|4512|4535|4540|5478|6778|7128|7351|10276|10550|10628|79661	BCL2|PTK2B|FOS|GSTP1|HSPA1A|HSPA1B|COX1|ND1|ND5|PPIA|STAT6|TNFAIP3|UCP2|NET1|ARL6IP5|TXNIP|NEIL1	-5.4	ControlvsMild
GO Biological Processes	19	GO:1900227	positive regulation of NLRP3 inflammasome complex assembly	19_GO:0044419 biological process involved in interspecies interaction between organisms	-4.2	18	8.1	30284	26	258	4	1.6	0.77	1654|5336|5599|26191	DDX3X|PLCG2|MAPK8|PTPN22	-2.6	ControlvsMild		GO Biological Processes	19	GO:0002460	adaptive immune response based on somatic recombination of immune receptors built from immunoglobulin superfamily domains	19_GO:0002376 immune system process	-7.3	6.4	8	30284	248	269	14	5.2	1.4	567|930|958|972|1378|1380|3123|3146|3329|3662|6778|28395|28468|28473	B2M|CD19|CD40|CD74|CR1|CR2|HLA-DRB1|HMGB1|HSPD1|IRF4|STAT6|IGHV4-34|IGHV1-18|IGHV1-3	-5.4	ControlvsMild
GO Biological Processes	19	GO:0043547	positive regulation of GTPase activity	19_GO:0065007 biological regulation	-4.2	7	6.1	30284	117	258	7	2.7	1	5996|6281|9448|10681|26037|51429|253959	RGS1|S100A10|MAP4K4|GNB5|SIPA1L1|SNX9|RALGAPA1	-2.6	ControlvsMild		GO Biological Processes	19	GO:0032944	regulation of mononuclear cell proliferation	19_GO:0050789 regulation of biological process	-7.3	6.4	8	30284	248	269	14	5.2	1.4	596|958|972|1265|1378|3123|3146|3659|4282|5880|8767|57162|115352|100133941	BCL2|CD40|CD74|CNN2|CR1|HLA-DRB1|HMGB1|IRF1|MIF|RAC2|RIPK2|PELI1|FCRL3|CD24	-5.4	ControlvsMild
GO Biological Processes	19	GO:0051924	regulation of calcium ion transport	19_GO:0051179 localization	-4.2	4.6	5.4	30284	253	258	10	3.9	1.2	490|805|1535|5142|5144|5581|7040|7852|10681|79026	ATP2B1|CALM2|CYBA|PDE4B|PDE4D|PRKCE|TGFB1|CXCR4|GNB5|AHNAK	-2.6	ControlvsMild		GO Biological Processes	19	GO:1901873	regulation of post-translational protein modification	19_GO:0050789 regulation of biological process	-7.2	6.3	8	30284	249	269	14	5.2	1.4	3301|3303|3304|3309|3320|3326|5478|7128|7314|8767|9532|9709|11337|57162	DNAJA1|HSPA1A|HSPA1B|HSPA5|HSP90AA1|HSP90AB1|PPIA|TNFAIP3|UBB|RIPK2|BAG2|HERPUD1|GABARAP|PELI1	-5.4	ControlvsMild
GO Biological Processes	19	GO:0002237	response to molecule of bacterial origin	19_GO:0044419 biological process involved in interspecies interaction between organisms	-4.2	3.9	5.1	30284	361	258	12	4.7	1.3	4208|4790|5142|5336|5581|5599|7431|7538|10892|26191|27250|55914	MEF2C|NFKB1|PDE4B|PLCG2|PRKCE|MAPK8|VIM|ZFP36|MALT1|PTPN22|PDCD4|ERBIN	-2.6	ControlvsMild		GO Biological Processes	19	GO:0002831	regulation of response to biotic stimulus	19_GO:0050896 response to stimulus	-7.2	4.1	7.1	30284	576	269	21	7.8	1.6	1378|3123|3146|3303|3304|3312|3320|3329|3659|3662|4282|4792|5094|7128|8767|10346|57142|57162|81793|84640|115352	CR1|HLA-DRB1|HMGB1|HSPA1A|HSPA1B|HSPA8|HSP90AA1|HSPD1|IRF1|IRF4|MIF|NFKBIA|PCBP2|TNFAIP3|RIPK2|TRIM22|RTN4|PELI1|TLR10|USP38|FCRL3	-5.4	ControlvsMild
GO Biological Processes	19	GO:0031334	positive regulation of protein-containing complex assembly	19_GO:0048518 positive regulation of biological process	-4.1	5.2	5.5	30284	205	258	9	3.5	1.1	1654|5336|5581|5599|7040|8631|11124|26191|51429	DDX3X|PLCG2|PRKCE|MAPK8|TGFB1|SKAP1|FAF1|PTPN22|SNX9	-2.6	ControlvsMild		GO Biological Processes	19	GO:0009152	purine ribonucleotide biosynthetic process	19_GO:0009987 cellular process	-7.2	8.7	8.7	30284	142	269	11	4.1	1.2	513|517|518|4508|4509|4535|4536|4538|4539|4540|4831	ATP5F1D|ATP5MC2|ATP5MC3|ATP6|ATP8|ND1|ND2|ND4|ND4L|ND5|NME2	-5.3	ControlvsMild
GO Biological Processes	19	GO:0002573	myeloid leukocyte differentiation	19_GO:0032502 developmental process	-4.1	5.8	5.7	30284	161	258	8	3.1	1.1	814|861|1880|2908|3726|7040|9846|9855	CAMK4|RUNX1|GPR183|NR3C1|JUNB|TGFB1|GAB2|FARP2	-2.6	ControlvsMild		GO Biological Processes	19	GO:2001243	negative regulation of intrinsic apoptotic signaling pathway	19_GO:0048519 negative regulation of biological process	-7.2	10	9.1	30284	112	269	10	3.7	1.2	596|972|3301|3303|3315|4282|5478|7009|9709|80237	BCL2|CD74|DNAJA1|HSPA1A|HSPB1|MIF|PPIA|TMBIM6|HERPUD1|ELL3	-5.3	ControlvsMild
GO Biological Processes	19	GO:0032967	positive regulation of collagen biosynthetic process	19_GO:0048518 positive regulation of biological process	-4.1	17	7.9	30284	27	258	4	1.6	0.77	861|7040|7431|28984	RUNX1|TGFB1|VIM|RGCC	-2.6	ControlvsMild		GO Biological Processes	19	GO:0043370	regulation of CD4-positive, alpha-beta T cell differentiation	19_GO:0002376 immune system process	-7.1	14	10	30284	63	269	8	3	1	969|3123|3146|3561|3662|3718|8651|8767	CD69|HLA-DRB1|HMGB1|IL2RG|IRF4|JAK3|SOCS1|RIPK2	-5.2	ControlvsMild
GO Biological Processes	19	GO:2000737	negative regulation of stem cell differentiation	19_GO:0032502 developmental process	-4.1	17	7.9	30284	27	258	4	1.6	0.77	4780|7114|7538|8621	NFE2L2|TMSB4X|ZFP36|CDK13	-2.6	ControlvsMild		GO Biological Processes	19	GO:0002819	regulation of adaptive immune response	19_GO:0002376 immune system process	-7	6.7	8	30284	219	269	13	4.8	1.3	567|958|969|1378|1380|3123|3146|3329|3659|3718|6778|7128|8767	B2M|CD40|CD69|CR1|CR2|HLA-DRB1|HMGB1|HSPD1|IRF1|JAK3|STAT6|TNFAIP3|RIPK2	-5.2	ControlvsMild
GO Biological Processes	19	GO:0141087	positive regulation of inflammasome-mediated signaling pathway	19_GO:0044419 biological process involved in interspecies interaction between organisms	-4.1	17	7.9	30284	27	258	4	1.6	0.77	1654|5336|5599|26191	DDX3X|PLCG2|MAPK8|PTPN22	-2.6	ControlvsMild		GO Biological Processes	19	GO:0042776	proton motive force-driven mitochondrial ATP synthesis	19_GO:0009987 cellular process	-7	14	9.9	30284	64	269	8	3	1	513|4508|4509|4535|4536|4538|4539|4540	ATP5F1D|ATP6|ATP8|ND1|ND2|ND4|ND4L|ND5	-5.2	ControlvsMild
GO Biological Processes	19	GO:0030036	actin cytoskeleton organization	19_GO:0009987 cellular process	-4.1	3.2	4.9	30284	546	258	15	5.8	1.5	399|673|829|4289|7114|7184|9839|9844|9855|10788|11034|26037|55785|85464|441161	RHOH|BRAF|CAPZA1|MKLN1|TMSB4X|HSP90B1|ZEB2|ELMO1|FARP2|IQGAP2|DSTN|SIPA1L1|FGD6|SSH2|OOEP	-2.6	ControlvsMild		GO Biological Processes	19	GO:0050870	positive regulation of T cell activation	19_GO:0002376 immune system process	-7	6	7.7	30284	261	269	14	5.2	1.4	60|567|972|1378|3118|3123|3127|3146|3329|3561|8651|8767|10808|100133941	ACTB|B2M|CD74|CR1|HLA-DQA2|HLA-DRB1|HLA-DRB5|HMGB1|HSPD1|IL2RG|SOCS1|RIPK2|HSPH1|CD24	-5.1	ControlvsMild
GO Biological Processes	19	GO:0030029	actin filament-based process	19_GO:0009987 cellular process	-4.1	3	4.8	30284	616	258	16	6.2	1.5	399|673|829|4289|7114|7184|9839|9844|9855|10788|11034|23224|26037|55785|85464|441161	RHOH|BRAF|CAPZA1|MKLN1|TMSB4X|HSP90B1|ZEB2|ELMO1|FARP2|IQGAP2|DSTN|SYNE2|SIPA1L1|FGD6|SSH2|OOEP	-2.5	ControlvsMild		GO Biological Processes	19	GO:0032655	regulation of interleukin-12 production	19_GO:0032501 multicellular organismal process	-6.9	14	9.8	30284	65	269	8	3	1	958|3146|3329|3603|3659|3718|4050|8767	CD40|HMGB1|HSPD1|IL16|IRF1|JAK3|LTB|RIPK2	-5.1	ControlvsMild
GO Biological Processes	19	GO:0060324	face development	19_GO:0032502 developmental process	-4.1	11	6.8	30284	53	258	5	1.9	0.86	673|7040|25976|29123|84159	BRAF|TGFB1|TIPARP|ANKRD11|ARID5B	-2.5	ControlvsMild		GO Biological Processes	19	GO:0032735	positive regulation of interleukin-12 production	19_GO:0032501 multicellular organismal process	-6.9	18	11	30284	44	269	7	2.6	0.97	958|3146|3329|3603|3659|4050|8767	CD40|HMGB1|HSPD1|IL16|IRF1|LTB|RIPK2	-5.1	ControlvsMild
GO Biological Processes	19	GO:0010714	positive regulation of collagen metabolic process	19_GO:0048518 positive regulation of biological process	-4	17	7.7	30284	28	258	4	1.6	0.77	861|7040|7431|28984	RUNX1|TGFB1|VIM|RGCC	-2.5	ControlvsMild		GO Biological Processes	19	GO:0022904	respiratory electron transport chain	19_GO:0009987 cellular process	-6.9	9.3	8.7	30284	121	269	10	3.7	1.2	1337|1351|4512|4513|4519|4535|4536|4538|4539|4540	COX6A1|COX8A|COX1|COX2|CYTB|ND1|ND2|ND4|ND4L|ND5	-5	ControlvsMild
GO Biological Processes	19	GO:0002720	positive regulation of cytokine production involved in immune response	19_GO:0002376 immune system process	-4	8.3	6.2	30284	85	258	6	2.3	0.94	1604|5336|7805|8013|9188|10892	CD55|PLCG2|LAPTM5|NR4A3|DDX21|MALT1	-2.5	ControlvsMild		GO Biological Processes	19	GO:0009408	response to heat	19_GO:0050896 response to stimulus	-6.8	11	9	30284	93	269	9	3.3	1.1	1936|3301|3303|3304|3310|3315|3320|3326|3337	EEF1D|DNAJA1|HSPA1A|HSPA1B|HSPA6|HSPB1|HSP90AA1|HSP90AB1|DNAJB1	-5	ControlvsMild
GO Biological Processes	19	GO:1901031	regulation of response to reactive oxygen species	19_GO:0050896 response to stimulus	-4	32	9.5	30284	11	258	3	1.2	0.67	1719|4780|143686	DHFR|NFE2L2|SESN3	-2.5	ControlvsMild		GO Biological Processes	19	GO:0046634	regulation of alpha-beta T cell activation	19_GO:0002376 immune system process	-6.8	9.2	8.6	30284	123	269	10	3.7	1.2	969|3123|3146|3561|3659|3662|3718|8651|8767|10808	CD69|HLA-DRB1|HMGB1|IL2RG|IRF1|IRF4|JAK3|SOCS1|RIPK2|HSPH1	-5	ControlvsMild
GO Biological Processes	19	GO:0006402	mRNA catabolic process	19_GO:0048519 negative regulation of biological process	-4	6.6	5.8	30284	125	258	7	2.7	1	2107|2935|7538|22882|23318|26019|255967	ETF1|GSPT1|ZFP36|ZHX2|TUT4|UPF2|PAN3	-2.5	ControlvsMild		GO Biological Processes	19	GO:0045580	regulation of T cell differentiation	19_GO:0002376 immune system process	-6.8	7	7.9	30284	192	269	12	4.5	1.3	60|969|972|1378|3123|3146|3561|3659|3662|3718|8651|8767	ACTB|CD69|CD74|CR1|HLA-DRB1|HMGB1|IL2RG|IRF1|IRF4|JAK3|SOCS1|RIPK2	-5	ControlvsMild
GO Biological Processes	19	GO:0002718	regulation of cytokine production involved in immune response	19_GO:0002376 immune system process	-4	6.5	5.8	30284	126	258	7	2.7	1	1604|5336|7040|7805|8013|9188|10892	CD55|PLCG2|TGFB1|LAPTM5|NR4A3|DDX21|MALT1	-2.5	ControlvsMild		GO Biological Processes	19	GO:0009260	ribonucleotide biosynthetic process	19_GO:0009987 cellular process	-6.7	7.8	8.2	30284	158	269	11	4.1	1.2	513|517|518|4508|4509|4535|4536|4538|4539|4540|4831	ATP5F1D|ATP5MC2|ATP5MC3|ATP6|ATP8|ND1|ND2|ND4|ND4L|ND5|NME2	-4.9	ControlvsMild
GO Biological Processes	19	GO:0043087	regulation of GTPase activity	19_GO:0065007 biological regulation	-3.9	5.5	5.4	30284	172	258	8	3.1	1.1	5996|6281|9448|10681|26037|51429|55785|253959	RGS1|S100A10|MAP4K4|GNB5|SIPA1L1|SNX9|FGD6|RALGAPA1	-2.4	ControlvsMild		GO Biological Processes	19	GO:0090407	organophosphate biosynthetic process	19_GO:0009987 cellular process	-6.7	4	6.7	30284	569	269	20	7.4	1.6	513|517|518|2171|2762|3157|4508|4509|4535|4536|4538|4539|4540|4831|7167|8527|54187|60481|84668|171586	ATP5F1D|ATP5MC2|ATP5MC3|FABP5|GMDS|HMGCS1|ATP6|ATP8|ND1|ND2|ND4|ND4L|ND5|NME2|TPI1|DGKD|NANS|ELOVL5|HYCC1|ABHD3	-4.8	ControlvsMild
GO Biological Processes	19	GO:0051345	positive regulation of hydrolase activity	19_GO:0065007 biological regulation	-3.9	4.3	5.1	30284	271	258	10	3.9	1.2	1654|4155|4208|5996|6281|9448|10681|26037|51429|253959	DDX3X|MBP|MEF2C|RGS1|S100A10|MAP4K4|GNB5|SIPA1L1|SNX9|RALGAPA1	-2.4	ControlvsMild		GO Biological Processes	19	GO:0002700	regulation of production of molecular mediator of immune response	19_GO:0002376 immune system process	-6.7	6.9	7.8	30284	197	269	12	4.5	1.3	567|958|972|1378|3561|3718|4282|6778|7009|8767|57142|115352	B2M|CD40|CD74|CR1|IL2RG|JAK3|MIF|STAT6|TMBIM6|RIPK2|RTN4|FCRL3	-4.8	ControlvsMild
GO Biological Processes	19	GO:0110053	regulation of actin filament organization	19_GO:0050789 regulation of biological process	-3.9	4.3	5.1	30284	273	258	10	3.9	1.2	673|829|5581|6281|7114|11034|28984|51429|85464|91663	BRAF|CAPZA1|PRKCE|S100A10|TMSB4X|DSTN|RGCC|SNX9|SSH2|MYADM	-2.4	ControlvsMild		GO Biological Processes	19	GO:0002685	regulation of leukocyte migration	19_GO:0040011 locomotion	-6.7	6.2	7.6	30284	236	269	13	4.8	1.3	969|972|1265|1843|2185|3146|3676|4267|4282|5880|26228|57142|63940	CD69|CD74|CNN2|DUSP1|PTK2B|HMGB1|ITGA4|CD99|MIF|RAC2|STAP1|RTN4|GPSM3	-4.8	ControlvsMild
GO Biological Processes	19	GO:1903169	regulation of calcium ion transmembrane transport	19_GO:0051179 localization	-3.9	5.4	5.4	30284	175	258	8	3.1	1.1	805|1535|5142|5144|5581|7040|10681|79026	CALM2|CYBA|PDE4B|PDE4D|PRKCE|TGFB1|GNB5|AHNAK	-2.4	ControlvsMild		GO Biological Processes	19	GO:0019886	antigen processing and presentation of exogenous peptide antigen via MHC class II	19_GO:0002376 immune system process	-6.5	22	11	30284	31	269	6	2.2	0.9	567|972|3118|3123|3127|10437	B2M|CD74|HLA-DQA2|HLA-DRB1|HLA-DRB5|IFI30	-4.7	ControlvsMild
GO Biological Processes	19	GO:0001818	negative regulation of cytokine production	19_GO:0048519 negative regulation of biological process	-3.9	3.6	4.8	30284	389	258	12	4.7	1.3	490|4790|5552|5966|7040|7538|7805|10365|26191|27250|28984|55914	ATP2B1|NFKB1|SRGN|REL|TGFB1|ZFP36|LAPTM5|KLF2|PTPN22|PDCD4|RGCC|ERBIN	-2.4	ControlvsMild		GO Biological Processes	19	GO:0022900	electron transport chain	19_GO:0009987 cellular process	-6.5	8.6	8.2	30284	131	269	10	3.7	1.2	1337|1351|4512|4513|4519|4535|4536|4538|4539|4540	COX6A1|COX8A|COX1|COX2|CYTB|ND1|ND2|ND4|ND4L|ND5	-4.7	ControlvsMild
GO Biological Processes	19	GO:0002833	positive regulation of response to biotic stimulus	19_GO:0048518 positive regulation of biological process	-3.8	3.9	4.9	30284	332	258	11	4.3	1.3	1535|1654|1660|5336|5581|5599|6421|7187|9958|23180|26191	CYBA|DDX3X|DHX9|PLCG2|PRKCE|MAPK8|SFPQ|TRAF3|USP15|RFTN1|PTPN22	-2.4	ControlvsMild		GO Biological Processes	19	GO:0046390	ribose phosphate biosynthetic process	19_GO:0009987 cellular process	-6.5	7.5	7.9	30284	165	269	11	4.1	1.2	513|517|518|4508|4509|4535|4536|4538|4539|4540|4831	ATP5F1D|ATP5MC2|ATP5MC3|ATP6|ATP8|ND1|ND2|ND4|ND4L|ND5|NME2	-4.7	ControlvsMild
GO Biological Processes	19	GO:0032675	regulation of interleukin-6 production	19_GO:0032501 multicellular organismal process	-3.8	5.3	5.3	30284	177	258	8	3.1	1.1	1535|1660|3106|4155|5336|7040|10365|26191	CYBA|DHX9|HLA-B|MBP|PLCG2|TGFB1|KLF2|PTPN22	-2.4	ControlvsMild		GO Biological Processes	19	GO:0050670	regulation of lymphocyte proliferation	19_GO:0002376 immune system process	-6.5	6	7.4	30284	243	269	13	4.8	1.3	596|958|972|1378|3123|3146|3659|4282|5880|8767|57162|115352|100133941	BCL2|CD40|CD74|CR1|HLA-DRB1|HMGB1|IRF1|MIF|RAC2|RIPK2|PELI1|FCRL3|CD24	-4.7	ControlvsMild
GO Biological Processes	19	GO:0038093	Fc receptor signaling pathway	19_GO:0002376 immune system process	-3.8	9.9	6.4	30284	59	258	5	1.9	0.86	4214|5336|5581|5599|8013	MAP3K1|PLCG2|PRKCE|MAPK8|NR4A3	-2.4	ControlvsMild		GO Biological Processes	19	GO:0002822	regulation of adaptive immune response based on somatic recombination of immune receptors built from immunoglobulin superfamily domains	19_GO:0002376 immune system process	-6.5	6.6	7.6	30284	204	269	12	4.5	1.3	567|958|969|1378|1380|3123|3146|3329|3718|6778|7128|8767	B2M|CD40|CD69|CR1|CR2|HLA-DRB1|HMGB1|HSPD1|JAK3|STAT6|TNFAIP3|RIPK2	-4.7	ControlvsMild
GO Biological Processes	19	GO:0060325	face morphogenesis	19_GO:0032502 developmental process	-3.8	15	7.2	30284	32	258	4	1.6	0.77	7040|25976|29123|84159	TGFB1|TIPARP|ANKRD11|ARID5B	-2.3	ControlvsMild		GO Biological Processes	19	GO:0032103	positive regulation of response to external stimulus	19_GO:0048518 positive regulation of biological process	-6.4	3.8	6.6	30284	588	269	20	7.4	1.6	972|2185|3146|3303|3304|3315|3320|3329|3603|4282|4792|5880|7128|8767|26228|57142|57162|63940|81793|283131	CD74|PTK2B|HMGB1|HSPA1A|HSPA1B|HSPB1|HSP90AA1|HSPD1|IL16|MIF|NFKBIA|RAC2|TNFAIP3|RIPK2|STAP1|RTN4|PELI1|GPSM3|TLR10|NEAT1	-4.6	ControlvsMild
GO Biological Processes	19	GO:0051282	regulation of sequestering of calcium ion	19_GO:0042592 homeostatic process	-3.8	6.1	5.5	30284	134	258	7	2.7	1	805|1535|3709|5144|5336|5581|7040	CALM2|CYBA|ITPR2|PDE4D|PLCG2|PRKCE|TGFB1	-2.3	ControlvsMild		GO Biological Processes	19	GO:0045088	regulation of innate immune response	19_GO:0044419 biological process involved in interspecies interaction between organisms	-6.4	4.2	6.7	30284	482	269	18	6.7	1.5	1378|3146|3303|3304|3312|3320|3329|3659|3662|4792|5094|7128|8767|57142|57162|81793|84640|115352	CR1|HMGB1|HSPA1A|HSPA1B|HSPA8|HSP90AA1|HSPD1|IRF1|IRF4|NFKBIA|PCBP2|TNFAIP3|RIPK2|RTN4|PELI1|TLR10|USP38|FCRL3	-4.6	ControlvsMild
GO Biological Processes	19	GO:0030316	osteoclast differentiation	19_GO:0032502 developmental process	-3.8	9.8	6.3	30284	60	258	5	1.9	0.86	1880|3726|7040|9846|9855	GPR183|JUNB|TGFB1|GAB2|FARP2	-2.3	ControlvsMild		GO Biological Processes	19	GO:0022409	positive regulation of cell-cell adhesion	19_GO:0048518 positive regulation of biological process	-6.4	5	7	30284	337	269	15	5.6	1.4	60|567|972|1378|3118|3123|3127|3146|3329|3561|3676|8651|8767|10808|100133941	ACTB|B2M|CD74|CR1|HLA-DQA2|HLA-DRB1|HLA-DRB5|HMGB1|HSPD1|IL2RG|ITGA4|SOCS1|RIPK2|HSPH1|CD24	-4.6	ControlvsMild
GO Biological Processes	19	GO:0045744	negative regulation of G protein-coupled receptor signaling pathway	19_GO:0048519 negative regulation of biological process	-3.8	9.8	6.3	30284	60	258	5	1.9	0.86	3632|5140|5142|5144|6003	INPP5A|PDE3B|PDE4B|PDE4D|RGS13	-2.3	ControlvsMild		GO Biological Processes	19	GO:0070661	leukocyte proliferation	19_GO:0009987 cellular process	-6.4	8.2	8	30284	137	269	10	3.7	1.2	596|896|930|931|958|1380|3329|5880|8767|57162	BCL2|CCND3|CD19|MS4A1|CD40|CR2|HSPD1|RAC2|RIPK2|PELI1	-4.6	ControlvsMild
GO Biological Processes	19	GO:0002821	positive regulation of adaptive immune response	19_GO:0002376 immune system process	-3.8	6	5.5	30284	136	258	7	2.7	1	1604|3106|3122|7040|8631|10892|22890	CD55|HLA-B|HLA-DRA|TGFB1|SKAP1|MALT1|ZBTB1	-2.3	ControlvsMild		GO Biological Processes	19	GO:1902105	regulation of leukocyte differentiation	19_GO:0002376 immune system process	-6.3	5	7	30284	340	269	15	5.6	1.4	60|677|969|972|1378|2353|3123|3146|3561|3659|3662|3718|8651|8767|115352	ACTB|ZFP36L1|CD69|CD74|CR1|FOS|HLA-DRB1|HMGB1|IL2RG|IRF1|IRF4|JAK3|SOCS1|RIPK2|FCRL3	-4.6	ControlvsMild
GO Biological Processes	19	GO:0090322	regulation of superoxide metabolic process	19_GO:0050789 regulation of biological process	-3.8	14	7	30284	33	258	4	1.6	0.77	1719|4780|5581|7040	DHFR|NFE2L2|PRKCE|TGFB1	-2.3	ControlvsMild		GO Biological Processes	19	GO:1901293	nucleoside phosphate biosynthetic process	19_GO:0009987 cellular process	-6.3	5.3	7.1	30284	295	269	14	5.2	1.4	513|517|518|2762|4508|4509|4535|4536|4538|4539|4540|4831|54187|60481	ATP5F1D|ATP5MC2|ATP5MC3|GMDS|ATP6|ATP8|ND1|ND2|ND4|ND4L|ND5|NME2|NANS|ELOVL5	-4.6	ControlvsMild
GO Biological Processes	19	GO:0010959	regulation of metal ion transport	19_GO:0051179 localization	-3.7	3.5	4.7	30284	403	258	12	4.7	1.3	483|490|805|1535|3799|5142|5144|5581|7040|7852|10681|79026	ATP1B3|ATP2B1|CALM2|CYBA|KIF5B|PDE4B|PDE4D|PRKCE|TGFB1|CXCR4|GNB5|AHNAK	-2.3	ControlvsMild		GO Biological Processes	19	GO:0071216	cellular response to biotic stimulus	19_GO:0050896 response to stimulus	-6.3	5.8	7.3	30284	252	269	13	4.8	1.3	317|567|958|2950|3146|3309|4792|7128|8767|9451|10628|26228|81793	APAF1|B2M|CD40|GSTP1|HMGB1|HSPA5|NFKBIA|TNFAIP3|RIPK2|EIF2AK3|TXNIP|STAP1|TLR10	-4.6	ControlvsMild
GO Biological Processes	19	GO:0030217	T cell differentiation	19_GO:0002376 immune system process	-3.7	5	5.1	30284	187	258	8	3.1	1.1	399|673|1880|4063|6775|7040|22890|26191	RHOH|BRAF|GPR183|LY9|STAT4|TGFB1|ZBTB1|PTPN22	-2.2	ControlvsMild		GO Biological Processes	19	GO:0034605	cellular response to heat	19_GO:0050896 response to stimulus	-6.2	14	9.4	30284	55	269	7	2.6	0.97	1936|3303|3304|3310|3320|3326|3337	EEF1D|HSPA1A|HSPA1B|HSPA6|HSP90AA1|HSP90AB1|DNAJB1	-4.5	ControlvsMild
GO Biological Processes	19	GO:1902532	negative regulation of intracellular signal transduction	19_GO:0048519 negative regulation of biological process	-3.7	2.7	4.4	30284	736	258	17	6.6	1.5	399|753|1654|1846|1859|4780|7088|7114|7178|9711|26191|27250|50484|51701|55294|55914|143686	RHOH|LDLRAD4|DDX3X|DUSP4|DYRK1A|NFE2L2|TLE1|TMSB4X|TPT1|RUBCN|PTPN22|PDCD4|RRM2B|NLK|FBXW7|ERBIN|SESN3	-2.2	ControlvsMild		GO Biological Processes	19	GO:0043122	regulation of canonical NF-kappaB signal transduction	19_GO:0050896 response to stimulus	-6.2	5.3	7	30284	300	269	14	5.2	1.4	958|972|2597|2950|3123|3315|4050|4792|6574|7128|7188|8767|10346|57162	CD40|CD74|GAPDH|GSTP1|HLA-DRB1|HSPB1|LTB|NFKBIA|SLC20A1|TNFAIP3|TRAF5|RIPK2|TRIM22|PELI1	-4.5	ControlvsMild
GO Biological Processes	19	GO:0002702	positive regulation of production of molecular mediator of immune response	19_GO:0002376 immune system process	-3.7	5.8	5.3	30284	141	258	7	2.7	1	1604|5336|7040|7805|8013|9188|10892	CD55|PLCG2|TGFB1|LAPTM5|NR4A3|DDX21|MALT1	-2.2	ControlvsMild		GO Biological Processes	19	GO:0097193	intrinsic apoptotic signaling pathway	19_GO:0050896 response to stimulus	-6.2	7	7.6	30284	177	269	11	4.1	1.2	317|596|1655|3094|3336|7009|10550|23645|54541|80237|100133941	APAF1|BCL2|DDX5|HINT1|HSPE1|TMBIM6|ARL6IP5|PPP1R15A|DDIT4|ELL3|CD24	-4.5	ControlvsMild
GO Biological Processes	19	GO:0061081	positive regulation of myeloid leukocyte cytokine production involved in immune response	19_GO:0002376 immune system process	-3.7	13	6.8	30284	35	258	4	1.6	0.77	5336|7805|8013|9188	PLCG2|LAPTM5|NR4A3|DDX21	-2.2	ControlvsMild		GO Biological Processes	19	GO:0006164	purine nucleotide biosynthetic process	19_GO:0009987 cellular process	-6.2	7	7.5	30284	178	269	11	4.1	1.2	513|517|518|4508|4509|4535|4536|4538|4539|4540|4831	ATP5F1D|ATP5MC2|ATP5MC3|ATP6|ATP8|ND1|ND2|ND4|ND4L|ND5|NME2	-4.4	ControlvsMild
GO Biological Processes	19	GO:0043269	regulation of monoatomic ion transport	19_GO:0051179 localization	-3.6	3.2	4.5	30284	472	258	13	5	1.4	483|490|805|1535|3799|5142|5144|5581|7040|7114|7852|10681|79026	ATP1B3|ATP2B1|CALM2|CYBA|KIF5B|PDE4B|PDE4D|PRKCE|TGFB1|TMSB4X|CXCR4|GNB5|AHNAK	-2.2	ControlvsMild		GO Biological Processes	19	GO:0045785	positive regulation of cell adhesion	19_GO:0048518 positive regulation of biological process	-6.2	4.1	6.5	30284	499	269	18	6.7	1.5	60|567|972|1378|2185|3118|3123|3127|3146|3329|3561|3676|8651|8767|8874|10109|10808|100133941	ACTB|B2M|CD74|CR1|PTK2B|HLA-DQA2|HLA-DRB1|HLA-DRB5|HMGB1|HSPD1|IL2RG|ITGA4|SOCS1|RIPK2|ARHGEF7|ARPC2|HSPH1|CD24	-4.4	ControlvsMild
GO Biological Processes	19	GO:2001242	regulation of intrinsic apoptotic signaling pathway	19_GO:0050896 response to stimulus	-3.6	5	5.1	30284	189	258	8	3.1	1.1	1654|4780|6421|6498|7178|9958|50484|55294	DDX3X|NFE2L2|SFPQ|SKIL|TPT1|USP15|RRM2B|FBXW7	-2.2	ControlvsMild		GO Biological Processes	19	GO:0046637	regulation of alpha-beta T cell differentiation	19_GO:0002376 immune system process	-6.2	11	8.6	30284	81	269	8	3	1	969|3123|3146|3561|3662|3718|8651|8767	CD69|HLA-DRB1|HMGB1|IL2RG|IRF4|JAK3|SOCS1|RIPK2	-4.4	ControlvsMild
GO Biological Processes	19	GO:0048872	homeostasis of number of cells	19_GO:0042592 homeostatic process	-3.6	4	4.8	30284	294	258	10	3.9	1.2	1880|2131|4208|5142|6498|7040|7543|10365|23186|55904	GPR183|EXT1|MEF2C|PDE4B|SKIL|TGFB1|ZFX|KLF2|RCOR1|KMT2E	-2.2	ControlvsMild		GO Biological Processes	19	GO:0098761	cellular response to interleukin-7	19_GO:0050896 response to stimulus	-6.1	28	11	30284	20	269	5	1.9	0.82	3329|3561|3718|4046|10963	HSPD1|IL2RG|JAK3|LSP1|STIP1	-4.4	ControlvsMild
GO Biological Processes	19	GO:0031663	lipopolysaccharide-mediated signaling pathway	19_GO:0044419 biological process involved in interspecies interaction between organisms	-3.6	13	6.7	30284	36	258	4	1.6	0.77	5336|5581|10892|26191	PLCG2|PRKCE|MALT1|PTPN22	-2.2	ControlvsMild		GO Biological Processes	19	GO:0051336	regulation of hydrolase activity	19_GO:0065007 biological regulation	-6.1	4.2	6.5	30284	457	269	17	6.3	1.5	317|1378|2597|3146|3303|3925|5660|5698|7009|8767|8874|9451|10049|10276|10507|10550|79661	APAF1|CR1|GAPDH|HMGB1|HSPA1A|STMN1|PSAP|PSMB9|TMBIM6|RIPK2|ARHGEF7|EIF2AK3|DNAJB6|NET1|SEMA4D|ARL6IP5|NEIL1	-4.3	ControlvsMild
GO Biological Processes	19	GO:1902882	regulation of response to oxidative stress	19_GO:0050896 response to stimulus	-3.6	13	6.7	30284	36	258	4	1.6	0.77	1719|4780|135112|143686	DHFR|NFE2L2|NCOA7|SESN3	-2.2	ControlvsMild		GO Biological Processes	19	GO:0046651	lymphocyte proliferation	19_GO:0002376 immune system process	-6.1	8.9	8	30284	114	269	9	3.3	1.1	596|896|930|931|958|1380|3329|8767|57162	BCL2|CCND3|CD19|MS4A1|CD40|CR2|HSPD1|RIPK2|PELI1	-4.3	ControlvsMild
GO Biological Processes	19	GO:0034405	response to fluid shear stress	19_GO:0050896 response to stimulus	-3.6	13	6.7	30284	36	258	4	1.6	0.77	4208|4780|7040|10365	MEF2C|NFE2L2|TGFB1|KLF2	-2.2	ControlvsMild		GO Biological Processes	19	GO:2000514	regulation of CD4-positive, alpha-beta T cell activation	19_GO:0002376 immune system process	-6	11	8.4	30284	85	269	8	3	1	969|3123|3146|3561|3662|3718|8651|8767	CD69|HLA-DRB1|HMGB1|IL2RG|IRF4|JAK3|SOCS1|RIPK2	-4.3	ControlvsMild
GO Biological Processes	19	GO:0002697	regulation of immune effector process	19_GO:0002376 immune system process	-3.6	3.4	4.6	30284	414	258	12	4.7	1.3	1604|3106|3122|3726|5336|7040|7805|8013|9188|9846|10892|22890	CD55|HLA-B|HLA-DRA|JUNB|PLCG2|TGFB1|LAPTM5|NR4A3|DDX21|GAB2|MALT1|ZBTB1	-2.2	ControlvsMild		GO Biological Processes	19	GO:0098760	response to interleukin-7	19_GO:0050896 response to stimulus	-6	27	11	30284	21	269	5	1.9	0.82	3329|3561|3718|4046|10963	HSPD1|IL2RG|JAK3|LSP1|STIP1	-4.3	ControlvsMild
GO Biological Processes	19	GO:2000351	regulation of endothelial cell apoptotic process	19_GO:0050789 regulation of biological process	-3.6	8.9	5.9	30284	66	258	5	1.9	0.86	673|4780|7040|27250|28984	BRAF|NFE2L2|TGFB1|PDCD4|RGCC	-2.2	ControlvsMild		GO Biological Processes	19	GO:0050871	positive regulation of B cell activation	19_GO:0002376 immune system process	-6	10	8.3	30284	86	269	8	3	1	596|958|972|3561|4282|6778|57162|115352	BCL2|CD40|CD74|IL2RG|MIF|STAT6|PELI1|FCRL3	-4.3	ControlvsMild
GO Biological Processes	19	GO:0106072	negative regulation of adenylate cyclase-activating G protein-coupled receptor signaling pathway	19_GO:0048519 negative regulation of biological process	-3.6	23	8.1	30284	15	258	3	1.2	0.67	5140|5142|5144	PDE3B|PDE4B|PDE4D	-2.2	ControlvsMild		GO Biological Processes	19	GO:0032943	mononuclear cell proliferation	19_GO:0009987 cellular process	-5.9	8.6	7.8	30284	118	269	9	3.3	1.1	596|896|930|931|958|1380|3329|8767|57162	BCL2|CCND3|CD19|MS4A1|CD40|CR2|HSPD1|RIPK2|PELI1	-4.2	ControlvsMild
GO Biological Processes	19	GO:1901533	negative regulation of hematopoietic progenitor cell differentiation	19_GO:0032502 developmental process	-3.6	23	8.1	30284	15	258	3	1.2	0.67	4780|7114|7538	NFE2L2|TMSB4X|ZFP36	-2.2	ControlvsMild		GO Biological Processes	19	GO:0044092	negative regulation of molecular function	19_GO:0065007 biological regulation	-5.9	3.6	6.1	30284	634	269	20	7.4	1.6	567|817|1378|1843|2597|2950|3301|3315|3399|3676|3725|3925|4792|5478|6672|7009|7128|9532|10049|79661	B2M|CAMK2D|CR1|DUSP1|GAPDH|GSTP1|DNAJA1|HSPB1|ID3|ITGA4|JUN|STMN1|NFKBIA|PPIA|SP100|TMBIM6|TNFAIP3|BAG2|DNAJB6|NEIL1	-4.2	ControlvsMild
GO Biological Processes	19	GO:0034762	regulation of transmembrane transport	19_GO:0051179 localization	-3.6	3.2	4.5	30284	478	258	13	5	1.4	483|673|805|1535|4780|5142|5144|5581|7040|7114|8013|10681|79026	ATP1B3|BRAF|CALM2|CYBA|NFE2L2|PDE4B|PDE4D|PRKCE|TGFB1|TMSB4X|NR4A3|GNB5|AHNAK	-2.2	ControlvsMild		GO Biological Processes	19	GO:0062207	regulation of pattern recognition receptor signaling pathway	19_GO:0044419 biological process involved in interspecies interaction between organisms	-5.9	6.5	7.2	30284	191	269	11	4.1	1.2	3146|3303|3304|3312|3659|3662|5094|7128|57142|57162|115352	HMGB1|HSPA1A|HSPA1B|HSPA8|IRF1|IRF4|PCBP2|TNFAIP3|RTN4|PELI1|FCRL3	-4.2	ControlvsMild
GO Biological Processes	19	GO:0019882	antigen processing and presentation	19_GO:0002376 immune system process	-3.6	6.8	5.5	30284	103	258	6	2.3	0.94	2131|3106|3117|3119|3122|23180	EXT1|HLA-B|HLA-DQA1|HLA-DQB1|HLA-DRA|RFTN1	-2.2	ControlvsMild		GO Biological Processes	19	GO:0042100	B cell proliferation	19_GO:0002376 immune system process	-5.9	17	9.5	30284	40	269	6	2.2	0.9	596|930|931|958|1380|3329	BCL2|CD19|MS4A1|CD40|CR2|HSPD1	-4.1	ControlvsMild
GO Biological Processes	19	GO:0007179	transforming growth factor beta receptor signaling pathway	19_GO:0050896 response to stimulus	-3.6	6.8	5.5	30284	103	258	6	2.3	0.94	6498|7040|8239|9404|9958|51701	SKIL|TGFB1|USP9X|LPXN|USP15|NLK	-2.2	ControlvsMild		GO Biological Processes	19	GO:0072522	purine-containing compound biosynthetic process	19_GO:0009987 cellular process	-5.8	5.7	6.9	30284	236	269	12	4.5	1.3	513|517|518|4508|4509|4535|4536|4538|4539|4540|4831|60481	ATP5F1D|ATP5MC2|ATP5MC3|ATP6|ATP8|ND1|ND2|ND4|ND4L|ND5|NME2|ELOVL5	-4.1	ControlvsMild
GO Biological Processes	19	GO:0046677	response to antibiotic	19_GO:0050896 response to stimulus	-3.5	12	6.5	30284	38	258	4	1.6	0.77	1396|4208|6498|23135	CRIP1|MEF2C|SKIL|KDM6B	-2.1	ControlvsMild		GO Biological Processes	19	GO:0040017	positive regulation of locomotion	19_GO:0040011 locomotion	-5.8	3.5	6	30284	646	269	20	7.4	1.6	71|596|958|972|2185|3146|3309|3312|3315|3603|3676|4249|4267|5880|8874|9734|10507|22800|57142|63940	ACTG1|BCL2|CD40|CD74|PTK2B|HMGB1|HSPA5|HSPA8|HSPB1|IL16|ITGA4|MGAT5|CD99|RAC2|ARHGEF7|HDAC9|SEMA4D|RRAS2|RTN4|GPSM3	-4.1	ControlvsMild
GO Biological Processes	19	GO:0034616	response to laminar fluid shear stress	19_GO:0050896 response to stimulus	-3.5	22	7.8	30284	16	258	3	1.2	0.67	4780|7040|10365	NFE2L2|TGFB1|KLF2	-2.1	ControlvsMild		GO Biological Processes	19	GO:0002478	antigen processing and presentation of exogenous peptide antigen	19_GO:0002376 immune system process	-5.8	16	9.4	30284	41	269	6	2.2	0.9	567|972|3118|3123|3127|10437	B2M|CD74|HLA-DQA2|HLA-DRB1|HLA-DRB5|IFI30	-4.1	ControlvsMild
GO Biological Processes	19	GO:0002399	MHC class II protein complex assembly	19_GO:0009987 cellular process	-3.5	22	7.8	30284	16	258	3	1.2	0.67	3117|3119|3122	HLA-DQA1|HLA-DQB1|HLA-DRA	-2.1	ControlvsMild		GO Biological Processes	19	GO:0045620	negative regulation of lymphocyte differentiation	19_GO:0002376 immune system process	-5.8	12	8.6	30284	64	269	7	2.6	0.97	969|972|1378|3146|3659|3718|8651	CD69|CD74|CR1|HMGB1|IRF1|JAK3|SOCS1	-4.1	ControlvsMild
GO Biological Processes	19	GO:0002503	peptide antigen assembly with MHC class II protein complex	19_GO:0002376 immune system process	-3.5	22	7.8	30284	16	258	3	1.2	0.67	3117|3119|3122	HLA-DQA1|HLA-DQB1|HLA-DRA	-2.1	ControlvsMild		GO Biological Processes	19	GO:0019221	cytokine-mediated signaling pathway	19_GO:0050896 response to stimulus	-5.7	4.2	6.3	30284	431	269	16	5.9	1.4	972|1380|1460|2185|3459|3561|3603|3659|3718|4599|4792|6672|6778|7188|8651|8767	CD74|CR2|CSNK2B|PTK2B|IFNGR1|IL2RG|IL16|IRF1|JAK3|MX1|NFKBIA|SP100|STAT6|TRAF5|SOCS1|RIPK2	-4	ControlvsMild
GO Biological Processes	19	GO:0061024	membrane organization	19_GO:0009987 cellular process	-3.5	2.6	4.2	30284	764	258	17	6.6	1.5	1182|4155|4905|6281|7805|7852|9844|10396|22878|23180|26207|51429|79135|79720|80183|91663|196383	CLCN3|MBP|NSF|S100A10|LAPTM5|CXCR4|ELMO1|ATP8A1|TRAPPC8|RFTN1|PITPNC1|SNX9|APOO|VPS37B|RUBCNL|MYADM|RILPL2	-2.1	ControlvsMild		GO Biological Processes	19	GO:0048525	negative regulation of viral process	19_GO:0016032 viral process	-5.7	9.6	7.9	30284	94	269	8	3	1	972|1460|3669|4061|4599|5478|6672|8724	CD74|CSNK2B|ISG20|LY6E|MX1|PPIA|SP100|SNX3	-4	ControlvsMild
GO Biological Processes	19	GO:0008064	regulation of actin polymerization or depolymerization	19_GO:0050789 regulation of biological process	-3.5	5.4	5	30284	152	258	7	2.7	1	829|5581|7114|11034|51429|85464|91663	CAPZA1|PRKCE|TMSB4X|DSTN|SNX9|SSH2|MYADM	-2.1	ControlvsMild		GO Biological Processes	19	GO:0002449	lymphocyte mediated immunity	19_GO:0002376 immune system process	-5.7	5.6	6.8	30284	243	269	12	4.5	1.3	567|930|958|972|1378|1380|3329|6778|28395|28468|28473|203068	B2M|CD19|CD40|CD74|CR1|CR2|HSPD1|STAT6|IGHV4-34|IGHV1-18|IGHV1-3|TUBB	-4	ControlvsMild
GO Biological Processes	19	GO:1901655	cellular response to ketone	19_GO:0050896 response to stimulus	-3.5	6.5	5.3	30284	109	258	6	2.3	0.94	2782|2908|5581|7040|7832|10365	GNB1|NR3C1|PRKCE|TGFB1|BTG2|KLF2	-2.1	ControlvsMild		GO Biological Processes	19	GO:0030335	positive regulation of cell migration	19_GO:0040011 locomotion	-5.7	3.6	6	30284	600	269	19	7.1	1.6	71|596|958|972|2185|3146|3309|3312|3315|3676|4249|4267|5880|8874|9734|10507|22800|57142|63940	ACTG1|BCL2|CD40|CD74|PTK2B|HMGB1|HSPA5|HSPA8|HSPB1|ITGA4|MGAT5|CD99|RAC2|ARHGEF7|HDAC9|SEMA4D|RRAS2|RTN4|GPSM3	-4	ControlvsMild
GO Biological Processes	19	GO:1904062	regulation of monoatomic cation transmembrane transport	19_GO:0051179 localization	-3.4	3.8	4.6	30284	311	258	10	3.9	1.2	483|805|1535|5142|5144|5581|7040|7114|10681|79026	ATP1B3|CALM2|CYBA|PDE4B|PDE4D|PRKCE|TGFB1|TMSB4X|GNB5|AHNAK	-2.1	ControlvsMild		GO Biological Processes	19	GO:0051248	negative regulation of protein metabolic process	19_GO:0048519 negative regulation of biological process	-5.6	3.2	5.8	30284	782	269	22	8.2	1.7	1378|1460|1843|2597|2950|3301|3303|3304|3315|3326|3718|4282|5478|7128|8651|8724|9451|9532|10049|51582|57142|84640	CR1|CSNK2B|DUSP1|GAPDH|GSTP1|DNAJA1|HSPA1A|HSPA1B|HSPB1|HSP90AB1|JAK3|MIF|PPIA|TNFAIP3|SOCS1|SNX3|EIF2AK3|BAG2|DNAJB6|AZIN1|RTN4|USP38	-4	ControlvsMild
GO Biological Processes	19	GO:0009896	positive regulation of catabolic process	19_GO:0048518 positive regulation of biological process	-3.4	2.8	4.2	30284	631	258	15	5.8	1.5	4780|4905|5581|7503|7538|7805|7832|11124|23318|25831|25976|51429|55294|143686|255967	NFE2L2|NSF|PRKCE|XIST|ZFP36|LAPTM5|BTG2|FAF1|TUT4|HECTD1|TIPARP|SNX9|FBXW7|SESN3|PAN3	-2	ControlvsMild		GO Biological Processes	19	GO:0042110	T cell activation	19_GO:0002376 immune system process	-5.6	4.6	6.4	30284	339	269	14	5.2	1.4	567|596|677|896|972|3146|3329|3561|3659|3662|6778|8767|9976|57162	B2M|BCL2|ZFP36L1|CCND3|CD74|HMGB1|HSPD1|IL2RG|IRF1|IRF4|STAT6|RIPK2|CLEC2B|PELI1	-3.9	ControlvsMild
GO Biological Processes	19	GO:0007162	negative regulation of cell adhesion	19_GO:0048519 negative regulation of biological process	-3.4	3.8	4.5	30284	312	258	10	3.9	1.2	861|4155|5140|7040|7805|9404|9448|26191|28984|91663	RUNX1|MBP|PDE3B|TGFB1|LAPTM5|LPXN|MAP4K4|PTPN22|RGCC|MYADM	-2	ControlvsMild		GO Biological Processes	19	GO:0039531	regulation of cytoplasmic pattern recognition receptor signaling pathway	19_GO:0044419 biological process involved in interspecies interaction between organisms	-5.6	7.9	7.4	30284	129	269	9	3.3	1.1	3146|3303|3304|3312|5094|7128|57142|57162|115352	HMGB1|HSPA1A|HSPA1B|HSPA8|PCBP2|TNFAIP3|RTN4|PELI1|FCRL3	-3.9	ControlvsMild
GO Biological Processes	19	GO:0002711	positive regulation of T cell mediated immunity	19_GO:0002376 immune system process	-3.4	8.2	5.6	30284	72	258	5	1.9	0.86	1604|3106|3122|10892|22890	CD55|HLA-B|HLA-DRA|MALT1|ZBTB1	-2	ControlvsMild		GO Biological Processes	19	GO:0048002	antigen processing and presentation of peptide antigen	19_GO:0002376 immune system process	-5.6	12	8.3	30284	68	269	7	2.6	0.97	567|972|3118|3123|3127|10437|55016	B2M|CD74|HLA-DQA2|HLA-DRB1|HLA-DRB5|IFI30|MARCHF1	-3.9	ControlvsMild
GO Biological Processes	19	GO:0030832	regulation of actin filament length	19_GO:0050789 regulation of biological process	-3.4	5.3	5	30284	155	258	7	2.7	1	829|5581|7114|11034|51429|85464|91663	CAPZA1|PRKCE|TMSB4X|DSTN|SNX9|SSH2|MYADM	-2	ControlvsMild		GO Biological Processes	19	GO:0032271	regulation of protein polymerization	19_GO:0050789 regulation of biological process	-5.6	6	6.8	30284	206	269	11	4.1	1.2	2185|3303|3304|3320|3925|8874|10094|10109|10602|23406|136319	PTK2B|HSPA1A|HSPA1B|HSP90AA1|STMN1|ARHGEF7|ARPC3|ARPC2|CDC42EP3|COTL1|MTPN	-3.9	ControlvsMild
GO Biological Processes	19	GO:0002274	myeloid leukocyte activation	19_GO:0002376 immune system process	-3.4	5.3	5	30284	155	258	7	2.7	1	399|814|5336|5581|7040|8013|55904	RHOH|CAMK4|PLCG2|PRKCE|TGFB1|NR4A3|KMT2E	-2	ControlvsMild		GO Biological Processes	19	GO:0015990	electron transport coupled proton transport	19_GO:0051179 localization	-5.6	84	16	30284	4	269	3	1.1	0.64	4519|4538|4540	CYTB|ND4|ND5	-3.9	ControlvsMild
GO Biological Processes	19	GO:0002822	regulation of adaptive immune response based on somatic recombination of immune receptors built from immunoglobulin superfamily domains	19_GO:0002376 immune system process	-3.4	4.6	4.8	30284	204	258	8	3.1	1.1	1604|3106|3122|3726|4208|7040|10892|22890	CD55|HLA-B|HLA-DRA|JUNB|MEF2C|TGFB1|MALT1|ZBTB1	-2	ControlvsMild		GO Biological Processes	19	GO:0015988	energy coupled proton transmembrane transport, against electrochemical gradient	19_GO:0051179 localization	-5.6	84	16	30284	4	269	3	1.1	0.64	4519|4538|4540	CYTB|ND4|ND5	-3.9	ControlvsMild
GO Biological Processes	19	GO:0007610	behavior	19_GO:0032501 multicellular organismal process	-3.4	2.8	4.2	30284	634	258	15	5.8	1.5	673|814|1182|2131|2908|4208|4929|5209|5581|6310|7543|7832|10396|114781|157680	BRAF|CAMK4|CLCN3|EXT1|NR3C1|MEF2C|NR4A2|PFKFB3|PRKCE|ATXN1|ZFX|BTG2|ATP8A1|BTBD9|VPS13B	-2	ControlvsMild		GO Biological Processes	19	GO:0070665	positive regulation of leukocyte proliferation	19_GO:0048518 positive regulation of biological process	-5.5	6.7	7	30284	168	269	10	3.7	1.2	596|958|972|3146|4282|5880|8767|57162|115352|100133941	BCL2|CD40|CD74|HMGB1|MIF|RAC2|RIPK2|PELI1|FCRL3|CD24	-3.9	ControlvsMild
GO Biological Processes	19	GO:0006886	intracellular protein transport	19_GO:0051179 localization	-3.4	2.9	4.2	30284	566	258	14	5.4	1.4	3799|3842|4905|5903|7040|7184|7805|8239|23180|51429|58533|79720|94120|196383	KIF5B|TNPO1|NSF|RANBP2|TGFB1|HSP90B1|LAPTM5|USP9X|RFTN1|SNX9|SNX6|VPS37B|SYTL3|RILPL2	-2	ControlvsMild		GO Biological Processes	19	GO:2000343	positive regulation of chemokine (C-X-C motif) ligand 2 production	19_GO:0032501 multicellular organismal process	-5.5	38	12	30284	12	269	4	1.5	0.74	972|3146|4282|255231	CD74|HMGB1|MIF|MCOLN2	-3.9	ControlvsMild
GO Biological Processes	19	GO:2000377	regulation of reactive oxygen species metabolic process	19_GO:0050789 regulation of biological process	-3.4	5.3	5	30284	156	258	7	2.7	1	1182|1535|1719|4780|5336|5581|7040	CLCN3|CYBA|DHFR|NFE2L2|PLCG2|PRKCE|TGFB1	-2	ControlvsMild		GO Biological Processes	19	GO:0010038	response to metal ion	19_GO:0050896 response to stimulus	-5.5	4.6	6.3	30284	346	269	14	5.2	1.4	513|567|596|817|1536|2185|2353|4512|4519|5026|5499|7351|9451|10628	ATP5F1D|B2M|BCL2|CAMK2D|CYBB|PTK2B|FOS|COX1|CYTB|P2RX5|PPP1CA|UCP2|EIF2AK3|TXNIP	-3.8	ControlvsMild
GO Biological Processes	19	GO:0032965	regulation of collagen biosynthetic process	19_GO:0050789 regulation of biological process	-3.4	11	6.2	30284	41	258	4	1.6	0.77	861|7040|7431|28984	RUNX1|TGFB1|VIM|RGCC	-2	ControlvsMild		GO Biological Processes	19	GO:0019724	B cell mediated immunity	19_GO:0002376 immune system process	-5.5	6.6	7	30284	170	269	10	3.7	1.2	930|958|972|1378|1380|3329|6778|28395|28468|28473	CD19|CD40|CD74|CR1|CR2|HSPD1|STAT6|IGHV4-34|IGHV1-18|IGHV1-3	-3.8	ControlvsMild
GO Biological Processes	19	GO:0002703	regulation of leukocyte mediated immunity	19_GO:0002376 immune system process	-3.4	4.1	4.6	30284	260	258	9	3.5	1.1	1604|3106|3122|5336|7040|9188|9846|10892|22890	CD55|HLA-B|HLA-DRA|PLCG2|TGFB1|DDX21|GAB2|MALT1|ZBTB1	-2	ControlvsMild		GO Biological Processes	19	GO:0051052	regulation of DNA metabolic process	19_GO:0050789 regulation of biological process	-5.5	3.8	6	30284	505	269	17	6.3	1.5	60|317|958|2185|3008|3009|3146|3181|3320|3399|6778|6950|10575|10728|57162|64061|150275	ACTB|APAF1|CD40|PTK2B|H1-4|H1-5|HMGB1|HNRNPA2B1|HSP90AA1|ID3|STAT6|TCP1|CCT4|PTGES3|PELI1|TSPYL2|CCDC117	-3.8	ControlvsMild
GO Biological Processes	19	GO:0046649	lymphocyte activation	19_GO:0002376 immune system process	-3.4	3	4.3	30284	504	258	13	5	1.4	399|673|973|1880|3507|4063|4208|5336|6775|7040|10892|22890|26191	RHOH|BRAF|CD79A|GPR183|IGHM|LY9|MEF2C|PLCG2|STAT4|TGFB1|MALT1|ZBTB1|PTPN22	-2	ControlvsMild		GO Biological Processes	19	GO:0032870	cellular response to hormone stimulus	19_GO:0050896 response to stimulus	-5.5	3.6	5.9	30284	562	269	18	6.7	1.5	677|1460|1655|2353|3164|3301|3303|3304|3312|3638|3718|6446|6672|6778|7351|9734|10728|54541	ZFP36L1|CSNK2B|DDX5|FOS|NR4A1|DNAJA1|HSPA1A|HSPA1B|HSPA8|INSIG1|JAK3|SGK1|SP100|STAT6|UCP2|HDAC9|PTGES3|DDIT4	-3.8	ControlvsMild
GO Biological Processes	19	GO:0032272	negative regulation of protein polymerization	19_GO:0048519 negative regulation of biological process	-3.4	7.9	5.5	30284	74	258	5	1.9	0.86	829|1859|7114|85464|91663	CAPZA1|DYRK1A|TMSB4X|SSH2|MYADM	-2	ControlvsMild		GO Biological Processes	19	GO:0030890	positive regulation of B cell proliferation	19_GO:0002376 immune system process	-5.4	14	8.7	30284	47	269	6	2.2	0.9	596|958|972|4282|57162|115352	BCL2|CD40|CD74|MIF|PELI1|FCRL3	-3.8	ControlvsMild
GO Biological Processes	19	GO:0071260	cellular response to mechanical stimulus	19_GO:0050896 response to stimulus	-3.4	7.9	5.5	30284	74	258	5	1.9	0.86	4214|4790|5599|7040|25963	MAP3K1|NFKB1|MAPK8|TGFB1|TMEM87A	-2	ControlvsMild		GO Biological Processes	19	GO:0051250	negative regulation of lymphocyte activation	19_GO:0002376 immune system process	-5.4	6.5	6.9	30284	173	269	10	3.7	1.2	969|972|1378|3123|3146|3659|3718|7128|8651|57162	CD69|CD74|CR1|HLA-DRB1|HMGB1|IRF1|JAK3|TNFAIP3|SOCS1|PELI1	-3.8	ControlvsMild
GO Biological Processes	19	GO:1901532	regulation of hematopoietic progenitor cell differentiation	19_GO:0032502 developmental process	-3.4	11	6.1	30284	42	258	4	1.6	0.77	4780|7114|7538|22890	NFE2L2|TMSB4X|ZFP36|ZBTB1	-2	ControlvsMild		GO Biological Processes	19	GO:0009165	nucleotide biosynthetic process	19_GO:0009987 cellular process	-5.4	5.8	6.7	30284	214	269	11	4.1	1.2	513|517|518|4508|4509|4535|4536|4538|4539|4540|4831	ATP5F1D|ATP5MC2|ATP5MC3|ATP6|ATP8|ND1|ND2|ND4|ND4L|ND5|NME2	-3.8	ControlvsMild
GO Biological Processes	19	GO:1902036	regulation of hematopoietic stem cell differentiation	19_GO:0032502 developmental process	-3.3	20	7.3	30284	18	258	3	1.2	0.67	4780|7114|7538	NFE2L2|TMSB4X|ZFP36	-2	ControlvsMild		GO Biological Processes	19	GO:0050868	negative regulation of T cell activation	19_GO:0002376 immune system process	-5.4	7.5	7.1	30284	136	269	9	3.3	1.1	969|972|1378|3123|3146|3659|3718|8651|57162	CD69|CD74|CR1|HLA-DRB1|HMGB1|IRF1|JAK3|SOCS1|PELI1	-3.8	ControlvsMild
GO Biological Processes	19	GO:0071496	cellular response to external stimulus	19_GO:0050896 response to stimulus	-3.3	7.8	5.5	30284	75	258	5	1.9	0.86	4214|4790|5599|7040|25963	MAP3K1|NFKB1|MAPK8|TGFB1|TMEM87A	-2	ControlvsMild		GO Biological Processes	19	GO:0090084	negative regulation of inclusion body assembly	19_GO:0048519 negative regulation of biological process	-5.4	35	11	30284	13	269	4	1.5	0.74	3303|3304|3337|10049	HSPA1A|HSPA1B|DNAJB1|DNAJB6	-3.7	ControlvsMild
GO Biological Processes	19	GO:0090066	regulation of anatomical structure size	19_GO:0065007 biological regulation	-3.3	3	4.2	30284	508	258	13	5	1.4	490|829|1182|2131|2803|5581|7114|10365|11034|51429|85464|91663|118426	ATP2B1|CAPZA1|CLCN3|EXT1|GOLGA4|PRKCE|TMSB4X|KLF2|DSTN|SNX9|SSH2|MYADM|BORCS5	-2	ControlvsMild		GO Biological Processes	19	GO:2000147	positive regulation of cell motility	19_GO:0040011 locomotion	-5.4	3.4	5.8	30284	630	269	19	7.1	1.6	71|596|958|972|2185|3146|3309|3312|3315|3676|4249|4267|5880|8874|9734|10507|22800|57142|63940	ACTG1|BCL2|CD40|CD74|PTK2B|HMGB1|HSPA5|HSPA8|HSPB1|ITGA4|MGAT5|CD99|RAC2|ARHGEF7|HDAC9|SEMA4D|RRAS2|RTN4|GPSM3	-3.7	ControlvsMild
GO Biological Processes	19	GO:0030183	B cell differentiation	19_GO:0002376 immune system process	-3.3	6.1	5.1	30284	115	258	6	2.3	0.94	973|1880|3507|5336|10892|22890	CD79A|GPR183|IGHM|PLCG2|MALT1|ZBTB1	-2	ControlvsMild		GO Biological Processes	19	GO:0000302	response to reactive oxygen species	19_GO:0050896 response to stimulus	-5.3	6.4	6.8	30284	177	269	10	3.7	1.2	596|2185|2353|2950|4540|6778|7128|7351|10276|10628	BCL2|PTK2B|FOS|GSTP1|ND5|STAT6|TNFAIP3|UCP2|NET1|TXNIP	-3.7	ControlvsMild
GO Biological Processes	19	GO:0032481	positive regulation of type I interferon production	19_GO:0032501 multicellular organismal process	-3.3	7.7	5.4	30284	76	258	5	1.9	0.86	1654|1660|5336|7187|26191	DDX3X|DHX9|PLCG2|TRAF3|PTPN22	-2	ControlvsMild		GO Biological Processes	19	GO:0001558	regulation of cell growth	19_GO:0040007 growth	-5.3	4.1	6	30284	410	269	15	5.6	1.4	596|694|817|2185|3021|3303|3304|3475|6446|10276|10507|55840|57142|64061|136319	BCL2|BTG1|CAMK2D|PTK2B|H3-3B|HSPA1A|HSPA1B|IFRD1|SGK1|NET1|SEMA4D|EAF2|RTN4|TSPYL2|MTPN	-3.7	ControlvsMild
GO Biological Processes	19	GO:1900225	regulation of NLRP3 inflammasome complex assembly	19_GO:0044419 biological process involved in interspecies interaction between organisms	-3.3	11	6	30284	43	258	4	1.6	0.77	1654|5336|5599|26191	DDX3X|PLCG2|MAPK8|PTPN22	-2	ControlvsMild		GO Biological Processes	19	GO:1904358	positive regulation of telomere maintenance via telomere lengthening	19_GO:0048518 positive regulation of biological process	-5.3	19	9.4	30284	29	269	5	1.9	0.82	3181|3320|6950|10575|10728	HNRNPA2B1|HSP90AA1|TCP1|CCT4|PTGES3	-3.6	ControlvsMild
GO Biological Processes	19	GO:0071277	cellular response to calcium ion	19_GO:0050896 response to stimulus	-3.3	7.5	5.3	30284	78	258	5	1.9	0.86	673|3726|3727|4208|5336	BRAF|JUNB|JUND|MEF2C|PLCG2	-1.9	ControlvsMild		GO Biological Processes	19	GO:0019884	antigen processing and presentation of exogenous antigen	19_GO:0002376 immune system process	-5.3	14	8.4	30284	50	269	6	2.2	0.9	567|972|3118|3123|3127|10437	B2M|CD74|HLA-DQA2|HLA-DRB1|HLA-DRB5|IFI30	-3.6	ControlvsMild
GO Biological Processes	19	GO:0034655	nucleobase-containing compound catabolic process	19_GO:0009987 cellular process	-3.2	3.5	4.3	30284	333	258	10	3.9	1.2	2107|2935|5142|5144|5209|7538|22882|23318|26019|255967	ETF1|GSPT1|PDE4B|PDE4D|PFKFB3|ZFP36|ZHX2|TUT4|UPF2|PAN3	-1.9	ControlvsMild		GO Biological Processes	19	GO:0043085	positive regulation of catalytic activity	19_GO:0065007 biological regulation	-5.2	3.5	5.7	30284	584	269	18	6.7	1.5	317|896|972|1378|2185|3123|3146|3303|5478|5660|8767|8874|9451|10276|10507|10550|10961|100133941	APAF1|CCND3|CD74|CR1|PTK2B|HLA-DRB1|HMGB1|HSPA1A|PPIA|PSAP|RIPK2|ARHGEF7|EIF2AK3|NET1|SEMA4D|ARL6IP5|ERP29|CD24	-3.6	ControlvsMild
GO Biological Processes	19	GO:1903428	positive regulation of reactive oxygen species biosynthetic process	19_GO:0048518 positive regulation of biological process	-3.2	18	6.9	30284	20	258	3	1.2	0.67	1182|1535|5336	CLCN3|CYBA|PLCG2	-1.9	ControlvsMild		GO Biological Processes	19	GO:0034341	response to type II interferon	19_GO:0044419 biological process involved in interspecies interaction between organisms	-5.2	8.3	7.2	30284	108	269	8	3	1	71|958|972|2597|3459|3659|6672|115361	ACTG1|CD40|CD74|GAPDH|IFNGR1|IRF1|SP100|GBP4	-3.6	ControlvsMild
GO Biological Processes	19	GO:0010712	regulation of collagen metabolic process	19_GO:0050789 regulation of biological process	-3.2	10	5.8	30284	46	258	4	1.6	0.77	861|7040|7431|28984	RUNX1|TGFB1|VIM|RGCC	-1.9	ControlvsMild		GO Biological Processes	19	GO:0002699	positive regulation of immune effector process	19_GO:0002376 immune system process	-5.2	5	6.3	30284	270	269	12	4.5	1.3	567|958|972|1378|3123|3329|3561|4282|6778|8767|26228|57142	B2M|CD40|CD74|CR1|HLA-DRB1|HSPD1|IL2RG|MIF|STAT6|RIPK2|STAP1|RTN4	-3.6	ControlvsMild
GO Biological Processes	19	GO:0045582	positive regulation of T cell differentiation	19_GO:0002376 immune system process	-3.2	5.8	4.9	30284	122	258	6	2.3	0.94	399|861|3122|7040|10892|22890	RHOH|RUNX1|HLA-DRA|TGFB1|MALT1|ZBTB1	-1.9	ControlvsMild		GO Biological Processes	19	GO:0050671	positive regulation of lymphocyte proliferation	19_GO:0002376 immune system process	-5.1	6.9	6.8	30284	147	269	9	3.3	1.1	596|958|972|3146|4282|8767|57162|115352|100133941	BCL2|CD40|CD74|HMGB1|MIF|RIPK2|PELI1|FCRL3|CD24	-3.5	ControlvsMild
GO Biological Processes	19	GO:0045596	negative regulation of cell differentiation	19_GO:0032502 developmental process	-3.2	2.5	3.9	30284	739	258	16	6.2	1.5	753|861|4780|6498|6760|6935|7040|7114|7204|7538|7832|8621|22882|27250|55294|80204	LDLRAD4|RUNX1|NFE2L2|SKIL|SS18|ZEB1|TGFB1|TMSB4X|TRIO|ZFP36|BTG2|CDK13|ZHX2|PDCD4|FBXW7|FBXO11	-1.9	ControlvsMild		GO Biological Processes	19	GO:0030217	T cell differentiation	19_GO:0002376 immune system process	-5.1	6	6.5	30284	187	269	10	3.7	1.2	567|596|677|972|3146|3561|3659|3662|6778|8767	B2M|BCL2|ZFP36L1|CD74|HMGB1|IL2RG|IRF1|IRF4|STAT6|RIPK2	-3.5	ControlvsMild
GO Biological Processes	19	GO:0007015	actin filament organization	19_GO:0009987 cellular process	-3.2	3.8	4.3	30284	278	258	9	3.5	1.1	399|673|7114|7184|9839|9844|10788|11034|441161	RHOH|BRAF|TMSB4X|HSP90B1|ZEB2|ELMO1|IQGAP2|DSTN|OOEP	-1.9	ControlvsMild		GO Biological Processes	19	GO:1903901	negative regulation of viral life cycle	19_GO:0016032 viral process	-5.1	18	9	30284	31	269	5	1.9	0.82	972|1460|4061|5478|8724	CD74|CSNK2B|LY6E|PPIA|SNX3	-3.5	ControlvsMild
GO Biological Processes	19	GO:0006401	RNA catabolic process	19_GO:0009987 cellular process	-3.2	4.8	4.6	30284	171	258	7	2.7	1	2107|2935|7538|22882|23318|26019|255967	ETF1|GSPT1|ZFP36|ZHX2|TUT4|UPF2|PAN3	-1.8	ControlvsMild		GO Biological Processes	19	GO:0071675	regulation of mononuclear cell migration	19_GO:0040011 locomotion	-5.1	6.8	6.7	30284	148	269	9	3.3	1.1	969|1265|1843|2185|3146|3676|4282|26228|57142	CD69|CNN2|DUSP1|PTK2B|HMGB1|ITGA4|MIF|STAP1|RTN4	-3.5	ControlvsMild
GO Biological Processes	19	GO:0030509	BMP signaling pathway	19_GO:0050896 response to stimulus	-3.2	7.2	5.2	30284	82	258	5	1.9	0.86	2131|3096|8239|9958|27250	EXT1|HIVEP1|USP9X|USP15|PDCD4	-1.8	ControlvsMild		GO Biological Processes	19	GO:0042176	regulation of protein catabolic process	19_GO:0050789 regulation of biological process	-5.1	4.2	5.9	30284	375	269	14	5.2	1.4	1460|3303|3304|3320|3326|5721|7128|7314|8724|9532|9709|11337|51582|84640	CSNK2B|HSPA1A|HSPA1B|HSP90AA1|HSP90AB1|PSME2|TNFAIP3|UBB|SNX3|BAG2|HERPUD1|GABARAP|AZIN1|USP38	-3.5	ControlvsMild
GO Biological Processes	19	GO:1902903	regulation of supramolecular fiber organization	19_GO:0050789 regulation of biological process	-3.1	3.2	4.1	30284	402	258	11	4.3	1.3	673|829|1859|5581|6281|7114|11034|28984|51429|85464|91663	BRAF|CAPZA1|DYRK1A|PRKCE|S100A10|TMSB4X|DSTN|RGCC|SNX9|SSH2|MYADM	-1.8	ControlvsMild		GO Biological Processes	19	GO:1902166	negative regulation of intrinsic apoptotic signaling pathway in response to DNA damage by p53 class mediator	19_GO:0048519 negative regulation of biological process	-5.1	30	11	30284	15	269	4	1.5	0.74	596|972|4282|80237	BCL2|CD74|MIF|ELL3	-3.5	ControlvsMild
GO Biological Processes	19	GO:0106070	regulation of adenylate cyclase-activating G protein-coupled receptor signaling pathway	19_GO:0050896 response to stimulus	-3.1	17	6.7	30284	21	258	3	1.2	0.67	5140|5142|5144	PDE3B|PDE4B|PDE4D	-1.8	ControlvsMild		GO Biological Processes	19	GO:0045581	negative regulation of T cell differentiation	19_GO:0002376 immune system process	-5.1	13	8	30284	54	269	6	2.2	0.9	969|972|3146|3659|3718|8651	CD69|CD74|HMGB1|IRF1|JAK3|SOCS1	-3.5	ControlvsMild
GO Biological Processes	19	GO:0002396	MHC protein complex assembly	19_GO:0009987 cellular process	-3.1	17	6.7	30284	21	258	3	1.2	0.67	3117|3119|3122	HLA-DQA1|HLA-DQB1|HLA-DRA	-1.8	ControlvsMild		GO Biological Processes	19	GO:0032946	positive regulation of mononuclear cell proliferation	19_GO:0048518 positive regulation of biological process	-5.1	6.8	6.7	30284	150	269	9	3.3	1.1	596|958|972|3146|4282|8767|57162|115352|100133941	BCL2|CD40|CD74|HMGB1|MIF|RIPK2|PELI1|FCRL3|CD24	-3.5	ControlvsMild
GO Biological Processes	19	GO:0002501	peptide antigen assembly with MHC protein complex	19_GO:0002376 immune system process	-3.1	17	6.7	30284	21	258	3	1.2	0.67	3117|3119|3122	HLA-DQA1|HLA-DQB1|HLA-DRA	-1.8	ControlvsMild		GO Biological Processes	19	GO:0006839	mitochondrial transport	19_GO:0051179 localization	-5.1	5.9	6.4	30284	190	269	10	3.7	1.2	292|596|3303|3308|3320|3329|7351|29074|91689|152926	SLC25A5|BCL2|HSPA1A|HSPA4|HSP90AA1|HSPD1|UCP2|MRPL18|SMDT1|PPM1K	-3.5	ControlvsMild
GO Biological Processes	19	GO:0032495	response to muramyl dipeptide	19_GO:0050896 response to stimulus	-3.1	17	6.7	30284	21	258	3	1.2	0.67	7431|26191|55914	VIM|PTPN22|ERBIN	-1.8	ControlvsMild		GO Biological Processes	19	GO:0071353	cellular response to interleukin-4	19_GO:0050896 response to stimulus	-5.1	18	8.9	30284	32	269	5	1.9	0.82	3309|3326|3561|3718|6778	HSPA5|HSP90AB1|IL2RG|JAK3|STAT6	-3.4	ControlvsMild
GO Biological Processes	19	GO:0141085	regulation of inflammasome-mediated signaling pathway	19_GO:0044419 biological process involved in interspecies interaction between organisms	-3.1	9.8	5.6	30284	48	258	4	1.6	0.77	1654|5336|5599|26191	DDX3X|PLCG2|MAPK8|PTPN22	-1.8	ControlvsMild		GO Biological Processes	19	GO:0009267	cellular response to starvation	19_GO:0050896 response to stimulus	-5.1	5.9	6.4	30284	191	269	10	3.7	1.2	596|2353|3309|3312|7351|9451|11337|54407|81631|91689	BCL2|FOS|HSPA5|HSPA8|UCP2|EIF2AK3|GABARAP|SLC38A2|MAP1LC3B|SMDT1	-3.4	ControlvsMild
GO Biological Processes	19	GO:1901989	positive regulation of cell cycle phase transition	19_GO:0048518 positive regulation of biological process	-3.1	5.6	4.8	30284	126	258	6	2.3	0.94	1654|5336|7040|28984|50484|55904	DDX3X|PLCG2|TGFB1|RGCC|RRM2B|KMT2E	-1.8	ControlvsMild		GO Biological Processes	19	GO:0009617	response to bacterium	19_GO:0044419 biological process involved in interspecies interaction between organisms	-5	3.1	5.4	30284	726	269	20	7.4	1.6	567|931|958|2197|2289|2353|2950|3123|3146|3164|4792|6767|7128|8724|8767|26228|57162|81793|115361|100133941	B2M|MS4A1|CD40|FAU|FKBP5|FOS|GSTP1|HLA-DRB1|HMGB1|NR4A1|NFKBIA|ST13|TNFAIP3|SNX3|RIPK2|STAP1|PELI1|TLR10|GBP4|CD24	-3.4	ControlvsMild
GO Biological Processes	19	GO:0010811	positive regulation of cell-substrate adhesion	19_GO:0048518 positive regulation of biological process	-3.1	5.6	4.8	30284	126	258	6	2.3	0.94	673|5581|6281|8631|9448|91663	BRAF|PRKCE|S100A10|SKAP1|MAP4K4|MYADM	-1.8	ControlvsMild		GO Biological Processes	19	GO:0002833	positive regulation of response to biotic stimulus	19_GO:0048518 positive regulation of biological process	-5	4.4	5.9	30284	332	269	13	4.8	1.3	3123|3146|3303|3304|3320|3329|4282|4792|7128|8767|57142|57162|81793	HLA-DRB1|HMGB1|HSPA1A|HSPA1B|HSP90AA1|HSPD1|MIF|NFKBIA|TNFAIP3|RIPK2|RTN4|PELI1|TLR10	-3.4	ControlvsMild
GO Biological Processes	19	GO:0051279	regulation of release of sequestered calcium ion into cytosol	19_GO:0042592 homeostatic process	-3.1	7	5.1	30284	84	258	5	1.9	0.86	805|1535|5144|5581|7040	CALM2|CYBA|PDE4D|PRKCE|TGFB1	-1.8	ControlvsMild		GO Biological Processes	19	GO:0071383	cellular response to steroid hormone stimulus	19_GO:0050896 response to stimulus	-5	6.6	6.6	30284	153	269	9	3.3	1.1	677|1655|3301|3303|3304|3312|6446|10728|54541	ZFP36L1|DDX5|DNAJA1|HSPA1A|HSPA1B|HSPA8|SGK1|PTGES3|DDIT4	-3.4	ControlvsMild
GO Biological Processes	19	GO:0016055	Wnt signaling pathway	19_GO:0050896 response to stimulus	-3.1	3.7	4.3	30284	284	258	9	3.5	1.1	1654|2131|4929|5336|7040|7088|9736|51444|51701	DDX3X|EXT1|NR4A2|PLCG2|TGFB1|TLE1|USP34|RNF138|NLK	-1.8	ControlvsMild		GO Biological Processes	19	GO:0034655	nucleobase-containing compound catabolic process	19_GO:0009987 cellular process	-5	4.4	5.9	30284	333	269	13	4.8	1.3	677|1655|2597|3094|3303|3304|3669|7167|7351|8635|9939|11163|79661	ZFP36L1|DDX5|GAPDH|HINT1|HSPA1A|HSPA1B|ISG20|TPI1|UCP2|RNASET2|RBM8A|NUDT4|NEIL1	-3.4	ControlvsMild
GO Biological Processes	19	GO:0051493	regulation of cytoskeleton organization	19_GO:0050789 regulation of biological process	-3.1	2.8	4	30284	539	258	13	5	1.4	673|829|1859|5581|6281|7040|7114|10788|11034|28984|51429|85464|91663	BRAF|CAPZA1|DYRK1A|PRKCE|S100A10|TGFB1|TMSB4X|IQGAP2|DSTN|RGCC|SNX9|SSH2|MYADM	-1.8	ControlvsMild		GO Biological Processes	19	GO:0043254	regulation of protein-containing complex assembly	19_GO:0050789 regulation of biological process	-5	3.9	5.7	30284	438	269	15	5.6	1.4	2185|3021|3146|3303|3304|3309|3312|3320|3925|8874|10094|10109|10602|23406|136319	PTK2B|H3-3B|HMGB1|HSPA1A|HSPA1B|HSPA5|HSPA8|HSP90AA1|STMN1|ARHGEF7|ARPC3|ARPC2|CDC42EP3|COTL1|MTPN	-3.4	ControlvsMild
GO Biological Processes	19	GO:0034765	regulation of monoatomic ion transmembrane transport	19_GO:0051179 localization	-3.1	3.4	4.2	30284	345	258	10	3.9	1.2	483|805|1535|5142|5144|5581|7040|7114|10681|79026	ATP1B3|CALM2|CYBA|PDE4B|PDE4D|PRKCE|TGFB1|TMSB4X|GNB5|AHNAK	-1.8	ControlvsMild		GO Biological Processes	19	GO:0002399	MHC class II protein complex assembly	19_GO:0009987 cellular process	-5	28	10	30284	16	269	4	1.5	0.74	567|3118|3123|3127	B2M|HLA-DQA2|HLA-DRB1|HLA-DRB5	-3.4	ControlvsMild
GO Biological Processes	19	GO:2000514	regulation of CD4-positive, alpha-beta T cell activation	19_GO:0002376 immune system process	-3.1	6.9	5.1	30284	85	258	5	1.9	0.86	861|1604|3122|3726|10892	RUNX1|CD55|HLA-DRA|JUNB|MALT1	-1.8	ControlvsMild		GO Biological Processes	19	GO:0002503	peptide antigen assembly with MHC class II protein complex	19_GO:0002376 immune system process	-5	28	10	30284	16	269	4	1.5	0.74	567|3118|3123|3127	B2M|HLA-DQA2|HLA-DRB1|HLA-DRB5	-3.4	ControlvsMild
GO Biological Processes	19	GO:0071498	cellular response to fluid shear stress	19_GO:0050896 response to stimulus	-3.1	16	6.5	30284	22	258	3	1.2	0.67	4208|4780|10365	MEF2C|NFE2L2|KLF2	-1.8	ControlvsMild		GO Biological Processes	19	GO:0046631	alpha-beta T cell activation	19_GO:0002376 immune system process	-5	7.7	6.9	30284	117	269	8	3	1	596|3146|3561|3659|3662|6778|8767|9976	BCL2|HMGB1|IL2RG|IRF1|IRF4|STAT6|RIPK2|CLEC2B	-3.4	ControlvsMild
GO Biological Processes	19	GO:0032479	regulation of type I interferon production	19_GO:0032501 multicellular organismal process	-3.1	5.5	4.7	30284	129	258	6	2.3	0.94	1654|1660|5336|5966|7187|26191	DDX3X|DHX9|PLCG2|REL|TRAF3|PTPN22	-1.8	ControlvsMild		GO Biological Processes	19	GO:1902107	positive regulation of leukocyte differentiation	19_GO:0002376 immune system process	-5	5.8	6.3	30284	195	269	10	3.7	1.2	60|677|972|1378|2353|3123|3146|3561|8651|8767	ACTB|ZFP36L1|CD74|CR1|FOS|HLA-DRB1|HMGB1|IL2RG|SOCS1|RIPK2	-3.4	ControlvsMild
GO Biological Processes	19	GO:0039531	regulation of cytoplasmic pattern recognition receptor signaling pathway	19_GO:0044419 biological process involved in interspecies interaction between organisms	-3.1	5.5	4.7	30284	129	258	6	2.3	0.94	1654|5336|5599|9958|26191|55914	DDX3X|PLCG2|MAPK8|USP15|PTPN22|ERBIN	-1.8	ControlvsMild		GO Biological Processes	19	GO:1903708	positive regulation of hemopoiesis	19_GO:0002376 immune system process	-5	5.8	6.3	30284	195	269	10	3.7	1.2	60|677|972|1378|2353|3123|3146|3561|8651|8767	ACTB|ZFP36L1|CD74|CR1|FOS|HLA-DRB1|HMGB1|IL2RG|SOCS1|RIPK2	-3.4	ControlvsMild
GO Biological Processes	19	GO:0002824	positive regulation of adaptive immune response based on somatic recombination of immune receptors built from immunoglobulin superfamily domains	19_GO:0002376 immune system process	-3	5.4	4.7	30284	130	258	6	2.3	0.94	1604|3106|3122|7040|10892|22890	CD55|HLA-B|HLA-DRA|TGFB1|MALT1|ZBTB1	-1.8	ControlvsMild		GO Biological Processes	19	GO:1903050	regulation of proteolysis involved in protein catabolic process	19_GO:0050789 regulation of biological process	-5	5.2	6.1	30284	239	269	11	4.1	1.2	1460|2185|3303|3304|3326|5721|7314|9532|9709|11337|84640	CSNK2B|PTK2B|HSPA1A|HSPA1B|HSP90AB1|PSME2|UBB|BAG2|HERPUD1|GABARAP|USP38	-3.4	ControlvsMild
GO Biological Processes	19	GO:0061448	connective tissue development	19_GO:0032502 developmental process	-3	4	4.3	30284	234	258	8	3.1	1.1	861|1396|2131|4208|6935|7040|84159|157680	RUNX1|CRIP1|EXT1|MEF2C|ZEB1|TGFB1|ARID5B|VPS13B	-1.7	ControlvsMild		GO Biological Processes	19	GO:1903038	negative regulation of leukocyte cell-cell adhesion	19_GO:0048519 negative regulation of biological process	-5	6.5	6.5	30284	155	269	9	3.3	1.1	969|972|1378|3123|3146|3659|3718|8651|57162	CD69|CD74|CR1|HLA-DRB1|HMGB1|IRF1|JAK3|SOCS1|PELI1	-3.4	ControlvsMild
GO Biological Processes	19	GO:0071248	cellular response to metal ion	19_GO:0050896 response to stimulus	-3	4.5	4.4	30284	182	258	7	2.7	1	673|3726|3727|4208|4780|5336|7184	BRAF|JUNB|JUND|MEF2C|NFE2L2|PLCG2|HSP90B1	-1.7	ControlvsMild		GO Biological Processes	19	GO:1902253	regulation of intrinsic apoptotic signaling pathway by p53 class mediator	19_GO:0050896 response to stimulus	-4.9	17	8.6	30284	34	269	5	1.9	0.82	596|972|4282|7314|80237	BCL2|CD74|MIF|UBB|ELL3	-3.3	ControlvsMild
GO Biological Processes	19	GO:0002708	positive regulation of lymphocyte mediated immunity	19_GO:0002376 immune system process	-3	5.3	4.6	30284	133	258	6	2.3	0.94	1604|3106|3122|7040|10892|22890	CD55|HLA-B|HLA-DRA|TGFB1|MALT1|ZBTB1	-1.7	ControlvsMild		GO Biological Processes	19	GO:1902235	regulation of endoplasmic reticulum stress-induced intrinsic apoptotic signaling pathway	19_GO:0050896 response to stimulus	-4.9	17	8.6	30284	34	269	5	1.9	0.82	3303|7009|9451|9709|10961	HSPA1A|TMBIM6|EIF2AK3|HERPUD1|ERP29	-3.3	ControlvsMild
GO Biological Processes	19	GO:0030833	regulation of actin filament polymerization	19_GO:0050789 regulation of biological process	-3	5.3	4.6	30284	134	258	6	2.3	0.94	829|5581|7114|51429|85464|91663	CAPZA1|PRKCE|TMSB4X|SNX9|SSH2|MYADM	-1.7	ControlvsMild		GO Biological Processes	19	GO:1902165	regulation of intrinsic apoptotic signaling pathway in response to DNA damage by p53 class mediator	19_GO:0050896 response to stimulus	-4.9	26	10	30284	17	269	4	1.5	0.74	596|972|4282|80237	BCL2|CD74|MIF|ELL3	-3.3	ControlvsMild
GO Biological Processes	19	GO:0050864	regulation of B cell activation	19_GO:0002376 immune system process	-3	5.3	4.6	30284	134	258	6	2.3	0.94	1880|4208|7040|7805|64092|115650	GPR183|MEF2C|TGFB1|LAPTM5|SAMSN1|TNFRSF13C	-1.7	ControlvsMild		GO Biological Processes	19	GO:0061136	regulation of proteasomal protein catabolic process	19_GO:0050789 regulation of biological process	-4.9	5.6	6.2	30284	200	269	10	3.7	1.2	1460|3303|3304|3326|5721|7314|9532|9709|11337|84640	CSNK2B|HSPA1A|HSPA1B|HSP90AB1|PSME2|UBB|BAG2|HERPUD1|GABARAP|USP38	-3.3	ControlvsMild
GO Biological Processes	19	GO:0034114	regulation of heterotypic cell-cell adhesion	19_GO:0050789 regulation of biological process	-3	15	6.2	30284	24	258	3	1.2	0.67	4155|8631|91663	MBP|SKAP1|MYADM	-1.7	ControlvsMild		GO Biological Processes	19	GO:0009615	response to virus	19_GO:0044419 biological process involved in interspecies interaction between organisms	-4.9	4	5.7	30284	394	269	14	5.2	1.4	596|958|3315|3320|3459|3659|3669|3925|4599|5094|5452|10346|51251|54541	BCL2|CD40|HSPB1|HSP90AA1|IFNGR1|IRF1|ISG20|STMN1|MX1|PCBP2|POU2F2|TRIM22|NT5C3A|DDIT4	-3.3	ControlvsMild
GO Biological Processes	19	GO:1900407	regulation of cellular response to oxidative stress	19_GO:0050896 response to stimulus	-3	15	6.2	30284	24	258	3	1.2	0.67	1719|4780|135112	DHFR|NFE2L2|NCOA7	-1.7	ControlvsMild		GO Biological Processes	19	GO:1905323	telomerase holoenzyme complex assembly	19_GO:0009987 cellular process	-4.9	56	13	30284	6	269	3	1.1	0.64	3320|3326|10728	HSP90AA1|HSP90AB1|PTGES3	-3.3	ControlvsMild
GO Biological Processes	19	GO:0036336	dendritic cell migration	19_GO:0002376 immune system process	-3	15	6.2	30284	24	258	3	1.2	0.67	1880|2131|7852	GPR183|EXT1|CXCR4	-1.7	ControlvsMild		GO Biological Processes	19	GO:0031349	positive regulation of defense response	19_GO:0048518 positive regulation of biological process	-4.9	3.8	5.6	30284	449	269	15	5.6	1.4	3146|3303|3304|3320|3329|3603|4792|7128|8767|26228|57142|57162|63940|81793|283131	HMGB1|HSPA1A|HSPA1B|HSP90AA1|HSPD1|IL16|NFKBIA|TNFAIP3|RIPK2|STAP1|RTN4|PELI1|GPSM3|TLR10|NEAT1	-3.3	ControlvsMild
GO Biological Processes	19	GO:0032535	regulation of cellular component size	19_GO:0065007 biological regulation	-3	3.3	4	30284	359	258	10	3.9	1.2	829|1182|2803|5581|7114|11034|51429|85464|91663|118426	CAPZA1|CLCN3|GOLGA4|PRKCE|TMSB4X|DSTN|SNX9|SSH2|MYADM|BORCS5	-1.7	ControlvsMild		GO Biological Processes	19	GO:0002764	immune response-regulating signaling pathway	19_GO:0002376 immune system process	-4.9	4	5.7	30284	395	269	14	5.2	1.4	596|930|931|958|974|1378|1380|3123|3329|4792|7128|8767|81793|100133941	BCL2|CD19|MS4A1|CD40|CD79B|CR1|CR2|HLA-DRB1|HSPD1|NFKBIA|TNFAIP3|RIPK2|TLR10|CD24	-3.3	ControlvsMild
GO Biological Processes	19	GO:0032870	cellular response to hormone stimulus	19_GO:0050896 response to stimulus	-2.9	2.7	3.8	30284	562	258	13	5	1.4	2782|2908|4208|4780|4790|4929|5140|5581|7040|7538|8013|23543|94056	GNB1|NR3C1|MEF2C|NFE2L2|NFKB1|NR4A2|PDE3B|PRKCE|TGFB1|ZFP36|NR4A3|RBFOX2|SYAP1	-1.7	ControlvsMild		GO Biological Processes	19	GO:0070670	response to interleukin-4	19_GO:0050896 response to stimulus	-4.9	16	8.5	30284	35	269	5	1.9	0.82	3309|3326|3561|3718|6778	HSPA5|HSP90AB1|IL2RG|JAK3|STAT6	-3.3	ControlvsMild
GO Biological Processes	19	GO:1904752	regulation of vascular associated smooth muscle cell migration	19_GO:0040011 locomotion	-2.9	8.7	5.2	30284	54	258	4	1.6	0.77	4208|4780|8013|10672	MEF2C|NFE2L2|NR4A3|GNA13	-1.7	ControlvsMild		GO Biological Processes	19	GO:0002253	activation of immune response	19_GO:0002376 immune system process	-4.8	4	5.7	30284	396	269	14	5.2	1.4	596|930|931|974|1378|1380|3123|3146|3320|3329|4792|7128|8767|81793	BCL2|CD19|MS4A1|CD79B|CR1|CR2|HLA-DRB1|HMGB1|HSP90AA1|HSPD1|NFKBIA|TNFAIP3|RIPK2|TLR10	-3.3	ControlvsMild
GO Biological Processes	19	GO:0045621	positive regulation of lymphocyte differentiation	19_GO:0002376 immune system process	-2.9	5.1	4.5	30284	137	258	6	2.3	0.94	399|861|3122|7040|10892|22890	RHOH|RUNX1|HLA-DRA|TGFB1|MALT1|ZBTB1	-1.7	ControlvsMild		GO Biological Processes	19	GO:0045862	positive regulation of proteolysis	19_GO:0048518 positive regulation of biological process	-4.8	4.6	5.9	30284	294	269	12	4.5	1.3	317|1378|2185|3146|3303|3304|8767|9451|9532|9709|10550|11337	APAF1|CR1|PTK2B|HMGB1|HSPA1A|HSPA1B|RIPK2|EIF2AK3|BAG2|HERPUD1|ARL6IP5|GABARAP	-3.3	ControlvsMild
GO Biological Processes	19	GO:0051592	response to calcium ion	19_GO:0050896 response to stimulus	-2.9	5.1	4.5	30284	138	258	6	2.3	0.94	673|805|3726|3727|4208|5336	BRAF|CALM2|JUNB|JUND|MEF2C|PLCG2	-1.6	ControlvsMild		GO Biological Processes	19	GO:0051054	positive regulation of DNA metabolic process	19_GO:0048518 positive regulation of biological process	-4.8	4.6	5.8	30284	296	269	12	4.5	1.3	60|958|2185|3146|3181|3320|6778|6950|10575|10728|57162|150275	ACTB|CD40|PTK2B|HMGB1|HNRNPA2B1|HSP90AA1|STAT6|TCP1|CCT4|PTGES3|PELI1|CCDC117	-3.3	ControlvsMild
GO Biological Processes	19	GO:0000380	alternative mRNA splicing, via spliceosome	19_GO:0009987 cellular process	-2.9	14	6.1	30284	25	258	3	1.2	0.67	1660|6421|8621	DHX9|SFPQ|CDK13	-1.6	ControlvsMild		GO Biological Processes	19	GO:0002695	negative regulation of leukocyte activation	19_GO:0002376 immune system process	-4.8	5.5	6.1	30284	204	269	10	3.7	1.2	969|972|1378|3123|3146|3659|3718|7128|8651|57162	CD69|CD74|CR1|HLA-DRB1|HMGB1|IRF1|JAK3|TNFAIP3|SOCS1|PELI1	-3.2	ControlvsMild
GO Biological Processes	19	GO:0030163	protein catabolic process	19_GO:0009987 cellular process	-2.9	2.4	3.7	30284	786	258	16	6.2	1.5	2131|4126|4780|5527|7184|7267|8239|10892|10973|11124|51088|55294|55768|79720|80204|138050	EXT1|MANBA|NFE2L2|PPP2R5C|HSP90B1|TTC3|USP9X|MALT1|ASCC3|FAF1|KLHL5|FBXW7|NGLY1|VPS37B|FBXO11|HGSNAT	-1.6	ControlvsMild		GO Biological Processes	19	GO:0042325	regulation of phosphorylation	19_GO:0050789 regulation of biological process	-4.8	3.1	5.3	30284	694	269	19	7.1	1.6	60|896|972|1843|2185|2950|3123|3301|3315|4282|5478|8651|8767|9451|10507|10961|26228|64061|100133941	ACTB|CCND3|CD74|DUSP1|PTK2B|GSTP1|HLA-DRB1|DNAJA1|HSPB1|MIF|PPIA|SOCS1|RIPK2|EIF2AK3|SEMA4D|ERP29|STAP1|TSPYL2|CD24	-3.2	ControlvsMild
GO Biological Processes	19	GO:0043434	response to peptide hormone	19_GO:0050896 response to stimulus	-2.9	3	3.9	30284	431	258	11	4.3	1.3	673|4780|4790|4929|5140|6775|7040|7832|8013|94056|143686	BRAF|NFE2L2|NFKB1|NR4A2|PDE3B|STAT4|TGFB1|BTG2|NR4A3|SYAP1|SESN3	-1.6	ControlvsMild		GO Biological Processes	19	GO:0002443	leukocyte mediated immunity	19_GO:0002376 immune system process	-4.8	4.5	5.8	30284	299	269	12	4.5	1.3	567|930|958|972|1378|1380|3329|6778|28395|28468|28473|203068	B2M|CD19|CD40|CD74|CR1|CR2|HSPD1|STAT6|IGHV4-34|IGHV1-18|IGHV1-3|TUBB	-3.2	ControlvsMild
GO Biological Processes	19	GO:0071345	cellular response to cytokine stimulus	19_GO:0050896 response to stimulus	-2.9	2.4	3.7	30284	787	258	16	6.2	1.5	1660|3799|4780|4790|6775|7114|7187|7431|7538|7852|10365|10725|51444|55914|84159|115650	DHX9|KIF5B|NFE2L2|NFKB1|STAT4|TMSB4X|TRAF3|VIM|ZFP36|CXCR4|KLF2|NFAT5|RNF138|ERBIN|ARID5B|TNFRSF13C	-1.6	ControlvsMild		GO Biological Processes	19	GO:0016064	immunoglobulin mediated immune response	19_GO:0002376 immune system process	-4.7	6.1	6.3	30284	165	269	9	3.3	1.1	930|972|1378|1380|3329|6778|28395|28468|28473	CD19|CD74|CR1|CR2|HSPD1|STAT6|IGHV4-34|IGHV1-18|IGHV1-3	-3.2	ControlvsMild
GO Biological Processes	19	GO:0141188	nucleic acid catabolic process	19_GO:0009987 cellular process	-2.9	4.3	4.2	30284	191	258	7	2.7	1	2107|2935|7538|22882|23318|26019|255967	ETF1|GSPT1|ZFP36|ZHX2|TUT4|UPF2|PAN3	-1.6	ControlvsMild		GO Biological Processes	19	GO:0051924	regulation of calcium ion transport	19_GO:0051179 localization	-4.7	4.9	5.9	30284	253	269	11	4.1	1.2	596|817|930|931|2185|3603|5026|7009|7351|27075|115352	BCL2|CAMK2D|CD19|MS4A1|PTK2B|IL16|P2RX5|TMBIM6|UCP2|TSPAN13|FCRL3	-3.2	ControlvsMild
GO Biological Processes	19	GO:0062207	regulation of pattern recognition receptor signaling pathway	19_GO:0044419 biological process involved in interspecies interaction between organisms	-2.9	4.3	4.2	30284	191	258	7	2.7	1	1535|1654|5336|5599|9958|26191|55914	CYBA|DDX3X|PLCG2|MAPK8|USP15|PTPN22|ERBIN	-1.6	ControlvsMild		GO Biological Processes	19	GO:0071676	negative regulation of mononuclear cell migration	19_GO:0040011 locomotion	-4.7	15	8.2	30284	37	269	5	1.9	0.82	969|1265|1843|4282|26228	CD69|CNN2|DUSP1|MIF|STAP1	-3.2	ControlvsMild
GO Biological Processes	19	GO:0001932	regulation of protein phosphorylation	19_GO:0050789 regulation of biological process	-2.9	2.6	3.7	30284	644	258	14	5.4	1.4	673|805|1654|5144|5336|7040|26191|27250|28984|51429|55294|58533|64092|94056	BRAF|CALM2|DDX3X|PDE4D|PLCG2|TGFB1|PTPN22|PDCD4|RGCC|SNX9|FBXW7|SNX6|SAMSN1|SYAP1	-1.6	ControlvsMild		GO Biological Processes	19	GO:1905897	regulation of response to endoplasmic reticulum stress	19_GO:0050896 response to stimulus	-4.7	8.6	6.9	30284	92	269	7	2.6	0.97	3303|3309|7009|9451|9709|10961|23645	HSPA1A|HSPA5|TMBIM6|EIF2AK3|HERPUD1|ERP29|PPP1R15A	-3.2	ControlvsMild
GO Biological Processes	19	GO:0031401	positive regulation of protein modification process	19_GO:0048518 positive regulation of biological process	-2.9	2.7	3.7	30284	574	258	13	5	1.4	673|805|1654|1859|5336|7040|7805|10892|26191|28984|51429|55294|94056	BRAF|CALM2|DDX3X|DYRK1A|PLCG2|TGFB1|LAPTM5|MALT1|PTPN22|RGCC|SNX9|FBXW7|SYAP1	-1.6	ControlvsMild		GO Biological Processes	19	GO:0002688	regulation of leukocyte chemotaxis	19_GO:0040011 locomotion	-4.7	7.1	6.5	30284	127	269	8	3	1	972|1843|2185|3146|4282|5880|26228|63940	CD74|DUSP1|PTK2B|HMGB1|MIF|RAC2|STAP1|GPSM3	-3.2	ControlvsMild
GO Biological Processes	19	GO:0071773	cellular response to BMP stimulus	19_GO:0050896 response to stimulus	-2.9	6.1	4.7	30284	96	258	5	1.9	0.86	2131|3096|8239|9958|27250	EXT1|HIVEP1|USP9X|USP15|PDCD4	-1.6	ControlvsMild		GO Biological Processes	19	GO:0022408	negative regulation of cell-cell adhesion	19_GO:0048519 negative regulation of biological process	-4.7	5.4	6	30284	209	269	10	3.7	1.2	969|972|1378|3123|3146|3659|3718|8651|53827|57162	CD69|CD74|CR1|HLA-DRB1|HMGB1|IRF1|JAK3|SOCS1|FXYD5|PELI1	-3.2	ControlvsMild
GO Biological Processes	19	GO:0071772	response to BMP	19_GO:0050896 response to stimulus	-2.9	6.1	4.7	30284	96	258	5	1.9	0.86	2131|3096|8239|9958|27250	EXT1|HIVEP1|USP9X|USP15|PDCD4	-1.6	ControlvsMild		GO Biological Processes	19	GO:0045589	regulation of regulatory T cell differentiation	19_GO:0002376 immune system process	-4.7	15	8.1	30284	38	269	5	1.9	0.82	1378|3123|3561|3659|8651	CR1|HLA-DRB1|IL2RG|IRF1|SOCS1	-3.1	ControlvsMild
GO Biological Processes	19	GO:0043331	response to dsRNA	19_GO:0050896 response to stimulus	-2.8	8.2	5.1	30284	57	258	4	1.6	0.77	1660|4790|9188|23180	DHX9|NFKB1|DDX21|RFTN1	-1.6	ControlvsMild		GO Biological Processes	19	GO:0032069	regulation of nuclease activity	19_GO:0050789 regulation of biological process	-4.7	24	9.4	30284	19	269	4	1.5	0.74	3146|3303|7009|79661	HMGB1|HSPA1A|TMBIM6|NEIL1	-3.1	ControlvsMild
GO Biological Processes	19	GO:0006954	inflammatory response	19_GO:0050896 response to stimulus	-2.8	2.6	3.7	30284	577	258	13	5	1.4	814|1535|1660|2131|2908|3500|4780|4790|5966|7040|7852|9839|23135	CAMK4|CYBA|DHX9|EXT1|NR3C1|IGHG1|NFE2L2|NFKB1|REL|TGFB1|CXCR4|ZEB2|KDM6B	-1.6	ControlvsMild		GO Biological Processes	19	GO:0090083	regulation of inclusion body assembly	19_GO:0050789 regulation of biological process	-4.7	24	9.4	30284	19	269	4	1.5	0.74	3303|3304|3337|10049	HSPA1A|HSPA1B|DNAJB1|DNAJB6	-3.1	ControlvsMild
GO Biological Processes	19	GO:0042113	B cell activation	19_GO:0002376 immune system process	-2.8	4.2	4.2	30284	196	258	7	2.7	1	973|1880|3507|4208|5336|10892|22890	CD79A|GPR183|IGHM|MEF2C|PLCG2|MALT1|ZBTB1	-1.6	ControlvsMild		GO Biological Processes	19	GO:0002703	regulation of leukocyte mediated immunity	19_GO:0002376 immune system process	-4.6	4.8	5.8	30284	260	269	11	4.1	1.2	567|958|1378|1380|3123|3146|3329|3718|5880|6778|26228	B2M|CD40|CR1|CR2|HLA-DRB1|HMGB1|HSPD1|JAK3|RAC2|STAT6|STAP1	-3.1	ControlvsMild
GO Biological Processes	19	GO:0019933	cAMP-mediated signaling	19_GO:0050896 response to stimulus	-2.8	13	5.8	30284	27	258	3	1.2	0.67	5140|5142|5144	PDE3B|PDE4B|PDE4D	-1.6	ControlvsMild		GO Biological Processes	19	GO:0035771	interleukin-4-mediated signaling pathway	19_GO:0050896 response to stimulus	-4.6	48	12	30284	7	269	3	1.1	0.64	3561|3718|6778	IL2RG|JAK3|STAT6	-3.1	ControlvsMild
GO Biological Processes	19	GO:0034063	stress granule assembly	19_GO:0009987 cellular process	-2.8	13	5.8	30284	27	258	3	1.2	0.67	1654|9908|23215	DDX3X|G3BP2|PRRC2C	-1.6	ControlvsMild		GO Biological Processes	19	GO:0002237	response to molecule of bacterial origin	19_GO:0044419 biological process involved in interspecies interaction between organisms	-4.6	4.1	5.5	30284	361	269	13	4.8	1.3	567|958|2353|2950|3146|3164|4792|7128|8767|26228|57162|81793|100133941	B2M|CD40|FOS|GSTP1|HMGB1|NR4A1|NFKBIA|TNFAIP3|RIPK2|STAP1|PELI1|TLR10|CD24	-3.1	ControlvsMild
GO Biological Processes	19	GO:0002700	regulation of production of molecular mediator of immune response	19_GO:0002376 immune system process	-2.8	4.2	4.1	30284	197	258	7	2.7	1	1604|5336|7040|7805|8013|9188|10892	CD55|PLCG2|TGFB1|LAPTM5|NR4A3|DDX21|MALT1	-1.6	ControlvsMild		GO Biological Processes	19	GO:0043123	positive regulation of canonical NF-kappaB signal transduction	19_GO:0048518 positive regulation of biological process	-4.6	5.3	5.9	30284	214	269	10	3.7	1.2	958|972|2597|3123|4050|6574|7188|8767|10346|57162	CD40|CD74|GAPDH|HLA-DRB1|LTB|SLC20A1|TRAF5|RIPK2|TRIM22|PELI1	-3.1	ControlvsMild
GO Biological Processes	19	GO:0035264	multicellular organism growth	19_GO:0040007 growth	-2.8	5.9	4.6	30284	99	258	5	1.9	0.86	2131|7543|10365|84159|157680	EXT1|ZFX|KLF2|ARID5B|VPS13B	-1.6	ControlvsMild		GO Biological Processes	19	GO:0033077	T cell differentiation in thymus	19_GO:0002376 immune system process	-4.6	10	7.2	30284	65	269	6	2.2	0.9	567|596|677|972|3561|8767	B2M|BCL2|ZFP36L1|CD74|IL2RG|RIPK2	-3.1	ControlvsMild
GO Biological Processes	19	GO:0031333	negative regulation of protein-containing complex assembly	19_GO:0048519 negative regulation of biological process	-2.8	4.8	4.3	30284	146	258	6	2.3	0.94	829|1654|1859|7114|85464|91663	CAPZA1|DDX3X|DYRK1A|TMSB4X|SSH2|MYADM	-1.6	ControlvsMild		GO Biological Processes	19	GO:0002252	immune effector process	19_GO:0002376 immune system process	-4.6	3.6	5.3	30284	474	269	15	5.6	1.4	567|930|958|972|1378|1380|2185|3146|3329|3662|6778|28395|28468|28473|203068	B2M|CD19|CD40|CD74|CR1|CR2|PTK2B|HMGB1|HSPD1|IRF4|STAT6|IGHV4-34|IGHV1-18|IGHV1-3|TUBB	-3.1	ControlvsMild
GO Biological Processes	19	GO:0030837	negative regulation of actin filament polymerization	19_GO:0048519 negative regulation of biological process	-2.8	8	5	30284	59	258	4	1.6	0.77	829|7114|85464|91663	CAPZA1|TMSB4X|SSH2|MYADM	-1.6	ControlvsMild		GO Biological Processes	19	GO:0007162	negative regulation of cell adhesion	19_GO:0048519 negative regulation of biological process	-4.6	4.3	5.6	30284	312	269	12	4.5	1.3	969|972|1378|1843|3123|3146|3659|3718|8651|10507|53827|57162	CD69|CD74|CR1|DUSP1|HLA-DRB1|HMGB1|IRF1|JAK3|SOCS1|SEMA4D|FXYD5|PELI1	-3.1	ControlvsMild
GO Biological Processes	19	GO:0002244	hematopoietic progenitor cell differentiation	19_GO:0032502 developmental process	-2.8	5.9	4.5	30284	100	258	5	1.9	0.86	673|2131|7040|7538|23215	BRAF|EXT1|TGFB1|ZFP36|PRRC2C	-1.5	ControlvsMild		GO Biological Processes	19	GO:0050920	regulation of chemotaxis	19_GO:0040011 locomotion	-4.6	5.2	5.9	30284	217	269	10	3.7	1.2	972|1843|2185|3146|3315|3603|4282|5880|26228|63940	CD74|DUSP1|PTK2B|HMGB1|HSPB1|IL16|MIF|RAC2|STAP1|GPSM3	-3	ControlvsMild
GO Biological Processes	19	GO:0001776	leukocyte homeostasis	19_GO:0042592 homeostatic process	-2.8	5.9	4.5	30284	100	258	5	1.9	0.86	1880|4208|5142|6498|7040	GPR183|MEF2C|PDE4B|SKIL|TGFB1	-1.5	ControlvsMild		GO Biological Processes	19	GO:0034109	homotypic cell-cell adhesion	19_GO:0009987 cellular process	-4.6	10	7.1	30284	66	269	6	2.2	0.9	60|71|1192|3315|4267|5478	ACTB|ACTG1|CLIC1|HSPB1|CD99|PPIA	-3	ControlvsMild
GO Biological Processes	19	GO:0010720	positive regulation of cell development	19_GO:0032502 developmental process	-2.8	2.9	3.7	30284	447	258	11	4.3	1.3	399|673|861|2803|3122|6498|7040|7852|10892|22890|22906	RHOH|BRAF|RUNX1|GOLGA4|HLA-DRA|SKIL|TGFB1|CXCR4|MALT1|ZBTB1|TRAK1	-1.5	ControlvsMild		GO Biological Processes	19	GO:1903169	regulation of calcium ion transmembrane transport	19_GO:0051179 localization	-4.5	5.8	6	30284	175	269	9	3.3	1.1	596|817|930|931|2185|5026|7009|7351|27075	BCL2|CAMK2D|CD19|MS4A1|PTK2B|P2RX5|TMBIM6|UCP2|TSPAN13	-3	ControlvsMild
GO Biological Processes	19	GO:1904753	negative regulation of vascular associated smooth muscle cell migration	19_GO:0040011 locomotion	-2.8	13	5.7	30284	28	258	3	1.2	0.67	4208|4780|10672	MEF2C|NFE2L2|GNA13	-1.5	ControlvsMild		GO Biological Processes	19	GO:0016032	viral process	19_GO:0016032 viral process	-4.5	4.7	5.7	30284	266	269	11	4.1	1.2	1378|1380|3303|3304|3326|3725|4249|5093|5094|5478|440400	CR1|CR2|HSPA1A|HSPA1B|HSP90AB1|JUN|MGAT5|PCBP1|PCBP2|PPIA|RNASEK	-3	ControlvsMild
GO Biological Processes	19	GO:0032740	positive regulation of interleukin-17 production	19_GO:0032501 multicellular organismal process	-2.8	13	5.7	30284	28	258	3	1.2	0.67	4063|7040|23180	LY9|TGFB1|RFTN1	-1.5	ControlvsMild		GO Biological Processes	19	GO:0042542	response to hydrogen peroxide	19_GO:0050896 response to stimulus	-4.5	8	6.6	30284	99	269	7	2.6	0.97	596|2185|4540|6778|7128|10276|10628	BCL2|PTK2B|ND5|STAT6|TNFAIP3|NET1|TXNIP	-3	ControlvsMild
GO Biological Processes	19	GO:0032648	regulation of interferon-beta production	19_GO:0032501 multicellular organismal process	-2.8	7.8	4.9	30284	60	258	4	1.6	0.77	1654|1660|5966|7187	DDX3X|DHX9|REL|TRAF3	-1.5	ControlvsMild		GO Biological Processes	19	GO:0045637	regulation of myeloid cell differentiation	19_GO:0002376 immune system process	-4.5	5.1	5.8	30284	220	269	10	3.7	1.2	567|677|972|2185|2353|3123|3303|3304|4792|8364	B2M|ZFP36L1|CD74|PTK2B|FOS|HLA-DRB1|HSPA1A|HSPA1B|NFKBIA|H4C3	-3	ControlvsMild
GO Biological Processes	19	GO:0000956	nuclear-transcribed mRNA catabolic process	19_GO:0048519 negative regulation of biological process	-2.8	5.8	4.5	30284	101	258	5	1.9	0.86	2107|2935|7538|26019|255967	ETF1|GSPT1|ZFP36|UPF2|PAN3	-1.5	ControlvsMild		GO Biological Processes	19	GO:0043408	regulation of MAPK cascade	19_GO:0050896 response to stimulus	-4.5	3.1	5.1	30284	662	269	18	6.7	1.5	958|972|1843|1844|2185|2950|3123|3146|3301|4282|4616|5478|8767|10550|10961|81606|115352|100133941	CD40|CD74|DUSP1|DUSP2|PTK2B|GSTP1|HLA-DRB1|HMGB1|DNAJA1|MIF|GADD45B|PPIA|RIPK2|ARL6IP5|ERP29|LBH|FCRL3|CD24	-3	ControlvsMild
GO Biological Processes	19	GO:0036293	response to decreased oxygen levels	19_GO:0050896 response to stimulus	-2.8	3.3	3.8	30284	319	258	9	3.5	1.1	3709|4780|4929|5581|7040|7184|7852|9839|28984	ITPR2|NFE2L2|NR4A2|PRKCE|TGFB1|HSP90B1|CXCR4|ZEB2|RGCC	-1.5	ControlvsMild		GO Biological Processes	19	GO:0046596	regulation of viral entry into host cell	19_GO:0016032 viral process	-4.5	14	7.7	30284	41	269	5	1.9	0.82	972|3123|3146|4061|8724	CD74|HLA-DRB1|HMGB1|LY6E|SNX3	-3	ControlvsMild
GO Biological Processes	19	GO:0032984	protein-containing complex disassembly	19_GO:0009987 cellular process	-2.7	4.7	4.2	30284	149	258	6	2.3	0.94	2107|2935|3799|4905|11034|80183	ETF1|GSPT1|KIF5B|NSF|DSTN|RUBCNL	-1.5	ControlvsMild		GO Biological Processes	19	GO:0030888	regulation of B cell proliferation	19_GO:0002376 immune system process	-4.5	9.9	7	30284	68	269	6	2.2	0.9	596|958|972|4282|57162|115352	BCL2|CD40|CD74|MIF|PELI1|FCRL3	-3	ControlvsMild
GO Biological Processes	19	GO:1901136	carbohydrate derivative catabolic process	19_GO:0009987 cellular process	-2.7	4.1	4.1	30284	202	258	7	2.7	1	4126|5142|5144|5209|7040|55768|138050	MANBA|PDE4B|PDE4D|PFKFB3|TGFB1|NGLY1|HGSNAT	-1.5	ControlvsMild		GO Biological Processes	19	GO:0002396	MHC protein complex assembly	19_GO:0009987 cellular process	-4.5	21	8.9	30284	21	269	4	1.5	0.74	567|3118|3123|3127	B2M|HLA-DQA2|HLA-DRB1|HLA-DRB5	-3	ControlvsMild
GO Biological Processes	19	GO:0043367	CD4-positive, alpha-beta T cell differentiation	19_GO:0002376 immune system process	-2.7	7.7	4.9	30284	61	258	4	1.6	0.77	673|1880|4063|6775	BRAF|GPR183|LY9|STAT4	-1.5	ControlvsMild		GO Biological Processes	19	GO:0002501	peptide antigen assembly with MHC protein complex	19_GO:0002376 immune system process	-4.5	21	8.9	30284	21	269	4	1.5	0.74	567|3118|3123|3127	B2M|HLA-DQA2|HLA-DRB1|HLA-DRB5	-3	ControlvsMild
GO Biological Processes	19	GO:0032755	positive regulation of interleukin-6 production	19_GO:0032501 multicellular organismal process	-2.7	5.8	4.5	30284	102	258	5	1.9	0.86	1535|1660|4155|5336|7040	CYBA|DHX9|MBP|PLCG2|TGFB1	-1.5	ControlvsMild		GO Biological Processes	19	GO:2000341	regulation of chemokine (C-X-C motif) ligand 2 production	19_GO:0032501 multicellular organismal process	-4.5	21	8.9	30284	21	269	4	1.5	0.74	972|3146|4282|255231	CD74|HMGB1|MIF|MCOLN2	-3	ControlvsMild
GO Biological Processes	19	GO:0031400	negative regulation of protein modification process	19_GO:0048519 negative regulation of biological process	-2.7	3.3	3.8	30284	321	258	9	3.5	1.1	805|1622|5144|5581|26191|27250|58533|64092|135112	CALM2|DBI|PDE4D|PRKCE|PTPN22|PDCD4|SNX6|SAMSN1|NCOA7	-1.5	ControlvsMild		GO Biological Processes	19	GO:0051345	positive regulation of hydrolase activity	19_GO:0065007 biological regulation	-4.5	4.6	5.6	30284	271	269	11	4.1	1.2	317|1378|3146|3303|5660|8767|8874|9451|10276|10507|10550	APAF1|CR1|HMGB1|HSPA1A|PSAP|RIPK2|ARHGEF7|EIF2AK3|NET1|SEMA4D|ARL6IP5	-3	ControlvsMild
GO Biological Processes	19	GO:0061744	motor behavior	19_GO:0032501 multicellular organismal process	-2.7	12	5.6	30284	29	258	3	1.2	0.67	2131|2908|5209	EXT1|NR3C1|PFKFB3	-1.5	ControlvsMild		GO Biological Processes	19	GO:0030168	platelet activation	19_GO:0032501 multicellular organismal process	-4.4	7.7	6.4	30284	102	269	7	2.6	0.97	60|71|958|1192|3315|5478|8527	ACTB|ACTG1|CD40|CLIC1|HSPB1|PPIA|DGKD	-2.9	ControlvsMild
GO Biological Processes	19	GO:2000353	positive regulation of endothelial cell apoptotic process	19_GO:0048518 positive regulation of biological process	-2.7	12	5.6	30284	29	258	3	1.2	0.67	7040|27250|28984	TGFB1|PDCD4|RGCC	-1.5	ControlvsMild		GO Biological Processes	19	GO:0019058	viral life cycle	19_GO:0016032 viral process	-4.4	5.6	5.9	30284	181	269	9	3.3	1.1	1378|1380|3303|3304|3326|5093|5094|5478|440400	CR1|CR2|HSPA1A|HSPA1B|HSP90AB1|PCBP1|PCBP2|PPIA|RNASEK	-2.9	ControlvsMild
GO Biological Processes	19	GO:0070306	lens fiber cell differentiation	19_GO:0032502 developmental process	-2.7	12	5.6	30284	29	258	3	1.2	0.67	6498|7040|7431	SKIL|TGFB1|VIM	-1.5	ControlvsMild		GO Biological Processes	19	GO:0043558	regulation of translational initiation in response to stress	19_GO:0050896 response to stimulus	-4.4	42	11	30284	8	269	3	1.1	0.64	5499|9451|23645	PPP1CA|EIF2AK3|PPP1R15A	-2.9	ControlvsMild
GO Biological Processes	19	GO:0031579	membrane raft organization	19_GO:0009987 cellular process	-2.7	12	5.6	30284	29	258	3	1.2	0.67	6281|23180|91663	S100A10|RFTN1|MYADM	-1.5	ControlvsMild		GO Biological Processes	19	GO:0019882	antigen processing and presentation	19_GO:0002376 immune system process	-4.4	7.7	6.4	30284	103	269	7	2.6	0.97	567|972|3118|3123|3127|10437|55016	B2M|CD74|HLA-DQA2|HLA-DRB1|HLA-DRB5|IFI30|MARCHF1	-2.9	ControlvsMild
GO Biological Processes	19	GO:0051336	regulation of hydrolase activity	19_GO:0065007 biological regulation	-2.7	2.8	3.6	30284	457	258	11	4.3	1.3	1654|4155|4208|5996|6281|9448|10681|26037|51429|55785|253959	DDX3X|MBP|MEF2C|RGS1|S100A10|MAP4K4|GNB5|SIPA1L1|SNX9|FGD6|RALGAPA1	-1.5	ControlvsMild		GO Biological Processes	19	GO:0045596	negative regulation of cell differentiation	19_GO:0032502 developmental process	-4.4	2.9	4.9	30284	739	269	19	7.1	1.6	60|567|677|969|972|1378|2185|3146|3399|3475|3638|3659|3718|4792|8364|8651|10507|57142|81606	ACTB|B2M|ZFP36L1|CD69|CD74|CR1|PTK2B|HMGB1|ID3|IFRD1|INSIG1|IRF1|JAK3|NFKBIA|H4C3|SOCS1|SEMA4D|RTN4|LBH	-2.9	ControlvsMild
GO Biological Processes	19	GO:0032271	regulation of protein polymerization	19_GO:0050789 regulation of biological process	-2.7	4	4	30284	206	258	7	2.7	1	829|1859|5581|7114|51429|85464|91663	CAPZA1|DYRK1A|PRKCE|TMSB4X|SNX9|SSH2|MYADM	-1.5	ControlvsMild		GO Biological Processes	19	GO:0050866	negative regulation of cell activation	19_GO:0048519 negative regulation of biological process	-4.4	5	5.7	30284	227	269	10	3.7	1.2	969|972|1378|3123|3146|3659|3718|7128|8651|57162	CD69|CD74|CR1|HLA-DRB1|HMGB1|IRF1|JAK3|TNFAIP3|SOCS1|PELI1	-2.9	ControlvsMild
GO Biological Processes	19	GO:0043370	regulation of CD4-positive, alpha-beta T cell differentiation	19_GO:0002376 immune system process	-2.7	7.5	4.8	30284	63	258	4	1.6	0.77	861|3122|3726|10892	RUNX1|HLA-DRA|JUNB|MALT1	-1.5	ControlvsMild		GO Biological Processes	19	GO:0002702	positive regulation of production of molecular mediator of immune response	19_GO:0002376 immune system process	-4.4	6.4	6.1	30284	141	269	8	3	1	567|958|972|3561|4282|6778|8767|57142	B2M|CD40|CD74|IL2RG|MIF|STAT6|RIPK2|RTN4	-2.9	ControlvsMild
GO Biological Processes	19	GO:1901992	positive regulation of mitotic cell cycle phase transition	19_GO:0048518 positive regulation of biological process	-2.7	5.6	4.4	30284	105	258	5	1.9	0.86	1654|7040|28984|50484|55904	DDX3X|TGFB1|RGCC|RRM2B|KMT2E	-1.5	ControlvsMild		GO Biological Processes	19	GO:0009409	response to cold	19_GO:0050896 response to stimulus	-4.4	13	7.4	30284	44	269	5	1.9	0.82	3320|3329|4792|7351|9451	HSP90AA1|HSPD1|NFKBIA|UCP2|EIF2AK3	-2.9	ControlvsMild
GO Biological Processes	19	GO:0050890	cognition	19_GO:0032501 multicellular organismal process	-2.7	3.2	3.7	30284	329	258	9	3.5	1.1	673|814|3122|4208|6310|7832|10396|114781|157680	BRAF|CAMK4|HLA-DRA|MEF2C|ATXN1|BTG2|ATP8A1|BTBD9|VPS13B	-1.5	ControlvsMild		GO Biological Processes	19	GO:0002757	immune response-activating signaling pathway	19_GO:0002376 immune system process	-4.4	4.1	5.3	30284	330	269	12	4.5	1.3	596|930|931|974|1378|1380|3123|3329|4792|7128|8767|81793	BCL2|CD19|MS4A1|CD79B|CR1|CR2|HLA-DRB1|HSPD1|NFKBIA|TNFAIP3|RIPK2|TLR10	-2.9	ControlvsMild
GO Biological Processes	19	GO:0002709	regulation of T cell mediated immunity	19_GO:0002376 immune system process	-2.7	5.5	4.3	30284	106	258	5	1.9	0.86	1604|3106|3122|10892|22890	CD55|HLA-B|HLA-DRA|MALT1|ZBTB1	-1.5	ControlvsMild		GO Biological Processes	19	GO:0097190	apoptotic signaling pathway	19_GO:0050896 response to stimulus	-4.3	4.1	5.3	30284	332	269	12	4.5	1.3	317|596|1655|3094|3336|7009|10550|11337|23645|54541|80237|100133941	APAF1|BCL2|DDX5|HINT1|HSPE1|TMBIM6|ARL6IP5|GABARAP|PPP1R15A|DDIT4|ELL3|CD24	-2.8	ControlvsMild
GO Biological Processes	19	GO:0022408	negative regulation of cell-cell adhesion	19_GO:0048519 negative regulation of biological process	-2.7	3.9	3.9	30284	209	258	7	2.7	1	861|4155|7040|7805|26191|28984|91663	RUNX1|MBP|TGFB1|LAPTM5|PTPN22|RGCC|MYADM	-1.5	ControlvsMild		GO Biological Processes	19	GO:0042594	response to starvation	19_GO:0050896 response to stimulus	-4.3	4.9	5.6	30284	232	269	10	3.7	1.2	596|2353|3309|3312|7351|9451|11337|54407|81631|91689	BCL2|FOS|HSPA5|HSPA8|UCP2|EIF2AK3|GABARAP|SLC38A2|MAP1LC3B|SMDT1	-2.8	ControlvsMild
GO Biological Processes	19	GO:0051338	regulation of transferase activity	19_GO:0065007 biological regulation	-2.6	2.8	3.6	30284	464	258	11	4.3	1.3	805|1622|1654|7538|26191|27250|28984|51429|55294|58533|94056	CALM2|DBI|DDX3X|ZFP36|PTPN22|PDCD4|RGCC|SNX9|FBXW7|SNX6|SYAP1	-1.4	ControlvsMild		GO Biological Processes	19	GO:1902254	negative regulation of intrinsic apoptotic signaling pathway by p53 class mediator	19_GO:0048519 negative regulation of biological process	-4.3	20	8.4	30284	23	269	4	1.5	0.74	596|972|4282|80237	BCL2|CD74|MIF|ELL3	-2.8	ControlvsMild
GO Biological Processes	19	GO:0050658	RNA transport	19_GO:0051179 localization	-2.6	4.5	4.1	30284	156	258	6	2.3	0.94	1660|5903|7538|9908|23180|26019	DHX9|RANBP2|ZFP36|G3BP2|RFTN1|UPF2	-1.4	ControlvsMild		GO Biological Processes	19	GO:0001959	regulation of cytokine-mediated signaling pathway	19_GO:0050896 response to stimulus	-4.3	5.4	5.7	30284	189	269	9	3.3	1.1	958|972|2950|3303|3304|7128|8767|26228|100133941	CD40|CD74|GSTP1|HSPA1A|HSPA1B|TNFAIP3|RIPK2|STAP1|CD24	-2.8	ControlvsMild
GO Biological Processes	19	GO:0050657	nucleic acid transport	19_GO:0051179 localization	-2.6	4.5	4.1	30284	156	258	6	2.3	0.94	1660|5903|7538|9908|23180|26019	DHX9|RANBP2|ZFP36|G3BP2|RFTN1|UPF2	-1.4	ControlvsMild		GO Biological Processes	19	GO:0006120	mitochondrial electron transport, NADH to ubiquinone	19_GO:0009987 cellular process	-4.3	12	7.2	30284	46	269	5	1.9	0.82	4535|4536|4538|4539|4540	ND1|ND2|ND4|ND4L|ND5	-2.8	ControlvsMild
GO Biological Processes	19	GO:0097306	cellular response to alcohol	19_GO:0050896 response to stimulus	-2.6	5.5	4.3	30284	107	258	5	1.9	0.86	2782|3709|5581|7832|10365	GNB1|ITPR2|PRKCE|BTG2|KLF2	-1.4	ControlvsMild		GO Biological Processes	19	GO:0007005	mitochondrion organization	19_GO:0009987 cellular process	-4.3	3.7	5.2	30284	392	269	13	4.8	1.3	292|513|596|3303|3308|3320|3329|4535|4536|4538|4540|7351|152926	SLC25A5|ATP5F1D|BCL2|HSPA1A|HSPA4|HSP90AA1|HSPD1|ND1|ND2|ND4|ND5|UCP2|PPM1K	-2.8	ControlvsMild
GO Biological Processes	19	GO:0019886	antigen processing and presentation of exogenous peptide antigen via MHC class II	19_GO:0002376 immune system process	-2.6	11	5.3	30284	31	258	3	1.2	0.67	3117|3119|3122	HLA-DQA1|HLA-DQB1|HLA-DRA	-1.4	ControlvsMild		GO Biological Processes	19	GO:0002768	immune response-regulating cell surface receptor signaling pathway	19_GO:0002376 immune system process	-4.3	4.3	5.4	30284	286	269	11	4.1	1.2	596|930|931|958|974|1378|1380|3123|4792|8767|100133941	BCL2|CD19|MS4A1|CD40|CD79B|CR1|CR2|HLA-DRB1|NFKBIA|RIPK2|CD24	-2.8	ControlvsMild
GO Biological Processes	19	GO:1903055	positive regulation of extracellular matrix organization	19_GO:0048518 positive regulation of biological process	-2.6	11	5.3	30284	31	258	3	1.2	0.67	861|7040|28984	RUNX1|TGFB1|RGCC	-1.4	ControlvsMild		GO Biological Processes	19	GO:0051090	regulation of DNA-binding transcription factor activity	19_GO:0050789 regulation of biological process	-4.3	4	5.2	30284	338	269	12	4.5	1.3	3303|3304|3399|4792|5478|6446|6672|7128|7188|8767|10346|136319	HSPA1A|HSPA1B|ID3|NFKBIA|PPIA|SGK1|SP100|TNFAIP3|TRAF5|RIPK2|TRIM22|MTPN	-2.8	ControlvsMild
GO Biological Processes	19	GO:0032655	regulation of interleukin-12 production	19_GO:0032501 multicellular organismal process	-2.6	7.2	4.7	30284	65	258	4	1.6	0.77	3106|4790|5336|7805	HLA-B|NFKB1|PLCG2|LAPTM5	-1.4	ControlvsMild		GO Biological Processes	19	GO:0045591	positive regulation of regulatory T cell differentiation	19_GO:0002376 immune system process	-4.2	19	8.2	30284	24	269	4	1.5	0.74	1378|3123|3561|8651	CR1|HLA-DRB1|IL2RG|SOCS1	-2.8	ControlvsMild
GO Biological Processes	19	GO:0043535	regulation of blood vessel endothelial cell migration	19_GO:0040011 locomotion	-2.6	4.5	4.1	30284	157	258	6	2.3	0.94	4208|4780|7040|7114|28984|55294	MEF2C|NFE2L2|TGFB1|TMSB4X|RGCC|FBXW7	-1.4	ControlvsMild		GO Biological Processes	19	GO:0006123	mitochondrial electron transport, cytochrome c to oxygen	19_GO:0009987 cellular process	-4.2	19	8.2	30284	24	269	4	1.5	0.74	1337|1351|4512|4513	COX6A1|COX8A|COX1|COX2	-2.8	ControlvsMild
GO Biological Processes	19	GO:2001233	regulation of apoptotic signaling pathway	19_GO:0050896 response to stimulus	-2.6	2.9	3.6	30284	399	258	10	3.9	1.2	1654|4780|4929|6421|6498|7178|9958|11124|50484|55294	DDX3X|NFE2L2|NR4A2|SFPQ|SKIL|TPT1|USP15|FAF1|RRM2B|FBXW7	-1.4	ControlvsMild		GO Biological Processes	19	GO:0062197	cellular response to chemical stress	19_GO:0050896 response to stimulus	-4.2	4.3	5.3	30284	287	269	11	4.1	1.2	677|2353|3303|3304|5478|6778|7128|9451|10276|10550|92241	ZFP36L1|FOS|HSPA1A|HSPA1B|PPIA|STAT6|TNFAIP3|EIF2AK3|NET1|ARL6IP5|RCSD1	-2.8	ControlvsMild
GO Biological Processes	19	GO:0051236	establishment of RNA localization	19_GO:0051179 localization	-2.6	4.5	4	30284	158	258	6	2.3	0.94	1660|5903|7538|9908|23180|26019	DHX9|RANBP2|ZFP36|G3BP2|RFTN1|UPF2	-1.4	ControlvsMild		GO Biological Processes	19	GO:1901796	regulation of signal transduction by p53 class mediator	19_GO:0050896 response to stimulus	-4.2	7.2	6.1	30284	110	269	7	2.6	0.97	596|972|1655|4282|6446|7314|80237	BCL2|CD74|DDX5|MIF|SGK1|UBB|ELL3	-2.8	ControlvsMild
GO Biological Processes	19	GO:0090068	positive regulation of cell cycle process	19_GO:0048518 positive regulation of biological process	-2.6	3.4	3.8	30284	273	258	8	3.1	1.1	1654|5336|5581|7040|28984|50484|55904|441161	DDX3X|PLCG2|PRKCE|TGFB1|RGCC|RRM2B|KMT2E|OOEP	-1.4	ControlvsMild		GO Biological Processes	19	GO:1905521	regulation of macrophage migration	19_GO:0040011 locomotion	-4.2	12	7.1	30284	47	269	5	1.9	0.82	1265|2185|4282|26228|57142	CNN2|PTK2B|MIF|STAP1|RTN4	-2.8	ControlvsMild
GO Biological Processes	19	GO:0045732	positive regulation of protein catabolic process	19_GO:0048518 positive regulation of biological process	-2.6	3.8	3.9	30284	214	258	7	2.7	1	4780|4905|11124|25831|25976|51429|55294	NFE2L2|NSF|FAF1|HECTD1|TIPARP|SNX9|FBXW7	-1.4	ControlvsMild		GO Biological Processes	19	GO:0034620	cellular response to unfolded protein	19_GO:0050896 response to stimulus	-4.2	8.9	6.5	30284	76	269	6	2.2	0.9	3303|3309|3329|7009|9451|9709	HSPA1A|HSPA5|HSPD1|TMBIM6|EIF2AK3|HERPUD1	-2.8	ControlvsMild
GO Biological Processes	19	GO:0006516	glycoprotein catabolic process	19_GO:0009987 cellular process	-2.6	11	5.2	30284	32	258	3	1.2	0.67	4126|55768|138050	MANBA|NGLY1|HGSNAT	-1.4	ControlvsMild		GO Biological Processes	19	GO:0043549	regulation of kinase activity	19_GO:0050789 regulation of biological process	-4.2	3.7	5.1	30284	397	269	13	4.8	1.3	60|896|972|1843|2185|2950|3123|3301|3315|5478|10961|64061|100133941	ACTB|CCND3|CD74|DUSP1|PTK2B|GSTP1|HLA-DRB1|DNAJA1|HSPB1|PPIA|ERP29|TSPYL2|CD24	-2.7	ControlvsMild
GO Biological Processes	19	GO:0031341	regulation of cell killing	19_GO:0050789 regulation of biological process	-2.6	5.3	4.2	30284	110	258	5	1.9	0.86	1604|3106|3122|5599|7040	CD55|HLA-B|HLA-DRA|MAPK8|TGFB1	-1.4	ControlvsMild		GO Biological Processes	19	GO:0052548	regulation of endopeptidase activity	19_GO:0050789 regulation of biological process	-4.2	5.2	5.6	30284	194	269	9	3.3	1.1	317|1378|2597|3146|5698|8767|9451|10049|10550	APAF1|CR1|GAPDH|HMGB1|PSMB9|RIPK2|EIF2AK3|DNAJB6|ARL6IP5	-2.7	ControlvsMild
GO Biological Processes	19	GO:0031398	positive regulation of protein ubiquitination	19_GO:0048518 positive regulation of biological process	-2.6	5.3	4.2	30284	110	258	5	1.9	0.86	1654|7805|10892|26191|55294	DDX3X|LAPTM5|MALT1|PTPN22|FBXW7	-1.4	ControlvsMild		GO Biological Processes	19	GO:0050855	regulation of B cell receptor signaling pathway	19_GO:0002376 immune system process	-4.2	18	8.1	30284	25	269	4	1.5	0.74	930|971|26228|115352	CD19|CD72|STAP1|FCRL3	-2.7	ControlvsMild
GO Biological Processes	19	GO:2000630	positive regulation of miRNA metabolic process	19_GO:0048518 positive regulation of biological process	-2.6	7	4.6	30284	67	258	4	1.6	0.77	2908|4790|7040|7503	NR3C1|NFKB1|TGFB1|XIST	-1.4	ControlvsMild		GO Biological Processes	19	GO:0052372	modulation by symbiont of entry into host	19_GO:0044419 biological process involved in interspecies interaction between organisms	-4.2	12	7	30284	48	269	5	1.9	0.82	972|3123|3146|4061|8724	CD74|HLA-DRB1|HMGB1|LY6E|SNX3	-2.7	ControlvsMild
GO Biological Processes	19	GO:0048511	rhythmic process	19_GO:0048511 rhythmic process	-2.6	3.4	3.7	30284	275	258	8	3.1	1.1	1390|1660|1859|5599|6421|8239|55294|114781	CREM|DHX9|DYRK1A|MAPK8|SFPQ|USP9X|FBXW7|BTBD9	-1.4	ControlvsMild		GO Biological Processes	19	GO:0070527	platelet aggregation	19_GO:0032501 multicellular organismal process	-4.2	12	7	30284	48	269	5	1.9	0.82	60|71|1192|3315|5478	ACTB|ACTG1|CLIC1|HSPB1|PPIA	-2.7	ControlvsMild
GO Biological Processes	19	GO:0051090	regulation of DNA-binding transcription factor activity	19_GO:0050789 regulation of biological process	-2.6	3.1	3.6	30284	338	258	9	3.5	1.1	1660|5336|7187|9908|10892|11124|28984|55914|84159	DHX9|PLCG2|TRAF3|G3BP2|MALT1|FAF1|RGCC|ERBIN|ARID5B	-1.4	ControlvsMild		GO Biological Processes	19	GO:0002687	positive regulation of leukocyte migration	19_GO:0040011 locomotion	-4.2	5.9	5.8	30284	152	269	8	3	1	972|2185|3146|3676|4267|5880|57142|63940	CD74|PTK2B|HMGB1|ITGA4|CD99|RAC2|RTN4|GPSM3	-2.7	ControlvsMild
GO Biological Processes	19	GO:1903311	regulation of mRNA metabolic process	19_GO:0050789 regulation of biological process	-2.6	2.9	3.6	30284	404	258	10	3.9	1.2	1660|1859|7431|7536|7538|7832|23318|23543|83989|255967	DHX9|DYRK1A|VIM|SF1|ZFP36|BTG2|TUT4|RBFOX2|ARB2A|PAN3	-1.4	ControlvsMild		GO Biological Processes	19	GO:0002637	regulation of immunoglobulin production	19_GO:0002376 immune system process	-4.2	8.7	6.4	30284	78	269	6	2.2	0.9	958|1378|3561|6778|7009|115352	CD40|CR1|IL2RG|STAT6|TMBIM6|FCRL3	-2.7	ControlvsMild
GO Biological Processes	19	GO:0042110	T cell activation	19_GO:0002376 immune system process	-2.6	3.1	3.6	30284	339	258	9	3.5	1.1	399|673|1880|4063|6775|7040|10892|22890|26191	RHOH|BRAF|GPR183|LY9|STAT4|TGFB1|MALT1|ZBTB1|PTPN22	-1.4	ControlvsMild		GO Biological Processes	19	GO:0001932	regulation of protein phosphorylation	19_GO:0050789 regulation of biological process	-4.1	3	4.8	30284	644	269	17	6.3	1.5	60|896|972|1843|2185|2950|3123|3301|3315|5478|8651|8767|9451|10507|10961|64061|100133941	ACTB|CCND3|CD74|DUSP1|PTK2B|GSTP1|HLA-DRB1|DNAJA1|HSPB1|PPIA|SOCS1|RIPK2|EIF2AK3|SEMA4D|ERP29|TSPYL2|CD24	-2.7	ControlvsMild
GO Biological Processes	19	GO:0016579	protein deubiquitination	19_GO:0009987 cellular process	-2.6	5.3	4.2	30284	111	258	5	1.9	0.86	8239|9736|9929|9958|57602	USP9X|USP34|JOSD1|USP15|USP36	-1.4	ControlvsMild		GO Biological Processes	19	GO:0010959	regulation of metal ion transport	19_GO:0051179 localization	-4.1	3.6	5	30284	403	269	13	4.8	1.3	567|596|817|930|931|2185|3603|5026|7009|7351|27075|53827|115352	B2M|BCL2|CAMK2D|CD19|MS4A1|PTK2B|IL16|P2RX5|TMBIM6|UCP2|TSPAN13|FXYD5|FCRL3	-2.7	ControlvsMild
GO Biological Processes	19	GO:0042325	regulation of phosphorylation	19_GO:0050789 regulation of biological process	-2.6	2.4	3.4	30284	694	258	14	5.4	1.4	673|805|1654|5144|5336|7040|26191|27250|28984|51429|55294|58533|64092|94056	BRAF|CALM2|DDX3X|PDE4D|PLCG2|TGFB1|PTPN22|PDCD4|RGCC|SNX9|FBXW7|SNX6|SAMSN1|SYAP1	-1.4	ControlvsMild		GO Biological Processes	19	GO:0045622	regulation of T-helper cell differentiation	19_GO:0002376 immune system process	-4.1	11	7	30284	49	269	5	1.9	0.82	969|3123|3662|3718|8767	CD69|HLA-DRB1|IRF4|JAK3|RIPK2	-2.7	ControlvsMild
GO Biological Processes	19	GO:0048002	antigen processing and presentation of peptide antigen	19_GO:0002376 immune system process	-2.6	6.9	4.5	30284	68	258	4	1.6	0.77	3106|3117|3119|3122	HLA-B|HLA-DQA1|HLA-DQB1|HLA-DRA	-1.4	ControlvsMild		GO Biological Processes	19	GO:0031397	negative regulation of protein ubiquitination	19_GO:0048519 negative regulation of biological process	-4.1	8.6	6.4	30284	79	269	6	2.2	0.9	3301|3303|3304|5478|7128|9532	DNAJA1|HSPA1A|HSPA1B|PPIA|TNFAIP3|BAG2	-2.7	ControlvsMild
GO Biological Processes	19	GO:0051642	centrosome localization	19_GO:0051179 localization	-2.6	11	5.2	30284	33	258	3	1.2	0.67	3799|5903|23224	KIF5B|RANBP2|SYNE2	-1.4	ControlvsMild		GO Biological Processes	19	GO:0032212	positive regulation of telomere maintenance via telomerase	19_GO:0048518 positive regulation of biological process	-4.1	17	7.9	30284	26	269	4	1.5	0.74	3320|6950|10575|10728	HSP90AA1|TCP1|CCT4|PTGES3	-2.7	ControlvsMild
GO Biological Processes	19	GO:0061842	microtubule organizing center localization	19_GO:0051179 localization	-2.6	11	5.2	30284	33	258	3	1.2	0.67	3799|5903|23224	KIF5B|RANBP2|SYNE2	-1.4	ControlvsMild		GO Biological Processes	19	GO:0051338	regulation of transferase activity	19_GO:0065007 biological regulation	-4.1	3.4	4.9	30284	464	269	14	5.2	1.4	60|896|972|1843|2185|2950|3123|3301|3315|5478|9532|10961|64061|100133941	ACTB|CCND3|CD74|DUSP1|PTK2B|GSTP1|HLA-DRB1|DNAJA1|HSPB1|PPIA|BAG2|ERP29|TSPYL2|CD24	-2.7	ControlvsMild
GO Biological Processes	19	GO:0002495	antigen processing and presentation of peptide antigen via MHC class II	19_GO:0002376 immune system process	-2.6	11	5.2	30284	33	258	3	1.2	0.67	3117|3119|3122	HLA-DQA1|HLA-DQB1|HLA-DRA	-1.4	ControlvsMild		GO Biological Processes	19	GO:0070432	regulation of nucleotide-binding oligomerization domain containing 2 signaling pathway	19_GO:0044419 biological process involved in interspecies interaction between organisms	-4.1	34	9.8	30284	10	269	3	1.1	0.64	3303|3304|7128	HSPA1A|HSPA1B|TNFAIP3	-2.7	ControlvsMild
GO Biological Processes	19	GO:0002335	mature B cell differentiation	19_GO:0002376 immune system process	-2.6	11	5.2	30284	33	258	3	1.2	0.67	1880|5336|10892	GPR183|PLCG2|MALT1	-1.4	ControlvsMild		GO Biological Processes	19	GO:0045657	positive regulation of monocyte differentiation	19_GO:0002376 immune system process	-4.1	34	9.8	30284	10	269	3	1.1	0.64	677|972|3123	ZFP36L1|CD74|HLA-DRB1	-2.7	ControlvsMild
GO Biological Processes	19	GO:0021537	telencephalon development	19_GO:0032502 developmental process	-2.5	3.4	3.7	30284	280	258	8	3.1	1.1	2131|7832|7852|8925|23135|23224|57688|157680	EXT1|BTG2|CXCR4|HERC1|KDM6B|SYNE2|ZSWIM6|VPS13B	-1.4	ControlvsMild		GO Biological Processes	19	GO:1903573	negative regulation of response to endoplasmic reticulum stress	19_GO:0048519 negative regulation of biological process	-4.1	11	6.9	30284	50	269	5	1.9	0.82	3303|3309|7009|9709|23645	HSPA1A|HSPA5|TMBIM6|HERPUD1|PPP1R15A	-2.6	ControlvsMild
GO Biological Processes	19	GO:1902806	regulation of cell cycle G1/S phase transition	19_GO:0050789 regulation of biological process	-2.5	3.7	3.8	30284	220	258	7	2.7	1	1654|5336|5527|7114|28984|55294|55904	DDX3X|PLCG2|PPP2R5C|TMSB4X|RGCC|FBXW7|KMT2E	-1.4	ControlvsMild		GO Biological Processes	19	GO:0060759	regulation of response to cytokine stimulus	19_GO:0050896 response to stimulus	-4.1	5	5.4	30284	201	269	9	3.3	1.1	958|972|2950|3303|3304|7128|8767|26228|100133941	CD40|CD74|GSTP1|HSPA1A|HSPA1B|TNFAIP3|RIPK2|STAP1|CD24	-2.6	ControlvsMild
GO Biological Processes	19	GO:0045637	regulation of myeloid cell differentiation	19_GO:0002376 immune system process	-2.5	3.7	3.8	30284	220	258	7	2.7	1	814|861|4208|7040|7538|23186|55294	CAMK4|RUNX1|MEF2C|TGFB1|ZFP36|RCOR1|FBXW7	-1.4	ControlvsMild		GO Biological Processes	19	GO:0051051	negative regulation of transport	19_GO:0051179 localization	-4.1	3.4	4.9	30284	467	269	14	5.2	1.4	596|817|972|1265|2171|2185|3146|3638|6672|7009|7351|8724|10550|10961	BCL2|CAMK2D|CD74|CNN2|FABP5|PTK2B|HMGB1|INSIG1|SP100|TMBIM6|UCP2|SNX3|ARL6IP5|ERP29	-2.6	ControlvsMild
GO Biological Processes	19	GO:0030900	forebrain development	19_GO:0032502 developmental process	-2.5	2.8	3.5	30284	412	258	10	3.9	1.2	2131|4929|6935|7832|7852|8925|23135|23224|57688|157680	EXT1|NR4A2|ZEB1|BTG2|CXCR4|HERC1|KDM6B|SYNE2|ZSWIM6|VPS13B	-1.4	ControlvsMild		GO Biological Processes	19	GO:0031669	cellular response to nutrient levels	19_GO:0050896 response to stimulus	-4.1	4.5	5.3	30284	249	269	10	3.7	1.2	596|2353|3309|3312|7351|9451|11337|54407|81631|91689	BCL2|FOS|HSPA5|HSPA8|UCP2|EIF2AK3|GABARAP|SLC38A2|MAP1LC3B|SMDT1	-2.6	ControlvsMild
GO Biological Processes	19	GO:0002504	antigen processing and presentation of peptide or polysaccharide antigen via MHC class II	19_GO:0002376 immune system process	-2.5	10	5.1	30284	34	258	3	1.2	0.67	3117|3119|3122	HLA-DQA1|HLA-DQB1|HLA-DRA	-1.4	ControlvsMild		GO Biological Processes	19	GO:0045089	positive regulation of innate immune response	19_GO:0044419 biological process involved in interspecies interaction between organisms	-4.1	4.1	5.1	30284	301	269	11	4.1	1.2	3146|3303|3304|3320|3329|4792|7128|8767|57142|57162|81793	HMGB1|HSPA1A|HSPA1B|HSP90AA1|HSPD1|NFKBIA|TNFAIP3|RIPK2|RTN4|PELI1|TLR10	-2.6	ControlvsMild
GO Biological Processes	19	GO:0007611	learning or memory	19_GO:0032501 multicellular organismal process	-2.5	3.3	3.6	30284	282	258	8	3.1	1.1	673|814|4208|6310|7832|10396|114781|157680	BRAF|CAMK4|MEF2C|ATXN1|BTG2|ATP8A1|BTBD9|VPS13B	-1.4	ControlvsMild		GO Biological Processes	19	GO:0032469	endoplasmic reticulum calcium ion homeostasis	19_GO:0042592 homeostatic process	-4	17	7.7	30284	27	269	4	1.5	0.74	596|817|7009|9709	BCL2|CAMK2D|TMBIM6|HERPUD1	-2.6	ControlvsMild
GO Biological Processes	19	GO:0010038	response to metal ion	19_GO:0050896 response to stimulus	-2.5	3.1	3.6	30284	346	258	9	3.5	1.1	673|805|1396|3726|3727|4208|4780|5336|7184	BRAF|CALM2|CRIP1|JUNB|JUND|MEF2C|NFE2L2|PLCG2|HSP90B1	-1.4	ControlvsMild		GO Biological Processes	19	GO:0046632	alpha-beta T cell differentiation	19_GO:0002376 immune system process	-4	8.2	6.2	30284	82	269	6	2.2	0.9	596|3146|3561|3659|3662|6778	BCL2|HMGB1|IL2RG|IRF1|IRF4|STAT6	-2.6	ControlvsMild
GO Biological Processes	19	GO:0048662	negative regulation of smooth muscle cell proliferation	19_GO:0048519 negative regulation of biological process	-2.5	6.7	4.4	30284	70	258	4	1.6	0.77	4208|7536|10672|27250	MEF2C|SF1|GNA13|PDCD4	-1.4	ControlvsMild		GO Biological Processes	19	GO:0071407	cellular response to organic cyclic compound	19_GO:0050896 response to stimulus	-4	3.3	4.8	30284	472	269	14	5.2	1.4	60|677|1655|3015|3301|3303|3304|3312|3399|3638|6446|10550|10728|54541	ACTB|ZFP36L1|DDX5|H2AZ1|DNAJA1|HSPA1A|HSPA1B|HSPA8|ID3|INSIG1|SGK1|ARL6IP5|PTGES3|DDIT4	-2.6	ControlvsMild
GO Biological Processes	19	GO:0070482	response to oxygen levels	19_GO:0050896 response to stimulus	-2.5	3	3.6	30284	347	258	9	3.5	1.1	3709|4780|4929|5581|7040|7184|7852|9839|28984	ITPR2|NFE2L2|NR4A2|PRKCE|TGFB1|HSP90B1|CXCR4|ZEB2|RGCC	-1.3	ControlvsMild		GO Biological Processes	19	GO:0006446	regulation of translational initiation	19_GO:0050789 regulation of biological process	-4	8.1	6.2	30284	83	269	6	2.2	0.9	3315|5499|9451|23645|27335|28969	HSPB1|PPP1CA|EIF2AK3|PPP1R15A|EIF3K|BZW2	-2.6	ControlvsMild
GO Biological Processes	19	GO:0051248	negative regulation of protein metabolic process	19_GO:0048519 negative regulation of biological process	-2.5	2.3	3.3	30284	782	258	15	5.8	1.5	805|1622|1654|1719|4790|5144|5581|7538|7832|8239|26191|27250|58533|64092|135112	CALM2|DBI|DDX3X|DHFR|NFKB1|PDE4D|PRKCE|ZFP36|BTG2|USP9X|PTPN22|PDCD4|SNX6|SAMSN1|NCOA7	-1.3	ControlvsMild		GO Biological Processes	19	GO:0051092	positive regulation of NF-kappaB transcription factor activity	19_GO:0050789 regulation of biological process	-4	6.6	5.8	30284	120	269	7	2.6	0.97	3303|3304|5478|7188|8767|10346|136319	HSPA1A|HSPA1B|PPIA|TRAF5|RIPK2|TRIM22|MTPN	-2.6	ControlvsMild
GO Biological Processes	19	GO:0009612	response to mechanical stimulus	19_GO:0050896 response to stimulus	-2.5	3.7	3.7	30284	223	258	7	2.7	1	4214|4790|5599|7040|7832|7852|25963	MAP3K1|NFKB1|MAPK8|TGFB1|BTG2|CXCR4|TMEM87A	-1.3	ControlvsMild		GO Biological Processes	19	GO:1902106	negative regulation of leukocyte differentiation	19_GO:0002376 immune system process	-4	6.6	5.8	30284	120	269	7	2.6	0.97	969|972|1378|3146|3659|3718|8651	CD69|CD74|CR1|HMGB1|IRF1|JAK3|SOCS1	-2.6	ControlvsMild
GO Biological Processes	19	GO:0140588	chromatin looping	19_GO:0009987 cellular process	-2.5	4.2	3.9	30284	167	258	6	2.3	0.94	1105|1654|1660|4905|9188|10973	CHD1|DDX3X|DHX9|NSF|DDX21|ASCC3	-1.3	ControlvsMild		GO Biological Processes	19	GO:0051129	negative regulation of cellular component organization	19_GO:0048519 negative regulation of biological process	-4	2.8	4.6	30284	730	269	18	6.7	1.5	292|567|1265|3021|3146|3303|3304|3309|3312|3337|3475|3925|8724|8874|10049|26228|57142|157285	SLC25A5|B2M|CNN2|H3-3B|HMGB1|HSPA1A|HSPA1B|HSPA5|HSPA8|DNAJB1|IFRD1|STMN1|SNX3|ARHGEF7|DNAJB6|STAP1|RTN4|PRAG1	-2.6	ControlvsMild
GO Biological Processes	19	GO:1902808	positive regulation of cell cycle G1/S phase transition	19_GO:0048518 positive regulation of biological process	-2.5	6.6	4.4	30284	71	258	4	1.6	0.77	1654|5336|28984|55904	DDX3X|PLCG2|RGCC|KMT2E	-1.3	ControlvsMild		GO Biological Processes	19	GO:0071346	cellular response to type II interferon	19_GO:0044419 biological process involved in interspecies interaction between organisms	-4	8	6.1	30284	84	269	6	2.2	0.9	71|2597|3459|3659|6672|115361	ACTG1|GAPDH|IFNGR1|IRF1|SP100|GBP4	-2.6	ControlvsMild
GO Biological Processes	19	GO:0090263	positive regulation of canonical Wnt signaling pathway	19_GO:0048518 positive regulation of biological process	-2.5	5.1	4.1	30284	116	258	5	1.9	0.86	1654|4790|7040|9736|9839	DDX3X|NFKB1|TGFB1|USP34|ZEB2	-1.3	ControlvsMild		GO Biological Processes	19	GO:0034762	regulation of transmembrane transport	19_GO:0051179 localization	-4	3.3	4.8	30284	478	269	14	5.2	1.4	60|596|817|930|931|2171|2185|5026|7009|7351|10550|27075|51582|53827	ACTB|BCL2|CAMK2D|CD19|MS4A1|FABP5|PTK2B|P2RX5|TMBIM6|UCP2|ARL6IP5|TSPAN13|AZIN1|FXYD5	-2.5	ControlvsMild
GO Biological Processes	19	GO:0044092	negative regulation of molecular function	19_GO:0065007 biological regulation	-2.5	2.4	3.3	30284	634	258	13	5	1.4	805|1654|4790|5599|7187|7538|9908|10681|11124|26191|27250|55914|58533	CALM2|DDX3X|NFKB1|MAPK8|TRAF3|ZFP36|G3BP2|GNB5|FAF1|PTPN22|PDCD4|ERBIN|SNX6	-1.3	ControlvsMild		GO Biological Processes	19	GO:2000573	positive regulation of DNA biosynthetic process	19_GO:0048518 positive regulation of biological process	-4	11	6.6	30284	53	269	5	1.9	0.82	2185|3320|6950|10575|10728	PTK2B|HSP90AA1|TCP1|CCT4|PTGES3	-2.5	ControlvsMild
GO Biological Processes	19	GO:0019722	calcium-mediated signaling	19_GO:0050896 response to stimulus	-2.5	4.2	3.8	30284	169	258	6	2.3	0.94	805|3709|5336|7852|10725|55784	CALM2|ITPR2|PLCG2|CXCR4|NFAT5|MCTP2	-1.3	ControlvsMild		GO Biological Processes	19	GO:0045582	positive regulation of T cell differentiation	19_GO:0002376 immune system process	-3.9	6.5	5.7	30284	122	269	7	2.6	0.97	60|972|1378|3123|3561|8651|8767	ACTB|CD74|CR1|HLA-DRB1|IL2RG|SOCS1|RIPK2	-2.5	ControlvsMild
GO Biological Processes	19	GO:0062197	cellular response to chemical stress	19_GO:0050896 response to stimulus	-2.5	3.3	3.6	30284	287	258	8	3.1	1.1	1654|4780|4929|5599|10365|10725|23135|51701	DDX3X|NFE2L2|NR4A2|MAPK8|KLF2|NFAT5|KDM6B|NLK	-1.3	ControlvsMild		GO Biological Processes	19	GO:0051098	regulation of binding	19_GO:0065007 biological regulation	-3.9	4.8	5.3	30284	210	269	9	3.3	1.1	567|1460|3146|3676|3725|3925|6672|8767|9532	B2M|CSNK2B|HMGB1|ITGA4|JUN|STMN1|SP100|RIPK2|BAG2	-2.5	ControlvsMild
GO Biological Processes	19	GO:0001570	vasculogenesis	19_GO:0032502 developmental process	-2.5	6.4	4.3	30284	73	258	4	1.6	0.77	3726|7040|25976|55294	JUNB|TGFB1|TIPARP|FBXW7	-1.3	ControlvsMild		GO Biological Processes	19	GO:2001236	regulation of extrinsic apoptotic signaling pathway	19_GO:0050896 response to stimulus	-3.9	5.5	5.4	30284	165	269	8	3	1	596|2950|3303|3304|4050|5499|6672|7128	BCL2|GSTP1|HSPA1A|HSPA1B|LTB|PPP1CA|SP100|TNFAIP3	-2.5	ControlvsMild
GO Biological Processes	19	GO:0050854	regulation of antigen receptor-mediated signaling pathway	19_GO:0002376 immune system process	-2.5	6.4	4.3	30284	73	258	4	1.6	0.77	7805|9404|10892|26191	LAPTM5|LPXN|MALT1|PTPN22	-1.3	ControlvsMild		GO Biological Processes	19	GO:0052547	regulation of peptidase activity	19_GO:0050789 regulation of biological process	-3.9	4.7	5.2	30284	214	269	9	3.3	1.1	317|1378|2597|3146|5698|8767|9451|10049|10550	APAF1|CR1|GAPDH|HMGB1|PSMB9|RIPK2|EIF2AK3|DNAJB6|ARL6IP5	-2.5	ControlvsMild
GO Biological Processes	19	GO:0007034	vacuolar transport	19_GO:0051179 localization	-2.4	4.1	3.8	30284	171	258	6	2.3	0.94	1130|7805|22906|55297|79720|138050	LYST|LAPTM5|TRAK1|CCDC91|VPS37B|HGSNAT	-1.3	ControlvsMild		GO Biological Processes	19	GO:1901137	carbohydrate derivative biosynthetic process	19_GO:0009987 cellular process	-3.9	3.1	4.6	30284	551	269	15	5.6	1.4	513|517|518|2762|4249|4508|4509|4535|4536|4538|4539|4540|4831|7167|54187	ATP5F1D|ATP5MC2|ATP5MC3|GMDS|MGAT5|ATP6|ATP8|ND1|ND2|ND4|ND4L|ND5|NME2|TPI1|NANS	-2.5	ControlvsMild
GO Biological Processes	19	GO:0045937	positive regulation of phosphate metabolic process	19_GO:0048518 positive regulation of biological process	-2.4	2.6	3.4	30284	493	258	11	4.3	1.3	673|805|1654|4208|5336|7040|7114|28984|51429|55294|94056	BRAF|CALM2|DDX3X|MEF2C|PLCG2|TGFB1|TMSB4X|RGCC|SNX9|FBXW7|SYAP1	-1.3	ControlvsMild		GO Biological Processes	19	GO:0098609	cell-cell adhesion	19_GO:0009987 cellular process	-3.9	3.1	4.6	30284	551	269	15	5.6	1.4	60|71|596|677|1192|3315|3676|4267|5478|5499|5880|6402|10049|10507|100133941	ACTB|ACTG1|BCL2|ZFP36L1|CLIC1|HSPB1|ITGA4|CD99|PPIA|PPP1CA|RAC2|SELL|DNAJB6|SEMA4D|CD24	-2.5	ControlvsMild
GO Biological Processes	19	GO:0010562	positive regulation of phosphorus metabolic process	19_GO:0048518 positive regulation of biological process	-2.4	2.6	3.4	30284	493	258	11	4.3	1.3	673|805|1654|4208|5336|7040|7114|28984|51429|55294|94056	BRAF|CALM2|DDX3X|MEF2C|PLCG2|TGFB1|TMSB4X|RGCC|SNX9|FBXW7|SYAP1	-1.3	ControlvsMild		GO Biological Processes	19	GO:0046639	negative regulation of alpha-beta T cell differentiation	19_GO:0002376 immune system process	-3.9	15	7.3	30284	30	269	4	1.5	0.74	969|3146|3718|8651	CD69|HMGB1|JAK3|SOCS1	-2.5	ControlvsMild
GO Biological Processes	19	GO:0008283	cell population proliferation	19_GO:0009987 cellular process	-2.4	2.3	3.2	30284	718	258	14	5.4	1.4	861|973|2120|2131|2782|3726|4208|6935|7040|7832|8013|9839|10892|51646	RUNX1|CD79A|ETV6|EXT1|GNB1|JUNB|MEF2C|ZEB1|TGFB1|BTG2|NR4A3|ZEB2|MALT1|YPEL5	-1.3	ControlvsMild		GO Biological Processes	19	GO:1902230	negative regulation of intrinsic apoptotic signaling pathway in response to DNA damage	19_GO:0048519 negative regulation of biological process	-3.9	15	7.3	30284	30	269	4	1.5	0.74	596|972|4282|80237	BCL2|CD74|MIF|ELL3	-2.5	ControlvsMild
GO Biological Processes	19	GO:0046635	positive regulation of alpha-beta T cell activation	19_GO:0002376 immune system process	-2.4	6.3	4.3	30284	74	258	4	1.6	0.77	861|1604|3122|10892	RUNX1|CD55|HLA-DRA|MALT1	-1.3	ControlvsMild		GO Biological Processes	19	GO:0040008	regulation of growth	19_GO:0040007 growth	-3.8	2.9	4.6	30284	616	269	16	5.9	1.4	596|694|817|2185|3021|3303|3304|3475|5026|6446|10276|10507|55840|57142|64061|136319	BCL2|BTG1|CAMK2D|PTK2B|H3-3B|HSPA1A|HSPA1B|IFRD1|P2RX5|SGK1|NET1|SEMA4D|EAF2|RTN4|TSPYL2|MTPN	-2.5	ControlvsMild
GO Biological Processes	19	GO:0050772	positive regulation of axonogenesis	19_GO:0032502 developmental process	-2.4	6.3	4.3	30284	74	258	4	1.6	0.77	673|2803|6498|22906	BRAF|GOLGA4|SKIL|TRAK1	-1.3	ControlvsMild		GO Biological Processes	19	GO:0002638	negative regulation of immunoglobulin production	19_GO:0002376 immune system process	-3.8	28	8.9	30284	12	269	3	1.1	0.64	1378|7009|115352	CR1|TMBIM6|FCRL3	-2.4	ControlvsMild
GO Biological Processes	19	GO:0048705	skeletal system morphogenesis	19_GO:0032502 developmental process	-2.4	3.6	3.6	30284	231	258	7	2.7	1	2131|4208|6935|7040|25976|29123|84159	EXT1|MEF2C|ZEB1|TGFB1|TIPARP|ANKRD11|ARID5B	-1.3	ControlvsMild		GO Biological Processes	19	GO:0034163	regulation of toll-like receptor 9 signaling pathway	19_GO:0044419 biological process involved in interspecies interaction between organisms	-3.8	28	8.9	30284	12	269	3	1.1	0.64	3146|57142|115352	HMGB1|RTN4|FCRL3	-2.4	ControlvsMild
GO Biological Processes	19	GO:1903749	positive regulation of establishment of protein localization to mitochondrion	19_GO:0051179 localization	-2.4	9.5	4.8	30284	37	258	3	1.2	0.67	5599|55294|57602	MAPK8|FBXW7|USP36	-1.3	ControlvsMild		GO Biological Processes	19	GO:1903707	negative regulation of hemopoiesis	19_GO:0002376 immune system process	-3.8	6.2	5.6	30284	127	269	7	2.6	0.97	969|972|1378|3146|3659|3718|8651	CD69|CD74|CR1|HMGB1|IRF1|JAK3|SOCS1	-2.4	ControlvsMild
GO Biological Processes	19	GO:0048660	regulation of smooth muscle cell proliferation	19_GO:0050789 regulation of biological process	-2.4	4	3.7	30284	174	258	6	2.3	0.94	4208|7040|7536|8013|10672|27250	MEF2C|TGFB1|SF1|NR4A3|GNA13|PDCD4	-1.3	ControlvsMild		GO Biological Processes	19	GO:0044403	biological process involved in symbiotic interaction	19_GO:0044419 biological process involved in interspecies interaction between organisms	-3.8	4.2	5	30284	267	269	10	3.7	1.2	1378|1380|2597|3303|3304|3326|3329|3725|5478|440400	CR1|CR2|GAPDH|HSPA1A|HSPA1B|HSP90AB1|HSPD1|JUN|PPIA|RNASEK	-2.4	ControlvsMild
GO Biological Processes	19	GO:0019730	antimicrobial humoral response	19_GO:0044419 biological process involved in interspecies interaction between organisms	-2.4	4	3.7	30284	174	258	6	2.3	0.94	3493|3495|3500|3501|3502|3507	IGHA1|IGHD|IGHG1|IGHG2|IGHG3|IGHM	-1.3	ControlvsMild		GO Biological Processes	19	GO:0002686	negative regulation of leukocyte migration	19_GO:0040011 locomotion	-3.8	9.9	6.3	30284	57	269	5	1.9	0.82	969|1265|1843|4282|26228	CD69|CNN2|DUSP1|MIF|STAP1	-2.4	ControlvsMild
GO Biological Processes	19	GO:0045862	positive regulation of proteolysis	19_GO:0048518 positive regulation of biological process	-2.4	3.2	3.5	30284	294	258	8	3.1	1.1	1654|4155|4780|6281|7805|25831|51429|55294	DDX3X|MBP|NFE2L2|S100A10|LAPTM5|HECTD1|SNX9|FBXW7	-1.3	ControlvsMild		GO Biological Processes	19	GO:0050853	B cell receptor signaling pathway	19_GO:0002376 immune system process	-3.8	9.9	6.3	30284	57	269	5	1.9	0.82	596|930|931|974|4792	BCL2|CD19|MS4A1|CD79B|NFKBIA	-2.4	ControlvsMild
GO Biological Processes	19	GO:0035710	CD4-positive, alpha-beta T cell activation	19_GO:0002376 immune system process	-2.4	6.3	4.2	30284	75	258	4	1.6	0.77	673|1880|4063|6775	BRAF|GPR183|LY9|STAT4	-1.3	ControlvsMild		GO Biological Processes	19	GO:1904356	regulation of telomere maintenance via telomere lengthening	19_GO:0050789 regulation of biological process	-3.8	9.9	6.3	30284	57	269	5	1.9	0.82	3181|3320|6950|10575|10728	HNRNPA2B1|HSP90AA1|TCP1|CCT4|PTGES3	-2.4	ControlvsMild
GO Biological Processes	19	GO:0046634	regulation of alpha-beta T cell activation	19_GO:0002376 immune system process	-2.4	4.8	3.9	30284	123	258	5	1.9	0.86	861|1604|3122|3726|10892	RUNX1|CD55|HLA-DRA|JUNB|MALT1	-1.3	ControlvsMild		GO Biological Processes	19	GO:2000058	regulation of ubiquitin-dependent protein catabolic process	19_GO:0050789 regulation of biological process	-3.8	5.2	5.3	30284	172	269	8	3	1	1460|2185|3303|3304|3326|9709|11337|84640	CSNK2B|PTK2B|HSPA1A|HSPA1B|HSP90AB1|HERPUD1|GABARAP|USP38	-2.4	ControlvsMild
GO Biological Processes	19	GO:0000184	nuclear-transcribed mRNA catabolic process, nonsense-mediated decay	19_GO:0048519 negative regulation of biological process	-2.4	9.3	4.7	30284	38	258	3	1.2	0.67	2107|2935|26019	ETF1|GSPT1|UPF2	-1.3	ControlvsMild		GO Biological Processes	19	GO:2000116	regulation of cysteine-type endopeptidase activity	19_GO:0050789 regulation of biological process	-3.8	6.1	5.5	30284	130	269	7	2.6	0.97	317|3146|5698|8767|9451|10049|10550	APAF1|HMGB1|PSMB9|RIPK2|EIF2AK3|DNAJB6|ARL6IP5	-2.4	ControlvsMild
GO Biological Processes	19	GO:0002437	inflammatory response to antigenic stimulus	19_GO:0002376 immune system process	-2.4	9.3	4.7	30284	38	258	3	1.2	0.67	2131|3500|23135	EXT1|IGHG1|KDM6B	-1.3	ControlvsMild		GO Biological Processes	19	GO:0030308	negative regulation of cell growth	19_GO:0040007 growth	-3.8	5.2	5.2	30284	174	269	8	3	1	596|694|3303|3304|3475|55840|57142|64061	BCL2|BTG1|HSPA1A|HSPA1B|IFRD1|EAF2|RTN4|TSPYL2	-2.4	ControlvsMild
GO Biological Processes	19	GO:0010935	regulation of macrophage cytokine production	19_GO:0002376 immune system process	-2.4	9.3	4.7	30284	38	258	3	1.2	0.67	5336|7040|7805	PLCG2|TGFB1|LAPTM5	-1.3	ControlvsMild		GO Biological Processes	19	GO:1903321	negative regulation of protein modification by small protein conjugation or removal	19_GO:0048519 negative regulation of biological process	-3.8	7.3	5.8	30284	92	269	6	2.2	0.9	3301|3303|3304|5478|7128|9532	DNAJA1|HSPA1A|HSPA1B|PPIA|TNFAIP3|BAG2	-2.4	ControlvsMild
GO Biological Processes	19	GO:0050858	negative regulation of antigen receptor-mediated signaling pathway	19_GO:0002376 immune system process	-2.4	9.3	4.7	30284	38	258	3	1.2	0.67	7805|9404|26191	LAPTM5|LPXN|PTPN22	-1.3	ControlvsMild		GO Biological Processes	19	GO:0032273	positive regulation of protein polymerization	19_GO:0048518 positive regulation of biological process	-3.8	7.3	5.8	30284	92	269	6	2.2	0.9	2185|3303|3304|3320|10109|10602	PTK2B|HSPA1A|HSPA1B|HSP90AA1|ARPC2|CDC42EP3	-2.4	ControlvsMild
GO Biological Processes	19	GO:1902905	positive regulation of supramolecular fiber organization	19_GO:0048518 positive regulation of biological process	-2.4	4	3.7	30284	177	258	6	2.3	0.94	673|5581|6281|11034|28984|51429	BRAF|PRKCE|S100A10|DSTN|RGCC|SNX9	-1.2	ControlvsMild		GO Biological Processes	19	GO:0035967	cellular response to topologically incorrect protein	19_GO:0050896 response to stimulus	-3.8	7.3	5.8	30284	92	269	6	2.2	0.9	3303|3309|3329|7009|9451|9709	HSPA1A|HSPA5|HSPD1|TMBIM6|EIF2AK3|HERPUD1	-2.4	ControlvsMild
GO Biological Processes	19	GO:1990778	protein localization to cell periphery	19_GO:0051179 localization	-2.4	3.5	3.5	30284	237	258	7	2.7	1	483|2803|4905|6281|8631|91663|196383	ATP1B3|GOLGA4|NSF|S100A10|SKAP1|MYADM|RILPL2	-1.2	ControlvsMild		GO Biological Processes	19	GO:0043903	regulation of biological process involved in symbiotic interaction	19_GO:0044419 biological process involved in interspecies interaction between organisms	-3.7	9.5	6.2	30284	59	269	5	1.9	0.82	972|3123|3146|4061|8724	CD74|HLA-DRB1|HMGB1|LY6E|SNX3	-2.4	ControlvsMild
GO Biological Processes	19	GO:0045859	regulation of protein kinase activity	19_GO:0050789 regulation of biological process	-2.3	2.9	3.3	30284	369	258	9	3.5	1.1	805|1654|26191|27250|28984|51429|55294|58533|94056	CALM2|DDX3X|PTPN22|PDCD4|RGCC|SNX9|FBXW7|SNX6|SYAP1	-1.2	ControlvsMild		GO Biological Processes	19	GO:0009612	response to mechanical stimulus	19_GO:0050896 response to stimulus	-3.7	4.5	5	30284	223	269	9	3.3	1.1	958|1265|2185|2353|3659|4792|10628|54407|136319	CD40|CNN2|PTK2B|FOS|IRF1|NFKBIA|TXNIP|SLC38A2|MTPN	-2.4	ControlvsMild
GO Biological Processes	19	GO:0032088	negative regulation of NF-kappaB transcription factor activity	19_GO:0050789 regulation of biological process	-2.3	5.9	4.1	30284	79	258	4	1.6	0.77	7187|9908|11124|55914	TRAF3|G3BP2|FAF1|ERBIN	-1.2	ControlvsMild		GO Biological Processes	19	GO:0060333	type II interferon-mediated signaling pathway	19_GO:0044419 biological process involved in interspecies interaction between organisms	-3.7	26	8.5	30284	13	269	3	1.1	0.64	3459|3659|6672	IFNGR1|IRF1|SP100	-2.4	ControlvsMild
GO Biological Processes	19	GO:0043068	positive regulation of programmed cell death	19_GO:0048518 positive regulation of biological process	-2.3	2.4	3.2	30284	586	258	12	4.7	1.3	1654|2908|4208|5599|6421|6498|7040|7805|11124|27250|28984|55294	DDX3X|NR3C1|MEF2C|MAPK8|SFPQ|SKIL|TGFB1|LAPTM5|FAF1|PDCD4|RGCC|FBXW7	-1.2	ControlvsMild		GO Biological Processes	19	GO:0032200	telomere organization	19_GO:0009987 cellular process	-3.7	5.9	5.4	30284	133	269	7	2.6	0.97	3021|3320|3326|5499|6672|8364|10728	H3-3B|HSP90AA1|HSP90AB1|PPP1CA|SP100|H4C3|PTGES3	-2.3	ControlvsMild
GO Biological Processes	19	GO:0018107	peptidyl-threonine phosphorylation	19_GO:0009987 cellular process	-2.3	8.8	4.6	30284	40	258	3	1.2	0.67	1859|5599|51701	DYRK1A|MAPK8|NLK	-1.2	ControlvsMild		GO Biological Processes	19	GO:0072331	signal transduction by p53 class mediator	19_GO:0050896 response to stimulus	-3.7	7.2	5.7	30284	94	269	6	2.2	0.9	1655|3094|4282|6672|54541|80237	DDX5|HINT1|MIF|SP100|DDIT4|ELL3	-2.3	ControlvsMild
GO Biological Processes	19	GO:0017015	regulation of transforming growth factor beta receptor signaling pathway	19_GO:0050896 response to stimulus	-2.3	3.9	3.6	30284	182	258	6	2.3	0.94	753|6498|6935|9839|9958|58533	LDLRAD4|SKIL|ZEB1|ZEB2|USP15|SNX6	-1.2	ControlvsMild		GO Biological Processes	19	GO:0010720	positive regulation of cell development	19_GO:0032502 developmental process	-3.7	3.3	4.6	30284	447	269	13	4.8	1.3	60|596|677|972|1378|2353|3123|3146|3561|8651|8767|10507|80237	ACTB|BCL2|ZFP36L1|CD74|CR1|FOS|HLA-DRB1|HMGB1|IL2RG|SOCS1|RIPK2|SEMA4D|ELL3	-2.3	ControlvsMild
GO Biological Processes	19	GO:0001666	response to hypoxia	19_GO:0050896 response to stimulus	-2.3	3.1	3.4	30284	305	258	8	3.1	1.1	3709|4780|4929|5581|7040|7184|7852|28984	ITPR2|NFE2L2|NR4A2|PRKCE|TGFB1|HSP90B1|CXCR4|RGCC	-1.2	ControlvsMild		GO Biological Processes	19	GO:0071219	cellular response to molecule of bacterial origin	19_GO:0044419 biological process involved in interspecies interaction between organisms	-3.7	4.5	5	30284	226	269	9	3.3	1.1	567|958|2950|3146|4792|7128|8767|26228|81793	B2M|CD40|GSTP1|HMGB1|NFKBIA|TNFAIP3|RIPK2|STAP1|TLR10	-2.3	ControlvsMild
GO Biological Processes	19	GO:0007420	brain development	19_GO:0032502 developmental process	-2.3	2.2	3.1	30284	745	258	14	5.4	1.4	805|2131|2186|4155|4929|6310|6935|7832|7852|8925|23135|23224|57688|157680	CALM2|EXT1|BPTF|MBP|NR4A2|ATXN1|ZEB1|BTG2|CXCR4|HERC1|KDM6B|SYNE2|ZSWIM6|VPS13B	-1.2	ControlvsMild		GO Biological Processes	19	GO:0031667	response to nutrient levels	19_GO:0050896 response to stimulus	-3.7	3.1	4.5	30284	510	269	14	5.2	1.4	317|596|958|1536|2353|3309|3312|4519|7351|9451|11337|54407|81631|91689	APAF1|BCL2|CD40|CYBB|FOS|HSPA5|HSPA8|CYTB|UCP2|EIF2AK3|GABARAP|SLC38A2|MAP1LC3B|SMDT1	-2.3	ControlvsMild
GO Biological Processes	19	GO:1903036	positive regulation of response to wounding	19_GO:0048518 positive regulation of biological process	-2.3	5.8	4	30284	81	258	4	1.6	0.77	673|4780|5581|7852	BRAF|NFE2L2|PRKCE|CXCR4	-1.2	ControlvsMild		GO Biological Processes	19	GO:0001961	positive regulation of cytokine-mediated signaling pathway	19_GO:0048518 positive regulation of biological process	-3.7	9.2	6.1	30284	61	269	5	1.9	0.82	958|972|3303|3304|8767	CD40|CD74|HSPA1A|HSPA1B|RIPK2	-2.3	ControlvsMild
GO Biological Processes	19	GO:0046637	regulation of alpha-beta T cell differentiation	19_GO:0002376 immune system process	-2.3	5.8	4	30284	81	258	4	1.6	0.77	861|3122|3726|10892	RUNX1|HLA-DRA|JUNB|MALT1	-1.2	ControlvsMild		GO Biological Processes	19	GO:1901874	negative regulation of post-translational protein modification	19_GO:0048519 negative regulation of biological process	-3.7	7	5.6	30284	96	269	6	2.2	0.9	3301|3303|3304|5478|7128|9532	DNAJA1|HSPA1A|HSPA1B|PPIA|TNFAIP3|BAG2	-2.3	ControlvsMild
GO Biological Processes	19	GO:0002478	antigen processing and presentation of exogenous peptide antigen	19_GO:0002376 immune system process	-2.3	8.6	4.5	30284	41	258	3	1.2	0.67	3117|3119|3122	HLA-DQA1|HLA-DQB1|HLA-DRA	-1.2	ControlvsMild		GO Biological Processes	19	GO:0006954	inflammatory response	19_GO:0050896 response to stimulus	-3.6	2.9	4.4	30284	577	269	15	5.6	1.4	958|1536|2353|3123|3146|3164|3459|4065|4282|7128|8767|9734|10628|57142|81793	CD40|CYBB|FOS|HLA-DRB1|HMGB1|NR4A1|IFNGR1|LY75|MIF|TNFAIP3|RIPK2|HDAC9|TXNIP|RTN4|TLR10	-2.3	ControlvsMild
GO Biological Processes	19	GO:0014912	negative regulation of smooth muscle cell migration	19_GO:0040011 locomotion	-2.3	8.6	4.5	30284	41	258	3	1.2	0.67	4208|4780|10672	MEF2C|NFE2L2|GNA13	-1.2	ControlvsMild		GO Biological Processes	19	GO:0045621	positive regulation of lymphocyte differentiation	19_GO:0002376 immune system process	-3.6	5.8	5.3	30284	137	269	7	2.6	0.97	60|972|1378|3123|3561|8651|8767	ACTB|CD74|CR1|HLA-DRB1|IL2RG|SOCS1|RIPK2	-2.3	ControlvsMild
GO Biological Processes	19	GO:0051028	mRNA transport	19_GO:0051179 localization	-2.3	4.5	3.7	30284	130	258	5	1.9	0.86	1660|5903|7538|9908|26019	DHX9|RANBP2|ZFP36|G3BP2|UPF2	-1.2	ControlvsMild		GO Biological Processes	19	GO:1905522	negative regulation of macrophage migration	19_GO:0040011 locomotion	-3.6	24	8.2	30284	14	269	3	1.1	0.64	1265|4282|26228	CNN2|MIF|STAP1	-2.3	ControlvsMild
GO Biological Processes	19	GO:0043244	regulation of protein-containing complex disassembly	19_GO:0050789 regulation of biological process	-2.3	4.5	3.7	30284	130	258	5	1.9	0.86	829|2107|2935|9711|11034	CAPZA1|ETF1|GSPT1|RUBCN|DSTN	-1.2	ControlvsMild		GO Biological Processes	19	GO:0032496	response to lipopolysaccharide	19_GO:0044419 biological process involved in interspecies interaction between organisms	-3.6	3.7	4.7	30284	339	269	11	4.1	1.2	567|958|2353|2950|3146|3164|4792|7128|8767|26228|57162	B2M|CD40|FOS|GSTP1|HMGB1|NR4A1|NFKBIA|TNFAIP3|RIPK2|STAP1|PELI1	-2.2	ControlvsMild
GO Biological Processes	19	GO:0070646	protein modification by small protein removal	19_GO:0009987 cellular process	-2.3	4.5	3.7	30284	130	258	5	1.9	0.86	8239|9736|9929|9958|57602	USP9X|USP34|JOSD1|USP15|USP36	-1.2	ControlvsMild		GO Biological Processes	19	GO:0010721	negative regulation of cell development	19_GO:0032502 developmental process	-3.6	4	4.7	30284	285	269	10	3.7	1.2	567|969|972|1378|3146|3475|3659|3718|8651|57142	B2M|CD69|CD74|CR1|HMGB1|IFRD1|IRF1|JAK3|SOCS1|RTN4	-2.2	ControlvsMild
GO Biological Processes	19	GO:1903844	regulation of cellular response to transforming growth factor beta stimulus	19_GO:0050896 response to stimulus	-2.3	3.8	3.5	30284	185	258	6	2.3	0.94	753|6498|6935|9839|9958|58533	LDLRAD4|SKIL|ZEB1|ZEB2|USP15|SNX6	-1.2	ControlvsMild		GO Biological Processes	19	GO:0051607	defense response to virus	19_GO:0044419 biological process involved in interspecies interaction between organisms	-3.6	4	4.7	30284	285	269	10	3.7	1.2	596|958|3459|3659|3669|4599|5094|10346|51251|54541	BCL2|CD40|IFNGR1|IRF1|ISG20|MX1|PCBP2|TRIM22|NT5C3A|DDIT4	-2.2	ControlvsMild
GO Biological Processes	19	GO:0006403	RNA localization	19_GO:0051179 localization	-2.3	3.8	3.5	30284	185	258	6	2.3	0.94	1660|5903|7538|9908|23180|26019	DHX9|RANBP2|ZFP36|G3BP2|RFTN1|UPF2	-1.2	ControlvsMild		GO Biological Processes	19	GO:0042129	regulation of T cell proliferation	19_GO:0002376 immune system process	-3.6	4.9	5	30284	184	269	8	3	1	1378|3123|3146|3659|5880|8767|57162|100133941	CR1|HLA-DRB1|HMGB1|IRF1|RAC2|RIPK2|PELI1|CD24	-2.2	ControlvsMild
GO Biological Processes	19	GO:0046632	alpha-beta T cell differentiation	19_GO:0002376 immune system process	-2.3	5.7	4	30284	82	258	4	1.6	0.77	673|1880|4063|6775	BRAF|GPR183|LY9|STAT4	-1.2	ControlvsMild		GO Biological Processes	19	GO:0043368	positive T cell selection	19_GO:0002376 immune system process	-3.6	13	6.6	30284	35	269	4	1.5	0.74	596|972|3662|6778	BCL2|CD74|IRF4|STAT6	-2.2	ControlvsMild
GO Biological Processes	19	GO:0051495	positive regulation of cytoskeleton organization	19_GO:0048518 positive regulation of biological process	-2.3	3.8	3.5	30284	186	258	6	2.3	0.94	673|5581|6281|11034|28984|51429	BRAF|PRKCE|S100A10|DSTN|RGCC|SNX9	-1.2	ControlvsMild		GO Biological Processes	19	GO:0061081	positive regulation of myeloid leukocyte cytokine production involved in immune response	19_GO:0002376 immune system process	-3.6	13	6.6	30284	35	269	4	1.5	0.74	972|4282|8767|57142	CD74|MIF|RIPK2|RTN4	-2.2	ControlvsMild
GO Biological Processes	19	GO:0099024	plasma membrane invagination	19_GO:0009987 cellular process	-2.3	8.4	4.4	30284	42	258	3	1.2	0.67	1182|9844|51429	CLCN3|ELMO1|SNX9	-1.2	ControlvsMild		GO Biological Processes	19	GO:1902903	regulation of supramolecular fiber organization	19_GO:0050789 regulation of biological process	-3.6	3.4	4.5	30284	402	269	12	4.5	1.3	71|2185|3303|3304|3312|3925|8874|10094|10109|10602|23406|136319	ACTG1|PTK2B|HSPA1A|HSPA1B|HSPA8|STMN1|ARHGEF7|ARPC3|ARPC2|CDC42EP3|COTL1|MTPN	-2.2	ControlvsMild
GO Biological Processes	19	GO:1903115	regulation of actin filament-based movement	19_GO:0050789 regulation of biological process	-2.3	8.4	4.4	30284	42	258	3	1.2	0.67	5142|5144|9839	PDE4B|PDE4D|ZEB2	-1.2	ControlvsMild		GO Biological Processes	19	GO:0070059	intrinsic apoptotic signaling pathway in response to endoplasmic reticulum stress	19_GO:0050896 response to stimulus	-3.5	13	6.5	30284	36	269	4	1.5	0.74	317|596|7009|23645	APAF1|BCL2|TMBIM6|PPP1R15A	-2.2	ControlvsMild
GO Biological Processes	19	GO:1904706	negative regulation of vascular associated smooth muscle cell proliferation	19_GO:0048519 negative regulation of biological process	-2.3	8.4	4.4	30284	42	258	3	1.2	0.67	4208|10672|27250	MEF2C|GNA13|PDCD4	-1.2	ControlvsMild		GO Biological Processes	19	GO:1902624	positive regulation of neutrophil migration	19_GO:0040011 locomotion	-3.5	13	6.5	30284	36	269	4	1.5	0.74	972|4267|5880|57142	CD74|CD99|RAC2|RTN4	-2.2	ControlvsMild
GO Biological Processes	19	GO:0016482	cytosolic transport	19_GO:0051179 localization	-2.3	4.4	3.7	30284	132	258	5	1.9	0.86	3799|7805|25963|55297|58533	KIF5B|LAPTM5|TMEM87A|CCDC91|SNX6	-1.2	ControlvsMild		GO Biological Processes	19	GO:1901797	negative regulation of signal transduction by p53 class mediator	19_GO:0048519 negative regulation of biological process	-3.5	13	6.5	30284	36	269	4	1.5	0.74	596|972|4282|80237	BCL2|CD74|MIF|ELL3	-2.2	ControlvsMild
GO Biological Processes	19	GO:0051168	nuclear export	19_GO:0051179 localization	-2.3	4.4	3.7	30284	132	258	5	1.9	0.86	5903|6310|7040|10892|26019	RANBP2|ATXN1|TGFB1|MALT1|UPF2	-1.2	ControlvsMild		GO Biological Processes	19	GO:0045577	regulation of B cell differentiation	19_GO:0002376 immune system process	-3.5	13	6.5	30284	36	269	4	1.5	0.74	677|1378|3561|115352	ZFP36L1|CR1|IL2RG|FCRL3	-2.2	ControlvsMild
GO Biological Processes	19	GO:0007492	endoderm development	19_GO:0032502 developmental process	-2.3	5.7	3.9	30284	83	258	4	1.6	0.77	1846|2131|2186|7040	DUSP4|EXT1|BPTF|TGFB1	-1.2	ControlvsMild		GO Biological Processes	19	GO:1902745	positive regulation of lamellipodium organization	19_GO:0048518 positive regulation of biological process	-3.5	13	6.5	30284	36	269	4	1.5	0.74	3320|5880|8874|10109	HSP90AA1|RAC2|ARHGEF7|ARPC2	-2.2	ControlvsMild
GO Biological Processes	19	GO:0006913	nucleocytoplasmic transport	19_GO:0051179 localization	-2.2	3.3	3.4	30284	249	258	7	2.7	1	3842|5903|6310|7040|10892|26019|60468	TNPO1|RANBP2|ATXN1|TGFB1|MALT1|UPF2|BACH2	-1.1	ControlvsMild		GO Biological Processes	19	GO:0043410	positive regulation of MAPK cascade	19_GO:0048518 positive regulation of biological process	-3.5	3.2	4.4	30284	464	269	13	4.8	1.3	958|972|2185|3123|3146|4282|4616|5478|8767|10550|10961|115352|100133941	CD40|CD74|PTK2B|HLA-DRB1|HMGB1|MIF|GADD45B|PPIA|RIPK2|ARL6IP5|ERP29|FCRL3|CD24	-2.2	ControlvsMild
GO Biological Processes	19	GO:0050684	regulation of mRNA processing	19_GO:0050789 regulation of biological process	-2.2	4.4	3.7	30284	133	258	5	1.9	0.86	1660|1859|7536|23543|83989	DHX9|DYRK1A|SF1|RBFOX2|ARB2A	-1.1	ControlvsMild		GO Biological Processes	19	GO:0002840	regulation of T cell mediated immune response to tumor cell	19_GO:0002376 immune system process	-3.5	23	7.9	30284	15	269	3	1.1	0.64	3123|3146|3329	HLA-DRB1|HMGB1|HSPD1	-2.2	ControlvsMild
GO Biological Processes	19	GO:1903322	positive regulation of protein modification by small protein conjugation or removal	19_GO:0048518 positive regulation of biological process	-2.2	4.4	3.7	30284	133	258	5	1.9	0.86	1654|7805|10892|26191|55294	DDX3X|LAPTM5|MALT1|PTPN22|FBXW7	-1.1	ControlvsMild		GO Biological Processes	19	GO:0009301	snRNA transcription	19_GO:0009987 cellular process	-3.5	23	7.9	30284	15	269	3	1.1	0.64	10208|22936|80237	USPL1|ELL2|ELL3	-2.2	ControlvsMild
GO Biological Processes	19	GO:0051169	nuclear transport	19_GO:0051179 localization	-2.2	3.3	3.4	30284	250	258	7	2.7	1	3842|5903|6310|7040|10892|26019|60468	TNPO1|RANBP2|ATXN1|TGFB1|MALT1|UPF2|BACH2	-1.1	ControlvsMild		GO Biological Processes	19	GO:0070424	regulation of nucleotide-binding domain, leucine rich repeat containing receptor signaling pathway	19_GO:0044419 biological process involved in interspecies interaction between organisms	-3.5	23	7.9	30284	15	269	3	1.1	0.64	3303|3304|7128	HSPA1A|HSPA1B|TNFAIP3	-2.2	ControlvsMild
GO Biological Processes	19	GO:2000736	regulation of stem cell differentiation	19_GO:0032502 developmental process	-2.2	5.6	3.9	30284	84	258	4	1.6	0.77	4780|7114|7538|8621	NFE2L2|TMSB4X|ZFP36|CDK13	-1.1	ControlvsMild		GO Biological Processes	19	GO:0046598	positive regulation of viral entry into host cell	19_GO:0016032 viral process	-3.5	23	7.9	30284	15	269	3	1.1	0.64	972|3123|3146	CD74|HLA-DRB1|HMGB1	-2.2	ControlvsMild
GO Biological Processes	19	GO:0002062	chondrocyte differentiation	19_GO:0032502 developmental process	-2.2	5.6	3.9	30284	84	258	4	1.6	0.77	861|2131|4208|7040	RUNX1|EXT1|MEF2C|TGFB1	-1.1	ControlvsMild		GO Biological Processes	19	GO:0075294	positive regulation by symbiont of entry into host	19_GO:0044419 biological process involved in interspecies interaction between organisms	-3.5	23	7.9	30284	15	269	3	1.1	0.64	972|3123|3146	CD74|HLA-DRB1|HMGB1	-2.2	ControlvsMild
GO Biological Processes	19	GO:1900026	positive regulation of substrate adhesion-dependent cell spreading	19_GO:0048518 positive regulation of biological process	-2.2	8.2	4.4	30284	43	258	3	1.2	0.67	673|6281|91663	BRAF|S100A10|MYADM	-1.1	ControlvsMild		GO Biological Processes	19	GO:0033365	protein localization to organelle	19_GO:0051179 localization	-3.5	2.6	4.2	30284	794	269	18	6.7	1.5	3009|3301|3308|3309|3312|3320|3329|3638|4792|6672|7128|8364|9709|10049|10628|23645|57142|92241	H1-5|DNAJA1|HSPA4|HSPA5|HSPA8|HSP90AA1|HSPD1|INSIG1|NFKBIA|SP100|TNFAIP3|H4C3|HERPUD1|DNAJB6|TXNIP|PPP1R15A|RTN4|RCSD1	-2.2	ControlvsMild
GO Biological Processes	19	GO:1901875	positive regulation of post-translational protein modification	19_GO:0048518 positive regulation of biological process	-2.2	4.4	3.6	30284	134	258	5	1.9	0.86	1654|7805|10892|26191|55294	DDX3X|LAPTM5|MALT1|PTPN22|FBXW7	-1.1	ControlvsMild		GO Biological Processes	19	GO:0043086	negative regulation of catalytic activity	19_GO:0065007 biological regulation	-3.5	3.6	4.6	30284	346	269	11	4.1	1.2	1378|1843|2597|2950|3301|3315|5478|7009|9532|10049|79661	CR1|DUSP1|GAPDH|GSTP1|DNAJA1|HSPB1|PPIA|TMBIM6|BAG2|DNAJB6|NEIL1	-2.2	ControlvsMild
GO Biological Processes	19	GO:0007041	lysosomal transport	19_GO:0051179 localization	-2.2	4.4	3.6	30284	134	258	5	1.9	0.86	1130|7805|22906|55297|138050	LYST|LAPTM5|TRAK1|CCDC91|HGSNAT	-1.1	ControlvsMild		GO Biological Processes	19	GO:0032653	regulation of interleukin-10 production	19_GO:0032501 multicellular organismal process	-3.5	8.5	5.8	30284	66	269	5	1.9	0.82	3123|3146|3329|3662|3718	HLA-DRB1|HMGB1|HSPD1|IRF4|JAK3	-2.2	ControlvsMild
GO Biological Processes	19	GO:0032680	regulation of tumor necrosis factor production	19_GO:0032501 multicellular organismal process	-2.2	3.7	3.5	30284	191	258	6	2.3	0.94	1535|1660|5336|7040|7538|26191	CYBA|DHX9|PLCG2|TGFB1|ZFP36|PTPN22	-1.1	ControlvsMild		GO Biological Processes	19	GO:0032755	positive regulation of interleukin-6 production	19_GO:0032501 multicellular organismal process	-3.5	6.6	5.4	30284	102	269	6	2.2	0.9	972|3146|3329|3603|5452|8767	CD74|HMGB1|HSPD1|IL16|POU2F2|RIPK2	-2.2	ControlvsMild
GO Biological Processes	19	GO:0016241	regulation of macroautophagy	19_GO:0050789 regulation of biological process	-2.2	3.7	3.5	30284	191	258	6	2.3	0.94	5599|9711|55294|57602|58533|143686	MAPK8|RUBCN|FBXW7|USP36|SNX6|SESN3	-1.1	ControlvsMild		GO Biological Processes	19	GO:0030522	intracellular receptor signaling pathway	19_GO:0050896 response to stimulus	-3.5	4.7	4.9	30284	191	269	8	3	1	1655|3164|3301|4792|6672|7128|8767|10728	DDX5|NR4A1|DNAJA1|NFKBIA|SP100|TNFAIP3|RIPK2|PTGES3	-2.2	ControlvsMild
GO Biological Processes	19	GO:0071364	cellular response to epidermal growth factor stimulus	19_GO:0050896 response to stimulus	-2.2	8	4.3	30284	44	258	3	1.2	0.67	7538|58533|94056	ZFP36|SNX6|SYAP1	-1.1	ControlvsMild		GO Biological Processes	19	GO:0032680	regulation of tumor necrosis factor production	19_GO:0032501 multicellular organismal process	-3.5	4.7	4.9	30284	191	269	8	3	1	1536|2950|3146|3315|3459|4282|7128|8767	CYBB|GSTP1|HMGB1|HSPB1|IFNGR1|MIF|TNFAIP3|RIPK2	-2.2	ControlvsMild
GO Biological Processes	19	GO:0010828	positive regulation of D-glucose transmembrane transport	19_GO:0051179 localization	-2.2	8	4.3	30284	44	258	3	1.2	0.67	673|4780|8013	BRAF|NFE2L2|NR4A3	-1.1	ControlvsMild		GO Biological Processes	19	GO:0050900	leukocyte migration	19_GO:0002376 immune system process	-3.5	4.2	4.7	30284	241	269	9	3.3	1.1	1265|3146|3603|3676|4267|5478|6402|57142|255231	CNN2|HMGB1|IL16|ITGA4|CD99|PPIA|SELL|RTN4|MCOLN2	-2.2	ControlvsMild
GO Biological Processes	19	GO:0097435	supramolecular fiber organization	19_GO:0009987 cellular process	-2.2	2.3	3	30284	608	258	12	4.7	1.3	399|673|2131|7114|7184|7431|8239|9839|9844|10788|11034|441161	RHOH|BRAF|EXT1|TMSB4X|HSP90B1|VIM|USP9X|ZEB2|ELMO1|IQGAP2|DSTN|OOEP	-1.1	ControlvsMild		GO Biological Processes	19	GO:0043269	regulation of monoatomic ion transport	19_GO:0051179 localization	-3.5	3.1	4.4	30284	472	269	13	4.8	1.3	567|596|817|930|931|2185|3603|5026|7009|7351|27075|53827|115352	B2M|BCL2|CAMK2D|CD19|MS4A1|PTK2B|IL16|P2RX5|TMBIM6|UCP2|TSPAN13|FXYD5|FCRL3	-2.1	ControlvsMild
GO Biological Processes	19	GO:0045931	positive regulation of mitotic cell cycle	19_GO:0048518 positive regulation of biological process	-2.2	4.3	3.6	30284	136	258	5	1.9	0.86	1654|7040|28984|50484|55904	DDX3X|TGFB1|RGCC|RRM2B|KMT2E	-1.1	ControlvsMild		GO Biological Processes	19	GO:0050921	positive regulation of chemotaxis	19_GO:0040011 locomotion	-3.5	5.4	5	30284	146	269	7	2.6	0.97	972|2185|3146|3315|3603|5880|63940	CD74|PTK2B|HMGB1|HSPB1|IL16|RAC2|GPSM3	-2.1	ControlvsMild
GO Biological Processes	19	GO:0045446	endothelial cell differentiation	19_GO:0032502 developmental process	-2.2	5.5	3.8	30284	86	258	4	1.6	0.77	5144|7852|23135|91663	PDE4D|CXCR4|KDM6B|MYADM	-1.1	ControlvsMild		GO Biological Processes	19	GO:0060760	positive regulation of response to cytokine stimulus	19_GO:0048518 positive regulation of biological process	-3.5	8.3	5.7	30284	68	269	5	1.9	0.82	958|972|3303|3304|8767	CD40|CD74|HSPA1A|HSPA1B|RIPK2	-2.1	ControlvsMild
GO Biological Processes	19	GO:0072384	organelle transport along microtubule	19_GO:0051179 localization	-2.2	5.5	3.8	30284	86	258	4	1.6	0.77	3799|22906|23224|118426	KIF5B|TRAK1|SYNE2|BORCS5	-1.1	ControlvsMild		GO Biological Processes	19	GO:1902229	regulation of intrinsic apoptotic signaling pathway in response to DNA damage	19_GO:0050896 response to stimulus	-3.5	12	6.3	30284	38	269	4	1.5	0.74	596|972|4282|80237	BCL2|CD74|MIF|ELL3	-2.1	ControlvsMild
GO Biological Processes	19	GO:0050871	positive regulation of B cell activation	19_GO:0002376 immune system process	-2.2	5.5	3.8	30284	86	258	4	1.6	0.77	1880|4208|7040|115650	GPR183|MEF2C|TGFB1|TNFRSF13C	-1.1	ControlvsMild		GO Biological Processes	19	GO:0043372	positive regulation of CD4-positive, alpha-beta T cell differentiation	19_GO:0002376 immune system process	-3.5	12	6.3	30284	38	269	4	1.5	0.74	3123|3561|8651|8767	HLA-DRB1|IL2RG|SOCS1|RIPK2	-2.1	ControlvsMild
GO Biological Processes	19	GO:0006109	regulation of carbohydrate metabolic process	19_GO:0050789 regulation of biological process	-2.2	3.6	3.4	30284	193	258	6	2.3	0.94	2908|4790|5581|5903|7040|80183	NR3C1|NFKB1|PRKCE|RANBP2|TGFB1|RUBCNL	-1.1	ControlvsMild		GO Biological Processes	19	GO:0002903	negative regulation of B cell apoptotic process	19_GO:0048519 negative regulation of biological process	-3.4	21	7.6	30284	16	269	3	1.1	0.64	596|972|4282	BCL2|CD74|MIF	-2.1	ControlvsMild
GO Biological Processes	19	GO:0043523	regulation of neuron apoptotic process	19_GO:0050789 regulation of biological process	-2.2	3.2	3.3	30284	255	258	7	2.7	1	673|2908|4208|4929|7832|55294|58533	BRAF|NR3C1|MEF2C|NR4A2|BTG2|FBXW7|SNX6	-1.1	ControlvsMild		GO Biological Processes	19	GO:1900034	regulation of cellular response to heat	19_GO:0050896 response to stimulus	-3.4	21	7.6	30284	16	269	3	1.1	0.64	3337|10049|26973	DNAJB1|DNAJB6|CHORDC1	-2.1	ControlvsMild
GO Biological Processes	19	GO:0070661	leukocyte proliferation	19_GO:0009987 cellular process	-2.2	4.3	3.6	30284	137	258	5	1.9	0.86	973|3726|4208|7040|10892	CD79A|JUNB|MEF2C|TGFB1|MALT1	-1.1	ControlvsMild		GO Biological Processes	19	GO:0002285	lymphocyte activation involved in immune response	19_GO:0002376 immune system process	-3.4	5.4	5	30284	147	269	7	2.6	0.97	930|972|2185|3146|3329|3662|6778	CD19|CD74|PTK2B|HMGB1|HSPD1|IRF4|STAT6	-2.1	ControlvsMild
GO Biological Processes	19	GO:0080135	regulation of cellular response to stress	19_GO:0050896 response to stimulus	-2.2	2.4	3.1	30284	535	258	11	4.3	1.3	673|1660|1719|1859|4780|6498|7178|9958|55294|135112|441161	BRAF|DHX9|DHFR|DYRK1A|NFE2L2|SKIL|TPT1|USP15|FBXW7|NCOA7|OOEP	-1.1	ControlvsMild		GO Biological Processes	19	GO:0032642	regulation of chemokine production	19_GO:0032501 multicellular organismal process	-3.4	6.4	5.3	30284	105	269	6	2.2	0.9	972|2950|3146|4282|8767|255231	CD74|GSTP1|HMGB1|MIF|RIPK2|MCOLN2	-2.1	ControlvsMild
GO Biological Processes	19	GO:0060443	mammary gland morphogenesis	19_GO:0032502 developmental process	-2.2	7.8	4.2	30284	45	258	3	1.2	0.67	2908|4790|7040	NR3C1|NFKB1|TGFB1	-1.1	ControlvsMild		GO Biological Processes	19	GO:0051091	positive regulation of DNA-binding transcription factor activity	19_GO:0050789 regulation of biological process	-3.4	4.6	4.8	30284	195	269	8	3	1	3303|3304|5478|6672|7188|8767|10346|136319	HSPA1A|HSPA1B|PPIA|SP100|TRAF5|RIPK2|TRIM22|MTPN	-2.1	ControlvsMild
GO Biological Processes	19	GO:1902107	positive regulation of leukocyte differentiation	19_GO:0002376 immune system process	-2.2	3.6	3.4	30284	195	258	6	2.3	0.94	399|861|3122|7040|10892|22890	RHOH|RUNX1|HLA-DRA|TGFB1|MALT1|ZBTB1	-1.1	ControlvsMild		GO Biological Processes	19	GO:0010950	positive regulation of endopeptidase activity	19_GO:0048518 positive regulation of biological process	-3.4	6.4	5.2	30284	106	269	6	2.2	0.9	317|1378|3146|8767|9451|10550	APAF1|CR1|HMGB1|RIPK2|EIF2AK3|ARL6IP5	-2.1	ControlvsMild
GO Biological Processes	19	GO:1903708	positive regulation of hemopoiesis	19_GO:0002376 immune system process	-2.2	3.6	3.4	30284	195	258	6	2.3	0.94	399|861|3122|7040|10892|22890	RHOH|RUNX1|HLA-DRA|TGFB1|MALT1|ZBTB1	-1.1	ControlvsMild		GO Biological Processes	19	GO:1903555	regulation of tumor necrosis factor superfamily cytokine production	19_GO:0032501 multicellular organismal process	-3.4	4.6	4.8	30284	196	269	8	3	1	1536|2950|3146|3315|3459|4282|7128|8767	CYBB|GSTP1|HMGB1|HSPB1|IFNGR1|MIF|TNFAIP3|RIPK2	-2.1	ControlvsMild
GO Biological Processes	19	GO:0030162	regulation of proteolysis	19_GO:0050789 regulation of biological process	-2.2	2.4	3	30284	538	258	11	4.3	1.3	861|1654|4155|4780|6281|7187|7805|8239|25831|51429|55294	RUNX1|DDX3X|MBP|NFE2L2|S100A10|TRAF3|LAPTM5|USP9X|HECTD1|SNX9|FBXW7	-1.1	ControlvsMild		GO Biological Processes	19	GO:0032872	regulation of stress-activated MAPK cascade	19_GO:0050896 response to stimulus	-3.4	12	6.2	30284	39	269	4	1.5	0.74	2950|5478|8767|10550	GSTP1|PPIA|RIPK2|ARL6IP5	-2.1	ControlvsMild
GO Biological Processes	19	GO:1903555	regulation of tumor necrosis factor superfamily cytokine production	19_GO:0032501 multicellular organismal process	-2.2	3.6	3.4	30284	196	258	6	2.3	0.94	1535|1660|5336|7040|7538|26191	CYBA|DHX9|PLCG2|TGFB1|ZFP36|PTPN22	-1.1	ControlvsMild		GO Biological Processes	19	GO:0070229	negative regulation of lymphocyte apoptotic process	19_GO:0048519 negative regulation of biological process	-3.4	12	6.2	30284	39	269	4	1.5	0.74	596|972|3718|4282	BCL2|CD74|JAK3|MIF	-2.1	ControlvsMild
GO Biological Processes	19	GO:0007264	small GTPase-mediated signal transduction	19_GO:0050896 response to stimulus	-2.2	3.2	3.3	30284	258	258	7	2.7	1	399|2782|9771|9844|9855|9908|10672	RHOH|GNB1|RAPGEF5|ELMO1|FARP2|G3BP2|GNA13	-1.1	ControlvsMild		GO Biological Processes	19	GO:0097435	supramolecular fiber organization	19_GO:0009987 cellular process	-3.4	2.8	4.2	30284	608	269	15	5.6	1.4	71|567|596|1265|2185|3326|3925|5033|5880|7170|10049|10094|10095|10109|65108	ACTG1|B2M|BCL2|CNN2|PTK2B|HSP90AB1|STMN1|P4HA1|RAC2|TPM3|DNAJB6|ARPC3|ARPC1B|ARPC2|MARCKSL1	-2.1	ControlvsMild
GO Biological Processes	19	GO:0042742	defense response to bacterium	19_GO:0044419 biological process involved in interspecies interaction between organisms	-2.2	2.9	3.2	30284	324	258	8	3.1	1.1	1130|3493|3495|3500|3501|3502|3507|4790	LYST|IGHA1|IGHD|IGHG1|IGHG2|IGHG3|IGHM|NFKB1	-1.1	ControlvsMild		GO Biological Processes	19	GO:0045639	positive regulation of myeloid cell differentiation	19_GO:0002376 immune system process	-3.4	6.3	5.2	30284	107	269	6	2.2	0.9	677|972|2353|3123|3303|3304	ZFP36L1|CD74|FOS|HLA-DRB1|HSPA1A|HSPA1B	-2.1	ControlvsMild
GO Biological Processes	19	GO:0009615	response to virus	19_GO:0044419 biological process involved in interspecies interaction between organisms	-2.2	2.7	3.1	30284	394	258	9	3.5	1.1	1130|1654|2131|4790|7040|7178|7187|7852|9188	LYST|DDX3X|EXT1|NFKB1|TGFB1|TPT1|TRAF3|CXCR4|DDX21	-1.1	ControlvsMild		GO Biological Processes	19	GO:0051701	biological process involved in interaction with host	19_GO:0044419 biological process involved in interspecies interaction between organisms	-3.4	5.2	4.9	30284	151	269	7	2.6	0.97	1378|1380|3303|3304|3326|5478|440400	CR1|CR2|HSPA1A|HSPA1B|HSP90AB1|PPIA|RNASEK	-2.1	ControlvsMild
GO Biological Processes	19	GO:0002064	epithelial cell development	19_GO:0032502 developmental process	-2.2	3.6	3.4	30284	197	258	6	2.3	0.94	5144|7040|7431|7852|91663|196383	PDE4D|TGFB1|VIM|CXCR4|MYADM|RILPL2	-1.1	ControlvsMild		GO Biological Processes	19	GO:0035872	nucleotide-binding domain, leucine rich repeat containing receptor signaling pathway	19_GO:0044419 biological process involved in interspecies interaction between organisms	-3.4	20	7.4	30284	17	269	3	1.1	0.64	4792|7128|8767	NFKBIA|TNFAIP3|RIPK2	-2.1	ControlvsMild
GO Biological Processes	19	GO:0009791	post-embryonic development	19_GO:0032502 developmental process	-2.1	5.3	3.7	30284	89	258	4	1.6	0.77	4929|7543|25976|84159	NR4A2|ZFX|TIPARP|ARID5B	-1.1	ControlvsMild		GO Biological Processes	19	GO:0006693	prostaglandin metabolic process	19_GO:0009987 cellular process	-3.4	11	6.1	30284	40	269	4	1.5	0.74	972|2950|4282|10728	CD74|GSTP1|MIF|PTGES3	-2	ControlvsMild
GO Biological Processes	19	GO:0098586	cellular response to virus	19_GO:0044419 biological process involved in interspecies interaction between organisms	-2.1	5.3	3.7	30284	89	258	4	1.6	0.77	1654|2131|4790|7040	DDX3X|EXT1|NFKB1|TGFB1	-1.1	ControlvsMild		GO Biological Processes	19	GO:0006636	unsaturated fatty acid biosynthetic process	19_GO:0009987 cellular process	-3.4	11	6.1	30284	40	269	4	1.5	0.74	972|4282|10728|60481	CD74|MIF|PTGES3|ELOVL5	-2	ControlvsMild
GO Biological Processes	19	GO:0072659	protein localization to plasma membrane	19_GO:0051179 localization	-2.1	3.6	3.3	30284	198	258	6	2.3	0.94	483|2803|4905|6281|8631|196383	ATP1B3|GOLGA4|NSF|S100A10|SKAP1|RILPL2	-1.1	ControlvsMild		GO Biological Processes	19	GO:0030099	myeloid cell differentiation	19_GO:0032502 developmental process	-3.4	3.7	4.5	30284	305	269	10	3.7	1.2	292|2353|3123|3662|3930|5026|5880|7351|8651|10320	SLC25A5|FOS|HLA-DRB1|IRF4|LBR|P2RX5|RAC2|UCP2|SOCS1|IKZF1	-2	ControlvsMild
GO Biological Processes	19	GO:0043549	regulation of kinase activity	19_GO:0050789 regulation of biological process	-2.1	2.7	3.1	30284	397	258	9	3.5	1.1	805|1654|26191|27250|28984|51429|55294|58533|94056	CALM2|DDX3X|PTPN22|PDCD4|RGCC|SNX9|FBXW7|SNX6|SYAP1	-1.1	ControlvsMild		GO Biological Processes	19	GO:0002429	immune response-activating cell surface receptor signaling pathway	19_GO:0002376 immune system process	-3.4	4	4.6	30284	251	269	9	3.3	1.1	596|930|931|974|1378|1380|3123|4792|8767	BCL2|CD19|MS4A1|CD79B|CR1|CR2|HLA-DRB1|NFKBIA|RIPK2	-2	ControlvsMild
GO Biological Processes	19	GO:0032508	DNA duplex unwinding	19_GO:0009987 cellular process	-2.1	5.2	3.7	30284	90	258	4	1.6	0.77	1105|1654|1660|10973	CHD1|DDX3X|DHX9|ASCC3	-1.1	ControlvsMild		GO Biological Processes	19	GO:0002706	regulation of lymphocyte mediated immunity	19_GO:0002376 immune system process	-3.4	4.5	4.7	30284	200	269	8	3	1	567|958|1378|1380|3123|3146|3329|6778	B2M|CD40|CR1|CR2|HLA-DRB1|HMGB1|HSPD1|STAT6	-2	ControlvsMild
GO Biological Processes	19	GO:0048634	regulation of muscle organ development	19_GO:0032502 developmental process	-2.1	7.5	4.1	30284	47	258	3	1.2	0.67	4208|7040|51460	MEF2C|TGFB1|SFMBT1	-1.1	ControlvsMild		GO Biological Processes	19	GO:0032760	positive regulation of tumor necrosis factor production	19_GO:0032501 multicellular organismal process	-3.3	6.1	5.1	30284	110	269	6	2.2	0.9	1536|3146|3315|3459|4282|8767	CYBB|HMGB1|HSPB1|IFNGR1|MIF|RIPK2	-2	ControlvsMild
GO Biological Processes	19	GO:0030279	negative regulation of ossification	19_GO:0048519 negative regulation of biological process	-2.1	7.5	4.1	30284	47	258	3	1.2	0.67	4208|5552|7040	MEF2C|SRGN|TGFB1	-1.1	ControlvsMild		GO Biological Processes	19	GO:0070302	regulation of stress-activated protein kinase signaling cascade	19_GO:0050896 response to stimulus	-3.3	11	6.1	30284	41	269	4	1.5	0.74	2950|5478|8767|10550	GSTP1|PPIA|RIPK2|ARL6IP5	-2	ControlvsMild
GO Biological Processes	19	GO:1903426	regulation of reactive oxygen species biosynthetic process	19_GO:0050789 regulation of biological process	-2.1	7.5	4.1	30284	47	258	3	1.2	0.67	1182|1535|5336	CLCN3|CYBA|PLCG2	-1.1	ControlvsMild		GO Biological Processes	19	GO:0006692	prostanoid metabolic process	19_GO:0009987 cellular process	-3.3	11	6.1	30284	41	269	4	1.5	0.74	972|2950|4282|10728	CD74|GSTP1|MIF|PTGES3	-2	ControlvsMild
GO Biological Processes	19	GO:0030890	positive regulation of B cell proliferation	19_GO:0002376 immune system process	-2.1	7.5	4.1	30284	47	258	3	1.2	0.67	1880|4208|115650	GPR183|MEF2C|TNFRSF13C	-1.1	ControlvsMild		GO Biological Processes	19	GO:0030100	regulation of endocytosis	19_GO:0051179 localization	-3.3	3.6	4.4	30284	309	269	10	3.7	1.2	60|71|567|1265|3146|3561|8527|8724|10094|26228	ACTB|ACTG1|B2M|CNN2|HMGB1|IL2RG|DGKD|SNX3|ARPC3|STAP1	-2	ControlvsMild
GO Biological Processes	19	GO:0035249	synaptic transmission, glutamatergic	19_GO:0050789 regulation of biological process	-2.1	7.5	4.1	30284	47	258	3	1.2	0.67	1182|2131|2908	CLCN3|EXT1|NR3C1	-1.1	ControlvsMild		GO Biological Processes	19	GO:0032722	positive regulation of chemokine production	19_GO:0032501 multicellular organismal process	-3.3	7.7	5.4	30284	73	269	5	1.9	0.82	972|3146|4282|8767|255231	CD74|HMGB1|MIF|RIPK2|MCOLN2	-2	ControlvsMild
GO Biological Processes	19	GO:0002224	toll-like receptor signaling pathway	19_GO:0044419 biological process involved in interspecies interaction between organisms	-2.1	7.5	4.1	30284	47	258	3	1.2	0.67	5336|5581|7187	PLCG2|PRKCE|TRAF3	-1.1	ControlvsMild		GO Biological Processes	19	GO:1904062	regulation of monoatomic cation transmembrane transport	19_GO:0051179 localization	-3.3	3.6	4.4	30284	311	269	10	3.7	1.2	596|817|930|931|2185|5026|7009|7351|27075|53827	BCL2|CAMK2D|CD19|MS4A1|PTK2B|P2RX5|TMBIM6|UCP2|TSPAN13|FXYD5	-2	ControlvsMild
GO Biological Processes	19	GO:2000516	positive regulation of CD4-positive, alpha-beta T cell activation	19_GO:0002376 immune system process	-2.1	7.5	4.1	30284	47	258	3	1.2	0.67	1604|3122|10892	CD55|HLA-DRA|MALT1	-1.1	ControlvsMild		GO Biological Processes	19	GO:0045859	regulation of protein kinase activity	19_GO:0050789 regulation of biological process	-3.3	3.4	4.3	30284	369	269	11	4.1	1.2	60|896|1843|2185|2950|3301|3315|5478|10961|64061|100133941	ACTB|CCND3|DUSP1|PTK2B|GSTP1|DNAJA1|HSPB1|PPIA|ERP29|TSPYL2|CD24	-2	ControlvsMild
GO Biological Processes	19	GO:0090092	regulation of transmembrane receptor protein serine/threonine kinase signaling pathway	19_GO:0050896 response to stimulus	-2.1	2.9	3.1	30284	329	258	8	3.1	1.1	753|6498|6935|7040|9839|9958|55768|58533	LDLRAD4|SKIL|ZEB1|TGFB1|ZEB2|USP15|NGLY1|SNX6	-1.1	ControlvsMild		GO Biological Processes	19	GO:0034314	Arp2/3 complex-mediated actin nucleation	19_GO:0009987 cellular process	-3.3	19	7.1	30284	18	269	3	1.1	0.64	10094|10095|10109	ARPC3|ARPC1B|ARPC2	-2	ControlvsMild
GO Biological Processes	19	GO:0002706	regulation of lymphocyte mediated immunity	19_GO:0002376 immune system process	-2.1	3.5	3.3	30284	200	258	6	2.3	0.94	1604|3106|3122|7040|10892|22890	CD55|HLA-B|HLA-DRA|TGFB1|MALT1|ZBTB1	-1.1	ControlvsMild		GO Biological Processes	19	GO:0071260	cellular response to mechanical stimulus	19_GO:0050896 response to stimulus	-3.3	7.6	5.4	30284	74	269	5	1.9	0.82	958|1265|3659|54407|136319	CD40|CNN2|IRF1|SLC38A2|MTPN	-2	ControlvsMild
GO Biological Processes	19	GO:0072657	protein localization to membrane	19_GO:0051179 localization	-2.1	2.5	3	30284	472	258	10	3.9	1.2	483|673|2803|4905|6281|8631|23180|79720|91663|196383	ATP1B3|BRAF|GOLGA4|NSF|S100A10|SKAP1|RFTN1|VPS37B|MYADM|RILPL2	-1.1	ControlvsMild		GO Biological Processes	19	GO:0046635	positive regulation of alpha-beta T cell activation	19_GO:0002376 immune system process	-3.3	7.6	5.4	30284	74	269	5	1.9	0.82	3123|3561|8651|8767|10808	HLA-DRB1|IL2RG|SOCS1|RIPK2|HSPH1	-2	ControlvsMild
GO Biological Processes	19	GO:0060627	regulation of vesicle-mediated transport	19_GO:0051179 localization	-2.1	2.4	3	30284	547	258	11	4.3	1.3	673|1535|4289|4905|5336|6281|7040|9711|9846|51429|114781	BRAF|CYBA|MKLN1|NSF|PLCG2|S100A10|TGFB1|RUBCN|GAB2|SNX9|BTBD9	-1.1	ControlvsMild		GO Biological Processes	19	GO:0031960	response to corticosteroid	19_GO:0050896 response to stimulus	-3.3	5	4.8	30284	157	269	7	2.6	0.97	596|677|1536|2353|6446|7351|54541	BCL2|ZFP36L1|CYBB|FOS|SGK1|UCP2|DDIT4	-2	ControlvsMild
GO Biological Processes	19	GO:0031396	regulation of protein ubiquitination	19_GO:0050789 regulation of biological process	-2.1	3.5	3.3	30284	201	258	6	2.3	0.94	1654|5581|7805|10892|26191|55294	DDX3X|PRKCE|LAPTM5|MALT1|PTPN22|FBXW7	-1.1	ControlvsMild		GO Biological Processes	19	GO:0009166	nucleotide catabolic process	19_GO:0009987 cellular process	-3.3	6	5	30284	113	269	6	2.2	0.9	2597|3094|7167|7351|11163|79661	GAPDH|HINT1|TPI1|UCP2|NUDT4|NEIL1	-2	ControlvsMild
GO Biological Processes	19	GO:0050770	regulation of axonogenesis	19_GO:0032502 developmental process	-2.1	4.1	3.4	30284	143	258	5	1.9	0.86	673|2803|6498|22906|26037	BRAF|GOLGA4|SKIL|TRAK1|SIPA1L1	-1.1	ControlvsMild		GO Biological Processes	19	GO:0051881	regulation of mitochondrial membrane potential	19_GO:0065007 biological regulation	-3.3	7.5	5.3	30284	75	269	5	1.9	0.82	596|1192|7314|7351|10550	BCL2|CLIC1|UBB|UCP2|ARL6IP5	-2	ControlvsMild
GO Biological Processes	19	GO:0051347	positive regulation of transferase activity	19_GO:0065007 biological regulation	-2.1	3.1	3.2	30284	264	258	7	2.7	1	805|1622|1654|28984|51429|55294|94056	CALM2|DBI|DDX3X|RGCC|SNX9|FBXW7|SYAP1	-1.1	ControlvsMild		GO Biological Processes	19	GO:0032206	positive regulation of telomere maintenance	19_GO:0048518 positive regulation of biological process	-3.3	7.5	5.3	30284	75	269	5	1.9	0.82	3181|3320|6950|10575|10728	HNRNPA2B1|HSP90AA1|TCP1|CCT4|PTGES3	-2	ControlvsMild
GO Biological Processes	19	GO:0000902	cell morphogenesis	19_GO:0032502 developmental process	-2.1	2.2	2.9	30284	706	258	13	5	1.4	214|2131|3799|4208|4929|6760|7040|7204|8239|9448|10365|22906|196383	ALCAM|EXT1|KIF5B|MEF2C|NR4A2|SS18|TGFB1|TRIO|USP9X|MAP4K4|KLF2|TRAK1|RILPL2	-1	ControlvsMild		GO Biological Processes	19	GO:0035710	CD4-positive, alpha-beta T cell activation	19_GO:0002376 immune system process	-3.3	7.5	5.3	30284	75	269	5	1.9	0.82	3146|3561|3662|6778|8767	HMGB1|IL2RG|IRF4|STAT6|RIPK2	-2	ControlvsMild
GO Biological Processes	19	GO:0032881	regulation of polysaccharide metabolic process	19_GO:0050789 regulation of biological process	-2.1	7.3	4.1	30284	48	258	3	1.2	0.67	4790|7040|80183	NFKB1|TGFB1|RUBCNL	-1	ControlvsMild		GO Biological Processes	19	GO:0071496	cellular response to external stimulus	19_GO:0050896 response to stimulus	-3.3	7.5	5.3	30284	75	269	5	1.9	0.82	958|1265|3659|54407|136319	CD40|CNN2|IRF1|SLC38A2|MTPN	-2	ControlvsMild
GO Biological Processes	19	GO:1902175	regulation of oxidative stress-induced intrinsic apoptotic signaling pathway	19_GO:0050896 response to stimulus	-2.1	7.3	4.1	30284	48	258	3	1.2	0.67	4780|6421|55294	NFE2L2|SFPQ|FBXW7	-1	ControlvsMild		GO Biological Processes	19	GO:1903557	positive regulation of tumor necrosis factor superfamily cytokine production	19_GO:0032501 multicellular organismal process	-3.3	5.9	5	30284	114	269	6	2.2	0.9	1536|3146|3315|3459|4282|8767	CYBB|HMGB1|HSPB1|IFNGR1|MIF|RIPK2	-2	ControlvsMild
GO Biological Processes	19	GO:0010634	positive regulation of epithelial cell migration	19_GO:0040011 locomotion	-2.1	7.3	4.1	30284	48	258	3	1.2	0.67	5336|5581|9448	PLCG2|PRKCE|MAP4K4	-1	ControlvsMild		GO Biological Processes	19	GO:0050851	antigen receptor-mediated signaling pathway	19_GO:0002376 immune system process	-3.2	5	4.7	30284	159	269	7	2.6	0.97	596|930|931|974|3123|4792|8767	BCL2|CD19|MS4A1|CD79B|HLA-DRB1|NFKBIA|RIPK2	-2	ControlvsMild
GO Biological Processes	19	GO:0071985	multivesicular body sorting pathway	19_GO:0051179 localization	-2.1	7.3	4.1	30284	48	258	3	1.2	0.67	1130|9711|79720	LYST|RUBCN|VPS37B	-1	ControlvsMild		GO Biological Processes	19	GO:0010952	positive regulation of peptidase activity	19_GO:0048518 positive regulation of biological process	-3.2	5.9	5	30284	115	269	6	2.2	0.9	317|1378|3146|8767|9451|10550	APAF1|CR1|HMGB1|RIPK2|EIF2AK3|ARL6IP5	-1.9	ControlvsMild
GO Biological Processes	19	GO:2000628	regulation of miRNA metabolic process	19_GO:0050789 regulation of biological process	-2.1	5.1	3.7	30284	92	258	4	1.6	0.77	2908|4790|7040|7503	NR3C1|NFKB1|TGFB1|XIST	-1	ControlvsMild		GO Biological Processes	19	GO:0062208	positive regulation of pattern recognition receptor signaling pathway	19_GO:0044419 biological process involved in interspecies interaction between organisms	-3.2	7.4	5.3	30284	76	269	5	1.9	0.82	3146|3303|3304|57142|57162	HMGB1|HSPA1A|HSPA1B|RTN4|PELI1	-1.9	ControlvsMild
GO Biological Processes	19	GO:1904063	negative regulation of cation transmembrane transport	19_GO:0051179 localization	-2.1	5.1	3.7	30284	92	258	4	1.6	0.77	805|5581|7040|10681	CALM2|PRKCE|TGFB1|GNB5	-1	ControlvsMild		GO Biological Processes	19	GO:0032481	positive regulation of type I interferon production	19_GO:0032501 multicellular organismal process	-3.2	7.4	5.3	30284	76	269	5	1.9	0.82	2597|3320|3329|3659|8767	GAPDH|HSP90AA1|HSPD1|IRF1|RIPK2	-1.9	ControlvsMild
GO Biological Processes	19	GO:0001649	osteoblast differentiation	19_GO:0032502 developmental process	-2.1	4	3.4	30284	146	258	5	1.9	0.86	1660|3726|3727|4208|9188	DHX9|JUNB|JUND|MEF2C|DDX21	-1	ControlvsMild		GO Biological Processes	19	GO:0009651	response to salt stress	19_GO:0050896 response to stimulus	-3.2	18	6.9	30284	19	269	3	1.1	0.64	677|2185|3320	ZFP36L1|PTK2B|HSP90AA1	-1.9	ControlvsMild
GO Biological Processes	19	GO:0032660	regulation of interleukin-17 production	19_GO:0032501 multicellular organismal process	-2.1	7.2	4	30284	49	258	3	1.2	0.67	4063|7040|23180	LY9|TGFB1|RFTN1	-1	ControlvsMild		GO Biological Processes	19	GO:0010968	regulation of microtubule nucleation	19_GO:0050789 regulation of biological process	-3.2	18	6.9	30284	19	269	3	1.1	0.64	3303|3304|8874	HSPA1A|HSPA1B|ARHGEF7	-1.9	ControlvsMild
GO Biological Processes	19	GO:0010324	membrane invagination	19_GO:0009987 cellular process	-2.1	7.2	4	30284	49	258	3	1.2	0.67	1182|9844|51429	CLCN3|ELMO1|SNX9	-1	ControlvsMild		GO Biological Processes	19	GO:0002573	myeloid leukocyte differentiation	19_GO:0032502 developmental process	-3.2	4.9	4.7	30284	161	269	7	2.6	0.97	2353|3123|3662|3930|5026|7351|8651	FOS|HLA-DRB1|IRF4|LBR|P2RX5|UCP2|SOCS1	-1.9	ControlvsMild
GO Biological Processes	19	GO:0033628	regulation of cell adhesion mediated by integrin	19_GO:0050789 regulation of biological process	-2.1	7.2	4	30284	49	258	3	1.2	0.67	5140|8631|9404	PDE3B|SKAP1|LPXN	-1	ControlvsMild		GO Biological Processes	19	GO:0007006	mitochondrial membrane organization	19_GO:0009987 cellular process	-3.2	5.8	4.9	30284	117	269	6	2.2	0.9	292|596|3303|3308|3320|152926	SLC25A5|BCL2|HSPA1A|HSPA4|HSP90AA1|PPM1K	-1.9	ControlvsMild
GO Biological Processes	19	GO:0070849	response to epidermal growth factor	19_GO:0050896 response to stimulus	-2.1	7.2	4	30284	49	258	3	1.2	0.67	7538|58533|94056	ZFP36|SNX6|SYAP1	-1	ControlvsMild		GO Biological Processes	19	GO:0031400	negative regulation of protein modification process	19_GO:0048519 negative regulation of biological process	-3.2	3.5	4.3	30284	321	269	10	3.7	1.2	1843|2950|3301|3303|3304|3315|5478|7128|8651|9532	DUSP1|GSTP1|DNAJA1|HSPA1A|HSPA1B|HSPB1|PPIA|TNFAIP3|SOCS1|BAG2	-1.9	ControlvsMild
GO Biological Processes	19	GO:0071470	cellular response to osmotic stress	19_GO:0050896 response to stimulus	-2.1	7.2	4	30284	49	258	3	1.2	0.67	1654|10725|51701	DDX3X|NFAT5|NLK	-1	ControlvsMild		GO Biological Processes	19	GO:0071222	cellular response to lipopolysaccharide	19_GO:0044419 biological process involved in interspecies interaction between organisms	-3.2	4.2	4.5	30284	212	269	8	3	1	567|958|2950|3146|4792|7128|8767|26228	B2M|CD40|GSTP1|HMGB1|NFKBIA|TNFAIP3|RIPK2|STAP1	-1.9	ControlvsMild
GO Biological Processes	19	GO:0042093	T-helper cell differentiation	19_GO:0002376 immune system process	-2.1	7.2	4	30284	49	258	3	1.2	0.67	1880|4063|6775	GPR183|LY9|STAT4	-1	ControlvsMild		GO Biological Processes	19	GO:0050777	negative regulation of immune response	19_GO:0002376 immune system process	-3.2	4.2	4.5	30284	214	269	8	3	1	969|1378|1380|3123|3718|6778|7128|84640	CD69|CR1|CR2|HLA-DRB1|JAK3|STAT6|TNFAIP3|USP38	-1.9	ControlvsMild
GO Biological Processes	19	GO:0043330	response to exogenous dsRNA	19_GO:0050896 response to stimulus	-2.1	7.2	4	30284	49	258	3	1.2	0.67	1660|9188|23180	DHX9|DDX21|RFTN1	-1	ControlvsMild		GO Biological Processes	19	GO:0002363	alpha-beta T cell lineage commitment	19_GO:0002376 immune system process	-3.2	17	6.7	30284	20	269	3	1.1	0.64	596|3662|6778	BCL2|IRF4|STAT6	-1.9	ControlvsMild
GO Biological Processes	19	GO:0002294	CD4-positive, alpha-beta T cell differentiation involved in immune response	19_GO:0002376 immune system process	-2.1	7.2	4	30284	49	258	3	1.2	0.67	1880|4063|6775	GPR183|LY9|STAT4	-1	ControlvsMild		GO Biological Processes	19	GO:1902236	negative regulation of endoplasmic reticulum stress-induced intrinsic apoptotic signaling pathway	19_GO:0048519 negative regulation of biological process	-3.2	17	6.7	30284	20	269	3	1.1	0.64	3303|7009|9709	HSPA1A|TMBIM6|HERPUD1	-1.9	ControlvsMild
GO Biological Processes	19	GO:1902041	regulation of extrinsic apoptotic signaling pathway via death domain receptors	19_GO:0050896 response to stimulus	-2.1	7.2	4	30284	49	258	3	1.2	0.67	1654|6498|11124	DDX3X|SKIL|FAF1	-1	ControlvsMild		GO Biological Processes	19	GO:0010522	regulation of calcium ion transport into cytosol	19_GO:0051179 localization	-3.2	17	6.7	30284	20	269	3	1.1	0.64	596|5026|7009	BCL2|P2RX5|TMBIM6	-1.9	ControlvsMild
GO Biological Processes	19	GO:0045622	regulation of T-helper cell differentiation	19_GO:0002376 immune system process	-2.1	7.2	4	30284	49	258	3	1.2	0.67	3122|3726|10892	HLA-DRA|JUNB|MALT1	-1	ControlvsMild		GO Biological Processes	19	GO:0045655	regulation of monocyte differentiation	19_GO:0002376 immune system process	-3.2	17	6.7	30284	20	269	3	1.1	0.64	677|972|3123	ZFP36L1|CD74|HLA-DRB1	-1.9	ControlvsMild
GO Biological Processes	19	GO:1903170	negative regulation of calcium ion transmembrane transport	19_GO:0051179 localization	-2.1	7.2	4	30284	49	258	3	1.2	0.67	805|7040|10681	CALM2|TGFB1|GNB5	-1	ControlvsMild		GO Biological Processes	19	GO:0045646	regulation of erythrocyte differentiation	19_GO:0042592 homeostatic process	-3.1	9.8	5.6	30284	46	269	4	1.5	0.74	567|677|3303|3304	B2M|ZFP36L1|HSPA1A|HSPA1B	-1.9	ControlvsMild
GO Biological Processes	19	GO:1901987	regulation of cell cycle phase transition	19_GO:0050789 regulation of biological process	-2.1	2.4	3	30284	480	258	10	3.9	1.2	1654|5128|5336|5527|7040|7114|28984|50484|55294|55904	DDX3X|CDK17|PLCG2|PPP2R5C|TGFB1|TMSB4X|RGCC|RRM2B|FBXW7|KMT2E	-1	ControlvsMild		GO Biological Processes	19	GO:0002701	negative regulation of production of molecular mediator of immune response	19_GO:0002376 immune system process	-3.1	9.8	5.6	30284	46	269	4	1.5	0.74	1378|3718|7009|115352	CR1|JAK3|TMBIM6|FCRL3	-1.9	ControlvsMild
GO Biological Processes	19	GO:0014910	regulation of smooth muscle cell migration	19_GO:0040011 locomotion	-2.1	5	3.6	30284	94	258	4	1.6	0.77	4208|4780|8013|10672	MEF2C|NFE2L2|NR4A3|GNA13	-1	ControlvsMild		GO Biological Processes	19	GO:2001239	regulation of extrinsic apoptotic signaling pathway in absence of ligand	19_GO:0050896 response to stimulus	-3.1	9.8	5.6	30284	46	269	4	1.5	0.74	596|3303|3304|5499	BCL2|HSPA1A|HSPA1B|PPP1CA	-1.9	ControlvsMild
GO Biological Processes	19	GO:1904705	regulation of vascular associated smooth muscle cell proliferation	19_GO:0050789 regulation of biological process	-2.1	5	3.6	30284	94	258	4	1.6	0.77	4208|8013|10672|27250	MEF2C|NR4A3|GNA13|PDCD4	-1	ControlvsMild		GO Biological Processes	19	GO:0045069	regulation of viral genome replication	19_GO:0016032 viral process	-3.1	7	5.1	30284	80	269	5	1.9	0.82	596|1655|3669|4599|5478	BCL2|DDX5|ISG20|MX1|PPIA	-1.9	ControlvsMild
GO Biological Processes	19	GO:0071870	cellular response to catecholamine stimulus	19_GO:0050896 response to stimulus	-2	7	4	30284	50	258	3	1.2	0.67	2782|8013|10681	GNB1|NR4A3|GNB5	-1	ControlvsMild		GO Biological Processes	19	GO:0006633	fatty acid biosynthetic process	19_GO:0009987 cellular process	-3.1	5.6	4.8	30284	121	269	6	2.2	0.9	972|2950|4282|10728|60481|171586	CD74|GSTP1|MIF|PTGES3|ELOVL5|ABHD3	-1.8	ControlvsMild
GO Biological Processes	19	GO:0018210	peptidyl-threonine modification	19_GO:0009987 cellular process	-2	7	4	30284	50	258	3	1.2	0.67	1859|5599|51701	DYRK1A|MAPK8|NLK	-1	ControlvsMild		GO Biological Processes	19	GO:0006417	regulation of translation	19_GO:0050789 regulation of biological process	-3.1	3	4	30284	451	269	12	4.5	1.3	677|2185|2597|3315|5499|9451|9939|23645|27335|28969|84541|136319	ZFP36L1|PTK2B|GAPDH|HSPB1|PPP1CA|EIF2AK3|RBM8A|PPP1R15A|EIF3K|BZW2|KBTBD8|MTPN	-1.8	ControlvsMild
GO Biological Processes	19	GO:0002287	alpha-beta T cell activation involved in immune response	19_GO:0002376 immune system process	-2	7	4	30284	50	258	3	1.2	0.67	1880|4063|6775	GPR183|LY9|STAT4	-1	ControlvsMild		GO Biological Processes	19	GO:0009154	purine ribonucleotide catabolic process	19_GO:0009987 cellular process	-3.1	6.9	5.1	30284	81	269	5	1.9	0.82	2597|3094|7167|7351|11163	GAPDH|HINT1|TPI1|UCP2|NUDT4	-1.8	ControlvsMild
GO Biological Processes	19	GO:0019884	antigen processing and presentation of exogenous antigen	19_GO:0002376 immune system process	-2	7	4	30284	50	258	3	1.2	0.67	3117|3119|3122	HLA-DQA1|HLA-DQB1|HLA-DRA	-1	ControlvsMild		GO Biological Processes	19	GO:2000516	positive regulation of CD4-positive, alpha-beta T cell activation	19_GO:0002376 immune system process	-3.1	9.6	5.6	30284	47	269	4	1.5	0.74	3123|3561|8651|8767	HLA-DRB1|IL2RG|SOCS1|RIPK2	-1.8	ControlvsMild
GO Biological Processes	19	GO:0051150	regulation of smooth muscle cell differentiation	19_GO:0032502 developmental process	-2	7	4	30284	50	258	3	1.2	0.67	6935|7040|27250	ZEB1|TGFB1|PDCD4	-1	ControlvsMild		GO Biological Processes	19	GO:0032495	response to muramyl dipeptide	19_GO:0050896 response to stimulus	-3.1	16	6.5	30284	21	269	3	1.1	0.64	4792|7128|8767	NFKBIA|TNFAIP3|RIPK2	-1.8	ControlvsMild
GO Biological Processes	19	GO:0071868	cellular response to monoamine stimulus	19_GO:0050896 response to stimulus	-2	7	4	30284	50	258	3	1.2	0.67	2782|8013|10681	GNB1|NR4A3|GNB5	-1	ControlvsMild		GO Biological Processes	19	GO:0002902	regulation of B cell apoptotic process	19_GO:0050789 regulation of biological process	-3.1	16	6.5	30284	21	269	3	1.1	0.64	596|972|4282	BCL2|CD74|MIF	-1.8	ControlvsMild
GO Biological Processes	19	GO:0002293	alpha-beta T cell differentiation involved in immune response	19_GO:0002376 immune system process	-2	7	4	30284	50	258	3	1.2	0.67	1880|4063|6775	GPR183|LY9|STAT4	-1	ControlvsMild		GO Biological Processes	19	GO:0043555	regulation of translation in response to stress	19_GO:0050896 response to stimulus	-3.1	16	6.5	30284	21	269	3	1.1	0.64	5499|9451|23645	PPP1CA|EIF2AK3|PPP1R15A	-1.8	ControlvsMild
GO Biological Processes	19	GO:0010507	negative regulation of autophagy	19_GO:0048519 negative regulation of biological process	-2	4.9	3.6	30284	95	258	4	1.6	0.77	8925|9711|26191|57602	HERC1|RUBCN|PTPN22|USP36	-1	ControlvsMild		GO Biological Processes	19	GO:1902622	regulation of neutrophil migration	19_GO:0040011 locomotion	-3.1	9.4	5.5	30284	48	269	4	1.5	0.74	972|4267|5880|57142	CD74|CD99|RAC2|RTN4	-1.8	ControlvsMild
GO Biological Processes	19	GO:0045185	maintenance of protein location	19_GO:0051179 localization	-2	4.9	3.6	30284	95	258	4	1.6	0.77	5552|7114|9908|11124	SRGN|TMSB4X|G3BP2|FAF1	-1	ControlvsMild		GO Biological Processes	19	GO:0045058	T cell selection	19_GO:0002376 immune system process	-3.1	9.4	5.5	30284	48	269	4	1.5	0.74	596|972|3662|6778	BCL2|CD74|IRF4|STAT6	-1.8	ControlvsMild
GO Biological Processes	19	GO:0031175	neuron projection development	19_GO:0032502 developmental process	-2	2.1	2.8	30284	717	258	13	5	1.4	214|1719|2131|3799|4929|7204|7431|7832|8239|8925|9448|22906|157680	ALCAM|DHFR|EXT1|KIF5B|NR4A2|TRIO|VIM|BTG2|USP9X|HERC1|MAP4K4|TRAK1|VPS13B	-1	ControlvsMild		GO Biological Processes	19	GO:0032210	regulation of telomere maintenance via telomerase	19_GO:0050789 regulation of biological process	-3.1	9.4	5.5	30284	48	269	4	1.5	0.74	3320|6950|10575|10728	HSP90AA1|TCP1|CCT4|PTGES3	-1.8	ControlvsMild
GO Biological Processes	19	GO:0051668	localization within membrane	19_GO:0051179 localization	-2	2.3	2.9	30284	561	258	11	4.3	1.3	483|673|2803|4905|6281|8631|23180|79720|91663|157680|196383	ATP1B3|BRAF|GOLGA4|NSF|S100A10|SKAP1|RFTN1|VPS37B|MYADM|VPS13B|RILPL2	-1	ControlvsMild		GO Biological Processes	19	GO:0006401	RNA catabolic process	19_GO:0009987 cellular process	-3.1	4.6	4.5	30284	171	269	7	2.6	0.97	677|1655|3303|3304|3669|8635|9939	ZFP36L1|DDX5|HSPA1A|HSPA1B|ISG20|RNASET2|RBM8A	-1.8	ControlvsMild
GO Biological Processes	19	GO:0043632	modification-dependent macromolecule catabolic process	19_GO:0009987 cellular process	-2	2.3	2.9	30284	562	258	11	4.3	1.3	4780|5527|7267|8239|10973|11124|23318|51088|55294|79720|80204	NFE2L2|PPP2R5C|TTC3|USP9X|ASCC3|FAF1|TUT4|KLHL5|FBXW7|VPS37B|FBXO11	-1	ControlvsMild		GO Biological Processes	19	GO:0007015	actin filament organization	19_GO:0009987 cellular process	-3	3.6	4.2	30284	278	269	9	3.3	1.1	596|1265|2185|5880|7170|10094|10095|10109|65108	BCL2|CNN2|PTK2B|RAC2|TPM3|ARPC3|ARPC1B|ARPC2|MARCKSL1	-1.8	ControlvsMild
GO Biological Processes	19	GO:0032392	DNA geometric change	19_GO:0009987 cellular process	-2	4.9	3.5	30284	96	258	4	1.6	0.77	1105|1654|1660|10973	CHD1|DDX3X|DHX9|ASCC3	-1	ControlvsMild		GO Biological Processes	19	GO:0032970	regulation of actin filament-based process	19_GO:0050789 regulation of biological process	-3	3.1	4	30284	398	269	11	4.1	1.2	71|817|1265|2185|3925|5880|10094|10109|10602|23406|136319	ACTG1|CAMK2D|CNN2|PTK2B|STMN1|RAC2|ARPC3|ARPC2|CDC42EP3|COTL1|MTPN	-1.8	ControlvsMild
GO Biological Processes	19	GO:0009145	purine nucleoside triphosphate biosynthetic process	19_GO:0009987 cellular process	-2	4.9	3.5	30284	96	258	4	1.6	0.77	132|4541|7040|10632	ADK|ND6|TGFB1|ATP5MG	-1	ControlvsMild		GO Biological Processes	19	GO:0002218	activation of innate immune response	19_GO:0044419 biological process involved in interspecies interaction between organisms	-3	4.6	4.4	30284	173	269	7	2.6	0.97	3146|3320|3329|4792|7128|8767|81793	HMGB1|HSP90AA1|HSPD1|NFKBIA|TNFAIP3|RIPK2|TLR10	-1.8	ControlvsMild
GO Biological Processes	19	GO:0051496	positive regulation of stress fiber assembly	19_GO:0048518 positive regulation of biological process	-2	6.9	3.9	30284	51	258	3	1.2	0.67	673|6281|28984	BRAF|S100A10|RGCC	-1	ControlvsMild		GO Biological Processes	19	GO:0002718	regulation of cytokine production involved in immune response	19_GO:0002376 immune system process	-3	5.4	4.6	30284	126	269	6	2.2	0.9	567|972|3718|4282|8767|57142	B2M|CD74|JAK3|MIF|RIPK2|RTN4	-1.8	ControlvsMild
GO Biological Processes	19	GO:0002683	negative regulation of immune system process	19_GO:0002376 immune system process	-2	2.3	2.9	30284	564	258	11	4.3	1.3	861|1604|3106|7040|7805|9404|9958|26191|55294|55914|64092	RUNX1|CD55|HLA-B|TGFB1|LAPTM5|LPXN|USP15|PTPN22|FBXW7|ERBIN|SAMSN1	-1	ControlvsMild		GO Biological Processes	19	GO:0043369	CD4-positive or CD8-positive, alpha-beta T cell lineage commitment	19_GO:0002376 immune system process	-3	15	6.4	30284	22	269	3	1.1	0.64	596|3662|6778	BCL2|IRF4|STAT6	-1.8	ControlvsMild
GO Biological Processes	19	GO:0002366	leukocyte activation involved in immune response	19_GO:0002376 immune system process	-2	3.4	3.2	30284	210	258	6	2.3	0.94	1880|4063|5336|5581|6775|8013	GPR183|LY9|PLCG2|PRKCE|STAT4|NR4A3	-1	ControlvsMild		GO Biological Processes	19	GO:0046457	prostanoid biosynthetic process	19_GO:0009987 cellular process	-3	15	6.4	30284	22	269	3	1.1	0.64	972|4282|10728	CD74|MIF|PTGES3	-1.8	ControlvsMild
GO Biological Processes	19	GO:0045860	positive regulation of protein kinase activity	19_GO:0048518 positive regulation of biological process	-2	3.4	3.2	30284	210	258	6	2.3	0.94	805|1654|28984|51429|55294|94056	CALM2|DDX3X|RGCC|SNX9|FBXW7|SYAP1	-1	ControlvsMild		GO Biological Processes	19	GO:0050765	negative regulation of phagocytosis	19_GO:0051179 localization	-3	15	6.4	30284	22	269	3	1.1	0.64	1265|3146|8724	CNN2|HMGB1|SNX3	-1.8	ControlvsMild
GO Biological Processes	19	GO:0001933	negative regulation of protein phosphorylation	19_GO:0048519 negative regulation of biological process	-2	3.4	3.2	30284	210	258	6	2.3	0.94	805|5144|26191|27250|58533|64092	CALM2|PDE4D|PTPN22|PDCD4|SNX6|SAMSN1	-1	ControlvsMild		GO Biological Processes	19	GO:1900242	regulation of synaptic vesicle endocytosis	19_GO:0051179 localization	-3	15	6.4	30284	22	269	3	1.1	0.64	60|71|10094	ACTB|ACTG1|ARPC3	-1.8	ControlvsMild
GO Biological Processes	19	GO:0001934	positive regulation of protein phosphorylation	19_GO:0048518 positive regulation of biological process	-2	2.6	2.9	30284	414	258	9	3.5	1.1	673|805|1654|5336|7040|28984|51429|55294|94056	BRAF|CALM2|DDX3X|PLCG2|TGFB1|RGCC|SNX9|FBXW7|SYAP1	-1	ControlvsMild		GO Biological Processes	19	GO:0001516	prostaglandin biosynthetic process	19_GO:0009987 cellular process	-3	15	6.4	30284	22	269	3	1.1	0.64	972|4282|10728	CD74|MIF|PTGES3	-1.8	ControlvsMild
GO Biological Processes	19	GO:0019216	regulation of lipid metabolic process	19_GO:0050789 regulation of biological process	-2	2.7	3	30284	343	258	8	3.1	1.1	2908|4790|5140|5336|5581|7536|55294|80183	NR3C1|NFKB1|PDE3B|PLCG2|PRKCE|SF1|FBXW7|RUBCNL	-1	ControlvsMild		GO Biological Processes	19	GO:0022618	protein-RNA complex assembly	19_GO:0009987 cellular process	-3	4	4.3	30284	225	269	8	3	1	2197|3320|3326|6633|7919|10728|27335|57035	FAU|HSP90AA1|HSP90AB1|SNRPD2|DDX39B|PTGES3|EIF3K|RSRP1	-1.8	ControlvsMild
GO Biological Processes	19	GO:0045787	positive regulation of cell cycle	19_GO:0048518 positive regulation of biological process	-2	2.7	3	30284	343	258	8	3.1	1.1	1654|5336|5581|7040|28984|50484|55904|441161	DDX3X|PLCG2|PRKCE|TGFB1|RGCC|RRM2B|KMT2E|OOEP	-1	ControlvsMild		GO Biological Processes	19	GO:0002720	positive regulation of cytokine production involved in immune response	19_GO:0002376 immune system process	-3	6.6	4.9	30284	85	269	5	1.9	0.82	567|972|4282|8767|57142	B2M|CD74|MIF|RIPK2|RTN4	-1.8	ControlvsMild
GO Biological Processes	19	GO:0034764	positive regulation of transmembrane transport	19_GO:0051179 localization	-2	3.3	3.2	30284	211	258	6	2.3	0.94	483|673|805|4780|7114|8013	ATP1B3|BRAF|CALM2|NFE2L2|TMSB4X|NR4A3	-0.99	ControlvsMild		GO Biological Processes	19	GO:0006959	humoral immune response	19_GO:0002376 immune system process	-3	3.6	4.1	30284	282	269	9	3.3	1.1	567|596|931|1378|1380|2197|2597|3123|5452	B2M|BCL2|MS4A1|CR1|CR2|FAU|GAPDH|HLA-DRB1|POU2F2	-1.8	ControlvsMild
GO Biological Processes	19	GO:0006366	transcription by RNA polymerase II	19_GO:0009987 cellular process	-2	2.5	2.9	30284	417	258	9	3.5	1.1	4790|4929|6281|9188|9958|10725|22890|54790|548644	NFKB1|NR4A2|S100A10|DDX21|USP15|NFAT5|ZBTB1|TET2|POLR2J3	-0.98	ControlvsMild		GO Biological Processes	19	GO:0034599	cellular response to oxidative stress	19_GO:0050896 response to stimulus	-3	4	4.2	30284	227	269	8	3	1	2353|3303|3304|5478|6778|7128|10276|10550	FOS|HSPA1A|HSPA1B|PPIA|STAT6|TNFAIP3|NET1|ARL6IP5	-1.7	ControlvsMild
GO Biological Processes	19	GO:0030177	positive regulation of Wnt signaling pathway	19_GO:0048518 positive regulation of biological process	-2	3.9	3.3	30284	152	258	5	1.9	0.86	1654|4790|7040|9736|9839	DDX3X|NFKB1|TGFB1|USP34|ZEB2	-0.98	ControlvsMild		GO Biological Processes	19	GO:0006354	DNA-templated transcription elongation	19_GO:0009987 cellular process	-3	9	5.4	30284	50	269	4	1.5	0.74	22936|55840|80237|221830	ELL2|EAF2|ELL3|POLR1F	-1.7	ControlvsMild
GO Biological Processes	19	GO:0050856	regulation of T cell receptor signaling pathway	19_GO:0002376 immune system process	-2	6.8	3.9	30284	52	258	3	1.2	0.67	7805|10892|26191	LAPTM5|MALT1|PTPN22	-0.98	ControlvsMild		GO Biological Processes	19	GO:0046636	negative regulation of alpha-beta T cell activation	19_GO:0002376 immune system process	-3	9	5.4	30284	50	269	4	1.5	0.74	969|3146|3718|8651	CD69|HMGB1|JAK3|SOCS1	-1.7	ControlvsMild
GO Biological Processes	19	GO:1903747	regulation of establishment of protein localization to mitochondrion	19_GO:0051179 localization	-2	6.8	3.9	30284	52	258	3	1.2	0.67	5599|55294|57602	MAPK8|FBXW7|USP36	-0.98	ControlvsMild		GO Biological Processes	19	GO:0044283	small molecule biosynthetic process	19_GO:0009987 cellular process	-3	2.9	3.9	30284	466	269	12	4.5	1.3	586|972|2950|3157|3638|3930|4282|7167|10728|54187|60481|171586	BCAT1|CD74|GSTP1|HMGCS1|INSIG1|LBR|MIF|TPI1|PTGES3|NANS|ELOVL5|ABHD3	-1.7	ControlvsMild
GO Biological Processes	19	GO:2001257	regulation of cation channel activity	19_GO:0051179 localization	-2	4.8	3.5	30284	98	258	4	1.6	0.77	805|7114|10681|79026	CALM2|TMSB4X|GNB5|AHNAK	-0.98	ControlvsMild		GO Biological Processes	19	GO:2001056	positive regulation of cysteine-type endopeptidase activity	19_GO:0048518 positive regulation of biological process	-3	6.5	4.9	30284	86	269	5	1.9	0.82	317|3146|8767|9451|10550	APAF1|HMGB1|RIPK2|EIF2AK3|ARL6IP5	-1.7	ControlvsMild
GO Biological Processes	19	GO:0045321	leukocyte activation	19_GO:0002376 immune system process	-16	3.9	11	30284	626	639	51	8	1.1	102|472|596|673|865|867|896|933|1380|1739|1773|1794|1840|2185|2534|2956|3146|3574|3676|3683|3936|4067|4208|4297|5079|5336|5530|5532|5579|5581|5795|6654|6850|7155|7163|8935|9734|9760|10320|22806|23228|27347|29760|55024|55619|55636|57705|81704|83416|115350|139818	ADAM10|ATM|BCL2|BRAF|CBFB|CBL|CCND3|CD22|CR2|DLG1|DNASE1|DOCK2|DTX1|PTK2B|FYN|MSH6|HMGB1|IL7|ITGA4|ITGAL|LCP1|LYN|MEF2C|KMT2A|PAX5|PLCG2|PPP3CA|PPP3CB|PRKCB|PRKCE|PTPRJ|SOS1|SYK|TOP2B|TPD52|SKAP2|HDAC9|TOX|IKZF1|IKZF3|PLCL2|STK39|BLNK|BANK1|DOCK10|CHD7|WDFY4|DOCK8|FCRL5|FCRL1|DOCK11	-12	MildvsSevere		GO Biological Processes	19	GO:0032675	regulation of interleukin-6 production	19_GO:0032501 multicellular organismal process	-3	4.5	4.4	30284	177	269	7	2.6	0.97	972|3146|3329|3603|5452|7128|8767	CD74|HMGB1|HSPD1|IL16|POU2F2|TNFAIP3|RIPK2	-1.7	ControlvsMild
GO Biological Processes	19	GO:0046649	lymphocyte activation	19_GO:0002376 immune system process	-15	4.2	11	30284	504	639	45	7	1	472|596|673|865|896|933|1380|1739|1794|1840|2185|2534|2956|3146|3574|3676|3683|3936|4208|4297|5079|5336|5530|5532|5579|5795|6654|6850|7155|7163|8935|9734|9760|10320|22806|23228|29760|55024|55619|55636|57705|81704|83416|115350|139818	ATM|BCL2|BRAF|CBFB|CCND3|CD22|CR2|DLG1|DOCK2|DTX1|PTK2B|FYN|MSH6|HMGB1|IL7|ITGA4|ITGAL|LCP1|MEF2C|KMT2A|PAX5|PLCG2|PPP3CA|PPP3CB|PRKCB|PTPRJ|SOS1|SYK|TOP2B|TPD52|SKAP2|HDAC9|TOX|IKZF1|IKZF3|PLCL2|BLNK|BANK1|DOCK10|CHD7|WDFY4|DOCK8|FCRL5|FCRL1|DOCK11	-12	MildvsSevere		GO Biological Processes	19	GO:0007004	telomere maintenance via telomerase	19_GO:0009987 cellular process	-3	15	6.2	30284	23	269	3	1.1	0.64	3320|3326|10728	HSP90AA1|HSP90AB1|PTGES3	-1.7	ControlvsMild
GO Biological Processes	19	GO:0006468	protein phosphorylation	19_GO:0009987 cellular process	-14	4.6	11	30284	388	639	38	5.9	0.94	102|472|545|640|673|817|2185|2534|2869|3609|4067|4214|4217|4750|5532|5579|5581|5594|5747|6850|7534|8428|9262|9448|9475|9874|10000|10464|11329|23683|27347|51347|51701|51719|57551|65125|120892|140609	ADAM10|ATM|ATR|BLK|BRAF|CAMK2D|PTK2B|FYN|GRK5|ILF3|LYN|MAP3K1|MAP3K5|NEK1|PPP3CB|PRKCB|PRKCE|MAPK1|PTK2|SYK|YWHAZ|STK24|STK17B|MAP4K4|ROCK2|TLK1|AKT3|PIBF1|STK38|PRKD3|STK39|TAOK3|NLK|CAB39|TAOK1|WNK1|LRRK2|NEK7	-11	MildvsSevere		GO Biological Processes	19	GO:0002689	negative regulation of leukocyte chemotaxis	19_GO:0040011 locomotion	-3	15	6.2	30284	23	269	3	1.1	0.64	1843|4282|26228	DUSP1|MIF|STAP1	-1.7	ControlvsMild
GO Biological Processes	19	GO:0001775	cell activation	19_GO:0032501 multicellular organismal process	-14	3.4	9.8	30284	754	639	54	8.5	1.1	102|472|596|673|865|867|896|933|1380|1739|1773|1794|1840|2185|2534|2956|3146|3574|3676|3683|3936|4067|4208|4297|5079|5336|5530|5532|5579|5581|5795|6654|6850|7094|7155|7163|8935|9734|9760|10320|10451|10672|22806|23228|27347|29760|55024|55619|55636|57705|81704|83416|115350|139818	ADAM10|ATM|BCL2|BRAF|CBFB|CBL|CCND3|CD22|CR2|DLG1|DNASE1|DOCK2|DTX1|PTK2B|FYN|MSH6|HMGB1|IL7|ITGA4|ITGAL|LCP1|LYN|MEF2C|KMT2A|PAX5|PLCG2|PPP3CA|PPP3CB|PRKCB|PRKCE|PTPRJ|SOS1|SYK|TLN1|TOP2B|TPD52|SKAP2|HDAC9|TOX|IKZF1|VAV3|GNA13|IKZF3|PLCL2|STK39|BLNK|BANK1|DOCK10|CHD7|WDFY4|DOCK8|FCRL5|FCRL1|DOCK11	-11	MildvsSevere		GO Biological Processes	19	GO:0009261	ribonucleotide catabolic process	19_GO:0009987 cellular process	-3	6.5	4.8	30284	87	269	5	1.9	0.82	2597|3094|7167|7351|11163	GAPDH|HINT1|TPI1|UCP2|NUDT4	-1.7	ControlvsMild
GO Biological Processes	19	GO:0042113	B cell activation	19_GO:0002376 immune system process	-13	6.3	11	30284	196	639	26	4.1	0.78	472|596|933|1380|2185|2956|3574|3676|4208|5079|5336|5579|5795|6850|7155|7163|8935|9734|22806|23228|29760|55024|55619|83416|115350|139818	ATM|BCL2|CD22|CR2|PTK2B|MSH6|IL7|ITGA4|MEF2C|PAX5|PLCG2|PRKCB|PTPRJ|SYK|TOP2B|TPD52|SKAP2|HDAC9|IKZF3|PLCL2|BLNK|BANK1|DOCK10|FCRL5|FCRL1|DOCK11	-10	MildvsSevere		GO Biological Processes	19	GO:0002824	positive regulation of adaptive immune response based on somatic recombination of immune receptors built from immunoglobulin superfamily domains	19_GO:0002376 immune system process	-3	5.2	4.5	30284	130	269	6	2.2	0.9	567|958|3123|3329|6778|8767	B2M|CD40|HLA-DRB1|HSPD1|STAT6|RIPK2	-1.7	ControlvsMild
GO Biological Processes	19	GO:0002429	immune response-activating cell surface receptor signaling pathway	19_GO:0002376 immune system process	-13	5.5	10	30284	251	639	29	4.5	0.82	596|640|673|1378|1380|2534|3071|3635|4067|4208|5336|5579|5581|5594|5747|5795|6654|6850|7187|10451|10657|23180|29760|55024|65125|89857|118788|163486|388325	BCL2|BLK|BRAF|CR1|CR2|FYN|NCKAP1L|INPP5D|LYN|MEF2C|PLCG2|PRKCB|PRKCE|MAPK1|PTK2|PTPRJ|SOS1|SYK|TRAF3|VAV3|KHDRBS1|RFTN1|BLNK|BANK1|WNK1|KLHL6|PIK3AP1|DENND1B|SCIMP	-9.9	MildvsSevere		GO Biological Processes	19	GO:0034765	regulation of monoatomic ion transmembrane transport	19_GO:0051179 localization	-3	3.3	4	30284	345	269	10	3.7	1.2	596|817|930|931|2185|5026|7009|7351|27075|53827	BCL2|CAMK2D|CD19|MS4A1|PTK2B|P2RX5|TMBIM6|UCP2|TSPAN13|FXYD5	-1.7	ControlvsMild
GO Biological Processes	19	GO:0016310	phosphorylation	19_GO:0009987 cellular process	-13	4.2	9.7	30284	433	639	38	5.9	0.94	102|472|545|640|673|817|2185|2534|2869|3609|4067|4214|4217|4750|5532|5579|5581|5594|5747|6850|7534|8428|9262|9448|9475|9874|10000|10464|11329|23683|27347|51347|51701|51719|57551|65125|120892|140609	ADAM10|ATM|ATR|BLK|BRAF|CAMK2D|PTK2B|FYN|GRK5|ILF3|LYN|MAP3K1|MAP3K5|NEK1|PPP3CB|PRKCB|PRKCE|MAPK1|PTK2|SYK|YWHAZ|STK24|STK17B|MAP4K4|ROCK2|TLK1|AKT3|PIBF1|STK38|PRKD3|STK39|TAOK3|NLK|CAB39|TAOK1|WNK1|LRRK2|NEK7	-9.9	MildvsSevere		GO Biological Processes	19	GO:0032652	regulation of interleukin-1 production	19_GO:0032501 multicellular organismal process	-2.9	5.2	4.5	30284	131	269	6	2.2	0.9	2950|3146|3315|3603|7128|8767	GSTP1|HMGB1|HSPB1|IL16|TNFAIP3|RIPK2	-1.7	ControlvsMild
GO Biological Processes	19	GO:0030097	hemopoiesis	19_GO:0032502 developmental process	-13	3.4	9.2	30284	690	639	49	7.7	1.1	103|472|596|673|675|861|865|1380|1794|1840|2120|2131|2185|3071|3091|3146|3313|3574|3676|4067|4208|4297|4643|4763|5079|5305|5336|5532|5795|5925|6850|7155|7163|8546|8621|9444|9734|9760|10320|22806|23054|23094|23215|23228|29760|55619|55636|79705|139818	ADAR|ATM|BCL2|BRAF|BRCA2|RUNX1|CBFB|CR2|DOCK2|DTX1|ETV6|EXT1|PTK2B|NCKAP1L|HIF1A|HMGB1|HSPA9|IL7|ITGA4|LYN|MEF2C|KMT2A|MYO1E|NF1|PAX5|PIP4K2A|PLCG2|PPP3CB|PTPRJ|RB1|SYK|TOP2B|TPD52|AP3B1|CDK13|QKI|HDAC9|TOX|IKZF1|IKZF3|NCOA6|SIPA1L3|PRRC2C|PLCL2|BLNK|DOCK10|CHD7|LRRK1|DOCK11	-9.9	MildvsSevere		GO Biological Processes	19	GO:1902743	regulation of lamellipodium organization	19_GO:0050789 regulation of biological process	-2.9	8.7	5.2	30284	52	269	4	1.5	0.74	3320|5880|8874|10109	HSP90AA1|RAC2|ARHGEF7|ARPC2	-1.7	ControlvsMild
GO Biological Processes	19	GO:0002757	immune response-activating signaling pathway	19_GO:0002376 immune system process	-13	4.7	10	30284	330	639	33	5.2	0.88	596|640|673|1378|1380|2534|3071|3635|4067|4208|5336|5579|5581|5594|5747|5795|6654|6850|7187|8546|9447|10451|10657|23180|29760|55024|65125|81793|89857|90268|118788|163486|388325	BCL2|BLK|BRAF|CR1|CR2|FYN|NCKAP1L|INPP5D|LYN|MEF2C|PLCG2|PRKCB|PRKCE|MAPK1|PTK2|PTPRJ|SOS1|SYK|TRAF3|AP3B1|AIM2|VAV3|KHDRBS1|RFTN1|BLNK|BANK1|WNK1|TLR10|KLHL6|OTULIN|PIK3AP1|DENND1B|SCIMP	-9.9	MildvsSevere		GO Biological Processes	19	GO:0032434	regulation of proteasomal ubiquitin-dependent protein catabolic process	19_GO:0050789 regulation of biological process	-2.9	5.1	4.5	30284	132	269	6	2.2	0.9	1460|3303|3304|3326|11337|84640	CSNK2B|HSPA1A|HSPA1B|HSP90AB1|GABARAP|USP38	-1.7	ControlvsMild
GO Biological Processes	19	GO:0050853	B cell receptor signaling pathway	19_GO:0002376 immune system process	-12	12	13	30284	57	639	15	2.3	0.6	596|640|3071|4067|4208|5336|5579|5594|6654|6850|10451|23180|29760|55024|89857	BCL2|BLK|NCKAP1L|LYN|MEF2C|PLCG2|PRKCB|MAPK1|SOS1|SYK|VAV3|RFTN1|BLNK|BANK1|KLHL6	-9.4	MildvsSevere		GO Biological Processes	19	GO:0045926	negative regulation of growth	19_GO:0040007 growth	-2.9	3.9	4.2	30284	233	269	8	3	1	596|694|3303|3304|3475|55840|57142|64061	BCL2|BTG1|HSPA1A|HSPA1B|IFRD1|EAF2|RTN4|TSPYL2	-1.7	ControlvsMild
GO Biological Processes	19	GO:0051249	regulation of lymphocyte activation	19_GO:0002376 immune system process	-12	3.7	9.2	30284	521	639	41	6.4	0.97	472|596|673|861|865|933|1378|1739|1840|2534|3071|3118|3146|3574|3635|4067|4208|4739|5530|6595|6654|6850|7468|8546|9750|9760|10451|10464|10808|22806|23240|29117|30011|51571|54537|55024|55193|55824|57492|57630|81704	ATM|BCL2|BRAF|RUNX1|CBFB|CD22|CR1|DLG1|DTX1|FYN|NCKAP1L|HLA-DQA2|HMGB1|IL7|INPP5D|LYN|MEF2C|NEDD9|PPP3CA|SMARCA2|SOS1|SYK|NSD2|AP3B1|RIPOR2|TOX|VAV3|PIBF1|HSPH1|IKZF3|TMEM131L|BRD7|SH3KBP1|CYRIB|SHLD2|BANK1|PBRM1|PAG1|ARID1B|SH3RF1|DOCK8	-9.4	MildvsSevere		GO Biological Processes	19	GO:0042088	T-helper 1 type immune response	19_GO:0002376 immune system process	-2.9	14	6.1	30284	24	269	3	1.1	0.64	3123|3146|6778	HLA-DRB1|HMGB1|STAT6	-1.7	ControlvsMild
GO Biological Processes	19	GO:0002768	immune response-regulating cell surface receptor signaling pathway	19_GO:0002376 immune system process	-12	5	9.9	30284	286	639	30	4.7	0.84	596|640|673|1378|1380|2534|3071|3635|4067|4208|4214|5336|5579|5581|5594|5747|5795|6654|6850|7187|10451|10657|23180|29760|55024|65125|89857|118788|163486|388325	BCL2|BLK|BRAF|CR1|CR2|FYN|NCKAP1L|INPP5D|LYN|MEF2C|MAP3K1|PLCG2|PRKCB|PRKCE|MAPK1|PTK2|PTPRJ|SOS1|SYK|TRAF3|VAV3|KHDRBS1|RFTN1|BLNK|BANK1|WNK1|KLHL6|PIK3AP1|DENND1B|SCIMP	-9.4	MildvsSevere		GO Biological Processes	19	GO:0045730	respiratory burst	19_GO:0009987 cellular process	-2.9	14	6.1	30284	24	269	3	1.1	0.64	1536|5880|100133941	CYBB|RAC2|CD24	-1.7	ControlvsMild
GO Biological Processes	19	GO:0002694	regulation of leukocyte activation	19_GO:0002376 immune system process	-12	3.5	9.1	30284	593	639	44	6.9	1	472|596|673|861|865|933|1269|1378|1739|1840|2534|3071|3118|3146|3574|3635|4067|4208|4739|5530|6595|6654|6850|7468|8546|9750|9760|10451|10464|10808|22806|23240|29117|30011|51571|54537|55024|55193|55824|57492|57630|81704|120892|143684	ATM|BCL2|BRAF|RUNX1|CBFB|CD22|CNR2|CR1|DLG1|DTX1|FYN|NCKAP1L|HLA-DQA2|HMGB1|IL7|INPP5D|LYN|MEF2C|NEDD9|PPP3CA|SMARCA2|SOS1|SYK|NSD2|AP3B1|RIPOR2|TOX|VAV3|PIBF1|HSPH1|IKZF3|TMEM131L|BRD7|SH3KBP1|CYRIB|SHLD2|BANK1|PBRM1|PAG1|ARID1B|SH3RF1|DOCK8|LRRK2|FAM76B	-9.4	MildvsSevere		GO Biological Processes	19	GO:0071826	protein-RNA complex organization	19_GO:0009987 cellular process	-2.9	3.8	4.1	30284	234	269	8	3	1	2197|3320|3326|6633|7919|10728|27335|57035	FAU|HSP90AA1|HSP90AB1|SNRPD2|DDX39B|PTGES3|EIF3K|RSRP1	-1.7	ControlvsMild
GO Biological Processes	19	GO:0010564	regulation of cell cycle process	19_GO:0050789 regulation of biological process	-12	3.1	8.8	30284	776	639	51	8	1.1	472|545|596|672|675|896|1112|1213|1739|3192|3832|4067|4288|5218|5336|5581|5721|5728|5890|5925|6595|7014|7027|7325|7465|7514|8452|8850|9475|9750|10111|10664|11329|23369|26057|26058|29072|29117|51347|54888|55023|55193|55294|55719|55920|57492|57551|65125|79677|151636|286053	ATM|ATR|BCL2|BRCA1|BRCA2|CCND3|FOXN3|CLTC|DLG1|HNRNPU|KIF11|LYN|MKI67|CDK14|PLCG2|PRKCE|PSME2|PTEN|RAD51B|RB1|SMARCA2|TERF2|TFDP1|UBE2E2|WEE1|XPO1|CUL3|KAT2B|ROCK2|RIPOR2|RAD50|CTCF|STK38|PUM2|ANKRD17|GIGYF2|SETD2|BRD7|TAOK3|NSUN2|PHIP|PBRM1|FBXW7|SLF2|RCC2|ARID1B|TAOK1|WNK1|SMC6|DTX3L|NSMCE2	-9.2	MildvsSevere		GO Biological Processes	19	GO:0006195	purine nucleotide catabolic process	19_GO:0009987 cellular process	-2.9	6.3	4.7	30284	90	269	5	1.9	0.82	2597|3094|7167|7351|11163	GAPDH|HINT1|TPI1|UCP2|NUDT4	-1.7	ControlvsMild
GO Biological Processes	19	GO:0002253	activation of immune response	19_GO:0002376 immune system process	-12	4.2	9.4	30284	396	639	35	5.5	0.9	596|640|673|1378|1380|2534|3071|3146|3635|4067|4208|5336|5579|5581|5594|5747|5795|6421|6654|6850|7187|8546|9447|10451|10657|23180|29760|55024|65125|81793|89857|90268|118788|163486|388325	BCL2|BLK|BRAF|CR1|CR2|FYN|NCKAP1L|HMGB1|INPP5D|LYN|MEF2C|PLCG2|PRKCB|PRKCE|MAPK1|PTK2|PTPRJ|SFPQ|SOS1|SYK|TRAF3|AP3B1|AIM2|VAV3|KHDRBS1|RFTN1|BLNK|BANK1|WNK1|TLR10|KLHL6|OTULIN|PIK3AP1|DENND1B|SCIMP	-9.2	MildvsSevere		GO Biological Processes	19	GO:0030833	regulation of actin filament polymerization	19_GO:0050789 regulation of biological process	-2.9	5	4.4	30284	134	269	6	2.2	0.9	2185|10094|10109|10602|23406|136319	PTK2B|ARPC3|ARPC2|CDC42EP3|COTL1|MTPN	-1.7	ControlvsMild
GO Biological Processes	19	GO:0010720	positive regulation of cell development	19_GO:0032502 developmental process	-12	3.9	9.1	30284	447	639	37	5.8	0.92	118|596|673|861|865|1378|1982|2803|3071|3091|3146|3574|3635|4067|4076|4739|5530|5925|5991|6595|6850|8546|8650|9444|9760|10507|22906|23011|23028|23394|23499|27067|29117|51199|53335|55193|57492	ADD1|BCL2|BRAF|RUNX1|CBFB|CR1|EIF4G2|GOLGA4|NCKAP1L|HIF1A|HMGB1|IL7|INPP5D|LYN|CAPRIN1|NEDD9|PPP3CA|RB1|RFX3|SMARCA2|SYK|AP3B1|NUMB|QKI|TOX|SEMA4D|TRAK1|RAB21|KDM1A|ADNP|MACF1|STAU2|BRD7|NIN|BCL11A|PBRM1|ARID1B	-9	MildvsSevere		GO Biological Processes	19	GO:0002698	negative regulation of immune effector process	19_GO:0002376 immune system process	-2.9	5	4.4	30284	134	269	6	2.2	0.9	969|1378|1380|3718|7009|115352	CD69|CR1|CR2|JAK3|TMBIM6|FCRL3	-1.7	ControlvsMild
GO Biological Processes	19	GO:0050851	antigen receptor-mediated signaling pathway	19_GO:0002376 immune system process	-11	6.6	10	30284	159	639	22	3.4	0.72	596|640|673|2534|3071|3635|4067|4208|5336|5579|5594|5795|6654|6850|10451|10657|23180|29760|55024|65125|89857|163486	BCL2|BLK|BRAF|FYN|NCKAP1L|INPP5D|LYN|MEF2C|PLCG2|PRKCB|MAPK1|PTPRJ|SOS1|SYK|VAV3|KHDRBS1|RFTN1|BLNK|BANK1|WNK1|KLHL6|DENND1B	-8.8	MildvsSevere		GO Biological Processes	19	GO:1901292	nucleoside phosphate catabolic process	19_GO:0009987 cellular process	-2.9	5	4.4	30284	134	269	6	2.2	0.9	2597|3094|7167|7351|11163|79661	GAPDH|HINT1|TPI1|UCP2|NUDT4|NEIL1	-1.7	ControlvsMild
GO Biological Processes	19	GO:0000278	mitotic cell cycle	19_GO:0009987 cellular process	-11	3.4	8.7	30284	603	639	43	6.7	0.99	288|472|545|586|596|672|675|896|901|1112|1213|1785|3832|4603|5218|5422|5530|5579|5925|6249|7273|7465|8243|8452|9475|10111|10464|10657|10735|23157|23332|26058|29072|51347|51429|54536|55125|55193|57551|60412|80218|203068|219771	ANK3|ATM|ATR|BCAT1|BCL2|BRCA1|BRCA2|CCND3|CCNG2|FOXN3|CLTC|DNM2|KIF11|MYBL1|CDK14|POLA1|PPP3CA|PRKCB|RB1|CLIP1|TTN|WEE1|SMC1A|CUL3|ROCK2|RAD50|PIBF1|KHDRBS1|STAG2|SEPTIN6|CLASP1|GIGYF2|SETD2|TAOK3|SNX9|EXOC6|CEP192|PBRM1|TAOK1|EXOC4|NAA50|TUBB|CCNY	-8.7	MildvsSevere		GO Biological Processes	19	GO:0034976	response to endoplasmic reticulum stress	19_GO:0050896 response to stimulus	-2.9	3.8	4.1	30284	236	269	8	3	1	317|596|3309|3725|7009|9451|9709|23645	APAF1|BCL2|HSPA5|JUN|TMBIM6|EIF2AK3|HERPUD1|PPP1R15A	-1.7	ControlvsMild
GO Biological Processes	19	GO:0050865	regulation of cell activation	19_GO:0032501 multicellular organismal process	-11	3.3	8.6	30284	653	639	45	7	1	472|596|673|861|865|933|1269|1378|1739|1840|2534|3071|3118|3146|3574|3635|4067|4208|4739|5530|5795|6595|6654|6850|7468|8546|9750|9760|10451|10464|10808|22806|23240|29117|30011|51571|54537|55024|55193|55824|57492|57630|81704|120892|143684	ATM|BCL2|BRAF|RUNX1|CBFB|CD22|CNR2|CR1|DLG1|DTX1|FYN|NCKAP1L|HLA-DQA2|HMGB1|IL7|INPP5D|LYN|MEF2C|NEDD9|PPP3CA|PTPRJ|SMARCA2|SOS1|SYK|NSD2|AP3B1|RIPOR2|TOX|VAV3|PIBF1|HSPH1|IKZF3|TMEM131L|BRD7|SH3KBP1|CYRIB|SHLD2|BANK1|PBRM1|PAG1|ARID1B|SH3RF1|DOCK8|LRRK2|FAM76B	-8.7	MildvsSevere		GO Biological Processes	19	GO:0070201	regulation of establishment of protein localization	19_GO:0051179 localization	-2.9	2.7	3.7	30284	547	269	13	4.8	1.3	3123|3301|3312|3320|3638|5478|5880|6672|6950|7351|8724|10575|10961	HLA-DRB1|DNAJA1|HSPA8|HSP90AA1|INSIG1|PPIA|RAC2|SP100|TCP1|UCP2|SNX3|CCT4|ERP29	-1.7	ControlvsMild
GO Biological Processes	19	GO:0006897	endocytosis	19_GO:0051179 localization	-11	3.6	8.8	30284	508	639	39	6.1	0.95	157|161|821|867|1213|1785|1794|2060|2534|3146|3676|3683|4065|4067|4642|4643|4644|5581|5594|5747|6850|8411|9135|9844|9873|9910|10451|23048|30011|50618|51429|53944|54497|57403|57488|84162|120892|163486|286046	GRK3|AP2A2|CANX|CBL|CLTC|DNM2|DOCK2|EPS15|FYN|HMGB1|ITGA4|ITGAL|LY75|LYN|MYO1D|MYO1E|MYO5A|PRKCE|MAPK1|PTK2|SYK|EEA1|RABEP1|ELMO1|FCHSD2|RABGAP1L|VAV3|FNBP1|SH3KBP1|ITSN2|SNX9|CSNK1G1|HEATR5B|RAB22A|ESYT2|BLTP1|LRRK2|DENND1B|XKR6	-8.6	MildvsSevere		GO Biological Processes	19	GO:0042304	regulation of fatty acid biosynthetic process	19_GO:0050789 regulation of biological process	-2.9	8.3	5.1	30284	54	269	4	1.5	0.74	972|2171|3638|60481	CD74|FABP5|INSIG1|ELOVL5	-1.6	ControlvsMild
GO Biological Processes	19	GO:0002764	immune response-regulating signaling pathway	19_GO:0002376 immune system process	-11	4.1	9	30284	395	639	34	5.3	0.89	596|640|673|1378|1380|2534|3071|3635|4067|4208|4214|5336|5579|5581|5594|5747|5795|6654|6850|7187|8546|9447|10451|10657|23180|29760|55024|65125|81793|89857|90268|118788|163486|388325	BCL2|BLK|BRAF|CR1|CR2|FYN|NCKAP1L|INPP5D|LYN|MEF2C|MAP3K1|PLCG2|PRKCB|PRKCE|MAPK1|PTK2|PTPRJ|SOS1|SYK|TRAF3|AP3B1|AIM2|VAV3|KHDRBS1|RFTN1|BLNK|BANK1|WNK1|TLR10|KLHL6|OTULIN|PIK3AP1|DENND1B|SCIMP	-8.6	MildvsSevere		GO Biological Processes	19	GO:1903902	positive regulation of viral life cycle	19_GO:0016032 viral process	-2.9	14	5.9	30284	25	269	3	1.1	0.64	972|3123|3146	CD74|HLA-DRB1|HMGB1	-1.6	ControlvsMild
GO Biological Processes	19	GO:0030098	lymphocyte differentiation	19_GO:0002376 immune system process	-11	4.7	9.2	30284	280	639	28	4.4	0.81	472|596|673|865|1380|1794|1840|2185|3146|3574|3676|4297|5079|5336|5532|5795|6850|7155|7163|9734|9760|10320|22806|23228|29760|55619|55636|139818	ATM|BCL2|BRAF|CBFB|CR2|DOCK2|DTX1|PTK2B|HMGB1|IL7|ITGA4|KMT2A|PAX5|PLCG2|PPP3CB|PTPRJ|SYK|TOP2B|TPD52|HDAC9|TOX|IKZF1|IKZF3|PLCL2|BLNK|DOCK10|CHD7|DOCK11	-8.3	MildvsSevere		GO Biological Processes	19	GO:0043371	negative regulation of CD4-positive, alpha-beta T cell differentiation	19_GO:0002376 immune system process	-2.9	14	5.9	30284	25	269	3	1.1	0.64	969|3146|3718	CD69|HMGB1|JAK3	-1.6	ControlvsMild
GO Biological Processes	19	GO:0080135	regulation of cellular response to stress	19_GO:0050896 response to stimulus	-11	3.5	8.4	30284	535	639	39	6.1	0.95	472|545|596|672|673|675|1655|1719|2308|2530|3146|3190|5594|6595|7014|7155|7468|8428|8850|9475|10000|10018|23028|23347|23369|23514|29072|29117|29761|29979|51347|54537|55193|55294|55719|57492|57551|120892|388325	ATM|ATR|BCL2|BRCA1|BRAF|BRCA2|DDX5|DHFR|FOXO1|FUT8|HMGB1|HNRNPK|MAPK1|SMARCA2|TERF2|TOP2B|NSD2|STK24|KAT2B|ROCK2|AKT3|BCL2L11|KDM1A|SMCHD1|PUM2|SPIDR|SETD2|BRD7|USP25|UBQLN1|TAOK3|SHLD2|PBRM1|FBXW7|SLF2|ARID1B|TAOK1|LRRK2|SCIMP	-8	MildvsSevere		GO Biological Processes	19	GO:0046597	negative regulation of viral entry into host cell	19_GO:0016032 viral process	-2.9	14	5.9	30284	25	269	3	1.1	0.64	972|4061|8724	CD74|LY6E|SNX3	-1.6	ControlvsMild
GO Biological Processes	19	GO:0030029	actin filament-based process	19_GO:0009987 cellular process	-10	3.2	8.2	30284	616	639	42	6.6	0.98	118|476|596|673|817|1729|1730|1739|1785|1794|2185|3071|3936|4205|4289|4642|4643|4644|4739|4763|6709|7094|7273|7456|8452|9444|9475|9844|10094|10095|10096|23224|23370|23384|26037|26053|30011|55761|57553|64098|85464|93627	ADD1|ATP1A1|BCL2|BRAF|CAMK2D|DIAPH1|DIAPH2|DLG1|DNM2|DOCK2|PTK2B|NCKAP1L|LCP1|MEF2A|MKLN1|MYO1D|MYO1E|MYO5A|NEDD9|NF1|SPTAN1|TLN1|TTN|WIPF1|CUL3|QKI|ROCK2|ELMO1|ARPC3|ARPC1B|ACTR3|SYNE2|ARHGEF18|SPECC1L|SIPA1L1|AUTS2|SH3KBP1|TTC17|MICAL3|PARVG|SSH2|TBCK	-7.9	MildvsSevere		GO Biological Processes	19	GO:0060907	positive regulation of macrophage cytokine production	19_GO:0002376 immune system process	-2.9	14	5.9	30284	25	269	3	1.1	0.64	972|8767|57142	CD74|RIPK2|RTN4	-1.6	ControlvsMild
GO Biological Processes	19	GO:0002521	leukocyte differentiation	19_GO:0032502 developmental process	-10	3.8	8.5	30284	426	639	34	5.3	0.89	472|596|673|861|865|1380|1794|1840|2185|3146|3574|3676|4067|4297|4763|5079|5336|5532|5795|6850|7155|7163|8546|9444|9734|9760|10320|22806|23228|29760|55619|55636|79705|139818	ATM|BCL2|BRAF|RUNX1|CBFB|CR2|DOCK2|DTX1|PTK2B|HMGB1|IL7|ITGA4|LYN|KMT2A|NF1|PAX5|PLCG2|PPP3CB|PTPRJ|SYK|TOP2B|TPD52|AP3B1|QKI|HDAC9|TOX|IKZF1|IKZF3|PLCL2|BLNK|DOCK10|CHD7|LRRK1|DOCK11	-7.8	MildvsSevere		GO Biological Processes	19	GO:0006403	RNA localization	19_GO:0051179 localization	-2.9	4.3	4.2	30284	185	269	7	2.6	0.97	677|3181|6950|7919|9939|10575|29074	ZFP36L1|HNRNPA2B1|TCP1|DDX39B|RBM8A|CCT4|MRPL18	-1.6	ControlvsMild
GO Biological Processes	19	GO:1903047	mitotic cell cycle process	19_GO:0009987 cellular process	-10	3.4	8.3	30284	523	639	38	5.9	0.94	288|472|545|586|596|672|675|896|901|1112|1785|3832|5218|5422|5530|5579|5925|7273|7465|8243|8452|9475|10111|10464|10657|10735|23157|23332|26058|29072|51347|51429|54536|55125|57551|60412|80218|219771	ANK3|ATM|ATR|BCAT1|BCL2|BRCA1|BRCA2|CCND3|CCNG2|FOXN3|DNM2|KIF11|CDK14|POLA1|PPP3CA|PRKCB|RB1|TTN|WEE1|SMC1A|CUL3|ROCK2|RAD50|PIBF1|KHDRBS1|STAG2|SEPTIN6|CLASP1|GIGYF2|SETD2|TAOK3|SNX9|EXOC6|CEP192|TAOK1|EXOC4|NAA50|CCNY	-7.8	MildvsSevere		GO Biological Processes	19	GO:0002821	positive regulation of adaptive immune response	19_GO:0002376 immune system process	-2.9	5	4.4	30284	136	269	6	2.2	0.9	567|958|3123|3329|6778|8767	B2M|CD40|HLA-DRB1|HSPD1|STAT6|RIPK2	-1.6	ControlvsMild
GO Biological Processes	19	GO:0051052	regulation of DNA metabolic process	19_GO:0050789 regulation of biological process	-10	3.5	8.2	30284	505	639	37	5.8	0.92	472|545|672|2185|2956|3146|3181|3184|3192|5558|5594|5983|6595|7014|7027|7155|7465|7468|8850|9767|10111|11124|23028|23244|23347|23514|26057|29072|29117|54537|55193|55719|57492|79677|84083|140609|286053	ATM|ATR|BRCA1|PTK2B|MSH6|HMGB1|HNRNPA2B1|HNRNPD|HNRNPU|PRIM2|MAPK1|RFC3|SMARCA2|TERF2|TFDP1|TOP2B|WEE1|NSD2|KAT2B|JADE3|RAD50|FAF1|KDM1A|PDS5A|SMCHD1|SPIDR|ANKRD17|SETD2|BRD7|SHLD2|PBRM1|SLF2|ARID1B|SMC6|ZRANB3|NEK7|NSMCE2	-7.6	MildvsSevere		GO Biological Processes	19	GO:0032535	regulation of cellular component size	19_GO:0065007 biological regulation	-2.8	3.1	3.9	30284	359	269	10	3.7	1.2	2185|3320|3475|10094|10109|10507|10602|23406|57142|136319	PTK2B|HSP90AA1|IFRD1|ARPC3|ARPC2|SEMA4D|CDC42EP3|COTL1|RTN4|MTPN	-1.6	ControlvsMild
GO Biological Processes	19	GO:1903706	regulation of hemopoiesis	19_GO:0002376 immune system process	-10	3.7	8.3	30284	436	639	34	5.3	0.89	673|861|865|1378|1840|2113|2185|3071|3091|3146|3313|3574|3635|4067|4208|4739|4763|5530|5925|6595|6654|6772|6850|8364|8546|9444|9760|22806|23240|29117|55193|55294|57492|57630	BRAF|RUNX1|CBFB|CR1|DTX1|ETS1|PTK2B|NCKAP1L|HIF1A|HMGB1|HSPA9|IL7|INPP5D|LYN|MEF2C|NEDD9|NF1|PPP3CA|RB1|SMARCA2|SOS1|STAT1|SYK|H4C3|AP3B1|QKI|TOX|IKZF3|TMEM131L|BRD7|PBRM1|FBXW7|ARID1B|SH3RF1	-7.6	MildvsSevere		GO Biological Processes	19	GO:0051592	response to calcium ion	19_GO:0050896 response to stimulus	-2.8	4.9	4.3	30284	138	269	6	2.2	0.9	817|2185|2353|4519|5026|10628	CAMK2D|PTK2B|FOS|CYTB|P2RX5|TXNIP	-1.6	ControlvsMild
GO Biological Processes	19	GO:0043085	positive regulation of catalytic activity	19_GO:0065007 biological regulation	-10	3.2	8	30284	584	639	40	6.3	0.96	29|896|1378|1719|2185|2956|3091|3146|3192|4067|4208|4217|4739|4763|5558|5728|5747|5983|7014|8412|9447|9448|9712|9824|10018|10111|10464|10507|26037|51347|51429|51719|55294|55619|55704|81704|94056|120892|139818|219771	ABR|CCND3|CR1|DHFR|PTK2B|MSH6|HIF1A|HMGB1|HNRNPU|LYN|MEF2C|MAP3K5|NEDD9|NF1|PRIM2|PTEN|PTK2|RFC3|TERF2|BCAR3|AIM2|MAP4K4|USP6NL|ARHGAP11A|BCL2L11|RAD50|PIBF1|SEMA4D|SIPA1L1|TAOK3|SNX9|CAB39|FBXW7|DOCK10|CCDC88A|DOCK8|SYAP1|LRRK2|DOCK11|CCNY	-7.5	MildvsSevere		GO Biological Processes	19	GO:1903052	positive regulation of proteolysis involved in protein catabolic process	19_GO:0048518 positive regulation of biological process	-2.8	4.9	4.3	30284	138	269	6	2.2	0.9	2185|3303|3304|9532|9709|11337	PTK2B|HSPA1A|HSPA1B|BAG2|HERPUD1|GABARAP	-1.6	ControlvsMild
GO Biological Processes	19	GO:0044089	positive regulation of cellular component biogenesis	19_GO:0048518 positive regulation of biological process	-10	3.4	8.1	30284	512	639	37	5.8	0.92	472|545|673|1739|2185|3071|3936|4076|5305|5336|5581|5795|6249|6850|9448|9475|9750|9873|10018|10096|10142|10507|11124|22883|23332|23394|23514|26053|27067|50807|51429|55704|55719|57482|139818|140609|255967	ATM|ATR|BRAF|DLG1|PTK2B|NCKAP1L|LCP1|CAPRIN1|PIP4K2A|PLCG2|PRKCE|PTPRJ|CLIP1|SYK|MAP4K4|ROCK2|RIPOR2|FCHSD2|BCL2L11|ACTR3|AKAP9|SEMA4D|FAF1|CLSTN1|CLASP1|ADNP|SPIDR|AUTS2|STAU2|ASAP1|SNX9|CCDC88A|SLF2|CRACD|DOCK11|NEK7|PAN3	-7.5	MildvsSevere		GO Biological Processes	19	GO:2000278	regulation of DNA biosynthetic process	19_GO:0050789 regulation of biological process	-2.8	6	4.6	30284	94	269	5	1.9	0.82	2185|3320|6950|10575|10728	PTK2B|HSP90AA1|TCP1|CCT4|PTGES3	-1.6	ControlvsMild
GO Biological Processes	19	GO:0031344	regulation of cell projection organization	19_GO:0050789 regulation of biological process	-9.9	3.1	7.9	30284	667	639	43	6.7	0.99	673|1982|2185|2534|2665|2803|4067|4076|4649|4739|5530|5728|7533|8428|8850|9750|9760|10096|10507|10806|22906|23011|23028|23064|23077|23224|23369|23394|23499|26037|26053|27067|50807|51057|51199|53335|55704|55920|57118|57609|83478|120892|139818	BRAF|EIF4G2|PTK2B|FYN|GDI2|GOLGA4|LYN|CAPRIN1|MYO9A|NEDD9|PPP3CA|PTEN|YWHAH|STK24|KAT2B|RIPOR2|TOX|ACTR3|SEMA4D|SDCCAG8|TRAK1|RAB21|KDM1A|SETX|MYCBP2|SYNE2|PUM2|ADNP|MACF1|SIPA1L1|AUTS2|STAU2|ASAP1|WDPCP|NIN|BCL11A|CCDC88A|RCC2|CAMK1D|DIP2B|ARHGAP24|LRRK2|DOCK11	-7.4	MildvsSevere		GO Biological Processes	19	GO:0009081	branched-chain amino acid metabolic process	19_GO:0009987 cellular process	-2.8	13	5.8	30284	26	269	3	1.1	0.64	586|26275|152926	BCAT1|HIBCH|PPM1K	-1.6	ControlvsMild
GO Biological Processes	19	GO:0006281	DNA repair	19_GO:0050896 response to stimulus	-9.8	3.4	8	30284	521	639	37	5.8	0.92	143|472|545|672|675|1108|2956|3146|3150|5422|5887|5890|5980|5983|6421|7468|8243|9320|10075|10111|10973|22992|23064|23244|23347|23514|29072|51347|54537|55294|55719|57551|79677|84083|151636|259282|286053	PARP4|ATM|ATR|BRCA1|BRCA2|CHD4|MSH6|HMGB1|HMGN1|POLA1|RAD23B|RAD51B|REV3L|RFC3|SFPQ|NSD2|SMC1A|TRIP12|HUWE1|RAD50|ASCC3|KDM2A|SETX|PDS5A|SMCHD1|SPIDR|SETD2|TAOK3|SHLD2|FBXW7|SLF2|TAOK1|SMC6|ZRANB3|DTX3L|BOD1L1|NSMCE2	-7.3	MildvsSevere		GO Biological Processes	19	GO:0045010	actin nucleation	19_GO:0009987 cellular process	-2.8	13	5.8	30284	26	269	3	1.1	0.64	10094|10095|10109	ARPC3|ARPC1B|ARPC2	-1.6	ControlvsMild
GO Biological Processes	19	GO:0030036	actin cytoskeleton organization	19_GO:0009987 cellular process	-9.8	3.3	8	30284	546	639	38	5.9	0.94	118|596|673|1729|1730|1739|1785|1794|2185|3071|3936|4205|4289|4642|4643|4644|4739|4763|6709|7094|7273|7456|8452|9475|9844|10094|10095|10096|23370|23384|26037|26053|30011|55761|57553|64098|85464|93627	ADD1|BCL2|BRAF|DIAPH1|DIAPH2|DLG1|DNM2|DOCK2|PTK2B|NCKAP1L|LCP1|MEF2A|MKLN1|MYO1D|MYO1E|MYO5A|NEDD9|NF1|SPTAN1|TLN1|TTN|WIPF1|CUL3|ROCK2|ELMO1|ARPC3|ARPC1B|ACTR3|ARHGEF18|SPECC1L|SIPA1L1|AUTS2|SH3KBP1|TTC17|MICAL3|PARVG|SSH2|TBCK	-7.3	MildvsSevere		GO Biological Processes	19	GO:0046638	positive regulation of alpha-beta T cell differentiation	19_GO:0002376 immune system process	-2.8	8	5	30284	56	269	4	1.5	0.74	3123|3561|8651|8767	HLA-DRB1|IL2RG|SOCS1|RIPK2	-1.6	ControlvsMild
GO Biological Processes	19	GO:0120035	regulation of plasma membrane bounded cell projection organization	19_GO:0050789 regulation of biological process	-9.7	3.1	7.8	30284	650	639	42	6.6	0.98	673|1982|2185|2534|2665|2803|4067|4076|4739|5530|5728|7533|8428|8850|9750|9760|10096|10507|10806|22906|23011|23028|23064|23077|23224|23369|23394|23499|26037|26053|27067|50807|51057|51199|53335|55704|55920|57118|57609|83478|120892|139818	BRAF|EIF4G2|PTK2B|FYN|GDI2|GOLGA4|LYN|CAPRIN1|NEDD9|PPP3CA|PTEN|YWHAH|STK24|KAT2B|RIPOR2|TOX|ACTR3|SEMA4D|SDCCAG8|TRAK1|RAB21|KDM1A|SETX|MYCBP2|SYNE2|PUM2|ADNP|MACF1|SIPA1L1|AUTS2|STAU2|ASAP1|WDPCP|NIN|BCL11A|CCDC88A|RCC2|CAMK1D|DIP2B|ARHGAP24|LRRK2|DOCK11	-7.3	MildvsSevere		GO Biological Processes	19	GO:0018193	peptidyl-amino acid modification	19_GO:0009987 cellular process	-2.8	3.1	3.8	30284	361	269	10	3.7	1.2	817|1460|2185|2597|3094|3718|5478|9451|9734|10208	CAMK2D|CSNK2B|PTK2B|GAPDH|HINT1|JAK3|PPIA|EIF2AK3|HDAC9|USPL1	-1.6	ControlvsMild
GO Biological Processes	19	GO:0032535	regulation of cellular component size	19_GO:0065007 biological regulation	-9.7	4	8.3	30284	359	639	30	4.7	0.84	118|1739|1785|1982|2185|2803|3071|5581|5728|6709|9873|10000|10094|10451|10507|23011|23028|23369|23394|23499|27347|51429|51571|53335|57403|57482|57609|65125|85464|196527	ADD1|DLG1|DNM2|EIF4G2|PTK2B|GOLGA4|NCKAP1L|PRKCE|PTEN|SPTAN1|FCHSD2|AKT3|ARPC3|VAV3|SEMA4D|RAB21|KDM1A|PUM2|ADNP|MACF1|STK39|SNX9|CYRIB|BCL11A|RAB22A|CRACD|DIP2B|WNK1|SSH2|ANO6	-7.2	MildvsSevere		GO Biological Processes	19	GO:0046328	regulation of JNK cascade	19_GO:0050896 response to stimulus	-2.8	4.9	4.3	30284	139	269	6	2.2	0.9	2185|2950|3146|3301|4616|8767	PTK2B|GSTP1|HMGB1|DNAJA1|GADD45B|RIPK2	-1.6	ControlvsMild
GO Biological Processes	19	GO:1903131	mononuclear cell differentiation	19_GO:0032502 developmental process	-9.7	3.9	8.3	30284	360	639	30	4.7	0.84	472|596|673|865|1380|1794|1840|2185|3146|3574|3676|4067|4297|5079|5336|5532|5795|6850|7155|7163|9444|9734|9760|10320|22806|23228|29760|55619|55636|139818	ATM|BCL2|BRAF|CBFB|CR2|DOCK2|DTX1|PTK2B|HMGB1|IL7|ITGA4|LYN|KMT2A|PAX5|PLCG2|PPP3CB|PTPRJ|SYK|TOP2B|TPD52|QKI|HDAC9|TOX|IKZF1|IKZF3|PLCL2|BLNK|DOCK10|CHD7|DOCK11	-7.2	MildvsSevere		GO Biological Processes	19	GO:1904950	negative regulation of establishment of protein localization	19_GO:0051179 localization	-2.8	4.9	4.3	30284	139	269	6	2.2	0.9	3301|3638|6672|7351|8724|10961	DNAJA1|INSIG1|SP100|UCP2|SNX3|ERP29	-1.6	ControlvsMild
GO Biological Processes	19	GO:0045814	negative regulation of gene expression, epigenetic	19_GO:0048519 negative regulation of biological process	-9.6	5.3	8.8	30284	198	639	22	3.4	0.72	672|3146|3190|3192|5925|6595|7644|8338|8932|9320|9734|10664|23272|23347|23468|23512|54906|55196|55729|79670|79813|83989	BRCA1|HMGB1|HNRNPK|HNRNPU|RB1|SMARCA2|ZNF91|H2AC20|MBD2|TRIP12|HDAC9|CTCF|TASOR|SMCHD1|CBX5|SUZ12|TASOR2|RESF1|ATF7IP|TUT7|EHMT1|ARB2A	-7.1	MildvsSevere		GO Biological Processes	19	GO:0007596	blood coagulation	19_GO:0032501 multicellular organismal process	-2.8	4.2	4.1	30284	189	269	7	2.6	0.97	60|71|958|1192|3315|5478|8527	ACTB|ACTG1|CD40|CLIC1|HSPB1|PPIA|DGKD	-1.6	ControlvsMild
GO Biological Processes	19	GO:0040029	epigenetic regulation of gene expression	19_GO:0050789 regulation of biological process	-9.5	4.3	8.3	30284	300	639	27	4.2	0.8	672|3146|3190|3192|4297|5925|6595|7644|8338|8850|8932|9320|9734|10664|23028|23272|23347|23468|23512|29117|54906|55196|55729|57492|79670|79813|83989	BRCA1|HMGB1|HNRNPK|HNRNPU|KMT2A|RB1|SMARCA2|ZNF91|H2AC20|KAT2B|MBD2|TRIP12|HDAC9|CTCF|KDM1A|TASOR|SMCHD1|CBX5|SUZ12|BRD7|TASOR2|RESF1|ATF7IP|ARID1B|TUT7|EHMT1|ARB2A	-7.1	MildvsSevere		GO Biological Processes	19	GO:0045185	maintenance of protein location	19_GO:0051179 localization	-2.8	5.9	4.6	30284	95	269	5	1.9	0.82	3309|3638|4792|6672|7529	HSPA5|INSIG1|NFKBIA|SP100|YWHAB	-1.6	ControlvsMild
GO Biological Processes	19	GO:0030183	B cell differentiation	19_GO:0002376 immune system process	-9.5	7	9.5	30284	115	639	17	2.7	0.64	472|596|1380|2185|3676|5079|5336|5795|6850|7155|7163|9734|22806|23228|29760|55619|139818	ATM|BCL2|CR2|PTK2B|ITGA4|PAX5|PLCG2|PTPRJ|SYK|TOP2B|TPD52|HDAC9|IKZF3|PLCL2|BLNK|DOCK10|DOCK11	-7	MildvsSevere		GO Biological Processes	19	GO:0007167	enzyme-linked receptor protein signaling pathway	19_GO:0050896 response to stimulus	-2.8	2.5	3.6	30284	629	269	14	5.2	1.4	1655|2185|2353|3315|3718|3725|3925|6778|8287|8874|9451|10628|26228|54541	DDX5|PTK2B|FOS|HSPB1|JAK3|JUN|STMN1|STAT6|USP9Y|ARHGEF7|EIF2AK3|TXNIP|STAP1|DDIT4	-1.6	ControlvsMild
GO Biological Processes	19	GO:0031401	positive regulation of protein modification process	19_GO:0048518 positive regulation of biological process	-9.1	3.1	7.6	30284	574	639	38	5.9	0.94	330|673|896|2185|4067|4217|4739|5336|5594|5728|5747|5795|6850|8452|9475|10075|10111|10142|10464|10507|23028|23077|23394|29979|51347|51429|51719|54625|55024|55294|55704|57551|57609|79705|94056|116496|120892|219771	BIRC3|BRAF|CCND3|PTK2B|LYN|MAP3K5|NEDD9|PLCG2|MAPK1|PTEN|PTK2|PTPRJ|SYK|CUL3|ROCK2|HUWE1|RAD50|AKAP9|PIBF1|SEMA4D|KDM1A|MYCBP2|ADNP|UBQLN1|TAOK3|SNX9|CAB39|PARP14|BANK1|FBXW7|CCDC88A|TAOK1|DIP2B|LRRK1|SYAP1|NIBAN1|LRRK2|CCNY	-6.7	MildvsSevere		GO Biological Processes	19	GO:0072594	establishment of protein localization to organelle	19_GO:0051179 localization	-2.8	3.1	3.8	30284	364	269	10	3.7	1.2	3009|3308|3309|3312|3320|3329|4792|7128|9709|10628	H1-5|HSPA4|HSPA5|HSPA8|HSP90AA1|HSPD1|NFKBIA|TNFAIP3|HERPUD1|TXNIP	-1.6	ControlvsMild
GO Biological Processes	19	GO:0050778	positive regulation of immune response	19_GO:0002376 immune system process	-9.1	2.9	7.4	30284	684	639	42	6.6	0.98	596|640|673|1378|1380|2534|3071|3118|3146|3635|4067|4208|5336|5579|5581|5594|5747|5795|6421|6654|6850|7187|7468|8546|9447|10451|10657|23180|23369|26057|29760|51571|54537|55024|65125|81793|89857|90268|118788|140609|163486|388325	BCL2|BLK|BRAF|CR1|CR2|FYN|NCKAP1L|HLA-DQA2|HMGB1|INPP5D|LYN|MEF2C|PLCG2|PRKCB|PRKCE|MAPK1|PTK2|PTPRJ|SFPQ|SOS1|SYK|TRAF3|NSD2|AP3B1|AIM2|VAV3|KHDRBS1|RFTN1|PUM2|ANKRD17|BLNK|CYRIB|SHLD2|BANK1|WNK1|TLR10|KLHL6|OTULIN|PIK3AP1|NEK7|DENND1B|SCIMP	-6.6	MildvsSevere		GO Biological Processes	19	GO:0007159	leukocyte cell-cell adhesion	19_GO:0009987 cellular process	-2.8	7.9	4.9	30284	57	269	4	1.5	0.74	3676|5880|6402|10507	ITGA4|RAC2|SELL|SEMA4D	-1.6	ControlvsMild
GO Biological Processes	19	GO:0031346	positive regulation of cell projection organization	19_GO:0048518 positive regulation of biological process	-9	3.8	7.9	30284	360	639	29	4.5	0.82	673|1982|2185|2534|2803|4067|4076|4739|8428|8850|9750|9760|10096|10507|22906|23011|23028|23064|23369|23394|23499|26053|27067|50807|51199|53335|55704|57118|139818	BRAF|EIF4G2|PTK2B|FYN|GOLGA4|LYN|CAPRIN1|NEDD9|STK24|KAT2B|RIPOR2|TOX|ACTR3|SEMA4D|TRAK1|RAB21|KDM1A|SETX|PUM2|ADNP|MACF1|AUTS2|STAU2|ASAP1|NIN|BCL11A|CCDC88A|CAMK1D|DOCK11	-6.6	MildvsSevere		GO Biological Processes	19	GO:0141188	nucleic acid catabolic process	19_GO:0009987 cellular process	-2.8	4.1	4.1	30284	191	269	7	2.6	0.97	677|1655|3303|3304|3669|8635|9939	ZFP36L1|DDX5|HSPA1A|HSPA1B|ISG20|RNASET2|RBM8A	-1.6	ControlvsMild
GO Biological Processes	19	GO:1901987	regulation of cell cycle phase transition	19_GO:0050789 regulation of biological process	-9	3.4	7.6	30284	480	639	34	5.3	0.89	472|545|596|672|675|896|1112|1739|4067|5218|5336|5721|5728|5890|5925|6595|7027|7325|7465|8452|10111|11329|26057|26058|29117|51347|54888|55193|55294|55920|57492|57551|151636|286053	ATM|ATR|BCL2|BRCA1|BRCA2|CCND3|FOXN3|DLG1|LYN|CDK14|PLCG2|PSME2|PTEN|RAD51B|RB1|SMARCA2|TFDP1|UBE2E2|WEE1|CUL3|RAD50|STK38|ANKRD17|GIGYF2|BRD7|TAOK3|NSUN2|PBRM1|FBXW7|RCC2|ARID1B|TAOK1|DTX3L|NSMCE2	-6.6	MildvsSevere		GO Biological Processes	19	GO:0050817	coagulation	19_GO:0032501 multicellular organismal process	-2.8	4.1	4.1	30284	191	269	7	2.6	0.97	60|71|958|1192|3315|5478|8527	ACTB|ACTG1|CD40|CLIC1|HSPB1|PPIA|DGKD	-1.6	ControlvsMild
GO Biological Processes	19	GO:0090066	regulation of anatomical structure size	19_GO:0065007 biological regulation	-8.9	3.3	7.6	30284	508	639	35	5.5	0.9	118|1739|1785|1982|2131|2185|2803|3071|3676|5581|5728|6709|8850|9475|9873|10000|10094|10451|10507|23011|23028|23369|23394|23499|27347|51429|51571|53335|57403|57482|57609|65125|85464|120892|196527	ADD1|DLG1|DNM2|EIF4G2|EXT1|PTK2B|GOLGA4|NCKAP1L|ITGA4|PRKCE|PTEN|SPTAN1|KAT2B|ROCK2|FCHSD2|AKT3|ARPC3|VAV3|SEMA4D|RAB21|KDM1A|PUM2|ADNP|MACF1|STK39|SNX9|CYRIB|BCL11A|RAB22A|CRACD|DIP2B|WNK1|SSH2|LRRK2|ANO6	-6.5	MildvsSevere		GO Biological Processes	19	GO:0009896	positive regulation of catabolic process	19_GO:0048518 positive regulation of biological process	-2.8	2.5	3.6	30284	631	269	14	5.2	1.4	292|677|2185|3146|3303|3304|3320|7128|8767|9532|9709|10346|11337|283131	SLC25A5|ZFP36L1|PTK2B|HMGB1|HSPA1A|HSPA1B|HSP90AA1|TNFAIP3|RIPK2|BAG2|HERPUD1|TRIM22|GABARAP|NEAT1	-1.6	ControlvsMild
GO Biological Processes	19	GO:0006259	DNA metabolic process	19_GO:0009987 cellular process	-8.9	2.8	7.3	30284	747	639	44	6.9	1	143|472|545|672|675|1108|1773|2956|3146|3150|5422|5558|5887|5890|5980|5983|6418|6421|6672|7014|7155|7468|8243|9320|10075|10111|10973|22992|23064|23244|23347|23514|29072|51347|54537|55294|55719|57551|79677|84083|151636|152485|259282|286053	PARP4|ATM|ATR|BRCA1|BRCA2|CHD4|DNASE1|MSH6|HMGB1|HMGN1|POLA1|PRIM2|RAD23B|RAD51B|REV3L|RFC3|SET|SFPQ|SP100|TERF2|TOP2B|NSD2|SMC1A|TRIP12|HUWE1|RAD50|ASCC3|KDM2A|SETX|PDS5A|SMCHD1|SPIDR|SETD2|TAOK3|SHLD2|FBXW7|SLF2|TAOK1|SMC6|ZRANB3|DTX3L|ZNF827|BOD1L1|NSMCE2	-6.5	MildvsSevere		GO Biological Processes	19	GO:0002690	positive regulation of leukocyte chemotaxis	19_GO:0040011 locomotion	-2.8	5.9	4.5	30284	96	269	5	1.9	0.82	972|2185|3146|5880|63940	CD74|PTK2B|HMGB1|RAC2|GPSM3	-1.6	ControlvsMild
GO Biological Processes	19	GO:0007229	integrin-mediated signaling pathway	19_GO:0050896 response to stimulus	-8.9	7.6	9.4	30284	94	639	15	2.3	0.6	102|2185|2530|3676|3683|4739|5747|5786|6850|7094|8452|10451|55914|55920|83605	ADAM10|PTK2B|FUT8|ITGA4|ITGAL|NEDD9|PTK2|PTPRA|SYK|TLN1|CUL3|VAV3|ERBIN|RCC2|CCM2	-6.5	MildvsSevere		GO Biological Processes	19	GO:0033044	regulation of chromosome organization	19_GO:0050789 regulation of biological process	-2.8	3.7	4	30284	246	269	8	3	1	60|1843|3021|3181|3320|6950|10575|10728	ACTB|DUSP1|H3-3B|HNRNPA2B1|HSP90AA1|TCP1|CCT4|PTGES3	-1.6	ControlvsMild
GO Biological Processes	19	GO:0051276	chromosome organization	19_GO:0009987 cellular process	-8.9	3.2	7.5	30284	511	639	35	5.5	0.9	472|545|675|1108|3146|3181|3832|5925|5983|6672|7014|7155|7273|8243|8364|8452|10111|10464|10735|10973|23064|23244|23332|23347|23369|54537|55125|55294|55636|79677|80205|80218|84083|152485|286053	ATM|ATR|BRCA2|CHD4|HMGB1|HNRNPA2B1|KIF11|RB1|RFC3|SP100|TERF2|TOP2B|TTN|SMC1A|H4C3|CUL3|RAD50|PIBF1|STAG2|ASCC3|SETX|PDS5A|CLASP1|SMCHD1|PUM2|SHLD2|CEP192|FBXW7|CHD7|SMC6|CHD9|NAA50|ZRANB3|ZNF827|NSMCE2	-6.5	MildvsSevere		GO Biological Processes	19	GO:0002837	regulation of immune response to tumor cell	19_GO:0002376 immune system process	-2.8	13	5.7	30284	27	269	3	1.1	0.64	3123|3146|3329	HLA-DRB1|HMGB1|HSPD1	-1.6	ControlvsMild
GO Biological Processes	19	GO:0098657	import into cell	19_GO:0051179 localization	-8.8	2.9	7.3	30284	697	639	42	6.6	0.98	157|161|476|483|821|867|1213|1785|1794|2060|2534|3146|3676|3683|4065|4067|4642|4643|4644|5581|5594|5747|6850|8411|9135|9844|9873|9910|10451|23048|30011|50618|51429|53944|54497|57403|57488|84162|120892|163486|285195|286046	GRK3|AP2A2|ATP1A1|ATP1B3|CANX|CBL|CLTC|DNM2|DOCK2|EPS15|FYN|HMGB1|ITGA4|ITGAL|LY75|LYN|MYO1D|MYO1E|MYO5A|PRKCE|MAPK1|PTK2|SYK|EEA1|RABEP1|ELMO1|FCHSD2|RABGAP1L|VAV3|FNBP1|SH3KBP1|ITSN2|SNX9|CSNK1G1|HEATR5B|RAB22A|ESYT2|BLTP1|LRRK2|DENND1B|SLC9A9|XKR6	-6.5	MildvsSevere		GO Biological Processes	19	GO:0000018	regulation of DNA recombination	19_GO:0050789 regulation of biological process	-2.8	4.8	4.2	30284	142	269	6	2.2	0.9	60|958|3008|3009|6778|57162	ACTB|CD40|H1-4|H1-5|STAT6|PELI1	-1.6	ControlvsMild
GO Biological Processes	19	GO:0051056	regulation of small GTPase mediated signal transduction	19_GO:0050896 response to stimulus	-8.7	4.1	7.9	30284	303	639	26	4.1	0.78	29|867|1794|4649|4763|6654|8452|9448|9750|9824|10451|10507|10672|11214|23094|23370|26037|26053|51571|55619|55843|57480|64759|81704|83478|139818	ABR|CBL|DOCK2|MYO9A|NF1|SOS1|CUL3|MAP4K4|RIPOR2|ARHGAP11A|VAV3|SEMA4D|GNA13|AKAP13|SIPA1L3|ARHGEF18|SIPA1L1|AUTS2|CYRIB|DOCK10|ARHGAP15|PLEKHG1|TNS3|DOCK8|ARHGAP24|DOCK11	-6.4	MildvsSevere		GO Biological Processes	19	GO:0051100	negative regulation of binding	19_GO:0065007 biological regulation	-2.8	5.8	4.5	30284	97	269	5	1.9	0.82	567|3676|3725|6672|9532	B2M|ITGA4|JUN|SP100|BAG2	-1.6	ControlvsMild
GO Biological Processes	19	GO:0045785	positive regulation of cell adhesion	19_GO:0048518 positive regulation of biological process	-8.6	3.2	7.4	30284	499	639	34	5.3	0.89	288|472|673|861|865|1378|2113|2185|2534|2650|2651|3071|3118|3146|3574|3676|4067|4739|5530|5581|5795|6595|6850|7402|8546|9448|10451|10808|29117|51571|55193|57492|59339|81704	ANK3|ATM|BRAF|RUNX1|CBFB|CR1|ETS1|PTK2B|FYN|GCNT1|GCNT2|NCKAP1L|HLA-DQA2|HMGB1|IL7|ITGA4|LYN|NEDD9|PPP3CA|PRKCE|PTPRJ|SMARCA2|SYK|UTRN|AP3B1|MAP4K4|VAV3|HSPH1|BRD7|CYRIB|PBRM1|ARID1B|PLEKHA2|DOCK8	-6.2	MildvsSevere		GO Biological Processes	19	GO:0072332	intrinsic apoptotic signaling pathway by p53 class mediator	19_GO:0050896 response to stimulus	-2.8	7.8	4.9	30284	58	269	4	1.5	0.74	1655|3094|54541|80237	DDX5|HINT1|DDIT4|ELL3	-1.6	ControlvsMild
GO Biological Processes	19	GO:0030100	regulation of endocytosis	19_GO:0051179 localization	-8.5	4	7.8	30284	309	639	26	4.1	0.78	636|867|933|1794|3071|3146|3190|4289|5336|5530|5532|5534|5795|6311|6850|8650|9135|9779|10094|23011|51429|55589|57118|114781|120892|196527	BICD1|CBL|CD22|DOCK2|NCKAP1L|HMGB1|HNRNPK|MKLN1|PLCG2|PPP3CA|PPP3CB|PPP3R1|PTPRJ|ATXN2|SYK|NUMB|RABEP1|TBC1D5|ARPC3|RAB21|SNX9|BMP2K|CAMK1D|BTBD9|LRRK2|ANO6	-6.2	MildvsSevere		GO Biological Processes	19	GO:0006886	intracellular protein transport	19_GO:0051179 localization	-2.7	2.6	3.6	30284	566	269	13	4.8	1.3	972|3308|3309|3312|3315|3320|4792|8675|9709|10628|10961|157769|100133941	CD74|HSPA4|HSPA5|HSPA8|HSPB1|HSP90AA1|NFKBIA|STX16|HERPUD1|TXNIP|ERP29|FAM91A1|CD24	-1.6	ControlvsMild
GO Biological Processes	19	GO:0022604	regulation of cell morphogenesis	19_GO:0032502 developmental process	-8.5	4.4	7.9	30284	247	639	23	3.6	0.74	1729|1739|2185|2534|4076|4289|4649|5747|9202|10507|10672|23011|23370|23499|27067|30011|50618|51057|53335|54014|55023|55843|64098	DIAPH1|DLG1|PTK2B|FYN|CAPRIN1|MKLN1|MYO9A|PTK2|ZMYM4|SEMA4D|GNA13|RAB21|ARHGEF18|MACF1|STAU2|SH3KBP1|ITSN2|WDPCP|BCL11A|BRWD1|PHIP|ARHGAP15|PARVG	-6.1	MildvsSevere		GO Biological Processes	19	GO:0034763	negative regulation of transmembrane transport	19_GO:0051179 localization	-2.7	4.7	4.2	30284	143	269	6	2.2	0.9	596|817|2171|7009|7351|10550	BCL2|CAMK2D|FABP5|TMBIM6|UCP2|ARL6IP5	-1.6	ControlvsMild
GO Biological Processes	19	GO:0031507	heterochromatin formation	19_GO:0048519 negative regulation of biological process	-8.4	5.6	8.4	30284	152	639	18	2.8	0.65	672|3146|3190|3192|5925|6595|8338|8932|9320|10664|23272|23347|23468|23512|55196|55729|79813|83989	BRCA1|HMGB1|HNRNPK|HNRNPU|RB1|SMARCA2|H2AC20|MBD2|TRIP12|CTCF|TASOR|SMCHD1|CBX5|SUZ12|RESF1|ATF7IP|EHMT1|ARB2A	-6.1	MildvsSevere		GO Biological Processes	19	GO:0007599	hemostasis	19_GO:0065007 biological regulation	-2.7	4	4	30284	195	269	7	2.6	0.97	60|71|958|1192|3315|5478|8527	ACTB|ACTG1|CD40|CLIC1|HSPB1|PPIA|DGKD	-1.5	ControlvsMild
GO Biological Processes	19	GO:0051251	positive regulation of lymphocyte activation	19_GO:0002376 immune system process	-8.4	3.8	7.6	30284	337	639	27	4.2	0.8	596|861|865|1378|2534|3071|3118|3146|3574|3635|4067|4208|5530|6595|6850|7468|8546|9760|10451|10808|29117|30011|51571|54537|55193|57492|81704	BCL2|RUNX1|CBFB|CR1|FYN|NCKAP1L|HLA-DQA2|HMGB1|IL7|INPP5D|LYN|MEF2C|PPP3CA|SMARCA2|SYK|NSD2|AP3B1|TOX|VAV3|HSPH1|BRD7|SH3KBP1|CYRIB|SHLD2|PBRM1|ARID1B|DOCK8	-6.1	MildvsSevere		GO Biological Processes	19	GO:0046902	regulation of mitochondrial membrane permeability	19_GO:0051179 localization	-2.7	7.6	4.8	30284	59	269	4	1.5	0.74	292|596|3303|152926	SLC25A5|BCL2|HSPA1A|PPM1K	-1.5	ControlvsMild
GO Biological Processes	19	GO:1902105	regulation of leukocyte differentiation	19_GO:0002376 immune system process	-8.3	3.8	7.5	30284	340	639	27	4.2	0.8	673|861|865|1378|1840|3071|3146|3574|3635|4067|4739|4763|5530|5925|6595|6654|6850|8546|9444|9760|22806|23240|29117|55193|55294|57492|57630	BRAF|RUNX1|CBFB|CR1|DTX1|NCKAP1L|HMGB1|IL7|INPP5D|LYN|NEDD9|NF1|PPP3CA|RB1|SMARCA2|SOS1|SYK|AP3B1|QKI|TOX|IKZF3|TMEM131L|BRD7|PBRM1|FBXW7|ARID1B|SH3RF1	-6	MildvsSevere		GO Biological Processes	19	GO:2000107	negative regulation of leukocyte apoptotic process	19_GO:0048519 negative regulation of biological process	-2.7	7.6	4.8	30284	59	269	4	1.5	0.74	596|972|3718|4282	BCL2|CD74|JAK3|MIF	-1.5	ControlvsMild
GO Biological Processes	19	GO:0051054	positive regulation of DNA metabolic process	19_GO:0048518 positive regulation of biological process	-8.3	4	7.6	30284	296	639	25	3.9	0.77	472|545|672|2185|3146|3181|3184|5558|5594|5983|6595|7014|7155|7465|7468|10111|11124|23347|23514|29117|54537|55193|55719|57492|140609	ATM|ATR|BRCA1|PTK2B|HMGB1|HNRNPA2B1|HNRNPD|PRIM2|MAPK1|RFC3|SMARCA2|TERF2|TOP2B|WEE1|NSD2|RAD50|FAF1|SMCHD1|SPIDR|BRD7|SHLD2|PBRM1|SLF2|ARID1B|NEK7	-6	MildvsSevere		GO Biological Processes	19	GO:0035025	positive regulation of Rho protein signal transduction	19_GO:0048518 positive regulation of biological process	-2.7	12	5.5	30284	28	269	3	1.1	0.64	10276|10507|157285	NET1|SEMA4D|PRAG1	-1.5	ControlvsMild
GO Biological Processes	19	GO:0006119	oxidative phosphorylation	19_GO:0009987 cellular process	-8.2	6.3	8.5	30284	121	639	16	2.5	0.62	514|1350|4508|4509|4512|4513|4514|4519|4535|4536|4537|4538|4539|4540|4541|4694	ATP5F1E|COX7C|ATP6|ATP8|COX1|COX2|COX3|CYTB|ND1|ND2|ND3|ND4|ND4L|ND5|ND6|NDUFA1	-5.9	MildvsSevere		GO Biological Processes	19	GO:0010592	positive regulation of lamellipodium assembly	19_GO:0048518 positive regulation of biological process	-2.7	12	5.5	30284	28	269	3	1.1	0.64	3320|5880|10109	HSP90AA1|RAC2|ARPC2	-1.5	ControlvsMild
GO Biological Processes	19	GO:0050867	positive regulation of cell activation	19_GO:0032501 multicellular organismal process	-8.2	3.5	7.3	30284	392	639	29	4.5	0.82	596|861|865|1378|2534|3071|3118|3146|3574|3635|4067|4208|5530|5795|6595|6850|7468|8546|9760|10451|10808|29117|30011|51571|54537|55193|57492|81704|120892	BCL2|RUNX1|CBFB|CR1|FYN|NCKAP1L|HLA-DQA2|HMGB1|IL7|INPP5D|LYN|MEF2C|PPP3CA|PTPRJ|SMARCA2|SYK|NSD2|AP3B1|TOX|VAV3|HSPH1|BRD7|SH3KBP1|CYRIB|SHLD2|PBRM1|ARID1B|DOCK8|LRRK2	-5.9	MildvsSevere		GO Biological Processes	19	GO:0002360	T cell lineage commitment	19_GO:0002376 immune system process	-2.7	12	5.5	30284	28	269	3	1.1	0.64	596|3662|6778	BCL2|IRF4|STAT6	-1.5	ControlvsMild
GO Biological Processes	19	GO:0045937	positive regulation of phosphate metabolic process	19_GO:0048518 positive regulation of biological process	-8.1	3.2	7.1	30284	493	639	33	5.2	0.88	673|896|2185|3091|4067|4208|4217|4739|5336|5594|5747|5795|6850|8850|9475|10111|10142|10464|10507|23394|26137|51347|51429|51719|54625|55024|55294|55704|79705|94056|116496|120892|219771	BRAF|CCND3|PTK2B|HIF1A|LYN|MEF2C|MAP3K5|NEDD9|PLCG2|MAPK1|PTK2|PTPRJ|SYK|KAT2B|ROCK2|RAD50|AKAP9|PIBF1|SEMA4D|ADNP|ZBTB20|TAOK3|SNX9|CAB39|PARP14|BANK1|FBXW7|CCDC88A|LRRK1|SYAP1|NIBAN1|LRRK2|CCNY	-5.9	MildvsSevere		GO Biological Processes	19	GO:0002834	regulation of response to tumor cell	19_GO:0050896 response to stimulus	-2.7	12	5.5	30284	28	269	3	1.1	0.64	3123|3146|3329	HLA-DRB1|HMGB1|HSPD1	-1.5	ControlvsMild
GO Biological Processes	19	GO:0010562	positive regulation of phosphorus metabolic process	19_GO:0048518 positive regulation of biological process	-8.1	3.2	7.1	30284	493	639	33	5.2	0.88	673|896|2185|3091|4067|4208|4217|4739|5336|5594|5747|5795|6850|8850|9475|10111|10142|10464|10507|23394|26137|51347|51429|51719|54625|55024|55294|55704|79705|94056|116496|120892|219771	BRAF|CCND3|PTK2B|HIF1A|LYN|MEF2C|MAP3K5|NEDD9|PLCG2|MAPK1|PTK2|PTPRJ|SYK|KAT2B|ROCK2|RAD50|AKAP9|PIBF1|SEMA4D|ADNP|ZBTB20|TAOK3|SNX9|CAB39|PARP14|BANK1|FBXW7|CCDC88A|LRRK1|SYAP1|NIBAN1|LRRK2|CCNY	-5.9	MildvsSevere		GO Biological Processes	19	GO:0070664	negative regulation of leukocyte proliferation	19_GO:0048519 negative regulation of biological process	-2.7	5.6	4.4	30284	100	269	5	1.9	0.82	1378|2950|3123|7128|57162	CR1|GSTP1|HLA-DRB1|TNFAIP3|PELI1	-1.5	ControlvsMild
GO Biological Processes	19	GO:0033365	protein localization to organelle	19_GO:0051179 localization	-8.1	2.6	6.8	30284	794	639	44	6.9	1	103|545|636|675|867|1729|1739|3192|3312|3840|4121|4289|4763|5530|5534|5925|6672|6727|6850|7014|7514|8364|8546|9135|9857|10464|10664|23272|27130|50807|51134|54832|55125|55275|55690|55719|55920|65125|79720|83943|92241|120892|143684|152485	ADAR|ATR|BICD1|BRCA2|CBL|DIAPH1|DLG1|HNRNPU|HSPA8|KPNA4|MAN1A1|MKLN1|NF1|PPP3CA|PPP3R1|RB1|SP100|SRP14|SYK|TERF2|XPO1|H4C3|AP3B1|RABEP1|CEP350|PIBF1|CTCF|TASOR|INVS|ASAP1|CEP83|VPS13C|CEP192|VPS53|PACS1|SLF2|RCC2|WNK1|VPS37B|IMMP2L|RCSD1|LRRK2|FAM76B|ZNF827	-5.8	MildvsSevere		GO Biological Processes	19	GO:0000723	telomere maintenance	19_GO:0009987 cellular process	-2.7	5.6	4.4	30284	100	269	5	1.9	0.82	3320|3326|5499|6672|10728	HSP90AA1|HSP90AB1|PPP1CA|SP100|PTGES3	-1.5	ControlvsMild
GO Biological Processes	19	GO:0007264	small GTPase-mediated signal transduction	19_GO:0050896 response to stimulus	-8.1	4.2	7.6	30284	258	639	23	3.6	0.74	29|1794|2665|2782|4763|5925|6654|8412|9475|9771|9844|10451|10672|23011|23370|55103|55619|55704|55843|81704|120892|139818|440107	ABR|DOCK2|GDI2|GNB1|NF1|RB1|SOS1|BCAR3|ROCK2|RAPGEF5|ELMO1|VAV3|GNA13|RAB21|ARHGEF18|RALGPS2|DOCK10|CCDC88A|ARHGAP15|DOCK8|LRRK2|DOCK11|PLEKHG7	-5.8	MildvsSevere		GO Biological Processes	19	GO:0031401	positive regulation of protein modification process	19_GO:0048518 positive regulation of biological process	-2.7	2.5	3.5	30284	574	269	13	4.8	1.3	896|972|2185|3123|3309|5478|7314|8767|10507|10961|11337|57162|100133941	CCND3|CD74|PTK2B|HLA-DRB1|HSPA5|PPIA|UBB|RIPK2|SEMA4D|ERP29|GABARAP|PELI1|CD24	-1.5	ControlvsMild
GO Biological Processes	19	GO:0002696	positive regulation of leukocyte activation	19_GO:0002376 immune system process	-8.1	3.6	7.3	30284	372	639	28	4.4	0.81	596|861|865|1378|2534|3071|3118|3146|3574|3635|4067|4208|5530|6595|6850|7468|8546|9760|10451|10808|29117|30011|51571|54537|55193|57492|81704|120892	BCL2|RUNX1|CBFB|CR1|FYN|NCKAP1L|HLA-DQA2|HMGB1|IL7|INPP5D|LYN|MEF2C|PPP3CA|SMARCA2|SYK|NSD2|AP3B1|TOX|VAV3|HSPH1|BRD7|SH3KBP1|CYRIB|SHLD2|PBRM1|ARID1B|DOCK8|LRRK2	-5.8	MildvsSevere		GO Biological Processes	19	GO:0045814	negative regulation of gene expression, epigenetic	19_GO:0048519 negative regulation of biological process	-2.7	4	4	30284	198	269	7	2.6	0.97	3015|3021|3146|3930|9734|55196|55791	H2AZ1|H3-3B|HMGB1|LBR|HDAC9|RESF1|LRIF1	-1.5	ControlvsMild
GO Biological Processes	19	GO:0051301	cell division	19_GO:0009987 cellular process	-8.1	3.1	7.1	30284	522	639	34	5.3	0.89	288|896|901|1213|2131|3192|3832|4739|4750|5218|5581|5925|6660|7465|8243|8452|8650|9475|10096|10735|11064|23157|23244|23332|23384|51429|54536|54888|55920|57553|60412|203068|219771|286053	ANK3|CCND3|CCNG2|CLTC|EXT1|HNRNPU|KIF11|NEDD9|NEK1|CDK14|PRKCE|RB1|SOX5|WEE1|SMC1A|CUL3|NUMB|ROCK2|ACTR3|STAG2|CNTRL|SEPTIN6|PDS5A|CLASP1|SPECC1L|SNX9|EXOC6|NSUN2|RCC2|MICAL3|EXOC4|TUBB|CCNY|NSMCE2	-5.8	MildvsSevere		GO Biological Processes	19	GO:1903421	regulation of synaptic vesicle recycling	19_GO:0051179 localization	-2.7	12	5.4	30284	29	269	3	1.1	0.64	60|71|10094	ACTB|ACTG1|ARPC3	-1.5	ControlvsMild
GO Biological Processes	19	GO:0009896	positive regulation of catabolic process	19_GO:0048518 positive regulation of biological process	-8	2.9	6.9	30284	631	639	38	5.9	0.94	472|2185|2308|3091|3146|3184|4905|5305|5581|5728|5747|6923|8850|9444|9475|10075|11124|23112|23367|23369|26058|26137|27327|29072|29979|51429|55294|57630|64326|79670|79888|84236|120892|130507|151636|219771|255967|378938	ATM|PTK2B|FOXO1|HIF1A|HMGB1|HNRNPD|NSF|PIP4K2A|PRKCE|PTEN|PTK2|ELOB|KAT2B|QKI|ROCK2|HUWE1|FAF1|TNRC6B|LARP1|PUM2|GIGYF2|ZBTB20|TNRC6A|SETD2|UBQLN1|SNX9|FBXW7|SH3RF1|COP1|TUT7|LPCAT1|RHBDD1|LRRK2|UBR3|DTX3L|CCNY|PAN3|MALAT1	-5.8	MildvsSevere		GO Biological Processes	19	GO:0042832	defense response to protozoan	19_GO:0044419 biological process involved in interspecies interaction between organisms	-2.7	12	5.4	30284	29	269	3	1.1	0.64	958|3662|115361	CD40|IRF4|GBP4	-1.5	ControlvsMild
GO Biological Processes	19	GO:0001952	regulation of cell-matrix adhesion	19_GO:0050789 regulation of biological process	-8	6.1	8.3	30284	125	639	16	2.5	0.62	596|2185|4763|5728|5747|5786|5795|7094|7402|9448|9475|23332|23499|51057|55920|59339	BCL2|PTK2B|NF1|PTEN|PTK2|PTPRA|PTPRJ|TLN1|UTRN|MAP4K4|ROCK2|CLASP1|MACF1|WDPCP|RCC2|PLEKHA2	-5.8	MildvsSevere		GO Biological Processes	19	GO:0048041	focal adhesion assembly	19_GO:0009987 cellular process	-2.7	12	5.4	30284	29	269	3	1.1	0.64	596|2185|8874	BCL2|PTK2B|ARHGEF7	-1.5	ControlvsMild
GO Biological Processes	19	GO:0010638	positive regulation of organelle organization	19_GO:0048518 positive regulation of biological process	-8	3.1	7.1	30284	499	639	33	5.2	0.88	472|545|673|1739|2185|3071|3181|3184|3936|4076|5305|5532|5581|5594|5925|6249|7014|8452|9475|9873|10018|10111|10142|23332|50807|51429|55023|55704|55719|57482|140609|255967|286053	ATM|ATR|BRAF|DLG1|PTK2B|NCKAP1L|HNRNPA2B1|HNRNPD|LCP1|CAPRIN1|PIP4K2A|PPP3CB|PRKCE|MAPK1|RB1|CLIP1|TERF2|CUL3|ROCK2|FCHSD2|BCL2L11|RAD50|AKAP9|CLASP1|ASAP1|SNX9|PHIP|CCDC88A|SLF2|CRACD|NEK7|PAN3|NSMCE2	-5.8	MildvsSevere		GO Biological Processes	19	GO:1902914	regulation of protein polyubiquitination	19_GO:0050789 regulation of biological process	-2.7	12	5.4	30284	29	269	3	1.1	0.64	5478|8767|11337	PPIA|RIPK2|GABARAP	-1.5	ControlvsMild
GO Biological Processes	19	GO:1904062	regulation of monoatomic cation transmembrane transport	19_GO:0051179 localization	-7.8	3.8	7.3	30284	311	639	25	3.9	0.77	288|483|596|817|1729|1739|2185|2534|4067|5530|5532|5534|5581|7402|7533|10142|27347|29979|51719|55636|57620|65125|79026|130507|196527	ANK3|ATP1B3|BCL2|CAMK2D|DIAPH1|DLG1|PTK2B|FYN|LYN|PPP3CA|PPP3CB|PPP3R1|PRKCE|UTRN|YWHAH|AKAP9|STK39|UBQLN1|CAB39|CHD7|STIM2|WNK1|AHNAK|UBR3|ANO6	-5.6	MildvsSevere		GO Biological Processes	19	GO:0010758	regulation of macrophage chemotaxis	19_GO:0040011 locomotion	-2.7	12	5.4	30284	29	269	3	1.1	0.64	2185|4282|26228	PTK2B|MIF|STAP1	-1.5	ControlvsMild
GO Biological Processes	19	GO:0010810	regulation of cell-substrate adhesion	19_GO:0050789 regulation of biological process	-7.8	4.4	7.6	30284	224	639	21	3.3	0.71	596|673|2185|2651|4739|4763|5581|5728|5747|5786|5795|6480|7094|7402|9448|9475|23332|23499|51057|55920|59339	BCL2|BRAF|PTK2B|GCNT2|NEDD9|NF1|PRKCE|PTEN|PTK2|PTPRA|PTPRJ|ST6GAL1|TLN1|UTRN|MAP4K4|ROCK2|CLASP1|MACF1|WDPCP|RCC2|PLEKHA2	-5.6	MildvsSevere		GO Biological Processes	19	GO:0007259	cell surface receptor signaling pathway via JAK-STAT	19_GO:0050896 response to stimulus	-2.7	7.4	4.7	30284	61	269	4	1.5	0.74	958|3718|6778|8651	CD40|JAK3|STAT6|SOCS1	-1.5	ControlvsMild
GO Biological Processes	19	GO:1902600	proton transmembrane transport	19_GO:0051179 localization	-7.8	4.9	7.8	30284	184	639	19	3	0.67	476|514|517|535|4508|4509|4512|4513|4514|4519|4535|4536|4537|4538|4539|4540|4541|4694|285195	ATP1A1|ATP5F1E|ATP5MC2|ATP6V0A1|ATP6|ATP8|COX1|COX2|COX3|CYTB|ND1|ND2|ND3|ND4|ND4L|ND5|ND6|NDUFA1|SLC9A9	-5.6	MildvsSevere		GO Biological Processes	19	GO:0043367	CD4-positive, alpha-beta T cell differentiation	19_GO:0002376 immune system process	-2.7	7.4	4.7	30284	61	269	4	1.5	0.74	3146|3561|3662|6778	HMGB1|IL2RG|IRF4|STAT6	-1.5	ControlvsMild
GO Biological Processes	19	GO:0031334	positive regulation of protein-containing complex assembly	19_GO:0048518 positive regulation of biological process	-7.8	4.6	7.6	30284	205	639	20	3.1	0.69	472|545|1739|2185|3071|3936|5336|5581|6249|6850|9873|10018|10142|11124|23332|23514|51429|55719|57482|140609	ATM|ATR|DLG1|PTK2B|NCKAP1L|LCP1|PLCG2|PRKCE|CLIP1|SYK|FCHSD2|BCL2L11|AKAP9|FAF1|CLASP1|SPIDR|SNX9|SLF2|CRACD|NEK7	-5.6	MildvsSevere		GO Biological Processes	19	GO:0008285	negative regulation of cell population proliferation	19_GO:0048519 negative regulation of biological process	-2.7	2.3	3.4	30284	795	269	16	5.9	1.4	567|596|694|1378|1460|1843|2185|2950|3123|3303|3304|3659|7128|10437|55840|57162	B2M|BCL2|BTG1|CR1|CSNK2B|DUSP1|PTK2B|GSTP1|HLA-DRB1|HSPA1A|HSPA1B|IRF1|TNFAIP3|IFI30|EAF2|PELI1	-1.5	ControlvsMild
GO Biological Processes	19	GO:0002683	negative regulation of immune system process	19_GO:0002376 immune system process	-7.8	2.9	6.8	30284	564	639	35	5.5	0.9	103|472|861|865|933|1269|1378|1380|1739|1840|2534|3071|3146|3312|3313|3635|4067|4763|5532|5795|6850|7534|9444|9750|10464|23228|23240|26058|29979|54625|55024|55294|55824|55914|143684	ADAR|ATM|RUNX1|CBFB|CD22|CNR2|CR1|CR2|DLG1|DTX1|FYN|NCKAP1L|HMGB1|HSPA8|HSPA9|INPP5D|LYN|NF1|PPP3CB|PTPRJ|SYK|YWHAZ|QKI|RIPOR2|PIBF1|PLCL2|TMEM131L|GIGYF2|UBQLN1|PARP14|BANK1|FBXW7|PAG1|ERBIN|FAM76B	-5.5	MildvsSevere		GO Biological Processes	19	GO:2001237	negative regulation of extrinsic apoptotic signaling pathway	19_GO:0048519 negative regulation of biological process	-2.7	5.5	4.3	30284	102	269	5	1.9	0.82	596|2950|3303|3304|7128	BCL2|GSTP1|HSPA1A|HSPA1B|TNFAIP3	-1.5	ControlvsMild
GO Biological Processes	19	GO:1901888	regulation of cell junction assembly	19_GO:0050789 regulation of biological process	-7.7	4	7.4	30284	270	639	23	3.6	0.74	1108|2185|4208|5728|5747|5786|5795|7094|9448|9475|9844|10507|10672|22883|23077|23332|23369|23394|23499|27067|51057|55619|55920	CHD4|PTK2B|MEF2C|PTEN|PTK2|PTPRA|PTPRJ|TLN1|MAP4K4|ROCK2|ELMO1|SEMA4D|GNA13|CLSTN1|MYCBP2|CLASP1|PUM2|ADNP|MACF1|STAU2|WDPCP|DOCK10|RCC2	-5.5	MildvsSevere		GO Biological Processes	19	GO:0050764	regulation of phagocytosis	19_GO:0051179 localization	-2.7	5.5	4.3	30284	102	269	5	1.9	0.82	1265|3146|3561|8724|26228	CNN2|HMGB1|IL2RG|SNX3|STAP1	-1.5	ControlvsMild
GO Biological Processes	19	GO:0001782	B cell homeostasis	19_GO:0042592 homeostatic process	-7.7	13	10	30284	33	639	9	1.4	0.47	596|3071|3091|4067|4208|6654|10018|55619|139818	BCL2|NCKAP1L|HIF1A|LYN|MEF2C|SOS1|BCL2L11|DOCK10|DOCK11	-5.5	MildvsSevere		GO Biological Processes	19	GO:0002889	regulation of immunoglobulin mediated immune response	19_GO:0002376 immune system process	-2.6	7.3	4.7	30284	62	269	4	1.5	0.74	958|1378|1380|6778	CD40|CR1|CR2|STAT6	-1.5	ControlvsMild
GO Biological Processes	19	GO:0048872	homeostasis of number of cells	19_GO:0042592 homeostatic process	-7.7	3.9	7.3	30284	294	639	24	3.8	0.75	103|596|2131|3071|3091|3146|3313|3574|4067|4208|4297|4763|5532|5925|6654|8546|9447|10000|10018|10320|26058|55619|55690|139818	ADAR|BCL2|EXT1|NCKAP1L|HIF1A|HMGB1|HSPA9|IL7|LYN|MEF2C|KMT2A|NF1|PPP3CB|RB1|SOS1|AP3B1|AIM2|AKT3|BCL2L11|IKZF1|GIGYF2|DOCK10|PACS1|DOCK11	-5.5	MildvsSevere		GO Biological Processes	19	GO:0002823	negative regulation of adaptive immune response based on somatic recombination of immune receptors built from immunoglobulin superfamily domains	19_GO:0002376 immune system process	-2.6	7.3	4.7	30284	62	269	4	1.5	0.74	969|1378|1380|3718	CD69|CR1|CR2|JAK3	-1.5	ControlvsMild
GO Biological Processes	19	GO:0043254	regulation of protein-containing complex assembly	19_GO:0050789 regulation of biological process	-7.7	3.2	7	30284	438	639	30	4.7	0.84	118|472|545|1739|2185|3071|3146|3312|3936|5336|5581|5925|6249|6709|6850|9873|10018|10094|10142|11124|23332|23514|51429|51571|53335|55719|57482|85464|140609|152485	ADD1|ATM|ATR|DLG1|PTK2B|NCKAP1L|HMGB1|HSPA8|LCP1|PLCG2|PRKCE|RB1|CLIP1|SPTAN1|SYK|FCHSD2|BCL2L11|ARPC3|AKAP9|FAF1|CLASP1|SPIDR|SNX9|CYRIB|BCL11A|SLF2|CRACD|SSH2|NEK7|ZNF827	-5.5	MildvsSevere		GO Biological Processes	19	GO:0070228	regulation of lymphocyte apoptotic process	19_GO:0050789 regulation of biological process	-2.6	7.3	4.7	30284	62	269	4	1.5	0.74	596|972|3718|4282	BCL2|CD74|JAK3|MIF	-1.5	ControlvsMild
GO Biological Processes	19	GO:0001934	positive regulation of protein phosphorylation	19_GO:0048518 positive regulation of biological process	-7.7	3.3	7	30284	414	639	29	4.5	0.82	673|896|2185|4067|4217|4739|5336|5594|5747|5795|6850|9475|10111|10142|10464|10507|23394|51347|51429|51719|54625|55024|55294|55704|79705|94056|116496|120892|219771	BRAF|CCND3|PTK2B|LYN|MAP3K5|NEDD9|PLCG2|MAPK1|PTK2|PTPRJ|SYK|ROCK2|RAD50|AKAP9|PIBF1|SEMA4D|ADNP|TAOK3|SNX9|CAB39|PARP14|BANK1|FBXW7|CCDC88A|LRRK1|SYAP1|NIBAN1|LRRK2|CCNY	-5.5	MildvsSevere		GO Biological Processes	19	GO:0002712	regulation of B cell mediated immunity	19_GO:0002376 immune system process	-2.6	7.3	4.7	30284	62	269	4	1.5	0.74	958|1378|1380|6778	CD40|CR1|CR2|STAT6	-1.5	ControlvsMild
GO Biological Processes	19	GO:0070663	regulation of leukocyte proliferation	19_GO:0050789 regulation of biological process	-7.6	4	7.3	30284	273	639	23	3.6	0.74	472|596|933|1378|1739|3071|3146|3574|3635|4067|4208|4763|5530|5594|5747|6480|6654|6850|9750|10451|22806|23240|57630	ATM|BCL2|CD22|CR1|DLG1|NCKAP1L|HMGB1|IL7|INPP5D|LYN|MEF2C|NF1|PPP3CA|MAPK1|PTK2|ST6GAL1|SOS1|SYK|RIPOR2|VAV3|IKZF3|TMEM131L|SH3RF1	-5.5	MildvsSevere		GO Biological Processes	19	GO:1901136	carbohydrate derivative catabolic process	19_GO:0009987 cellular process	-2.6	3.9	3.9	30284	202	269	7	2.6	0.97	2597|3094|7167|7351|11163|23670|79661	GAPDH|HINT1|TPI1|UCP2|NUDT4|CEMIP2|NEIL1	-1.5	ControlvsMild
GO Biological Processes	19	GO:0001776	leukocyte homeostasis	19_GO:0042592 homeostatic process	-7.6	6.6	8.3	30284	100	639	14	2.2	0.58	596|3071|3091|3146|4067|4208|4763|5532|6654|9447|10018|55619|55690|139818	BCL2|NCKAP1L|HIF1A|HMGB1|LYN|MEF2C|NF1|PPP3CB|SOS1|AIM2|BCL2L11|DOCK10|PACS1|DOCK11	-5.4	MildvsSevere		GO Biological Processes	19	GO:0019883	antigen processing and presentation of endogenous antigen	19_GO:0002376 immune system process	-2.6	11	5.3	30284	30	269	3	1.1	0.64	567|972|3123	B2M|CD74|HLA-DRB1	-1.5	ControlvsMild
GO Biological Processes	19	GO:0050864	regulation of B cell activation	19_GO:0002376 immune system process	-7.6	5.7	7.9	30284	134	639	16	2.5	0.62	472|596|933|1378|3071|3574|3635|4067|4208|6850|7468|10451|22806|30011|54537|55024	ATM|BCL2|CD22|CR1|NCKAP1L|IL7|INPP5D|LYN|MEF2C|SYK|NSD2|VAV3|IKZF3|SH3KBP1|SHLD2|BANK1	-5.4	MildvsSevere		GO Biological Processes	19	GO:0033559	unsaturated fatty acid metabolic process	19_GO:0009987 cellular process	-2.6	5.4	4.3	30284	104	269	5	1.9	0.82	972|2950|4282|10728|60481	CD74|GSTP1|MIF|PTGES3|ELOVL5	-1.5	ControlvsMild
GO Biological Processes	19	GO:0006892	post-Golgi vesicle-mediated transport	19_GO:0051179 localization	-7.5	6.6	8.2	30284	101	639	14	2.2	0.58	288|1785|2060|2803|4644|4905|9135|23041|23499|50807|54536|54832|60412|143187	ANK3|DNM2|EPS15|GOLGA4|MYO5A|NSF|RABEP1|MON2|MACF1|ASAP1|EXOC6|VPS13C|EXOC4|VTI1A	-5.4	MildvsSevere		GO Biological Processes	19	GO:0032981	mitochondrial respiratory chain complex I assembly	19_GO:0009987 cellular process	-2.6	7.1	4.6	30284	63	269	4	1.5	0.74	4535|4536|4538|4540	ND1|ND2|ND4|ND5	-1.5	ControlvsMild
GO Biological Processes	19	GO:0043087	regulation of GTPase activity	19_GO:0065007 biological regulation	-7.5	5	7.6	30284	172	639	18	2.8	0.65	29|4763|5747|8412|9448|9712|9750|9824|10451|10507|26037|51429|55619|55920|65125|81704|120892|139818	ABR|NF1|PTK2|BCAR3|MAP4K4|USP6NL|RIPOR2|ARHGAP11A|VAV3|SEMA4D|SIPA1L1|SNX9|DOCK10|RCC2|WNK1|DOCK8|LRRK2|DOCK11	-5.4	MildvsSevere		GO Biological Processes	19	GO:0010257	NADH dehydrogenase complex assembly	19_GO:0009987 cellular process	-2.6	7.1	4.6	30284	63	269	4	1.5	0.74	4535|4536|4538|4540	ND1|ND2|ND4|ND5	-1.5	ControlvsMild
GO Biological Processes	19	GO:1903037	regulation of leukocyte cell-cell adhesion	19_GO:0050789 regulation of biological process	-7.5	3.4	6.9	30284	395	639	28	4.4	0.81	861|865|1378|1739|1840|2113|2534|2650|3071|3118|3146|3574|3676|4067|5530|6595|6850|8546|9750|10808|23240|29117|51571|55193|55824|57492|65125|81704	RUNX1|CBFB|CR1|DLG1|DTX1|ETS1|FYN|GCNT1|NCKAP1L|HLA-DQA2|HMGB1|IL7|ITGA4|LYN|PPP3CA|SMARCA2|SYK|AP3B1|RIPOR2|HSPH1|TMEM131L|BRD7|CYRIB|PBRM1|PAG1|ARID1B|WNK1|DOCK8	-5.4	MildvsSevere		GO Biological Processes	19	GO:0043030	regulation of macrophage activation	19_GO:0002376 immune system process	-2.6	7.1	4.6	30284	63	269	4	1.5	0.74	972|3329|4282|26228	CD74|HSPD1|MIF|STAP1	-1.5	ControlvsMild
GO Biological Processes	19	GO:0050863	regulation of T cell activation	19_GO:0002376 immune system process	-7.5	3.4	6.9	30284	395	639	28	4.4	0.81	673|861|865|1378|1739|1840|2534|3071|3118|3146|3574|4067|5530|6595|6654|6850|8546|9750|9760|10808|23240|29117|51571|55193|55824|57492|57630|81704	BRAF|RUNX1|CBFB|CR1|DLG1|DTX1|FYN|NCKAP1L|HLA-DQA2|HMGB1|IL7|LYN|PPP3CA|SMARCA2|SOS1|SYK|AP3B1|RIPOR2|TOX|HSPH1|TMEM131L|BRD7|CYRIB|PBRM1|PAG1|ARID1B|SH3RF1|DOCK8	-5.4	MildvsSevere		GO Biological Processes	19	GO:0008064	regulation of actin polymerization or depolymerization	19_GO:0050789 regulation of biological process	-2.6	4.4	4	30284	152	269	6	2.2	0.9	2185|10094|10109|10602|23406|136319	PTK2B|ARPC3|ARPC2|CDC42EP3|COTL1|MTPN	-1.5	ControlvsMild
GO Biological Processes	19	GO:0007015	actin filament organization	19_GO:0009987 cellular process	-7.5	3.9	7.2	30284	278	639	23	3.6	0.74	118|596|673|1729|1730|1739|1785|2185|3936|4642|4643|4644|4739|7273|7456|8452|9844|10094|10095|10096|30011|55761|57553	ADD1|BCL2|BRAF|DIAPH1|DIAPH2|DLG1|DNM2|PTK2B|LCP1|MYO1D|MYO1E|MYO5A|NEDD9|TTN|WIPF1|CUL3|ELMO1|ARPC3|ARPC1B|ACTR3|SH3KBP1|TTC17|MICAL3	-5.3	MildvsSevere		GO Biological Processes	19	GO:0031507	heterochromatin formation	19_GO:0048519 negative regulation of biological process	-2.6	4.4	4	30284	152	269	6	2.2	0.9	3015|3021|3146|3930|55196|55791	H2AZ1|H3-3B|HMGB1|LBR|RESF1|LRIF1	-1.5	ControlvsMild
GO Biological Processes	19	GO:1901699	cellular response to nitrogen compound	19_GO:0050896 response to stimulus	-7.5	2.8	6.6	30284	633	639	37	5.8	0.92	672|1536|1729|2308|2534|2782|3184|3676|3708|3709|4067|4144|4208|4217|4644|5579|5594|5747|5786|5925|6654|6772|6850|7155|8412|8850|9475|9734|10142|23028|23367|23514|53335|55023|57492|94056|120892	BRCA1|CYBB|DIAPH1|FOXO1|FYN|GNB1|HNRNPD|ITGA4|ITPR1|ITPR2|LYN|MAT2A|MEF2C|MAP3K5|MYO5A|PRKCB|MAPK1|PTK2|PTPRA|RB1|SOS1|STAT1|SYK|TOP2B|BCAR3|KAT2B|ROCK2|HDAC9|AKAP9|KDM1A|LARP1|SPIDR|BCL11A|PHIP|ARID1B|SYAP1|LRRK2	-5.3	MildvsSevere		GO Biological Processes	19	GO:2001252	positive regulation of chromosome organization	19_GO:0048518 positive regulation of biological process	-2.6	5.4	4.2	30284	105	269	5	1.9	0.82	3181|3320|6950|10575|10728	HNRNPA2B1|HSP90AA1|TCP1|CCT4|PTGES3	-1.4	ControlvsMild
GO Biological Processes	19	GO:0010975	regulation of neuron projection development	19_GO:0032502 developmental process	-7.5	3.2	6.8	30284	448	639	30	4.7	0.84	673|1982|2185|2534|2803|4067|4076|5530|5728|7533|8428|8850|9760|10507|22906|23011|23028|23064|23077|23369|23394|23499|26037|27067|51199|53335|55704|57118|57609|120892	BRAF|EIF4G2|PTK2B|FYN|GOLGA4|LYN|CAPRIN1|PPP3CA|PTEN|YWHAH|STK24|KAT2B|TOX|SEMA4D|TRAK1|RAB21|KDM1A|SETX|MYCBP2|PUM2|ADNP|MACF1|SIPA1L1|STAU2|NIN|BCL11A|CCDC88A|CAMK1D|DIP2B|LRRK2	-5.3	MildvsSevere		GO Biological Processes	19	GO:1990542	mitochondrial transmembrane transport	19_GO:0051179 localization	-2.6	5.4	4.2	30284	105	269	5	1.9	0.82	292|3329|7351|29074|91689	SLC25A5|HSPD1|UCP2|MRPL18|SMDT1	-1.4	ControlvsMild
GO Biological Processes	19	GO:0015986	proton motive force-driven ATP synthesis	19_GO:0009987 cellular process	-7.4	7.8	8.5	30284	73	639	12	1.9	0.54	514|517|4508|4509|4535|4536|4537|4538|4539|4540|4541|4694	ATP5F1E|ATP5MC2|ATP6|ATP8|ND1|ND2|ND3|ND4|ND4L|ND5|ND6|NDUFA1	-5.3	MildvsSevere		GO Biological Processes	19	GO:0002763	positive regulation of myeloid leukocyte differentiation	19_GO:0002376 immune system process	-2.6	7	4.6	30284	64	269	4	1.5	0.74	677|972|2353|3123	ZFP36L1|CD74|FOS|HLA-DRB1	-1.4	ControlvsMild
GO Biological Processes	19	GO:0019646	aerobic electron transport chain	19_GO:0009987 cellular process	-7.4	7	8.3	30284	88	639	13	2	0.56	1350|4512|4513|4514|4519|4535|4536|4537|4538|4539|4540|4541|4694	COX7C|COX1|COX2|COX3|CYTB|ND1|ND2|ND3|ND4|ND4L|ND5|ND6|NDUFA1	-5.2	MildvsSevere		GO Biological Processes	19	GO:0006278	RNA-templated DNA biosynthetic process	19_GO:0009987 cellular process	-2.6	11	5.2	30284	31	269	3	1.1	0.64	3320|3326|10728	HSP90AA1|HSP90AB1|PTGES3	-1.4	ControlvsMild
GO Biological Processes	19	GO:0022904	respiratory electron transport chain	19_GO:0009987 cellular process	-7.4	5.9	7.9	30284	121	639	15	2.3	0.6	1350|4512|4513|4514|4519|4535|4536|4537|4538|4539|4540|4541|4694|23369|83943	COX7C|COX1|COX2|COX3|CYTB|ND1|ND2|ND3|ND4|ND4L|ND5|ND6|NDUFA1|PUM2|IMMP2L	-5.2	MildvsSevere		GO Biological Processes	19	GO:0010833	telomere maintenance via telomere lengthening	19_GO:0009987 cellular process	-2.6	11	5.2	30284	31	269	3	1.1	0.64	3320|3326|10728	HSP90AA1|HSP90AB1|PTGES3	-1.4	ControlvsMild
GO Biological Processes	19	GO:0002260	lymphocyte homeostasis	19_GO:0042592 homeostatic process	-7.3	7.7	8.5	30284	74	639	12	1.9	0.54	596|3071|3091|4067|4208|5532|6654|9447|10018|55619|55690|139818	BCL2|NCKAP1L|HIF1A|LYN|MEF2C|PPP3CB|SOS1|AIM2|BCL2L11|DOCK10|PACS1|DOCK11	-5.2	MildvsSevere		GO Biological Processes	19	GO:2000060	positive regulation of ubiquitin-dependent protein catabolic process	19_GO:0048518 positive regulation of biological process	-2.6	5.3	4.2	30284	106	269	5	1.9	0.82	2185|3303|3304|9709|11337	PTK2B|HSPA1A|HSPA1B|HERPUD1|GABARAP	-1.4	ControlvsMild
GO Biological Processes	19	GO:0001932	regulation of protein phosphorylation	19_GO:0050789 regulation of biological process	-7.3	2.7	6.5	30284	644	639	37	5.8	0.92	103|673|896|2185|2534|4067|4217|4739|5336|5594|5728|5747|5795|5925|6850|9475|10111|10142|10464|10507|11329|23394|51347|51429|51719|54431|54625|55023|55024|55294|55704|79705|92597|94056|116496|120892|219771	ADAR|BRAF|CCND3|PTK2B|FYN|LYN|MAP3K5|NEDD9|PLCG2|MAPK1|PTEN|PTK2|PTPRJ|RB1|SYK|ROCK2|RAD50|AKAP9|PIBF1|SEMA4D|STK38|ADNP|TAOK3|SNX9|CAB39|DNAJC10|PARP14|PHIP|BANK1|FBXW7|CCDC88A|LRRK1|MOB1B|SYAP1|NIBAN1|LRRK2|CCNY	-5.2	MildvsSevere		GO Biological Processes	19	GO:0006605	protein targeting	19_GO:0051179 localization	-2.6	3.4	3.7	30284	264	269	8	3	1	3308|3309|3312|3320|3329|7529|9709|11337	HSPA4|HSPA5|HSPA8|HSP90AA1|HSPD1|YWHAB|HERPUD1|GABARAP	-1.4	ControlvsMild
GO Biological Processes	19	GO:0006302	double-strand break repair	19_GO:0050896 response to stimulus	-7.3	4.3	7.2	30284	220	639	20	3.1	0.69	472|545|672|675|1108|3146|5422|5890|5980|6421|7468|10111|22992|23064|23347|23514|55719|79677|151636|286053	ATM|ATR|BRCA1|BRCA2|CHD4|HMGB1|POLA1|RAD51B|REV3L|SFPQ|NSD2|RAD50|KDM2A|SETX|SMCHD1|SPIDR|SLF2|SMC6|DTX3L|NSMCE2	-5.2	MildvsSevere		GO Biological Processes	19	GO:0030336	negative regulation of cell migration	19_GO:0040011 locomotion	-2.6	2.9	3.6	30284	388	269	10	3.7	1.2	596|969|972|1265|1460|1843|3146|4282|6672|26228	BCL2|CD69|CD74|CNN2|CSNK2B|DUSP1|HMGB1|MIF|SP100|STAP1	-1.4	ControlvsMild
GO Biological Processes	19	GO:0051493	regulation of cytoskeleton organization	19_GO:0050789 regulation of biological process	-7.2	2.9	6.5	30284	539	639	33	5.2	0.88	118|636|672|673|1213|1729|1739|2185|3071|3192|4739|5581|5594|5747|6249|6709|8850|9475|9750|9873|10094|10142|11214|23077|23332|23370|27067|51429|51571|55704|57482|57551|85464	ADD1|BICD1|BRCA1|BRAF|CLTC|DIAPH1|DLG1|PTK2B|NCKAP1L|HNRNPU|NEDD9|PRKCE|MAPK1|PTK2|CLIP1|SPTAN1|KAT2B|ROCK2|RIPOR2|FCHSD2|ARPC3|AKAP9|AKAP13|MYCBP2|CLASP1|ARHGEF18|STAU2|SNX9|CYRIB|CCDC88A|CRACD|TAOK1|SSH2	-5.1	MildvsSevere		GO Biological Processes	19	GO:0140888	interferon-mediated signaling pathway	19_GO:0050896 response to stimulus	-2.6	6.9	4.5	30284	65	269	4	1.5	0.74	1380|3459|3659|6672	CR2|IFNGR1|IRF1|SP100	-1.4	ControlvsMild
GO Biological Processes	19	GO:0045333	cellular respiration	19_GO:0009987 cellular process	-7.2	4.5	7.3	30284	201	639	19	3	0.67	514|1350|4508|4509|4512|4513|4514|4519|4535|4536|4537|4538|4539|4540|4541|4694|8801|23369|83943	ATP5F1E|COX7C|ATP6|ATP8|COX1|COX2|COX3|CYTB|ND1|ND2|ND3|ND4|ND4L|ND5|ND6|NDUFA1|SUCLG2|PUM2|IMMP2L	-5.1	MildvsSevere		GO Biological Processes	19	GO:0048524	positive regulation of viral process	19_GO:0016032 viral process	-2.6	6.9	4.5	30284	65	269	4	1.5	0.74	972|3123|3146|5478	CD74|HLA-DRB1|HMGB1|PPIA	-1.4	ControlvsMild
GO Biological Processes	19	GO:0018193	peptidyl-amino acid modification	19_GO:0009987 cellular process	-7.2	3.4	6.8	30284	361	639	26	4.1	0.78	472|545|640|817|2185|2534|4067|5581|5594|5747|6850|8850|9734|10464|27347|29072|51701|51719|53335|55719|65125|79677|79683|79813|120892|286053	ATM|ATR|BLK|CAMK2D|PTK2B|FYN|LYN|PRKCE|MAPK1|PTK2|SYK|KAT2B|HDAC9|PIBF1|STK39|SETD2|NLK|CAB39|BCL11A|SLF2|WNK1|SMC6|ZDHHC14|EHMT1|LRRK2|NSMCE2	-5.1	MildvsSevere		GO Biological Processes	19	GO:0031113	regulation of microtubule polymerization	19_GO:0050789 regulation of biological process	-2.6	6.9	4.5	30284	65	269	4	1.5	0.74	3303|3304|3925|8874	HSPA1A|HSPA1B|STMN1|ARHGEF7	-1.4	ControlvsMild
GO Biological Processes	19	GO:0042327	positive regulation of phosphorylation	19_GO:0048518 positive regulation of biological process	-7.1	3.1	6.6	30284	437	639	29	4.5	0.82	673|896|2185|4067|4217|4739|5336|5594|5747|5795|6850|9475|10111|10142|10464|10507|23394|51347|51429|51719|54625|55024|55294|55704|79705|94056|116496|120892|219771	BRAF|CCND3|PTK2B|LYN|MAP3K5|NEDD9|PLCG2|MAPK1|PTK2|PTPRJ|SYK|ROCK2|RAD50|AKAP9|PIBF1|SEMA4D|ADNP|TAOK3|SNX9|CAB39|PARP14|BANK1|FBXW7|CCDC88A|LRRK1|SYAP1|NIBAN1|LRRK2|CCNY	-5.1	MildvsSevere		GO Biological Processes	19	GO:0032757	positive regulation of interleukin-8 production	19_GO:0032501 multicellular organismal process	-2.6	6.9	4.5	30284	65	269	4	1.5	0.74	972|3146|3303|3304	CD74|HMGB1|HSPA1A|HSPA1B	-1.4	ControlvsMild
GO Biological Processes	19	GO:0051893	regulation of focal adhesion assembly	19_GO:0050789 regulation of biological process	-7.1	8.3	8.5	30284	63	639	11	1.7	0.51	5728|5747|5786|5795|7094|9448|9475|23332|23499|51057|55920	PTEN|PTK2|PTPRA|PTPRJ|TLN1|MAP4K4|ROCK2|CLASP1|MACF1|WDPCP|RCC2	-5	MildvsSevere		GO Biological Processes	19	GO:0030832	regulation of actin filament length	19_GO:0050789 regulation of biological process	-2.6	4.4	4	30284	155	269	6	2.2	0.9	2185|10094|10109|10602|23406|136319	PTK2B|ARPC3|ARPC2|CDC42EP3|COTL1|MTPN	-1.4	ControlvsMild
GO Biological Processes	19	GO:0090109	regulation of cell-substrate junction assembly	19_GO:0050789 regulation of biological process	-7.1	8.3	8.5	30284	63	639	11	1.7	0.51	5728|5747|5786|5795|7094|9448|9475|23332|23499|51057|55920	PTEN|PTK2|PTPRA|PTPRJ|TLN1|MAP4K4|ROCK2|CLASP1|MACF1|WDPCP|RCC2	-5	MildvsSevere		GO Biological Processes	19	GO:0002705	positive regulation of leukocyte mediated immunity	19_GO:0002376 immune system process	-2.6	4.4	4	30284	155	269	6	2.2	0.9	567|958|3123|3329|6778|26228	B2M|CD40|HLA-DRB1|HSPD1|STAT6|STAP1	-1.4	ControlvsMild
GO Biological Processes	19	GO:0045619	regulation of lymphocyte differentiation	19_GO:0002376 immune system process	-7.1	4.2	7.1	30284	225	639	20	3.1	0.69	673|861|865|1378|1840|3071|3146|3574|3635|6595|6654|6850|8546|9760|22806|23240|29117|55193|57492|57630	BRAF|RUNX1|CBFB|CR1|DTX1|NCKAP1L|HMGB1|IL7|INPP5D|SMARCA2|SOS1|SYK|AP3B1|TOX|IKZF3|TMEM131L|BRD7|PBRM1|ARID1B|SH3RF1	-5	MildvsSevere		GO Biological Processes	19	GO:0072523	purine-containing compound catabolic process	19_GO:0009987 cellular process	-2.6	5.3	4.2	30284	107	269	5	1.9	0.82	2597|3094|7167|7351|11163	GAPDH|HINT1|TPI1|UCP2|NUDT4	-1.4	ControlvsMild
GO Biological Processes	19	GO:0030335	positive regulation of cell migration	19_GO:0040011 locomotion	-7.1	2.8	6.4	30284	600	639	35	5.5	0.9	102|472|596|2113|2185|2651|3071|3091|3146|3312|3676|4067|4249|4739|5336|5530|5581|5594|5747|5795|8650|9448|9475|9734|9750|10000|10507|23060|23224|23332|27347|57118|65125|81704|196527	ADAM10|ATM|BCL2|ETS1|PTK2B|GCNT2|NCKAP1L|HIF1A|HMGB1|HSPA8|ITGA4|LYN|MGAT5|NEDD9|PLCG2|PPP3CA|PRKCE|MAPK1|PTK2|PTPRJ|NUMB|MAP4K4|ROCK2|HDAC9|RIPOR2|AKT3|SEMA4D|ZNF609|SYNE2|CLASP1|STK39|CAMK1D|WNK1|DOCK8|ANO6	-5	MildvsSevere		GO Biological Processes	19	GO:0071214	cellular response to abiotic stimulus	19_GO:0050896 response to stimulus	-2.6	3.1	3.6	30284	328	269	9	3.3	1.1	677|958|1265|1936|3659|10276|54407|92241|136319	ZFP36L1|CD40|CNN2|EEF1D|IRF1|NET1|SLC38A2|RCSD1|MTPN	-1.4	ControlvsMild
GO Biological Processes	19	GO:0042773	ATP synthesis coupled electron transport	19_GO:0009987 cellular process	-7.1	6.6	8	30284	93	639	13	2	0.56	1350|4512|4513|4514|4519|4535|4536|4537|4538|4539|4540|4541|4694	COX7C|COX1|COX2|COX3|CYTB|ND1|ND2|ND3|ND4|ND4L|ND5|ND6|NDUFA1	-5	MildvsSevere		GO Biological Processes	19	GO:0104004	cellular response to environmental stimulus	19_GO:0050896 response to stimulus	-2.6	3.1	3.6	30284	328	269	9	3.3	1.1	677|958|1265|1936|3659|10276|54407|92241|136319	ZFP36L1|CD40|CNN2|EEF1D|IRF1|NET1|SLC38A2|RCSD1|MTPN	-1.4	ControlvsMild
GO Biological Processes	19	GO:0042775	mitochondrial ATP synthesis coupled electron transport	19_GO:0009987 cellular process	-7.1	6.6	8	30284	93	639	13	2	0.56	1350|4512|4513|4514|4519|4535|4536|4537|4538|4539|4540|4541|4694	COX7C|COX1|COX2|COX3|CYTB|ND1|ND2|ND3|ND4|ND4L|ND5|ND6|NDUFA1	-5	MildvsSevere		GO Biological Processes	19	GO:0002366	leukocyte activation involved in immune response	19_GO:0002376 immune system process	-2.5	3.8	3.8	30284	210	269	7	2.6	0.97	930|972|2185|3146|3329|3662|6778	CD19|CD74|PTK2B|HMGB1|HSPD1|IRF4|STAT6	-1.4	ControlvsMild
GO Biological Processes	19	GO:2000147	positive regulation of cell motility	19_GO:0040011 locomotion	-7.1	2.7	6.4	30284	630	639	36	5.6	0.91	102|472|596|2113|2185|2651|3071|3091|3146|3312|3676|4067|4249|4739|5336|5530|5581|5594|5747|5795|8650|9448|9475|9734|9750|10000|10507|23060|23224|23332|27347|57118|65125|81704|196527|378938	ADAM10|ATM|BCL2|ETS1|PTK2B|GCNT2|NCKAP1L|HIF1A|HMGB1|HSPA8|ITGA4|LYN|MGAT5|NEDD9|PLCG2|PPP3CA|PRKCE|MAPK1|PTK2|PTPRJ|NUMB|MAP4K4|ROCK2|HDAC9|RIPOR2|AKT3|SEMA4D|ZNF609|SYNE2|CLASP1|STK39|CAMK1D|WNK1|DOCK8|ANO6|MALAT1	-5	MildvsSevere		GO Biological Processes	19	GO:0001562	response to protozoan	19_GO:0044419 biological process involved in interspecies interaction between organisms	-2.5	11	5.1	30284	32	269	3	1.1	0.64	958|3662|115361	CD40|IRF4|GBP4	-1.4	ControlvsMild
GO Biological Processes	19	GO:0009060	aerobic respiration	19_GO:0009987 cellular process	-7.1	4.9	7.3	30284	165	639	17	2.7	0.64	514|1350|4508|4509|4512|4513|4514|4519|4535|4536|4537|4538|4539|4540|4541|4694|8801	ATP5F1E|COX7C|ATP6|ATP8|COX1|COX2|COX3|CYTB|ND1|ND2|ND3|ND4|ND4L|ND5|ND6|NDUFA1|SUCLG2	-5	MildvsSevere		GO Biological Processes	19	GO:0050688	regulation of defense response to virus	19_GO:0044419 biological process involved in interspecies interaction between organisms	-2.5	6.8	4.5	30284	66	269	4	1.5	0.74	3320|5094|7128|10346	HSP90AA1|PCBP2|TNFAIP3|TRIM22	-1.4	ControlvsMild
GO Biological Processes	19	GO:0042776	proton motive force-driven mitochondrial ATP synthesis	19_GO:0009987 cellular process	-7	8.1	8.4	30284	64	639	11	1.7	0.51	514|4508|4509|4535|4536|4537|4538|4539|4540|4541|4694	ATP5F1E|ATP6|ATP8|ND1|ND2|ND3|ND4|ND4L|ND5|ND6|NDUFA1	-5	MildvsSevere		GO Biological Processes	19	GO:0043405	regulation of MAP kinase activity	19_GO:0050789 regulation of biological process	-2.5	5.2	4.1	30284	109	269	5	1.9	0.82	1843|2950|3301|10961|100133941	DUSP1|GSTP1|DNAJA1|ERP29|CD24	-1.4	ControlvsMild
GO Biological Processes	19	GO:0140588	chromatin looping	19_GO:0009987 cellular process	-7	4.8	7.3	30284	167	639	17	2.7	0.64	1108|1655|1662|1665|4905|8653|10111|10664|10973|23020|23347|55636|55719|57674|79677|80205|286053	CHD4|DDX5|DDX10|DHX15|NSF|DDX3Y|RAD50|CTCF|ASCC3|SNRNP200|SMCHD1|CHD7|SLF2|RNF213|SMC6|CHD9|NSMCE2	-4.9	MildvsSevere		GO Biological Processes	19	GO:0002820	negative regulation of adaptive immune response	19_GO:0002376 immune system process	-2.5	6.7	4.4	30284	67	269	4	1.5	0.74	969|1378|1380|3718	CD69|CR1|CR2|JAK3	-1.4	ControlvsMild
GO Biological Processes	19	GO:0034765	regulation of monoatomic ion transmembrane transport	19_GO:0051179 localization	-7	3.4	6.7	30284	345	639	25	3.9	0.77	288|483|596|817|1729|1739|2185|2534|4067|5530|5532|5534|5581|7402|7533|10142|27347|29979|51719|55636|57620|65125|79026|130507|196527	ANK3|ATP1B3|BCL2|CAMK2D|DIAPH1|DLG1|PTK2B|FYN|LYN|PPP3CA|PPP3CB|PPP3R1|PRKCE|UTRN|YWHAH|AKAP9|STK39|UBQLN1|CAB39|CHD7|STIM2|WNK1|AHNAK|UBR3|ANO6	-4.9	MildvsSevere		GO Biological Processes	19	GO:0032663	regulation of interleukin-2 production	19_GO:0032501 multicellular organismal process	-2.5	6.7	4.4	30284	67	269	4	1.5	0.74	1378|3662|7128|8767	CR1|IRF4|TNFAIP3|RIPK2	-1.4	ControlvsMild
GO Biological Processes	19	GO:0097435	supramolecular fiber organization	19_GO:0009987 cellular process	-7	2.7	6.3	30284	608	639	35	5.5	0.9	118|596|673|1729|1730|1739|1785|2131|2185|3936|4205|4642|4643|4644|4739|4763|6249|7094|7273|7456|8452|9844|10094|10095|10096|10142|10409|23332|30011|51199|55125|55704|55761|57553|84056	ADD1|BCL2|BRAF|DIAPH1|DIAPH2|DLG1|DNM2|EXT1|PTK2B|LCP1|MEF2A|MYO1D|MYO1E|MYO5A|NEDD9|NF1|CLIP1|TLN1|TTN|WIPF1|CUL3|ELMO1|ARPC3|ARPC1B|ACTR3|AKAP9|BASP1|CLASP1|SH3KBP1|NIN|CEP192|CCDC88A|TTC17|MICAL3|KATNAL1	-4.9	MildvsSevere		GO Biological Processes	19	GO:0031398	positive regulation of protein ubiquitination	19_GO:0048518 positive regulation of biological process	-2.5	5.1	4.1	30284	110	269	5	1.9	0.82	3309|7314|8767|11337|57162	HSPA5|UBB|RIPK2|GABARAP|PELI1	-1.4	ControlvsMild
GO Biological Processes	19	GO:0042325	regulation of phosphorylation	19_GO:0050789 regulation of biological process	-6.9	2.6	6.2	30284	694	639	38	5.9	0.94	103|673|896|2185|2534|3192|4067|4217|4739|5336|5594|5728|5747|5795|5925|6850|9475|10111|10142|10464|10507|11329|23394|51347|51429|51719|54431|54625|55023|55024|55294|55704|79705|92597|94056|116496|120892|219771	ADAR|BRAF|CCND3|PTK2B|FYN|HNRNPU|LYN|MAP3K5|NEDD9|PLCG2|MAPK1|PTEN|PTK2|PTPRJ|RB1|SYK|ROCK2|RAD50|AKAP9|PIBF1|SEMA4D|STK38|ADNP|TAOK3|SNX9|CAB39|DNAJC10|PARP14|PHIP|BANK1|FBXW7|CCDC88A|LRRK1|MOB1B|SYAP1|NIBAN1|LRRK2|CCNY	-4.9	MildvsSevere		GO Biological Processes	19	GO:0045936	negative regulation of phosphate metabolic process	19_GO:0048519 negative regulation of biological process	-2.5	3.3	3.6	30284	271	269	8	3	1	1843|2950|3301|3315|5478|8651|26228|54541	DUSP1|GSTP1|DNAJA1|HSPB1|PPIA|SOCS1|STAP1|DDIT4	-1.4	ControlvsMild
GO Biological Processes	19	GO:1901990	regulation of mitotic cell cycle phase transition	19_GO:0050789 regulation of biological process	-6.9	3.3	6.6	30284	371	639	26	4.1	0.78	472|545|596|672|896|1112|1739|5721|5728|5890|5925|6595|7027|7325|7465|8452|10111|26057|26058|29117|51347|55193|55920|57492|57551|286053	ATM|ATR|BCL2|BRCA1|CCND3|FOXN3|DLG1|PSME2|PTEN|RAD51B|RB1|SMARCA2|TFDP1|UBE2E2|WEE1|CUL3|RAD50|ANKRD17|GIGYF2|BRD7|TAOK3|PBRM1|RCC2|ARID1B|TAOK1|NSMCE2	-4.9	MildvsSevere		GO Biological Processes	19	GO:0010563	negative regulation of phosphorus metabolic process	19_GO:0048519 negative regulation of biological process	-2.5	3.3	3.6	30284	271	269	8	3	1	1843|2950|3301|3315|5478|8651|26228|54541	DUSP1|GSTP1|DNAJA1|HSPB1|PPIA|SOCS1|STAP1|DDIT4	-1.4	ControlvsMild
GO Biological Processes	19	GO:0002690	positive regulation of leukocyte chemotaxis	19_GO:0040011 locomotion	-6.9	6.4	7.8	30284	96	639	13	2	0.56	102|2185|3071|3146|4739|5594|5747|5795|9750|27347|57118|65125|196527	ADAM10|PTK2B|NCKAP1L|HMGB1|NEDD9|MAPK1|PTK2|PTPRJ|RIPOR2|STK39|CAMK1D|WNK1|ANO6	-4.9	MildvsSevere		GO Biological Processes	19	GO:0002335	mature B cell differentiation	19_GO:0002376 immune system process	-2.5	10	5	30284	33	269	3	1.1	0.64	930|2185|3561	CD19|PTK2B|IL2RG	-1.4	ControlvsMild
GO Biological Processes	19	GO:0009145	purine nucleoside triphosphate biosynthetic process	19_GO:0009987 cellular process	-6.9	6.4	7.8	30284	96	639	13	2	0.56	132|514|517|4508|4509|4535|4536|4537|4538|4539|4540|4541|4694	ADK|ATP5F1E|ATP5MC2|ATP6|ATP8|ND1|ND2|ND3|ND4|ND4L|ND5|ND6|NDUFA1	-4.9	MildvsSevere		GO Biological Processes	19	GO:0006984	ER-nucleus signaling pathway	19_GO:0050896 response to stimulus	-2.5	10	5	30284	33	269	3	1.1	0.64	3309|3638|9451	HSPA5|INSIG1|EIF2AK3	-1.4	ControlvsMild
GO Biological Processes	19	GO:0022900	electron transport chain	19_GO:0009987 cellular process	-6.9	5.4	7.5	30284	131	639	15	2.3	0.6	1350|4512|4513|4514|4519|4535|4536|4537|4538|4539|4540|4541|4694|23369|83943	COX7C|COX1|COX2|COX3|CYTB|ND1|ND2|ND3|ND4|ND4L|ND5|ND6|NDUFA1|PUM2|IMMP2L	-4.9	MildvsSevere		GO Biological Processes	19	GO:0045732	positive regulation of protein catabolic process	19_GO:0048518 positive regulation of biological process	-2.5	3.7	3.7	30284	214	269	7	2.6	0.97	3303|3304|3320|7128|9532|9709|11337	HSPA1A|HSPA1B|HSP90AA1|TNFAIP3|BAG2|HERPUD1|GABARAP	-1.4	ControlvsMild
GO Biological Processes	19	GO:0006417	regulation of translation	19_GO:0050789 regulation of biological process	-6.9	3	6.4	30284	451	639	29	4.5	0.82	1719|1982|2185|3184|3192|3609|4076|4691|6311|7458|8672|9444|10128|10657|23112|23185|23367|23369|26058|26135|26610|27327|55024|64215|79712|80315|116496|124540|192669	DHFR|EIF4G2|PTK2B|HNRNPD|HNRNPU|ILF3|CAPRIN1|NCL|ATXN2|EIF4H|EIF4G3|QKI|LRPPRC|KHDRBS1|TNRC6B|LARP4B|LARP1|PUM2|GIGYF2|SERBP1|ELP4|TNRC6A|BANK1|DNAJC1|GTDC1|CPEB4|NIBAN1|MSI2|AGO3	-4.8	MildvsSevere		GO Biological Processes	19	GO:0002263	cell activation involved in immune response	19_GO:0002376 immune system process	-2.5	3.7	3.7	30284	214	269	7	2.6	0.97	930|972|2185|3146|3329|3662|6778	CD19|CD74|PTK2B|HMGB1|HSPD1|IRF4|STAT6	-1.4	ControlvsMild
GO Biological Processes	19	GO:0040008	regulation of growth	19_GO:0040007 growth	-6.8	2.7	6.2	30284	616	639	35	5.5	0.9	102|596|672|817|861|1785|1982|2185|2803|3091|3574|4208|5579|5728|5795|5925|6595|9767|10018|10409|10507|22883|23011|23077|23180|23369|23394|23499|50618|53335|55636|55777|55840|57609|84162	ADAM10|BCL2|BRCA1|CAMK2D|RUNX1|DNM2|EIF4G2|PTK2B|GOLGA4|HIF1A|IL7|MEF2C|PRKCB|PTEN|PTPRJ|RB1|SMARCA2|JADE3|BCL2L11|BASP1|SEMA4D|CLSTN1|RAB21|MYCBP2|RFTN1|PUM2|ADNP|MACF1|ITSN2|BCL11A|CHD7|MBD5|EAF2|DIP2B|BLTP1	-4.8	MildvsSevere		GO Biological Processes	19	GO:0051057	positive regulation of small GTPase mediated signal transduction	19_GO:0048518 positive regulation of biological process	-2.5	6.6	4.4	30284	68	269	4	1.5	0.74	10276|10507|57142|157285	NET1|SEMA4D|RTN4|PRAG1	-1.4	ControlvsMild
GO Biological Processes	19	GO:0032103	positive regulation of response to external stimulus	19_GO:0048518 positive regulation of biological process	-6.8	2.7	6.3	30284	588	639	34	5.3	0.89	102|673|2113|2185|2534|3071|3146|4067|4739|5336|5581|5594|5747|5795|6421|6850|7187|8428|8546|9447|9750|23180|23369|26057|27347|57118|65125|81793|90268|118788|120892|140609|196527|388325	ADAM10|BRAF|ETS1|PTK2B|FYN|NCKAP1L|HMGB1|LYN|NEDD9|PLCG2|PRKCE|MAPK1|PTK2|PTPRJ|SFPQ|SYK|TRAF3|STK24|AP3B1|AIM2|RIPOR2|RFTN1|PUM2|ANKRD17|STK39|CAMK1D|WNK1|TLR10|OTULIN|PIK3AP1|LRRK2|NEK7|ANO6|SCIMP	-4.8	MildvsSevere		GO Biological Processes	19	GO:0072593	reactive oxygen species metabolic process	19_GO:0009987 cellular process	-2.5	5.1	4.1	30284	111	269	5	1.9	0.82	596|1536|4536|7351|54541	BCL2|CYBB|ND2|UCP2|DDIT4	-1.4	ControlvsMild
GO Biological Processes	19	GO:0051668	localization within membrane	19_GO:0051179 localization	-6.8	2.8	6.3	30284	561	639	33	5.2	0.88	288|483|673|1739|1794|2060|2803|3676|3683|4644|4905|6727|8546|9135|9475|10243|22883|23180|23499|50807|54536|55275|55690|55704|56889|60412|65125|79683|79720|84162|84668|143187|163486	ANK3|ATP1B3|BRAF|DLG1|DOCK2|EPS15|GOLGA4|ITGA4|ITGAL|MYO5A|NSF|SRP14|AP3B1|RABEP1|ROCK2|GPHN|CLSTN1|RFTN1|MACF1|ASAP1|EXOC6|VPS53|PACS1|CCDC88A|TM9SF3|EXOC4|WNK1|ZDHHC14|VPS37B|BLTP1|HYCC1|VTI1A|DENND1B	-4.8	MildvsSevere		GO Biological Processes	19	GO:0110053	regulation of actin filament organization	19_GO:0050789 regulation of biological process	-2.5	3.3	3.6	30284	273	269	8	3	1	71|2185|3925|10094|10109|10602|23406|136319	ACTG1|PTK2B|STMN1|ARPC3|ARPC2|CDC42EP3|COTL1|MTPN	-1.4	ControlvsMild
GO Biological Processes	19	GO:0045580	regulation of T cell differentiation	19_GO:0002376 immune system process	-6.8	4.4	7	30284	192	639	18	2.8	0.65	673|861|865|1378|1840|3071|3146|3574|6595|6654|6850|8546|9760|23240|29117|55193|57492|57630	BRAF|RUNX1|CBFB|CR1|DTX1|NCKAP1L|HMGB1|IL7|SMARCA2|SOS1|SYK|AP3B1|TOX|TMEM131L|BRD7|PBRM1|ARID1B|SH3RF1	-4.8	MildvsSevere		GO Biological Processes	19	GO:0046394	carboxylic acid biosynthetic process	19_GO:0009987 cellular process	-2.5	3.3	3.6	30284	274	269	8	3	1	586|972|2950|4282|10728|54187|60481|171586	BCAT1|CD74|GSTP1|MIF|PTGES3|NANS|ELOVL5|ABHD3	-1.4	ControlvsMild
GO Biological Processes	19	GO:0040017	positive regulation of locomotion	19_GO:0040011 locomotion	-6.8	2.6	6.2	30284	646	639	36	5.6	0.91	102|472|596|2113|2185|2651|3071|3091|3146|3312|3676|4067|4249|4739|5336|5530|5581|5594|5747|5795|8650|9448|9475|9734|9750|10000|10507|23060|23224|23332|27347|57118|65125|81704|196527|378938	ADAM10|ATM|BCL2|ETS1|PTK2B|GCNT2|NCKAP1L|HIF1A|HMGB1|HSPA8|ITGA4|LYN|MGAT5|NEDD9|PLCG2|PPP3CA|PRKCE|MAPK1|PTK2|PTPRJ|NUMB|MAP4K4|ROCK2|HDAC9|RIPOR2|AKT3|SEMA4D|ZNF609|SYNE2|CLASP1|STK39|CAMK1D|WNK1|DOCK8|ANO6|MALAT1	-4.8	MildvsSevere		GO Biological Processes	19	GO:0032204	regulation of telomere maintenance	19_GO:0050789 regulation of biological process	-2.5	5	4	30284	112	269	5	1.9	0.82	3181|3320|6950|10575|10728	HNRNPA2B1|HSP90AA1|TCP1|CCT4|PTGES3	-1.3	ControlvsMild
GO Biological Processes	19	GO:0000902	cell morphogenesis	19_GO:0032502 developmental process	-6.8	2.6	6.1	30284	706	639	38	5.9	0.94	288|334|473|596|1785|2131|2534|3071|3676|3708|4067|4205|4208|5530|5532|5728|5747|5795|5925|6654|7155|7465|8452|8546|8650|9448|10507|22906|23077|23094|26053|51057|51199|51347|55619|120892|133418|285527	ANK3|APLP2|RERE|BCL2|DNM2|EXT1|FYN|NCKAP1L|ITGA4|ITPR1|LYN|MEF2A|MEF2C|PPP3CA|PPP3CB|PTEN|PTK2|PTPRJ|RB1|SOS1|TOP2B|WEE1|CUL3|AP3B1|NUMB|MAP4K4|SEMA4D|TRAK1|MYCBP2|SIPA1L3|AUTS2|WDPCP|NIN|TAOK3|DOCK10|LRRK2|EMB|FRYL	-4.8	MildvsSevere		GO Biological Processes	19	GO:0071900	regulation of protein serine/threonine kinase activity	19_GO:0050789 regulation of biological process	-2.5	3.6	3.7	30284	217	269	7	2.6	0.97	60|896|1843|2950|3301|10961|100133941	ACTB|CCND3|DUSP1|GSTP1|DNAJA1|ERP29|CD24	-1.3	ControlvsMild
GO Biological Processes	19	GO:0150116	regulation of cell-substrate junction organization	19_GO:0050789 regulation of biological process	-6.8	7.7	8.1	30284	68	639	11	1.7	0.51	5728|5747|5786|5795|7094|9448|9475|23332|23499|51057|55920	PTEN|PTK2|PTPRA|PTPRJ|TLN1|MAP4K4|ROCK2|CLASP1|MACF1|WDPCP|RCC2	-4.8	MildvsSevere		GO Biological Processes	19	GO:0051493	regulation of cytoskeleton organization	19_GO:0050789 regulation of biological process	-2.5	2.5	3.3	30284	539	269	12	4.5	1.3	71|2185|3303|3304|3925|5880|8874|10094|10109|10602|23406|136319	ACTG1|PTK2B|HSPA1A|HSPA1B|STMN1|RAC2|ARHGEF7|ARPC3|ARPC2|CDC42EP3|COTL1|MTPN	-1.3	ControlvsMild
GO Biological Processes	19	GO:0060322	head development	19_GO:0032502 developmental process	-6.8	2.4	6.1	30284	795	639	41	6.4	0.97	472|473|596|673|675|1662|2131|2186|2334|2534|3091|3184|4512|4538|4763|5079|5090|5594|5728|6654|7155|7533|7707|8648|8650|9447|9760|10000|10409|23028|23054|23224|29072|29123|51199|55636|80184|83696|83943|120892|140733	ATM|RERE|BCL2|BRAF|BRCA2|DDX10|EXT1|BPTF|AFF2|FYN|HIF1A|HNRNPD|COX1|ND4|NF1|PAX5|PBX3|MAPK1|PTEN|SOS1|TOP2B|YWHAH|ZNF148|NCOA1|NUMB|AIM2|TOX|AKT3|BASP1|KDM1A|NCOA6|SYNE2|SETD2|ANKRD11|NIN|CHD7|CEP290|TRAPPC9|IMMP2L|LRRK2|MACROD2	-4.7	MildvsSevere		GO Biological Processes	19	GO:2000146	negative regulation of cell motility	19_GO:0040011 locomotion	-2.5	2.8	3.4	30284	403	269	10	3.7	1.2	596|969|972|1265|1460|1843|3146|4282|6672|26228	BCL2|CD69|CD74|CNN2|CSNK2B|DUSP1|HMGB1|MIF|SP100|STAP1	-1.3	ControlvsMild
GO Biological Processes	19	GO:0006754	ATP biosynthetic process	19_GO:0009987 cellular process	-6.7	6.8	7.8	30284	84	639	12	1.9	0.54	514|517|4508|4509|4535|4536|4537|4538|4539|4540|4541|4694	ATP5F1E|ATP5MC2|ATP6|ATP8|ND1|ND2|ND3|ND4|ND4L|ND5|ND6|NDUFA1	-4.7	MildvsSevere		GO Biological Processes	19	GO:0071560	cellular response to transforming growth factor beta stimulus	19_GO:0050896 response to stimulus	-2.5	4.1	3.8	30284	163	269	6	2.2	0.9	317|677|2353|3725|6660|8287	APAF1|ZFP36L1|FOS|JUN|SOX5|USP9Y	-1.3	ControlvsMild
GO Biological Processes	19	GO:0022407	regulation of cell-cell adhesion	19_GO:0050789 regulation of biological process	-6.7	2.9	6.3	30284	513	639	31	4.9	0.85	288|861|865|1378|1739|1840|2113|2534|2650|2651|3071|3118|3146|3574|3676|4067|5530|5747|6595|6850|8546|9750|10808|23240|29117|51571|55193|55824|57492|65125|81704	ANK3|RUNX1|CBFB|CR1|DLG1|DTX1|ETS1|FYN|GCNT1|GCNT2|NCKAP1L|HLA-DQA2|HMGB1|IL7|ITGA4|LYN|PPP3CA|PTK2|SMARCA2|SYK|AP3B1|RIPOR2|HSPH1|TMEM131L|BRD7|CYRIB|PBRM1|PAG1|ARID1B|WNK1|DOCK8	-4.7	MildvsSevere		GO Biological Processes	19	GO:0050679	positive regulation of epithelial cell proliferation	19_GO:0048518 positive regulation of biological process	-2.5	3.6	3.7	30284	218	269	7	2.6	0.97	3146|3164|3676|4831|7128|57142|283131	HMGB1|NR4A1|ITGA4|NME2|TNFAIP3|RTN4|NEAT1	-1.3	ControlvsMild
GO Biological Processes	19	GO:1903039	positive regulation of leukocyte cell-cell adhesion	19_GO:0048518 positive regulation of biological process	-6.7	3.7	6.6	30284	285	639	22	3.4	0.72	861|865|1378|2113|2534|2650|3071|3118|3146|3574|3676|4067|5530|6595|6850|8546|10808|29117|51571|55193|57492|81704	RUNX1|CBFB|CR1|ETS1|FYN|GCNT1|NCKAP1L|HLA-DQA2|HMGB1|IL7|ITGA4|LYN|PPP3CA|SMARCA2|SYK|AP3B1|HSPH1|BRD7|CYRIB|PBRM1|ARID1B|DOCK8	-4.7	MildvsSevere		GO Biological Processes	19	GO:0016053	organic acid biosynthetic process	19_GO:0009987 cellular process	-2.5	3.3	3.6	30284	277	269	8	3	1	586|972|2950|4282|10728|54187|60481|171586	BCAT1|CD74|GSTP1|MIF|PTGES3|NANS|ELOVL5|ABHD3	-1.3	ControlvsMild
GO Biological Processes	19	GO:0022409	positive regulation of cell-cell adhesion	19_GO:0048518 positive regulation of biological process	-6.6	3.4	6.4	30284	337	639	24	3.8	0.75	288|861|865|1378|2113|2534|2650|2651|3071|3118|3146|3574|3676|4067|5530|6595|6850|8546|10808|29117|51571|55193|57492|81704	ANK3|RUNX1|CBFB|CR1|ETS1|FYN|GCNT1|GCNT2|NCKAP1L|HLA-DQA2|HMGB1|IL7|ITGA4|LYN|PPP3CA|SMARCA2|SYK|AP3B1|HSPH1|BRD7|CYRIB|PBRM1|ARID1B|DOCK8	-4.6	MildvsSevere		GO Biological Processes	19	GO:0010803	regulation of tumor necrosis factor-mediated signaling pathway	19_GO:0050896 response to stimulus	-2.5	6.4	4.3	30284	70	269	4	1.5	0.74	2950|3303|3304|7128	GSTP1|HSPA1A|HSPA1B|TNFAIP3	-1.3	ControlvsMild
GO Biological Processes	19	GO:0060627	regulation of vesicle-mediated transport	19_GO:0051179 localization	-6.6	2.8	6.1	30284	547	639	32	5	0.86	636|673|867|933|1794|3071|3146|3190|4067|4289|4905|5336|5530|5532|5534|5579|5594|5795|6311|6850|8650|9135|9779|10094|23011|23332|51429|55589|57118|114781|120892|196527	BICD1|BRAF|CBL|CD22|DOCK2|NCKAP1L|HMGB1|HNRNPK|LYN|MKLN1|NSF|PLCG2|PPP3CA|PPP3CB|PPP3R1|PRKCB|MAPK1|PTPRJ|ATXN2|SYK|NUMB|RABEP1|TBC1D5|ARPC3|RAB21|CLASP1|SNX9|BMP2K|CAMK1D|BTBD9|LRRK2|ANO6	-4.6	MildvsSevere		GO Biological Processes	19	GO:0046718	symbiont entry into host cell	19_GO:0016032 viral process	-2.4	4.9	4	30284	114	269	5	1.9	0.82	1378|1380|3303|3304|440400	CR1|CR2|HSPA1A|HSPA1B|RNASEK	-1.3	ControlvsMild
GO Biological Processes	19	GO:0008360	regulation of cell shape	19_GO:0032502 developmental process	-6.6	5.1	7.1	30284	139	639	15	2.3	0.6	1729|1739|2185|2534|4289|5747|10507|10672|23370|30011|51057|54014|55023|55843|64098	DIAPH1|DLG1|PTK2B|FYN|MKLN1|PTK2|SEMA4D|GNA13|ARHGEF18|SH3KBP1|WDPCP|BRWD1|PHIP|ARHGAP15|PARVG	-4.6	MildvsSevere		GO Biological Processes	19	GO:0044409	symbiont entry into host	19_GO:0044419 biological process involved in interspecies interaction between organisms	-2.4	4.9	4	30284	114	269	5	1.9	0.82	1378|1380|3303|3304|440400	CR1|CR2|HSPA1A|HSPA1B|RNASEK	-1.3	ControlvsMild
GO Biological Processes	19	GO:0000165	MAPK cascade	19_GO:0050896 response to stimulus	-6.6	4.1	6.7	30284	221	639	19	3	0.67	673|2185|4205|4208|4214|4217|4763|5581|5594|7534|9448|11214|51347|51701|55024|55870|57630|83605|120892	BRAF|PTK2B|MEF2A|MEF2C|MAP3K1|MAP3K5|NF1|PRKCE|MAPK1|YWHAZ|MAP4K4|AKAP13|TAOK3|NLK|BANK1|ASH1L|SH3RF1|CCM2|LRRK2	-4.6	MildvsSevere		GO Biological Processes	19	GO:0043407	negative regulation of MAP kinase activity	19_GO:0048519 negative regulation of biological process	-2.4	9.6	4.8	30284	35	269	3	1.1	0.64	1843|2950|3301	DUSP1|GSTP1|DNAJA1	-1.3	ControlvsMild
GO Biological Processes	19	GO:0008361	regulation of cell size	19_GO:0065007 biological regulation	-6.5	4.5	6.9	30284	179	639	17	2.7	0.64	1785|1982|2803|5728|10000|10451|10507|23011|23028|23369|23394|23499|27347|53335|57609|65125|196527	DNM2|EIF4G2|GOLGA4|PTEN|AKT3|VAV3|SEMA4D|RAB21|KDM1A|PUM2|ADNP|MACF1|STK39|BCL11A|DIP2B|WNK1|ANO6	-4.6	MildvsSevere		GO Biological Processes	19	GO:0030029	actin filament-based process	19_GO:0009987 cellular process	-2.4	2.4	3.3	30284	616	269	13	4.8	1.3	60|71|596|817|1265|2185|5880|7170|10049|10094|10095|10109|65108	ACTB|ACTG1|BCL2|CAMK2D|CNN2|PTK2B|RAC2|TPM3|DNAJB6|ARPC3|ARPC1B|ARPC2|MARCKSL1	-1.3	ControlvsMild
GO Biological Processes	19	GO:0007507	heart development	19_GO:0032502 developmental process	-6.5	2.7	6.1	30284	578	639	33	5.2	0.88	162|472|1982|2131|3091|3192|4087|4205|4208|4763|5532|5534|5594|5728|5747|5795|5925|6654|7273|7404|7468|8850|8932|9475|9734|10664|11064|11214|23054|29072|55636|65125|83605	AP1B1|ATM|EIF4G2|EXT1|HIF1A|HNRNPU|SMAD2|MEF2A|MEF2C|NF1|PPP3CB|PPP3R1|MAPK1|PTEN|PTK2|PTPRJ|RB1|SOS1|TTN|UTY|NSD2|KAT2B|MBD2|ROCK2|HDAC9|CTCF|CNTRL|AKAP13|NCOA6|SETD2|CHD7|WNK1|CCM2	-4.5	MildvsSevere		GO Biological Processes	19	GO:1901800	positive regulation of proteasomal protein catabolic process	19_GO:0048518 positive regulation of biological process	-2.4	4.9	4	30284	115	269	5	1.9	0.82	3303|3304|9532|9709|11337	HSPA1A|HSPA1B|BAG2|HERPUD1|GABARAP	-1.3	ControlvsMild
GO Biological Processes	19	GO:0033044	regulation of chromosome organization	19_GO:0050789 regulation of biological process	-6.5	3.9	6.6	30284	246	639	20	3.1	0.69	472|545|3181|3184|3192|5594|5925|6595|7014|8452|8850|10111|10664|29117|55193|55719|57492|79677|140609|286053	ATM|ATR|HNRNPA2B1|HNRNPD|HNRNPU|MAPK1|RB1|SMARCA2|TERF2|CUL3|KAT2B|RAD50|CTCF|BRD7|PBRM1|SLF2|ARID1B|SMC6|NEK7|NSMCE2	-4.5	MildvsSevere		GO Biological Processes	19	GO:0030036	actin cytoskeleton organization	19_GO:0009987 cellular process	-2.4	2.5	3.3	30284	546	269	12	4.5	1.3	60|71|596|1265|2185|5880|7170|10049|10094|10095|10109|65108	ACTB|ACTG1|BCL2|CNN2|PTK2B|RAC2|TPM3|DNAJB6|ARPC3|ARPC1B|ARPC2|MARCKSL1	-1.3	ControlvsMild
GO Biological Processes	19	GO:0071407	cellular response to organic cyclic compound	19_GO:0050896 response to stimulus	-6.4	2.9	6.1	30284	472	639	29	4.5	0.82	476|672|1655|1729|2782|3184|3192|3312|3709|4208|4537|5594|6772|7155|7533|8202|8204|8648|8932|9475|10018|10142|23028|23081|23367|23514|64754|84458|120892	ATP1A1|BRCA1|DDX5|DIAPH1|GNB1|HNRNPD|HNRNPU|HSPA8|ITPR2|MEF2C|ND3|MAPK1|STAT1|TOP2B|YWHAH|NCOA3|NRIP1|NCOA1|MBD2|ROCK2|BCL2L11|AKAP9|KDM1A|KDM4C|LARP1|SPIDR|SMYD3|LCOR|LRRK2	-4.5	MildvsSevere		GO Biological Processes	19	GO:0050678	regulation of epithelial cell proliferation	19_GO:0050789 regulation of biological process	-2.4	2.8	3.4	30284	409	269	10	3.7	1.2	567|677|3146|3164|3676|4831|7128|55840|57142|283131	B2M|ZFP36L1|HMGB1|NR4A1|ITGA4|NME2|TNFAIP3|EAF2|RTN4|NEAT1	-1.3	ControlvsMild
GO Biological Processes	19	GO:0032944	regulation of mononuclear cell proliferation	19_GO:0050789 regulation of biological process	-6.4	3.8	6.6	30284	248	639	20	3.1	0.69	472|596|933|1378|1739|3071|3146|3574|3635|4067|4208|5530|6480|6654|6850|9750|10451|22806|23240|57630	ATM|BCL2|CD22|CR1|DLG1|NCKAP1L|HMGB1|IL7|INPP5D|LYN|MEF2C|PPP3CA|ST6GAL1|SOS1|SYK|RIPOR2|VAV3|IKZF3|TMEM131L|SH3RF1	-4.5	MildvsSevere		GO Biological Processes	19	GO:0097250	mitochondrial respirasome assembly	19_GO:0009987 cellular process	-2.4	4.9	3.9	30284	116	269	5	1.9	0.82	513|4535|4536|4538|4540	ATP5F1D|ND1|ND2|ND4|ND5	-1.3	ControlvsMild
GO Biological Processes	19	GO:0070482	response to oxygen levels	19_GO:0050896 response to stimulus	-6.3	3.3	6.3	30284	347	639	24	3.8	0.75	472|596|867|1536|2185|2308|3091|3708|3709|4508|4512|4513|4519|4535|4536|4538|4540|4763|5163|5581|9520|29979|80315|378938	ATM|BCL2|CBL|CYBB|PTK2B|FOXO1|HIF1A|ITPR1|ITPR2|ATP6|COX1|COX2|CYTB|ND1|ND2|ND4|ND5|NF1|PDK1|PRKCE|NPEPPS|UBQLN1|CPEB4|MALAT1	-4.4	MildvsSevere		GO Biological Processes	19	GO:0051348	negative regulation of transferase activity	19_GO:0065007 biological regulation	-2.4	4	3.7	30284	167	269	6	2.2	0.9	1843|2950|3301|3315|5478|9532	DUSP1|GSTP1|DNAJA1|HSPB1|PPIA|BAG2	-1.3	ControlvsMild
GO Biological Processes	19	GO:0016071	mRNA metabolic process	19_GO:0009987 cellular process	-6.3	2.6	5.9	30284	646	639	35	5.5	0.9	103|472|1655|1665|2334|3181|3187|3190|3192|3312|3609|4154|6421|8546|8621|8648|8732|9444|9652|10180|10499|10657|22882|23020|23064|23524|54888|79670|83989|84186|192669|202559|220988|221092|255967	ADAR|ATM|DDX5|DHX15|AFF2|HNRNPA2B1|HNRNPH1|HNRNPK|HNRNPU|HSPA8|ILF3|MBNL1|SFPQ|AP3B1|CDK13|NCOA1|RNGTT|QKI|SKIC3|RBM6|NCOA2|KHDRBS1|ZHX2|SNRNP200|SETX|SRRM2|NSUN2|TUT7|ARB2A|ZCCHC7|AGO3|KHDRBS2|HNRNPA3|HNRNPUL2|PAN3	-4.4	MildvsSevere		GO Biological Processes	19	GO:0051101	regulation of DNA binding	19_GO:0065007 biological regulation	-2.4	6.3	4.2	30284	72	269	4	1.5	0.74	1460|3146|3725|6672	CSNK2B|HMGB1|JUN|SP100	-1.3	ControlvsMild
GO Biological Processes	19	GO:0034762	regulation of transmembrane transport	19_GO:0051179 localization	-6.3	2.9	6.1	30284	478	639	29	4.5	0.82	288|483|596|673|817|1729|1739|2185|2534|4067|4205|5530|5532|5534|5579|5581|7402|7533|10142|27347|29979|51582|51719|55636|57620|65125|79026|130507|196527	ANK3|ATP1B3|BCL2|BRAF|CAMK2D|DIAPH1|DLG1|PTK2B|FYN|LYN|MEF2A|PPP3CA|PPP3CB|PPP3R1|PRKCB|PRKCE|UTRN|YWHAH|AKAP9|STK39|UBQLN1|AZIN1|CAB39|CHD7|STIM2|WNK1|AHNAK|UBR3|ANO6	-4.4	MildvsSevere		GO Biological Processes	19	GO:0033674	positive regulation of kinase activity	19_GO:0048518 positive regulation of biological process	-2.4	3.5	3.6	30284	223	269	7	2.6	0.97	896|972|2185|3123|5478|10961|100133941	CCND3|CD74|PTK2B|HLA-DRB1|PPIA|ERP29|CD24	-1.3	ControlvsMild
GO Biological Processes	19	GO:0007346	regulation of mitotic cell cycle	19_GO:0050789 regulation of biological process	-6.3	2.8	6	30284	533	639	31	4.9	0.85	472|545|596|672|675|896|1112|1739|3192|4288|5721|5728|5890|5925|6595|7027|7325|7465|8452|10111|26057|26058|29117|51347|55023|55193|55920|57492|57551|140609|286053	ATM|ATR|BCL2|BRCA1|BRCA2|CCND3|FOXN3|DLG1|HNRNPU|MKI67|PSME2|PTEN|RAD51B|RB1|SMARCA2|TFDP1|UBE2E2|WEE1|CUL3|RAD50|ANKRD17|GIGYF2|BRD7|TAOK3|PHIP|PBRM1|RCC2|ARID1B|TAOK1|NEK7|NSMCE2	-4.4	MildvsSevere		GO Biological Processes	19	GO:1901099	negative regulation of signal transduction in absence of ligand	19_GO:0048519 negative regulation of biological process	-2.4	9.4	4.8	30284	36	269	3	1.1	0.64	596|3303|3304	BCL2|HSPA1A|HSPA1B	-1.3	ControlvsMild
GO Biological Processes	19	GO:0002688	regulation of leukocyte chemotaxis	19_GO:0040011 locomotion	-6.3	5.2	7	30284	127	639	14	2.2	0.58	102|2185|3071|3146|4067|4739|5594|5747|5795|9750|27347|57118|65125|196527	ADAM10|PTK2B|NCKAP1L|HMGB1|LYN|NEDD9|MAPK1|PTK2|PTPRJ|RIPOR2|STK39|CAMK1D|WNK1|ANO6	-4.3	MildvsSevere		GO Biological Processes	19	GO:2001240	negative regulation of extrinsic apoptotic signaling pathway in absence of ligand	19_GO:0048519 negative regulation of biological process	-2.4	9.4	4.8	30284	36	269	3	1.1	0.64	596|3303|3304	BCL2|HSPA1A|HSPA1B	-1.3	ControlvsMild
GO Biological Processes	19	GO:0009142	nucleoside triphosphate biosynthetic process	19_GO:0009987 cellular process	-6.3	5.7	7.1	30284	109	639	13	2	0.56	132|514|517|4508|4509|4535|4536|4537|4538|4539|4540|4541|4694	ADK|ATP5F1E|ATP5MC2|ATP6|ATP8|ND1|ND2|ND3|ND4|ND4L|ND5|ND6|NDUFA1	-4.3	MildvsSevere		GO Biological Processes	19	GO:0140467	integrated stress response signaling	19_GO:0050896 response to stimulus	-2.4	9.4	4.8	30284	36	269	3	1.1	0.64	2353|3725|9451	FOS|JUN|EIF2AK3	-1.3	ControlvsMild
GO Biological Processes	19	GO:0010959	regulation of metal ion transport	19_GO:0051179 localization	-6.2	3.1	6.1	30284	403	639	26	4.1	0.78	288|476|483|596|817|1729|1739|2185|2534|4067|5530|5532|5534|5581|7402|7533|10142|27347|29979|51719|55636|57620|65125|79026|130507|196527	ANK3|ATP1A1|ATP1B3|BCL2|CAMK2D|DIAPH1|DLG1|PTK2B|FYN|LYN|PPP3CA|PPP3CB|PPP3R1|PRKCE|UTRN|YWHAH|AKAP9|STK39|UBQLN1|CAB39|CHD7|STIM2|WNK1|AHNAK|UBR3|ANO6	-4.3	MildvsSevere		GO Biological Processes	19	GO:0002312	B cell activation involved in immune response	19_GO:0002376 immune system process	-2.4	6.2	4.2	30284	73	269	4	1.5	0.74	930|2185|3329|6778	CD19|PTK2B|HSPD1|STAT6	-1.3	ControlvsMild
GO Biological Processes	19	GO:0051336	regulation of hydrolase activity	19_GO:0065007 biological regulation	-6.2	2.9	6	30284	457	639	28	4.4	0.81	29|330|1378|3146|4067|4208|4763|5698|5747|7014|8412|9447|9448|9712|9750|9824|10018|10451|10507|26037|51429|55619|55920|57630|65125|81704|120892|139818	ABR|BIRC3|CR1|HMGB1|LYN|MEF2C|NF1|PSMB9|PTK2|TERF2|BCAR3|AIM2|MAP4K4|USP6NL|RIPOR2|ARHGAP11A|BCL2L11|VAV3|SEMA4D|SIPA1L1|SNX9|DOCK10|RCC2|SH3RF1|WNK1|DOCK8|LRRK2|DOCK11	-4.3	MildvsSevere		GO Biological Processes	19	GO:0050854	regulation of antigen receptor-mediated signaling pathway	19_GO:0002376 immune system process	-2.4	6.2	4.2	30284	73	269	4	1.5	0.74	930|971|26228|115352	CD19|CD72|STAP1|FCRL3	-1.3	ControlvsMild
GO Biological Processes	19	GO:0071677	positive regulation of mononuclear cell migration	19_GO:0040011 locomotion	-6.1	6	7.1	30284	95	639	12	1.9	0.54	102|2185|3146|3676|4739|5594|5747|5795|27347|65125|81704|196527	ADAM10|PTK2B|HMGB1|ITGA4|NEDD9|MAPK1|PTK2|PTPRJ|STK39|WNK1|DOCK8|ANO6	-4.2	MildvsSevere		GO Biological Processes	19	GO:0097696	cell surface receptor signaling pathway via STAT	19_GO:0050896 response to stimulus	-2.4	6.2	4.2	30284	73	269	4	1.5	0.74	958|3718|6778|8651	CD40|JAK3|STAT6|SOCS1	-1.3	ControlvsMild
GO Biological Processes	19	GO:0009206	purine ribonucleoside triphosphate biosynthetic process	19_GO:0009987 cellular process	-6.1	6	7.1	30284	95	639	12	1.9	0.54	514|517|4508|4509|4535|4536|4537|4538|4539|4540|4541|4694	ATP5F1E|ATP5MC2|ATP6|ATP8|ND1|ND2|ND3|ND4|ND4L|ND5|ND6|NDUFA1	-4.2	MildvsSevere		GO Biological Processes	19	GO:0042177	negative regulation of protein catabolic process	19_GO:0048519 negative regulation of biological process	-2.4	4.8	3.9	30284	118	269	5	1.9	0.82	1460|3326|8724|51582|84640	CSNK2B|HSP90AB1|SNX3|AZIN1|USP38	-1.3	ControlvsMild
GO Biological Processes	19	GO:0002687	positive regulation of leukocyte migration	19_GO:0040011 locomotion	-6.1	4.7	6.7	30284	152	639	15	2.3	0.6	102|2185|3071|3146|3676|4739|5594|5747|5795|9750|27347|57118|65125|81704|196527	ADAM10|PTK2B|NCKAP1L|HMGB1|ITGA4|NEDD9|MAPK1|PTK2|PTPRJ|RIPOR2|STK39|CAMK1D|WNK1|DOCK8|ANO6	-4.1	MildvsSevere		GO Biological Processes	19	GO:0022037	metencephalon development	19_GO:0032502 developmental process	-2.4	4.8	3.9	30284	118	269	5	1.9	0.82	596|3309|4512|4538|136319	BCL2|HSPA5|COX1|ND4|MTPN	-1.3	ControlvsMild
GO Biological Processes	19	GO:1902107	positive regulation of leukocyte differentiation	19_GO:0002376 immune system process	-6	4.1	6.4	30284	195	639	17	2.7	0.64	861|865|1378|3071|3146|3574|3635|4739|5530|5925|6595|6850|8546|9760|29117|55193|57492	RUNX1|CBFB|CR1|NCKAP1L|HMGB1|IL7|INPP5D|NEDD9|PPP3CA|RB1|SMARCA2|SYK|AP3B1|TOX|BRD7|PBRM1|ARID1B	-4.1	MildvsSevere		GO Biological Processes	19	GO:0042326	negative regulation of phosphorylation	19_GO:0048519 negative regulation of biological process	-2.4	3.5	3.6	30284	226	269	7	2.6	0.97	1843|2950|3301|3315|5478|8651|26228	DUSP1|GSTP1|DNAJA1|HSPB1|PPIA|SOCS1|STAP1	-1.3	ControlvsMild
GO Biological Processes	19	GO:1903708	positive regulation of hemopoiesis	19_GO:0002376 immune system process	-6	4.1	6.4	30284	195	639	17	2.7	0.64	861|865|1378|3071|3146|3574|3635|4739|5530|5925|6595|6850|8546|9760|29117|55193|57492	RUNX1|CBFB|CR1|NCKAP1L|HMGB1|IL7|INPP5D|NEDD9|PPP3CA|RB1|SMARCA2|SYK|AP3B1|TOX|BRD7|PBRM1|ARID1B	-4.1	MildvsSevere		GO Biological Processes	19	GO:0071559	response to transforming growth factor beta	19_GO:0050896 response to stimulus	-2.4	4	3.7	30284	170	269	6	2.2	0.9	317|677|2353|3725|6660|8287	APAF1|ZFP36L1|FOS|JUN|SOX5|USP9Y	-1.3	ControlvsMild
GO Biological Processes	19	GO:0098876	vesicle-mediated transport to the plasma membrane	19_GO:0051179 localization	-6	5	6.7	30284	134	639	14	2.2	0.58	288|2060|2803|4905|9135|22883|23499|50807|54536|55275|60412|84162|143187|163486	ANK3|EPS15|GOLGA4|NSF|RABEP1|CLSTN1|MACF1|ASAP1|EXOC6|VPS53|EXOC4|BLTP1|VTI1A|DENND1B	-4.1	MildvsSevere		GO Biological Processes	19	GO:0002520	immune system development	19_GO:0002376 immune system process	-2.4	4	3.7	30284	170	269	6	2.2	0.9	596|3146|3329|4050|6778|7128	BCL2|HMGB1|HSPD1|LTB|STAT6|TNFAIP3	-1.3	ControlvsMild
GO Biological Processes	19	GO:0048812	neuron projection morphogenesis	19_GO:0032502 developmental process	-6	2.8	5.8	30284	498	639	29	4.5	0.82	288|334|473|596|1785|2131|2534|3071|3676|4205|5530|5532|5728|5747|5795|6654|7155|7465|8650|9448|10507|22906|23077|26053|51199|51347|55619|120892|133418	ANK3|APLP2|RERE|BCL2|DNM2|EXT1|FYN|NCKAP1L|ITGA4|MEF2A|PPP3CA|PPP3CB|PTEN|PTK2|PTPRJ|SOS1|TOP2B|WEE1|NUMB|MAP4K4|SEMA4D|TRAK1|MYCBP2|AUTS2|NIN|TAOK3|DOCK10|LRRK2|EMB	-4.1	MildvsSevere		GO Biological Processes	19	GO:0032732	positive regulation of interleukin-1 production	19_GO:0032501 multicellular organismal process	-2.4	6.1	4.1	30284	74	269	4	1.5	0.74	3146|3315|3603|8767	HMGB1|HSPB1|IL16|RIPK2	-1.3	ControlvsMild
GO Biological Processes	19	GO:1902305	regulation of sodium ion transmembrane transport	19_GO:0051179 localization	-6	8.4	7.7	30284	51	639	9	1.4	0.47	288|483|817|1739|5581|7402|7533|27347|65125	ANK3|ATP1B3|CAMK2D|DLG1|PRKCE|UTRN|YWHAH|STK39|WNK1	-4.1	MildvsSevere		GO Biological Processes	19	GO:0051385	response to mineralocorticoid	19_GO:0050896 response to stimulus	-2.4	9.1	4.7	30284	37	269	3	1.1	0.64	1536|2353|6446	CYBB|FOS|SGK1	-1.3	ControlvsMild
GO Biological Processes	19	GO:0050807	regulation of synapse organization	19_GO:0050789 regulation of biological process	-5.9	3.3	6.1	30284	315	639	22	3.4	0.72	102|1108|2185|2534|4076|4208|4739|4763|7534|9844|10507|10672|22883|23077|23369|23394|26037|27067|50807|55619|120892|203068	ADAM10|CHD4|PTK2B|FYN|CAPRIN1|MEF2C|NEDD9|NF1|YWHAZ|ELMO1|SEMA4D|GNA13|CLSTN1|MYCBP2|PUM2|ADNP|SIPA1L1|STAU2|ASAP1|DOCK10|LRRK2|TUBB	-4	MildvsSevere		GO Biological Processes	19	GO:0006695	cholesterol biosynthetic process	19_GO:0009987 cellular process	-2.4	9.1	4.7	30284	37	269	3	1.1	0.64	3157|3638|3930	HMGCS1|INSIG1|LBR	-1.3	ControlvsMild
GO Biological Processes	19	GO:1902806	regulation of cell cycle G1/S phase transition	19_GO:0050789 regulation of biological process	-5.9	3.9	6.3	30284	220	639	18	2.8	0.65	472|596|896|1739|5336|5721|5728|5925|6595|7027|7325|7465|26057|26058|29117|55193|55294|57492	ATM|BCL2|CCND3|DLG1|PLCG2|PSME2|PTEN|RB1|SMARCA2|TFDP1|UBE2E2|WEE1|ANKRD17|GIGYF2|BRD7|PBRM1|FBXW7|ARID1B	-4	MildvsSevere		GO Biological Processes	19	GO:1902653	secondary alcohol biosynthetic process	19_GO:0009987 cellular process	-2.4	9.1	4.7	30284	37	269	3	1.1	0.64	3157|3638|3930	HMGCS1|INSIG1|LBR	-1.3	ControlvsMild
GO Biological Processes	19	GO:0050670	regulation of lymphocyte proliferation	19_GO:0002376 immune system process	-5.9	3.7	6.2	30284	243	639	19	3	0.67	472|596|933|1378|1739|3071|3146|3574|3635|4067|4208|5530|6654|6850|9750|10451|22806|23240|57630	ATM|BCL2|CD22|CR1|DLG1|NCKAP1L|HMGB1|IL7|INPP5D|LYN|MEF2C|PPP3CA|SOS1|SYK|RIPOR2|VAV3|IKZF3|TMEM131L|SH3RF1	-4	MildvsSevere		GO Biological Processes	19	GO:0046688	response to copper ion	19_GO:0050896 response to stimulus	-2.4	9.1	4.7	30284	37	269	3	1.1	0.64	513|4512|4519	ATP5F1D|COX1|CYTB	-1.3	ControlvsMild
GO Biological Processes	19	GO:0120039	plasma membrane bounded cell projection morphogenesis	19_GO:0032502 developmental process	-5.9	2.7	5.8	30284	503	639	29	4.5	0.82	288|334|473|596|1785|2131|2534|3071|3676|4205|5530|5532|5728|5747|5795|6654|7155|7465|8650|9448|10507|22906|23077|26053|51199|51347|55619|120892|133418	ANK3|APLP2|RERE|BCL2|DNM2|EXT1|FYN|NCKAP1L|ITGA4|MEF2A|PPP3CA|PPP3CB|PTEN|PTK2|PTPRJ|SOS1|TOP2B|WEE1|NUMB|MAP4K4|SEMA4D|TRAK1|MYCBP2|AUTS2|NIN|TAOK3|DOCK10|LRRK2|EMB	-4	MildvsSevere		GO Biological Processes	19	GO:2000515	negative regulation of CD4-positive, alpha-beta T cell activation	19_GO:0002376 immune system process	-2.4	9.1	4.7	30284	37	269	3	1.1	0.64	969|3146|3718	CD69|HMGB1|JAK3	-1.3	ControlvsMild
GO Biological Processes	19	GO:0051983	regulation of chromosome segregation	19_GO:0050789 regulation of biological process	-5.9	4.8	6.6	30284	137	639	14	2.2	0.58	472|3192|4288|5925|6595|8452|8850|23369|29117|55193|55920|57492|79677|286053	ATM|HNRNPU|MKI67|RB1|SMARCA2|CUL3|KAT2B|PUM2|BRD7|PBRM1|RCC2|ARID1B|SMC6|NSMCE2	-4	MildvsSevere		GO Biological Processes	19	GO:0072330	monocarboxylic acid biosynthetic process	19_GO:0009987 cellular process	-2.4	4	3.7	30284	171	269	6	2.2	0.9	972|2950|4282|10728|60481|171586	CD74|GSTP1|MIF|PTGES3|ELOVL5|ABHD3	-1.3	ControlvsMild
GO Biological Processes	19	GO:0036293	response to decreased oxygen levels	19_GO:0050896 response to stimulus	-5.8	3.3	6	30284	319	639	22	3.4	0.72	472|596|867|1536|2185|3091|3708|3709|4512|4513|4519|4535|4536|4538|4540|4763|5163|5581|9520|29979|80315|378938	ATM|BCL2|CBL|CYBB|PTK2B|HIF1A|ITPR1|ITPR2|COX1|COX2|CYTB|ND1|ND2|ND4|ND5|NF1|PDK1|PRKCE|NPEPPS|UBQLN1|CPEB4|MALAT1	-4	MildvsSevere		GO Biological Processes	19	GO:0006334	nucleosome assembly	19_GO:0009987 cellular process	-2.4	4.7	3.8	30284	120	269	5	1.9	0.82	3008|3009|3021|8364|64061	H1-4|H1-5|H3-3B|H4C3|TSPYL2	-1.2	ControlvsMild
GO Biological Processes	19	GO:0032870	cellular response to hormone stimulus	19_GO:0050896 response to stimulus	-5.8	2.6	5.7	30284	562	639	31	4.9	0.85	476|1655|2308|2782|3192|3312|4067|4208|4537|4644|5581|5594|5747|5786|5925|6654|6672|6772|7533|8202|8412|8648|8850|9734|10018|10499|23081|55023|57492|64754|94056	ATP1A1|DDX5|FOXO1|GNB1|HNRNPU|HSPA8|LYN|MEF2C|ND3|MYO5A|PRKCE|MAPK1|PTK2|PTPRA|RB1|SOS1|SP100|STAT1|YWHAH|NCOA3|BCAR3|NCOA1|KAT2B|HDAC9|BCL2L11|NCOA2|KDM4C|PHIP|ARID1B|SMYD3|SYAP1	-4	MildvsSevere		GO Biological Processes	19	GO:0015931	nucleobase-containing compound transport	19_GO:0051179 localization	-2.4	3.5	3.5	30284	228	269	7	2.6	0.97	292|677|1378|3181|7919|9939|29074	SLC25A5|ZFP36L1|CR1|HNRNPA2B1|DDX39B|RBM8A|MRPL18	-1.2	ControlvsMild
GO Biological Processes	19	GO:0001701	in utero embryonic development	19_GO:0032502 developmental process	-5.8	3	5.8	30284	397	639	25	3.9	0.77	102|675|2186|2530|3091|4087|4154|4538|4643|5594|5890|7014|8452|8648|10018|10664|10672|23081|29072|50515|54888|55636|79718|83605|130507	ADAM10|BRCA2|BPTF|FUT8|HIF1A|SMAD2|MBNL1|ND4|MYO1E|MAPK1|RAD51B|TERF2|CUL3|NCOA1|BCL2L11|CTCF|GNA13|KDM4C|SETD2|CHST11|NSUN2|CHD7|TBL1XR1|CCM2|UBR3	-3.9	MildvsSevere		GO Biological Processes	19	GO:0090559	regulation of membrane permeability	19_GO:0065007 biological regulation	-2.3	6	4.1	30284	75	269	4	1.5	0.74	292|596|3303|152926	SLC25A5|BCL2|HSPA1A|PPM1K	-1.2	ControlvsMild
GO Biological Processes	19	GO:0009201	ribonucleoside triphosphate biosynthetic process	19_GO:0009987 cellular process	-5.8	5.6	6.8	30284	101	639	12	1.9	0.54	514|517|4508|4509|4535|4536|4537|4538|4539|4540|4541|4694	ATP5F1E|ATP5MC2|ATP6|ATP8|ND1|ND2|ND3|ND4|ND4L|ND5|ND6|NDUFA1	-3.9	MildvsSevere		GO Biological Processes	19	GO:1901699	cellular response to nitrogen compound	19_GO:0050896 response to stimulus	-2.3	2.3	3.2	30284	633	269	13	4.8	1.3	60|677|1536|2353|3164|3638|3676|3718|4061|6778|7351|8767|9734	ACTB|ZFP36L1|CYBB|FOS|NR4A1|INSIG1|ITGA4|JAK3|LY6E|STAT6|UCP2|RIPK2|HDAC9	-1.2	ControlvsMild
GO Biological Processes	19	GO:0010038	response to metal ion	19_GO:0050896 response to stimulus	-5.8	3.2	5.9	30284	346	639	23	3.6	0.74	118|288|596|673|817|1536|2185|3091|3184|4205|4208|4297|4512|4519|5336|5530|7273|10243|27347|29072|120892|140609|221154	ADD1|ANK3|BCL2|BRAF|CAMK2D|CYBB|PTK2B|HIF1A|HNRNPD|MEF2A|MEF2C|KMT2A|COX1|CYTB|PLCG2|PPP3CA|TTN|GPHN|STK39|SETD2|LRRK2|NEK7|MICU2	-3.9	MildvsSevere		GO Biological Processes	19	GO:0032956	regulation of actin cytoskeleton organization	19_GO:0050789 regulation of biological process	-2.3	2.9	3.3	30284	354	269	9	3.3	1.1	71|2185|3925|5880|10094|10109|10602|23406|136319	ACTG1|PTK2B|STMN1|RAC2|ARPC3|ARPC2|CDC42EP3|COTL1|MTPN	-1.2	ControlvsMild
GO Biological Processes	19	GO:0050767	regulation of neurogenesis	19_GO:0032502 developmental process	-5.8	3.1	5.9	30284	372	639	24	3.8	0.75	673|1982|2803|3091|4067|4076|4763|5530|5728|5925|7533|8650|9444|10507|22906|23011|23028|23394|23499|27067|51199|53335|55636|57609	BRAF|EIF4G2|GOLGA4|HIF1A|LYN|CAPRIN1|NF1|PPP3CA|PTEN|RB1|YWHAH|NUMB|QKI|SEMA4D|TRAK1|RAB21|KDM1A|ADNP|MACF1|STAU2|NIN|BCL11A|CHD7|DIP2B	-3.9	MildvsSevere		GO Biological Processes	19	GO:0043516	regulation of DNA damage response, signal transduction by p53 class mediator	19_GO:0050896 response to stimulus	-2.3	8.9	4.6	30284	38	269	3	1.1	0.64	972|1655|4282	CD74|DDX5|MIF	-1.2	ControlvsMild
GO Biological Processes	19	GO:0030888	regulation of B cell proliferation	19_GO:0002376 immune system process	-5.8	7	7.2	30284	68	639	10	1.6	0.49	472|596|933|3071|3574|3635|4067|4208|10451|22806	ATM|BCL2|CD22|NCKAP1L|IL7|INPP5D|LYN|MEF2C|VAV3|IKZF3	-3.9	MildvsSevere		GO Biological Processes	19	GO:0010935	regulation of macrophage cytokine production	19_GO:0002376 immune system process	-2.3	8.9	4.6	30284	38	269	3	1.1	0.64	972|8767|57142	CD74|RIPK2|RTN4	-1.2	ControlvsMild
GO Biological Processes	19	GO:0050803	regulation of synapse structure or activity	19_GO:0065007 biological regulation	-5.8	3.2	5.9	30284	321	639	22	3.4	0.72	102|1108|2185|2534|4076|4208|4739|4763|7534|9844|10507|10672|22883|23077|23369|23394|26037|27067|50807|55619|120892|203068	ADAM10|CHD4|PTK2B|FYN|CAPRIN1|MEF2C|NEDD9|NF1|YWHAZ|ELMO1|SEMA4D|GNA13|CLSTN1|MYCBP2|PUM2|ADNP|SIPA1L1|STAU2|ASAP1|DOCK10|LRRK2|TUBB	-3.9	MildvsSevere		GO Biological Processes	19	GO:0040013	negative regulation of locomotion	19_GO:0040011 locomotion	-2.3	2.7	3.3	30284	421	269	10	3.7	1.2	596|969|972|1265|1460|1843|3146|4282|6672|26228	BCL2|CD69|CD74|CNN2|CSNK2B|DUSP1|HMGB1|MIF|SP100|STAP1	-1.2	ControlvsMild
GO Biological Processes	19	GO:0045088	regulation of innate immune response	19_GO:0044419 biological process involved in interspecies interaction between organisms	-5.8	2.8	5.7	30284	482	639	28	4.4	0.81	103|330|1378|2534|3146|3312|3635|4067|5336|5581|6421|6850|7187|7534|8546|9447|23180|23369|26057|26058|29979|54625|55914|81793|90268|118788|140609|388325	ADAR|BIRC3|CR1|FYN|HMGB1|HSPA8|INPP5D|LYN|PLCG2|PRKCE|SFPQ|SYK|TRAF3|YWHAZ|AP3B1|AIM2|RFTN1|PUM2|ANKRD17|GIGYF2|UBQLN1|PARP14|ERBIN|TLR10|OTULIN|PIK3AP1|NEK7|SCIMP	-3.9	MildvsSevere		GO Biological Processes	19	GO:0045911	positive regulation of DNA recombination	19_GO:0048518 positive regulation of biological process	-2.3	5.9	4.1	30284	76	269	4	1.5	0.74	60|958|6778|57162	ACTB|CD40|STAT6|PELI1	-1.2	ControlvsMild
GO Biological Processes	19	GO:0048858	cell projection morphogenesis	19_GO:0032502 developmental process	-5.8	2.7	5.7	30284	510	639	29	4.5	0.82	288|334|473|596|1785|2131|2534|3071|3676|4205|5530|5532|5728|5747|5795|6654|7155|7465|8650|9448|10507|22906|23077|26053|51199|51347|55619|120892|133418	ANK3|APLP2|RERE|BCL2|DNM2|EXT1|FYN|NCKAP1L|ITGA4|MEF2A|PPP3CA|PPP3CB|PTEN|PTK2|PTPRJ|SOS1|TOP2B|WEE1|NUMB|MAP4K4|SEMA4D|TRAK1|MYCBP2|AUTS2|NIN|TAOK3|DOCK10|LRRK2|EMB	-3.9	MildvsSevere		GO Biological Processes	19	GO:0045661	regulation of myoblast differentiation	19_GO:0032502 developmental process	-2.3	5.9	4.1	30284	76	269	4	1.5	0.74	60|677|694|3399	ACTB|ZFP36L1|BTG1|ID3	-1.2	ControlvsMild
GO Biological Processes	19	GO:0007420	brain development	19_GO:0032502 developmental process	-5.8	2.4	5.5	30284	745	639	37	5.8	0.92	472|473|596|675|2131|2186|2334|2534|3091|3184|4512|4538|4763|5079|5090|5728|6654|7155|7533|7707|8648|8650|9447|9760|10000|10409|23028|23054|23224|29072|51199|55636|80184|83696|83943|120892|140733	ATM|RERE|BCL2|BRCA2|EXT1|BPTF|AFF2|FYN|HIF1A|HNRNPD|COX1|ND4|NF1|PAX5|PBX3|PTEN|SOS1|TOP2B|YWHAH|ZNF148|NCOA1|NUMB|AIM2|TOX|AKT3|BASP1|KDM1A|NCOA6|SYNE2|SETD2|NIN|CHD7|CEP290|TRAPPC9|IMMP2L|LRRK2|MACROD2	-3.9	MildvsSevere		GO Biological Processes	19	GO:0006970	response to osmotic stress	19_GO:0050896 response to stimulus	-2.3	5.9	4.1	30284	76	269	4	1.5	0.74	677|2185|3320|92241	ZFP36L1|PTK2B|HSP90AA1|RCSD1	-1.2	ControlvsMild
GO Biological Processes	19	GO:0070647	protein modification by small protein conjugation or removal	19_GO:0009987 cellular process	-5.7	2.3	5.5	30284	777	639	38	5.9	0.94	596|672|865|867|1840|2197|2534|4012|6923|7325|8287|8452|9320|9520|9690|9929|10075|23077|23358|26091|29761|51592|53335|54467|55016|55294|55719|57630|57674|64326|64839|79677|80204|90268|130507|151636|219333|286053	BCL2|BRCA1|CBFB|CBL|DTX1|FAU|FYN|LNPEP|ELOB|UBE2E2|USP9Y|CUL3|TRIP12|NPEPPS|UBE3C|JOSD1|HUWE1|MYCBP2|USP24|HERC4|USP25|TRIM33|BCL11A|ANKIB1|MARCHF1|FBXW7|SLF2|SH3RF1|RNF213|COP1|FBXL17|SMC6|FBXO11|OTULIN|UBR3|DTX3L|USP12|NSMCE2	-3.9	MildvsSevere		GO Biological Processes	19	GO:0070848	response to growth factor	19_GO:0050896 response to stimulus	-2.3	2.4	3.2	30284	562	269	12	4.5	1.3	317|677|1655|2353|3164|3315|3725|6660|8287|9592|10094|54541	APAF1|ZFP36L1|DDX5|FOS|NR4A1|HSPB1|JUN|SOX5|USP9Y|IER2|ARPC3|DDIT4	-1.2	ControlvsMild
GO Biological Processes	19	GO:0002831	regulation of response to biotic stimulus	19_GO:0050896 response to stimulus	-5.6	2.6	5.5	30284	576	639	31	4.9	0.85	103|330|1378|2534|3146|3312|3635|4067|5336|5581|6421|6772|6850|7187|7534|8546|9447|23180|23369|26057|26058|29979|54625|54765|55914|81793|90268|118788|140609|151636|388325	ADAR|BIRC3|CR1|FYN|HMGB1|HSPA8|INPP5D|LYN|PLCG2|PRKCE|SFPQ|STAT1|SYK|TRAF3|YWHAZ|AP3B1|AIM2|RFTN1|PUM2|ANKRD17|GIGYF2|UBQLN1|PARP14|TRIM44|ERBIN|TLR10|OTULIN|PIK3AP1|NEK7|DTX3L|SCIMP	-3.8	MildvsSevere		GO Biological Processes	19	GO:0051224	negative regulation of protein transport	19_GO:0051179 localization	-2.3	4.6	3.8	30284	123	269	5	1.9	0.82	3638|6672|7351|8724|10961	INSIG1|SP100|UCP2|SNX3|ERP29	-1.2	ControlvsMild
GO Biological Processes	19	GO:0010976	positive regulation of neuron projection development	19_GO:0032502 developmental process	-5.6	4.3	6.3	30284	165	639	15	2.3	0.6	673|2185|2534|4067|4076|8428|8850|9760|23028|23064|23369|23394|27067|53335|57118	BRAF|PTK2B|FYN|LYN|CAPRIN1|STK24|KAT2B|TOX|KDM1A|SETX|PUM2|ADNP|STAU2|BCL11A|CAMK1D	-3.8	MildvsSevere		GO Biological Processes	19	GO:0048871	multicellular organismal-level homeostasis	19_GO:0042592 homeostatic process	-2.3	2.3	3.1	30284	638	269	13	4.8	1.3	60|71|292|567|596|2185|3146|3718|5567|5880|7128|7314|10320	ACTB|ACTG1|SLC25A5|B2M|BCL2|PTK2B|HMGB1|JAK3|PRKACB|RAC2|TNFAIP3|UBB|IKZF1	-1.2	ControlvsMild
GO Biological Processes	19	GO:0001666	response to hypoxia	19_GO:0050896 response to stimulus	-5.6	3.3	5.8	30284	305	639	21	3.3	0.71	472|596|867|1536|2185|3091|3708|3709|4512|4513|4519|4535|4536|4538|4540|4763|5163|5581|9520|29979|378938	ATM|BCL2|CBL|CYBB|PTK2B|HIF1A|ITPR1|ITPR2|COX1|COX2|CYTB|ND1|ND2|ND4|ND5|NF1|PDK1|PRKCE|NPEPPS|UBQLN1|MALAT1	-3.7	MildvsSevere		GO Biological Processes	19	GO:0010506	regulation of autophagy	19_GO:0050789 regulation of biological process	-2.3	2.8	3.3	30284	359	269	9	3.3	1.1	292|535|596|2597|3146|3315|5660|8767|10346	SLC25A5|ATP6V0A1|BCL2|GAPDH|HMGB1|HSPB1|PSAP|RIPK2|TRIM22	-1.2	ControlvsMild
GO Biological Processes	19	GO:0048871	multicellular organismal-level homeostasis	19_GO:0042592 homeostatic process	-5.6	2.5	5.4	30284	638	639	33	5.2	0.88	103|596|2131|2185|2308|2651|3071|3091|3146|3313|3574|4067|4208|4297|4763|5532|5925|6654|8546|9447|10000|10018|10320|26058|27347|55619|55690|57482|79705|79718|79888|114781|139818	ADAR|BCL2|EXT1|PTK2B|FOXO1|GCNT2|NCKAP1L|HIF1A|HMGB1|HSPA9|IL7|LYN|MEF2C|KMT2A|NF1|PPP3CB|RB1|SOS1|AP3B1|AIM2|AKT3|BCL2L11|IKZF1|GIGYF2|STK39|DOCK10|PACS1|CRACD|LRRK1|TBL1XR1|LPCAT1|BTBD9|DOCK11	-3.7	MildvsSevere		GO Biological Processes	19	GO:0032649	regulation of type II interferon production	19_GO:0032501 multicellular organismal process	-2.3	4.5	3.7	30284	124	269	5	1.9	0.82	1378|3123|3146|3329|8767	CR1|HLA-DRB1|HMGB1|HSPD1|RIPK2	-1.2	ControlvsMild
GO Biological Processes	19	GO:0051640	organelle localization	19_GO:0051179 localization	-5.6	2.6	5.5	30284	551	639	30	4.7	0.84	472|636|867|1739|1785|3091|3676|4067|4205|4644|5925|6850|7514|7534|8452|8546|10096|10128|10142|10464|22906|23224|23332|51134|54536|57488|60412|80184|83696|120892	ATM|BICD1|CBL|DLG1|DNM2|HIF1A|ITGA4|LYN|MEF2A|MYO5A|RB1|SYK|XPO1|YWHAZ|CUL3|AP3B1|ACTR3|LRPPRC|AKAP9|PIBF1|TRAK1|SYNE2|CLASP1|CEP83|EXOC6|ESYT2|EXOC4|CEP290|TRAPPC9|LRRK2	-3.7	MildvsSevere		GO Biological Processes	19	GO:0043536	positive regulation of blood vessel endothelial cell migration	19_GO:0040011 locomotion	-2.3	5.8	4	30284	78	269	4	1.5	0.74	958|3146|3315|9734	CD40|HMGB1|HSPB1|HDAC9	-1.2	ControlvsMild
GO Biological Processes	19	GO:0009791	post-embryonic development	19_GO:0032502 developmental process	-5.6	5.9	6.7	30284	89	639	11	1.7	0.51	472|596|3150|3708|4087|4297|4643|10018|26058|50515|55870	ATM|BCL2|HMGN1|ITPR1|SMAD2|KMT2A|MYO1E|BCL2L11|GIGYF2|CHST11|ASH1L	-3.7	MildvsSevere		GO Biological Processes	19	GO:0006402	mRNA catabolic process	19_GO:0048519 negative regulation of biological process	-2.3	4.5	3.7	30284	125	269	5	1.9	0.82	677|1655|3303|3304|9939	ZFP36L1|DDX5|HSPA1A|HSPA1B|RBM8A	-1.2	ControlvsMild
GO Biological Processes	19	GO:0061024	membrane organization	19_GO:0009987 cellular process	-5.5	2.3	5.3	30284	764	639	37	5.8	0.92	288|545|596|1378|1739|1785|1794|3312|3313|4905|5305|5579|5728|8411|8452|8546|9135|9844|9873|10018|10075|10243|10451|23180|51429|54536|55704|57097|60412|65125|79720|83696|84162|132320|143187|196527|286046	ANK3|ATR|BCL2|CR1|DLG1|DNM2|DOCK2|HSPA8|HSPA9|NSF|PIP4K2A|PRKCB|PTEN|EEA1|CUL3|AP3B1|RABEP1|ELMO1|FCHSD2|BCL2L11|HUWE1|GPHN|VAV3|RFTN1|SNX9|EXOC6|CCDC88A|PARP11|EXOC4|WNK1|VPS37B|TRAPPC9|BLTP1|SCLT1|VTI1A|ANO6|XKR6	-3.7	MildvsSevere		GO Biological Processes	19	GO:0010594	regulation of endothelial cell migration	19_GO:0040011 locomotion	-2.3	3.3	3.4	30284	236	269	7	2.6	0.97	958|1460|2185|3146|3315|6672|9734	CD40|CSNK2B|PTK2B|HMGB1|HSPB1|SP100|HDAC9	-1.2	ControlvsMild
GO Biological Processes	19	GO:0002685	regulation of leukocyte migration	19_GO:0040011 locomotion	-5.5	3.6	5.9	30284	236	639	18	2.8	0.65	102|2185|2650|3071|3146|3676|4067|4739|4763|5594|5747|5795|9750|27347|57118|65125|81704|196527	ADAM10|PTK2B|GCNT1|NCKAP1L|HMGB1|ITGA4|LYN|NEDD9|NF1|MAPK1|PTK2|PTPRJ|RIPOR2|STK39|CAMK1D|WNK1|DOCK8|ANO6	-3.7	MildvsSevere		GO Biological Processes	19	GO:0032435	negative regulation of proteasomal ubiquitin-dependent protein catabolic process	19_GO:0048519 negative regulation of biological process	-2.3	8.4	4.5	30284	40	269	3	1.1	0.64	1460|3326|84640	CSNK2B|HSP90AB1|USP38	-1.2	ControlvsMild
GO Biological Processes	19	GO:0001944	vasculature development	19_GO:0032502 developmental process	-5.5	2.6	5.4	30284	556	639	30	4.7	0.84	2004|2185|2308|3091|4208|4643|4691|4763|5532|5534|5594|5747|5795|6654|6850|7534|9444|10451|10672|11064|23670|26057|29072|55294|55636|57674|83478|83605|83943|90268	ELK3|PTK2B|FOXO1|HIF1A|MEF2C|MYO1E|NCL|NF1|PPP3CB|PPP3R1|MAPK1|PTK2|PTPRJ|SOS1|SYK|YWHAZ|QKI|VAV3|GNA13|CNTRL|CEMIP2|ANKRD17|SETD2|FBXW7|CHD7|RNF213|ARHGAP24|CCM2|IMMP2L|OTULIN	-3.7	MildvsSevere		GO Biological Processes	19	GO:0010591	regulation of lamellipodium assembly	19_GO:0050789 regulation of biological process	-2.3	8.4	4.5	30284	40	269	3	1.1	0.64	3320|5880|10109	HSP90AA1|RAC2|ARPC2	-1.2	ControlvsMild
GO Biological Processes	19	GO:0071675	regulation of mononuclear cell migration	19_GO:0040011 locomotion	-5.5	4.5	6.2	30284	148	639	14	2.2	0.58	102|2185|3146|3676|4067|4739|5594|5747|5795|9750|27347|65125|81704|196527	ADAM10|PTK2B|HMGB1|ITGA4|LYN|NEDD9|MAPK1|PTK2|PTPRJ|RIPOR2|STK39|WNK1|DOCK8|ANO6	-3.7	MildvsSevere		GO Biological Processes	19	GO:0002456	T cell mediated immunity	19_GO:0002376 immune system process	-2.3	8.4	4.5	30284	40	269	3	1.1	0.64	567|1378|1380	B2M|CR1|CR2	-1.2	ControlvsMild
GO Biological Processes	19	GO:0099175	regulation of postsynapse organization	19_GO:0050789 regulation of biological process	-5.5	4.5	6.2	30284	148	639	14	2.2	0.58	102|2185|2534|4076|4739|4763|9844|10672|23369|26037|27067|50807|55619|120892	ADAM10|PTK2B|FYN|CAPRIN1|NEDD9|NF1|ELMO1|GNA13|PUM2|SIPA1L1|STAU2|ASAP1|DOCK10|LRRK2	-3.7	MildvsSevere		GO Biological Processes	19	GO:0007169	cell surface receptor protein tyrosine kinase signaling pathway	19_GO:0050896 response to stimulus	-2.3	2.6	3.2	30284	430	269	10	3.7	1.2	2185|3315|3718|3925|6778|8874|9451|10628|26228|54541	PTK2B|HSPB1|JAK3|STMN1|STAT6|ARHGEF7|EIF2AK3|TXNIP|STAP1|DDIT4	-1.2	ControlvsMild
GO Biological Processes	19	GO:2000045	regulation of G1/S transition of mitotic cell cycle	19_GO:0050789 regulation of biological process	-5.5	4	6	30284	191	639	16	2.5	0.62	472|596|896|1739|5721|5728|5925|6595|7027|7325|7465|26057|26058|29117|55193|57492	ATM|BCL2|CCND3|DLG1|PSME2|PTEN|RB1|SMARCA2|TFDP1|UBE2E2|WEE1|ANKRD17|GIGYF2|BRD7|PBRM1|ARID1B	-3.7	MildvsSevere		GO Biological Processes	19	GO:0070972	protein localization to endoplasmic reticulum	19_GO:0051179 localization	-2.3	5.7	4	30284	79	269	4	1.5	0.74	3309|3638|9709|23645	HSPA5|INSIG1|HERPUD1|PPP1R15A	-1.2	ControlvsMild
GO Biological Processes	19	GO:0048259	regulation of receptor-mediated endocytosis	19_GO:0051179 localization	-5.5	4.8	6.3	30284	128	639	13	2	0.56	636|867|3190|4289|5336|5534|6311|6850|8650|9135|9779|23011|55589	BICD1|CBL|HNRNPK|MKLN1|PLCG2|PPP3R1|ATXN2|SYK|NUMB|RABEP1|TBC1D5|RAB21|BMP2K	-3.7	MildvsSevere		GO Biological Processes	19	GO:0045765	regulation of angiogenesis	19_GO:0032502 developmental process	-2.3	2.8	3.3	30284	363	269	9	3.3	1.1	694|958|1536|2185|3315|6672|7128|23670|57142	BTG1|CD40|CYBB|PTK2B|HSPB1|SP100|TNFAIP3|CEMIP2|RTN4	-1.2	ControlvsMild
GO Biological Processes	19	GO:0050870	positive regulation of T cell activation	19_GO:0002376 immune system process	-5.5	3.5	5.8	30284	261	639	19	3	0.67	861|865|1378|2534|3071|3118|3146|3574|4067|5530|6595|6850|8546|10808|29117|51571|55193|57492|81704	RUNX1|CBFB|CR1|FYN|NCKAP1L|HLA-DQA2|HMGB1|IL7|LYN|PPP3CA|SMARCA2|SYK|AP3B1|HSPH1|BRD7|CYRIB|PBRM1|ARID1B|DOCK8	-3.7	MildvsSevere		GO Biological Processes	19	GO:0043434	response to peptide hormone	19_GO:0050896 response to stimulus	-2.3	2.6	3.2	30284	431	269	10	3.7	1.2	677|1536|2353|3164|3638|3718|4519|6778|7351|9734	ZFP36L1|CYBB|FOS|NR4A1|INSIG1|JAK3|CYTB|STAT6|UCP2|HDAC9	-1.2	ControlvsMild
GO Biological Processes	19	GO:0038093	Fc receptor signaling pathway	19_GO:0002376 immune system process	-5.4	7.2	7	30284	59	639	9	1.4	0.47	2534|4067|4214|5336|5581|5747|6654|6850|10451	FYN|LYN|MAP3K1|PLCG2|PRKCE|PTK2|SOS1|SYK|VAV3	-3.6	MildvsSevere		GO Biological Processes	19	GO:0071375	cellular response to peptide hormone stimulus	19_GO:0050896 response to stimulus	-2.3	3	3.3	30284	299	269	8	3	1	677|2353|3164|3638|3718|6778|7351|9734	ZFP36L1|FOS|NR4A1|INSIG1|JAK3|STAT6|UCP2|HDAC9	-1.2	ControlvsMild
GO Biological Processes	19	GO:1904063	negative regulation of cation transmembrane transport	19_GO:0051179 localization	-5.4	5.7	6.6	30284	92	639	11	1.7	0.51	288|596|817|5530|5532|5534|5581|27347|29979|51719|130507	ANK3|BCL2|CAMK2D|PPP3CA|PPP3CB|PPP3R1|PRKCE|STK39|UBQLN1|CAB39|UBR3	-3.6	MildvsSevere		GO Biological Processes	19	GO:0120035	regulation of plasma membrane bounded cell projection organization	19_GO:0050789 regulation of biological process	-2.2	2.3	3.1	30284	650	269	13	4.8	1.3	567|2185|3320|3475|5880|8724|8874|10109|10507|10602|26228|57142|157285	B2M|PTK2B|HSP90AA1|IFRD1|RAC2|SNX3|ARHGEF7|ARPC2|SEMA4D|CDC42EP3|STAP1|RTN4|PRAG1	-1.2	ControlvsMild
GO Biological Processes	19	GO:0043271	negative regulation of monoatomic ion transport	19_GO:0051179 localization	-5.4	4.7	6.3	30284	130	639	13	2	0.56	288|596|817|2185|5530|5532|5534|5581|27347|29979|51719|65125|130507	ANK3|BCL2|CAMK2D|PTK2B|PPP3CA|PPP3CB|PPP3R1|PRKCE|STK39|UBQLN1|CAB39|WNK1|UBR3	-3.6	MildvsSevere		GO Biological Processes	19	GO:0032728	positive regulation of interferon-beta production	19_GO:0032501 multicellular organismal process	-2.2	8.2	4.4	30284	41	269	3	1.1	0.64	3320|3659|8767	HSP90AA1|IRF1|RIPK2	-1.2	ControlvsMild
GO Biological Processes	19	GO:0050920	regulation of chemotaxis	19_GO:0040011 locomotion	-5.4	3.7	5.9	30284	217	639	17	2.7	0.64	102|2185|3071|3146|4067|4739|5594|5747|5795|6480|9750|23077|27347|51571|57118|65125|196527	ADAM10|PTK2B|NCKAP1L|HMGB1|LYN|NEDD9|MAPK1|PTK2|PTPRJ|ST6GAL1|RIPOR2|MYCBP2|STK39|CYRIB|CAMK1D|WNK1|ANO6	-3.6	MildvsSevere		GO Biological Processes	19	GO:0007044	cell-substrate junction assembly	19_GO:0009987 cellular process	-2.2	8.2	4.4	30284	41	269	3	1.1	0.64	596|2185|8874	BCL2|PTK2B|ARHGEF7	-1.2	ControlvsMild
GO Biological Processes	19	GO:0048667	cell morphogenesis involved in neuron differentiation	19_GO:0032502 developmental process	-5.4	2.7	5.5	30284	449	639	26	4.1	0.78	288|334|473|596|2131|2534|3676|4205|4208|5530|5532|5728|5747|5795|5925|6654|7155|8650|10507|22906|23077|26053|51057|51199|55619|133418	ANK3|APLP2|RERE|BCL2|EXT1|FYN|ITGA4|MEF2A|MEF2C|PPP3CA|PPP3CB|PTEN|PTK2|PTPRJ|RB1|SOS1|TOP2B|NUMB|SEMA4D|TRAK1|MYCBP2|AUTS2|WDPCP|NIN|DOCK10|EMB	-3.6	MildvsSevere		GO Biological Processes	19	GO:0002221	pattern recognition receptor signaling pathway	19_GO:0044419 biological process involved in interspecies interaction between organisms	-2.2	4.4	3.6	30284	128	269	5	1.9	0.82	3329|4792|7128|8767|81793	HSPD1|NFKBIA|TNFAIP3|RIPK2|TLR10	-1.2	ControlvsMild
GO Biological Processes	19	GO:0002218	activation of innate immune response	19_GO:0044419 biological process involved in interspecies interaction between organisms	-5.4	4.1	6	30284	173	639	15	2.3	0.6	2534|3146|4067|5336|5581|6421|6850|7187|8546|9447|23180|81793|90268|118788|388325	FYN|HMGB1|LYN|PLCG2|PRKCE|SFPQ|SYK|TRAF3|AP3B1|AIM2|RFTN1|TLR10|OTULIN|PIK3AP1|SCIMP	-3.6	MildvsSevere		GO Biological Processes	19	GO:0071248	cellular response to metal ion	19_GO:0050896 response to stimulus	-2.2	3.7	3.5	30284	182	269	6	2.2	0.9	567|817|1536|2353|7351|9451	B2M|CAMK2D|CYBB|FOS|UCP2|EIF2AK3	-1.1	ControlvsMild
GO Biological Processes	19	GO:0032204	regulation of telomere maintenance	19_GO:0050789 regulation of biological process	-5.3	5.1	6.3	30284	112	639	12	1.9	0.54	472|545|3181|3184|3192|5594|7014|10111|55719|79677|140609|286053	ATM|ATR|HNRNPA2B1|HNRNPD|HNRNPU|MAPK1|TERF2|RAD50|SLF2|SMC6|NEK7|NSMCE2	-3.5	MildvsSevere		GO Biological Processes	19	GO:0032479	regulation of type I interferon production	19_GO:0032501 multicellular organismal process	-2.2	4.4	3.6	30284	129	269	5	1.9	0.82	2597|3320|3329|3659|8767	GAPDH|HSP90AA1|HSPD1|IRF1|RIPK2	-1.1	ControlvsMild
GO Biological Processes	19	GO:0098662	inorganic cation transmembrane transport	19_GO:0051179 localization	-5.3	2.3	5.2	30284	686	639	34	5.3	0.89	476|483|514|517|535|596|3313|3708|3709|4508|4509|4512|4513|4514|4519|4535|4536|4537|4538|4539|4540|4541|4694|5336|23228|27347|56479|57620|65125|81615|196527|221154|255231|285195	ATP1A1|ATP1B3|ATP5F1E|ATP5MC2|ATP6V0A1|BCL2|HSPA9|ITPR1|ITPR2|ATP6|ATP8|COX1|COX2|COX3|CYTB|ND1|ND2|ND3|ND4|ND4L|ND5|ND6|NDUFA1|PLCG2|PLCL2|STK39|KCNQ5|STIM2|WNK1|TMEM163|ANO6|MICU2|MCOLN2|SLC9A9	-3.5	MildvsSevere		GO Biological Processes	19	GO:0009410	response to xenobiotic stimulus	19_GO:0050896 response to stimulus	-2.2	2.6	3.1	30284	437	269	10	3.7	1.2	596|969|1536|2185|2353|2950|3320|4519|4535|10628	BCL2|CD69|CYBB|PTK2B|FOS|GSTP1|HSP90AA1|CYTB|ND1|TXNIP	-1.1	ControlvsMild
GO Biological Processes	19	GO:0031175	neuron projection development	19_GO:0032502 developmental process	-5.3	2.3	5.2	30284	717	639	35	5.5	0.9	288|334|473|596|1719|1785|2131|2185|2534|3071|3146|3676|4067|4205|5530|5532|5728|5747|5795|5925|6654|7155|7465|8650|9448|10507|22906|23077|26053|51199|51347|55619|120892|133418|285527	ANK3|APLP2|RERE|BCL2|DHFR|DNM2|EXT1|PTK2B|FYN|NCKAP1L|HMGB1|ITGA4|LYN|MEF2A|PPP3CA|PPP3CB|PTEN|PTK2|PTPRJ|RB1|SOS1|TOP2B|WEE1|NUMB|MAP4K4|SEMA4D|TRAK1|MYCBP2|AUTS2|NIN|TAOK3|DOCK10|LRRK2|EMB|FRYL	-3.5	MildvsSevere		GO Biological Processes	19	GO:0042327	positive regulation of phosphorylation	19_GO:0048518 positive regulation of biological process	-2.2	2.6	3.1	30284	437	269	10	3.7	1.2	896|972|2185|3123|4282|5478|8767|10507|10961|100133941	CCND3|CD74|PTK2B|HLA-DRB1|MIF|PPIA|RIPK2|SEMA4D|ERP29|CD24	-1.1	ControlvsMild
GO Biological Processes	19	GO:0006120	mitochondrial electron transport, NADH to ubiquinone	19_GO:0009987 cellular process	-5.3	8.2	7.2	30284	46	639	8	1.3	0.44	4535|4536|4537|4538|4539|4540|4541|4694	ND1|ND2|ND3|ND4|ND4L|ND5|ND6|NDUFA1	-3.5	MildvsSevere		GO Biological Processes	19	GO:0090066	regulation of anatomical structure size	19_GO:0065007 biological regulation	-2.2	2.4	3.1	30284	508	269	11	4.1	1.2	2185|3320|3475|3676|10094|10109|10507|10602|23406|57142|136319	PTK2B|HSP90AA1|IFRD1|ITGA4|ARPC3|ARPC2|SEMA4D|CDC42EP3|COTL1|RTN4|MTPN	-1.1	ControlvsMild
GO Biological Processes	19	GO:0045637	regulation of myeloid cell differentiation	19_GO:0002376 immune system process	-5.3	3.7	5.8	30284	220	639	17	2.7	0.64	861|2113|2185|3071|3091|3313|3635|4067|4208|4739|4763|5530|5925|6772|8364|9444|55294	RUNX1|ETS1|PTK2B|NCKAP1L|HIF1A|HSPA9|INPP5D|LYN|MEF2C|NEDD9|NF1|PPP3CA|RB1|STAT1|H4C3|QKI|FBXW7	-3.5	MildvsSevere		GO Biological Processes	19	GO:0050878	regulation of body fluid levels	19_GO:0065007 biological regulation	-2.2	2.7	3.2	30284	370	269	9	3.3	1.1	60|71|958|1192|3315|4513|5478|5567|8527	ACTB|ACTG1|CD40|CLIC1|HSPB1|COX2|PPIA|PRKACB|DGKD	-1.1	ControlvsMild
GO Biological Processes	19	GO:0009144	purine nucleoside triphosphate metabolic process	19_GO:0009987 cellular process	-5.3	3.8	5.9	30284	197	639	16	2.5	0.62	132|514|517|3312|4508|4509|4535|4536|4537|4538|4539|4540|4541|4694|7167|120892	ADK|ATP5F1E|ATP5MC2|HSPA8|ATP6|ATP8|ND1|ND2|ND3|ND4|ND4L|ND5|ND6|NDUFA1|TPI1|LRRK2	-3.5	MildvsSevere		GO Biological Processes	19	GO:0006368	transcription elongation by RNA polymerase II	19_GO:0009987 cellular process	-2.2	8	4.3	30284	42	269	3	1.1	0.64	22936|55840|80237	ELL2|EAF2|ELL3	-1.1	ControlvsMild
GO Biological Processes	19	GO:1903169	regulation of calcium ion transmembrane transport	19_GO:0051179 localization	-5.3	4.1	6	30284	175	639	15	2.3	0.6	596|817|1729|2185|2534|4067|5530|5532|5534|5581|29979|55636|57620|79026|130507	BCL2|CAMK2D|DIAPH1|PTK2B|FYN|LYN|PPP3CA|PPP3CB|PPP3R1|PRKCE|UBQLN1|CHD7|STIM2|AHNAK|UBR3	-3.5	MildvsSevere		GO Biological Processes	19	GO:0032733	positive regulation of interleukin-10 production	19_GO:0032501 multicellular organismal process	-2.2	8	4.3	30284	42	269	3	1.1	0.64	3146|3329|3662	HMGB1|HSPD1|IRF4	-1.1	ControlvsMild
GO Biological Processes	19	GO:0043009	chordate embryonic development	19_GO:0032502 developmental process	-5.3	2.4	5.2	30284	658	639	33	5.2	0.88	102|472|672|675|1739|2131|2186|2530|3091|4087|4154|4538|4643|4763|5079|5594|5890|7014|8452|8648|10018|10664|10672|23081|25902|29072|50515|51057|54888|55636|79718|83605|130507	ADAM10|ATM|BRCA1|BRCA2|DLG1|EXT1|BPTF|FUT8|HIF1A|SMAD2|MBNL1|ND4|MYO1E|NF1|PAX5|MAPK1|RAD51B|TERF2|CUL3|NCOA1|BCL2L11|CTCF|GNA13|KDM4C|MTHFD1L|SETD2|CHST11|WDPCP|NSUN2|CHD7|TBL1XR1|CCM2|UBR3	-3.5	MildvsSevere		GO Biological Processes	19	GO:0043271	negative regulation of monoatomic ion transport	19_GO:0051179 localization	-2.2	4.3	3.6	30284	130	269	5	1.9	0.82	596|817|2185|7009|7351	BCL2|CAMK2D|PTK2B|TMBIM6|UCP2	-1.1	ControlvsMild
GO Biological Processes	19	GO:0051960	regulation of nervous system development	19_GO:0032502 developmental process	-5.3	2.7	5.4	30284	454	639	26	4.1	0.78	673|1739|1982|2803|3091|4067|4076|4763|5530|5728|5925|7533|8650|9444|10507|22883|22906|23011|23028|23394|23499|27067|51199|53335|55636|57609	BRAF|DLG1|EIF4G2|GOLGA4|HIF1A|LYN|CAPRIN1|NF1|PPP3CA|PTEN|RB1|YWHAH|NUMB|QKI|SEMA4D|CLSTN1|TRAK1|RAB21|KDM1A|ADNP|MACF1|STAU2|NIN|BCL11A|CHD7|DIP2B	-3.5	MildvsSevere		GO Biological Processes	19	GO:0070646	protein modification by small protein removal	19_GO:0009987 cellular process	-2.2	4.3	3.6	30284	130	269	5	1.9	0.82	3094|7128|8287|10208|84640	HINT1|TNFAIP3|USP9Y|USPL1|USP38	-1.1	ControlvsMild
GO Biological Processes	19	GO:0035196	miRNA processing	19_GO:0048519 negative regulation of biological process	-5.2	9.8	7.5	30284	34	639	7	1.1	0.41	103|1655|3181|4087|23369|79670|192669	ADAR|DDX5|HNRNPA2B1|SMAD2|PUM2|TUT7|AGO3	-3.4	MildvsSevere		GO Biological Processes	19	GO:0051276	chromosome organization	19_GO:0009987 cellular process	-2.2	2.4	3.1	30284	511	269	11	4.1	1.2	3008|3009|3021|3146|3181|3320|3326|5499|6672|8364|10728	H1-4|H1-5|H3-3B|HMGB1|HNRNPA2B1|HSP90AA1|HSP90AB1|PPP1CA|SP100|H4C3|PTGES3	-1.1	ControlvsMild
GO Biological Processes	19	GO:0038096	Fc-gamma receptor signaling pathway involved in phagocytosis	19_GO:0002376 immune system process	-5.2	12	8	30284	23	639	6	0.94	0.38	2534|4067|5581|5747|6850|10451	FYN|LYN|PRKCE|PTK2|SYK|VAV3	-3.4	MildvsSevere		GO Biological Processes	19	GO:1901342	regulation of vasculature development	19_GO:0032502 developmental process	-2.2	2.7	3.2	30284	372	269	9	3.3	1.1	694|958|1536|2185|3315|6672|7128|23670|57142	BTG1|CD40|CYBB|PTK2B|HSPB1|SP100|TNFAIP3|CEMIP2|RTN4	-1.1	ControlvsMild
GO Biological Processes	19	GO:0002433	immune response-regulating cell surface receptor signaling pathway involved in phagocytosis	19_GO:0002376 immune system process	-5.2	12	8	30284	23	639	6	0.94	0.38	2534|4067|5581|5747|6850|10451	FYN|LYN|PRKCE|PTK2|SYK|VAV3	-3.4	MildvsSevere		GO Biological Processes	19	GO:0045471	response to ethanol	19_GO:0050896 response to stimulus	-2.2	4.3	3.6	30284	131	269	5	1.9	0.82	1536|2185|2353|4519|4538	CYBB|PTK2B|FOS|CYTB|ND4	-1.1	ControlvsMild
GO Biological Processes	19	GO:0032446	protein modification by small protein conjugation	19_GO:0009987 cellular process	-5.2	2.3	5.2	30284	667	639	33	5.2	0.88	596|672|865|867|1840|2197|2534|4012|6923|7325|8452|9320|9520|9690|10075|23077|26091|51592|53335|54467|55016|55294|55719|57630|57674|64326|64839|79677|80204|90268|130507|151636|286053	BCL2|BRCA1|CBFB|CBL|DTX1|FAU|FYN|LNPEP|ELOB|UBE2E2|CUL3|TRIP12|NPEPPS|UBE3C|HUWE1|MYCBP2|HERC4|TRIM33|BCL11A|ANKIB1|MARCHF1|FBXW7|SLF2|SH3RF1|RNF213|COP1|FBXL17|SMC6|FBXO11|OTULIN|UBR3|DTX3L|NSMCE2	-3.4	MildvsSevere		GO Biological Processes	19	GO:0007492	endoderm development	19_GO:0032502 developmental process	-2.2	5.4	3.8	30284	83	269	4	1.5	0.74	677|1843|1844|3676	ZFP36L1|DUSP1|DUSP2|ITGA4	-1.1	ControlvsMild
GO Biological Processes	19	GO:0009260	ribonucleotide biosynthetic process	19_GO:0009987 cellular process	-5.1	4.2	5.9	30284	158	639	14	2.2	0.58	132|514|517|4508|4509|4535|4536|4537|4538|4539|4540|4541|4694|51727	ADK|ATP5F1E|ATP5MC2|ATP6|ATP8|ND1|ND2|ND3|ND4|ND4L|ND5|ND6|NDUFA1|CMPK1	-3.4	MildvsSevere		GO Biological Processes	19	GO:0046434	organophosphate catabolic process	19_GO:0009987 cellular process	-2.2	3.6	3.4	30284	186	269	6	2.2	0.9	2597|3094|7167|7351|11163|79661	GAPDH|HINT1|TPI1|UCP2|NUDT4|NEIL1	-1.1	ControlvsMild
GO Biological Processes	19	GO:0045621	positive regulation of lymphocyte differentiation	19_GO:0002376 immune system process	-5.1	4.5	6	30284	137	639	13	2	0.56	861|865|1378|3071|3574|3635|6595|6850|8546|9760|29117|55193|57492	RUNX1|CBFB|CR1|NCKAP1L|IL7|INPP5D|SMARCA2|SYK|AP3B1|TOX|BRD7|PBRM1|ARID1B	-3.4	MildvsSevere		GO Biological Processes	19	GO:0045123	cellular extravasation	19_GO:0002376 immune system process	-2.2	7.9	4.3	30284	43	269	3	1.1	0.64	3676|4267|6402	ITGA4|CD99|SELL	-1.1	ControlvsMild
GO Biological Processes	19	GO:0002028	regulation of sodium ion transport	19_GO:0051179 localization	-5.1	5.9	6.5	30284	80	639	10	1.6	0.49	288|476|483|817|1739|5581|7402|7533|27347|65125	ANK3|ATP1A1|ATP1B3|CAMK2D|DLG1|PRKCE|UTRN|YWHAH|STK39|WNK1	-3.4	MildvsSevere		GO Biological Processes	19	GO:0016444	somatic cell DNA recombination	19_GO:0009987 cellular process	-2.2	7.9	4.3	30284	43	269	3	1.1	0.64	3146|3329|6778	HMGB1|HSPD1|STAT6	-1.1	ControlvsMild
GO Biological Processes	19	GO:0048511	rhythmic process	19_GO:0048511 rhythmic process	-5.1	3.3	5.6	30284	275	639	19	3	0.67	1655|3184|3192|4297|5728|6421|8204|8648|8850|9475|10075|10499|22992|23064|23077|23394|49855|55294|114781	DDX5|HNRNPD|HNRNPU|KMT2A|PTEN|SFPQ|NRIP1|NCOA1|KAT2B|ROCK2|HUWE1|NCOA2|KDM2A|SETX|MYCBP2|ADNP|SCAPER|FBXW7|BTBD9	-3.4	MildvsSevere		GO Biological Processes	19	GO:0002562	somatic diversification of immune receptors via germline recombination within a single locus	19_GO:0002376 immune system process	-2.2	7.9	4.3	30284	43	269	3	1.1	0.64	3146|3329|6778	HMGB1|HSPD1|STAT6	-1.1	ControlvsMild
GO Biological Processes	19	GO:0097305	response to alcohol	19_GO:0050896 response to stimulus	-5.1	3.3	5.6	30284	275	639	19	3	0.67	672|867|1536|2185|2289|2534|2782|3184|3709|4087|4519|4538|5579|5581|6480|23367|23514|27347|57630	BRCA1|CBL|CYBB|PTK2B|FKBP5|FYN|GNB1|HNRNPD|ITPR2|SMAD2|CYTB|ND4|PRKCB|PRKCE|ST6GAL1|LARP1|SPIDR|STK39|SH3RF1	-3.4	MildvsSevere		GO Biological Processes	19	GO:0150115	cell-substrate junction organization	19_GO:0009987 cellular process	-2.2	7.9	4.3	30284	43	269	3	1.1	0.64	596|2185|8874	BCL2|PTK2B|ARHGEF7	-1.1	ControlvsMild
GO Biological Processes	19	GO:0043547	positive regulation of GTPase activity	19_GO:0065007 biological regulation	-5.1	4.9	6.1	30284	117	639	12	1.9	0.54	29|4763|8412|9448|9712|9824|10507|26037|51429|55619|81704|139818	ABR|NF1|BCAR3|MAP4K4|USP6NL|ARHGAP11A|SEMA4D|SIPA1L1|SNX9|DOCK10|DOCK8|DOCK11	-3.4	MildvsSevere		GO Biological Processes	19	GO:0002708	positive regulation of lymphocyte mediated immunity	19_GO:0002376 immune system process	-2.2	4.2	3.5	30284	133	269	5	1.9	0.82	567|958|3123|3329|6778	B2M|CD40|HLA-DRB1|HSPD1|STAT6	-1.1	ControlvsMild
GO Biological Processes	19	GO:0048638	regulation of developmental growth	19_GO:0040007 growth	-5.1	3	5.5	30284	327	639	21	3.3	0.71	596|861|1785|1982|2803|3574|4208|5728|10018|10409|10507|23011|23077|23369|23394|23499|50618|53335|55636|55777|57609	BCL2|RUNX1|DNM2|EIF4G2|GOLGA4|IL7|MEF2C|PTEN|BCL2L11|BASP1|SEMA4D|RAB21|MYCBP2|PUM2|ADNP|MACF1|ITSN2|BCL11A|CHD7|MBD5|DIP2B	-3.4	MildvsSevere		GO Biological Processes	19	GO:1903322	positive regulation of protein modification by small protein conjugation or removal	19_GO:0048518 positive regulation of biological process	-2.2	4.2	3.5	30284	133	269	5	1.9	0.82	3309|7314|8767|11337|57162	HSPA5|UBB|RIPK2|GABARAP|PELI1	-1.1	ControlvsMild
GO Biological Processes	19	GO:0098655	monoatomic cation transmembrane transport	19_GO:0051179 localization	-5.1	2.3	5.1	30284	701	639	34	5.3	0.89	476|483|514|517|535|596|3313|3708|3709|4508|4509|4512|4513|4514|4519|4535|4536|4537|4538|4539|4540|4541|4694|5336|23228|27347|56479|57620|65125|81615|196527|221154|255231|285195	ATP1A1|ATP1B3|ATP5F1E|ATP5MC2|ATP6V0A1|BCL2|HSPA9|ITPR1|ITPR2|ATP6|ATP8|COX1|COX2|COX3|CYTB|ND1|ND2|ND3|ND4|ND4L|ND5|ND6|NDUFA1|PLCG2|PLCL2|STK39|KCNQ5|STIM2|WNK1|TMEM163|ANO6|MICU2|MCOLN2|SLC9A9	-3.4	MildvsSevere		GO Biological Processes	19	GO:0010595	positive regulation of endothelial cell migration	19_GO:0040011 locomotion	-2.2	4.2	3.5	30284	133	269	5	1.9	0.82	958|2185|3146|3315|9734	CD40|PTK2B|HMGB1|HSPB1|HDAC9	-1.1	ControlvsMild
GO Biological Processes	19	GO:0006282	regulation of DNA repair	19_GO:0050896 response to stimulus	-5.1	3.5	5.7	30284	227	639	17	2.7	0.64	545|672|3146|6595|7014|7155|7468|8850|23028|23347|23514|29072|29117|54537|55193|55719|57492	ATR|BRCA1|HMGB1|SMARCA2|TERF2|TOP2B|NSD2|KAT2B|KDM1A|SMCHD1|SPIDR|SETD2|BRD7|SHLD2|PBRM1|SLF2|ARID1B	-3.4	MildvsSevere		GO Biological Processes	19	GO:0072595	maintenance of protein localization in organelle	19_GO:0051179 localization	-2.2	7.7	4.2	30284	44	269	3	1.1	0.64	3309|3638|6672	HSPA5|INSIG1|SP100	-1.1	ControlvsMild
GO Biological Processes	19	GO:0051338	regulation of transferase activity	19_GO:0065007 biological regulation	-5.1	2.7	5.3	30284	464	639	26	4.1	0.78	103|896|2185|3192|4067|4217|4739|5558|5728|5747|5795|5925|5983|8850|10111|10464|11329|51347|51429|51719|55294|55704|94056|120892|151636|219771	ADAR|CCND3|PTK2B|HNRNPU|LYN|MAP3K5|NEDD9|PRIM2|PTEN|PTK2|PTPRJ|RB1|RFC3|KAT2B|RAD50|PIBF1|STK38|TAOK3|SNX9|CAB39|FBXW7|CCDC88A|SYAP1|LRRK2|DTX3L|CCNY	-3.4	MildvsSevere		GO Biological Processes	19	GO:0016126	sterol biosynthetic process	19_GO:0009987 cellular process	-2.2	7.7	4.2	30284	44	269	3	1.1	0.64	3157|3638|3930	HMGCS1|INSIG1|LBR	-1.1	ControlvsMild
[truncated: 772 more rows]
