# Supplementary material for: Disease-stage-specific immunometabolic remodeling in pediatric obstructive sleep apnea: a single-cell transcriptomic atlas of adenoid tissue
Source: EMBO Mol Med. 2026 Apr 27;18(6):2483–513. doi: 10.1038/s44321-026-00419-3 (PMC13270133; doi:10.1038/s44321-026-00419-3)
Supplement: Supplementary file 11 — Dataset EV6 [file 44321_2026_419_MOESM11_ESM.xlsx]

## Sheet: Sheet1
Dataset EV6. Gene set enrichment analysis (GSEA) results of mild and severe OSA B cell expression profiles.
ID	Description	setSize	enrichmentScore	NES	pvalue	p.adjust	qvalues	rank	leading_edge	core_enrichment	group	core_count
GO:1902017	regulation of cilium assembly	37	0.491582	1.70211	0.007571	0.0566147	0.0406628	3118	tags=54%, list=29%, signal=38%	ATMIN/TESK1/ENTR1/MARK4/CDKL1/CROCC/SDCCAG8/DNM2/CCP110/ARHGAP35/CCDC88A/TAPT1/CDKL5/DYNC2LI1/IFT88/CEP97/MAP4/CYLD/ODF2L/CEP120	up	20
GO:1905515	non-motile cilium assembly	47	0.43602	1.61054	0.0159359	0.0865371	0.0621542	3009	tags=45%, list=28%, signal=32%	ATMIN/PIBF1/CEP290/CC2D2B/TBC1D32/DNM2/RPGRIP1L/BBS10/KCNQ1/CEP350/CEP89/BBS2/IFT88/CEP250/IFT80/CLCN4/ARL13B/DCTN1/MAP4/C2CD3/CEP126	up	21
GO:0002377	immunoglobulin production	153	0.351848	1.59598	0.00125937	0.015935	0.0114452	390	tags=12%, list=4%, signal=11%	IGLV3-16/IGLV5-37/IGLV9-49/HLA-DQA2/IGKV3D-11/IGKV1-8/IGLV3-9/IGLV2-8/IGKV1D-17/IGLV7-46/IGKV1D-13/HLA-DQB2/CR1/IGLV10-54/IGLV1-47/IGKV1-16/IGKV3D-15/IGKV2D-29	up	18
GO:0002440	production of molecular mediator of immune response	199	0.30651	1.44969	0.0030486	0.0313511	0.0225176	321	tags=10%, list=3%, signal=9%	IGLV3-16/IGLV5-37/IGLV9-49/HLA-DQA2/IGKV3D-11/IGKV1-8/IGLV3-9/IGLV2-8/IGKV1D-17/IGLV7-46/IGKV1D-13/HLA-DQB2/CR1/IGLV10-54/CLNK/SCIMP/IGLV1-47/IGKV1-16/IGKV3D-15	up	19
GO:0032940	secretion by cell	379	-0.307488	-1.32642	0.0195503	0.0946124	0.0679542	2010	tags=24%, list=19%, signal=20%	LGALS9/VPS18/MYO1G/ICA1/PHPT1/SLC17A9/PREB/LTBP4/IRS1/PARD6A/RAB11FIP1/CRY2/HMGN3/YKT6/SVBP/SYTL1/APBB1/PSMD9/ATP5PF/SNAPIN/CHMP2A/ARF1/JAGN1/SEPTIN1/SOX4/ERP29/NR1H2/SLC1A5/WASHC1/PFKM/PDZD11/HCK/SNAP47/HLA-F/SRI/PFKL/PNKD/PPIA/RGCC/SYBU/BAD/VAMP8/NR4A1/SPI1/STXBP2/UCP2/MPC2/RAB11B/CDK16/ARHGAP44/HGS/ADAM8/CADPS/SYNGR2/IDH2/STXBP6/SAA1/LY6E/CORO1A/FES/PIM3/STX11/ADORA2A/TCIRG1/LAT/ADAM9/CRY1/ATP…	down	91
GO:0140352	export from cell	396	-0.306317	-1.32765	0.0136857	0.0787509	0.0565618	1983	tags=23%, list=19%, signal=20%	VPS18/MYO1G/ICA1/PHPT1/SLC17A9/PREB/LTBP4/IRS1/PARD6A/RAB11FIP1/CRY2/HMGN3/YKT6/SVBP/SYTL1/APBB1/PSMD9/ATP5PF/SNAPIN/CHMP2A/ARF1/JAGN1/SEPTIN1/SOX4/ERP29/NR1H2/SLC1A5/WASHC1/PFKM/PDZD11/HCK/SNAP47/HLA-F/SRI/PFKL/PNKD/PPIA/RGCC/SYBU/BAD/VAMP8/NR4A1/SPI1/STXBP2/UCP2/MPC2/RAB11B/CDK16/ARHGAP44/HGS/ADAM8/CADPS/SYNGR2/IDH2/STXBP6/SAA1/LY6E/CORO1A/FES/PIM3/STX11/ADORA2A/RGS9/TCIRG1/LAT/ADAM9/CRY1/ATP6A…	down	93
GO:0007417	central nervous system development	474	-0.30256	-1.3289	0.01842	0.0917685	0.0659116	2021	tags=22%, list=19%, signal=19%	ZDHHC16/GBA/NCSTN/NSUN5/ZNF335/HTRA2/GSN/FLNA/BIN1/ATN1/UQCRQ/PTPRG/ATP5PB/HPRT1/DNAJC30/SHARPIN/UFC1/ATP6AP2/COX7B/PRPF19/FPGS/CLP1/BID/EPOR/COX6B1/BAG6/ATP5PF/AHI1/SOX4/EPHA4/MAP2/KIF14/IL6ST/DUSP10/FEZ1/EIF2B2/MARCKSL1/EPHB6/CAPG/KAT2A/PRKG1/EZH2/PADI2/ACTB/XAB2/BAX/STMN1/BAD/UBB/NDUFS3/PAFAH1B3/CTNND1/CITED2/NOTCH2NLC/SCYL1/CDK5RAP3/WDR1/EGR2/HSP90AA1/THOC6/S100A8/GRN/ROBO1/DAB1/G6PD/GSTP1/ID…	down	106
GO:0040007	growth	486	-0.303355	-1.33793	0.0141124	0.0795886	0.0571635	1534	tags=18%, list=14%, signal=16%	DNPH1/MT1X/CCNB2/MAP2/LAMTOR2/KIF14/SOD1/CIB1/LAMTOR1/CREG1/DUSP10/KAT5/ANAPC2/KAT2A/FMN1/EZH2/CHEK1/DERL2/NDUFA13/SERTAD3/MUL1/CPNE5/KLF2/LGMN/EGLN2/SEMA4A/MAD2L2/NDUFS3/CITED2/PHB/CDK4/HSP90AA1/S100A8/GDI1/WWTR1/PIN1/TKT/G6PD/GAMT/TWF2/FKBP8/LY6E/PPP2R1A/RUVBL2/CDK1/RACK1/HOPX/TYMS/PPIB/RASAL1/SGK1/ADIPOR1/DLL1/SOCS1/GNG4/SLC25A25/SHC1/CXCL16/PTPRS/RAPH1/ATF5/NRP2/SOCS3/TENM4/SERPINE2/CYFIP1/PR…	down	86
GO:0051223	regulation of protein transport	320	-0.316901	-1.34825	0.0141189	0.0795886	0.0571635	2295	tags=28%, list=21%, signal=22%	HSP90AB1/SERP1/UBL5/PARK7/DYNLL1/EDEM2/P3H1/UBE2L3/PAM/HLA-DRB1/HTRA2/ICA1/FLNA/ECT2/TXN/PHPT1/FIS1/BNIP3L/IRS1/PARD6A/RAB11FIP1/SUMO1/HAX1/YOD1/HMGN3/PRKCD/APBB1/B3GAT3/PSMD9/BAP1/BCAP31/ARF1/JAGN1/SOX4/ERP29/SELENOK/NR1H2/PFKM/CIB1/DERL3/NUCB1/VPS28/UBE2J1/TCAF2/RAN/SRI/AKT2/PFKL/DERL2/PPIA/OAZ2/SYBU/BAD/UCP2/MPC2/CDK16/NUTF2/GDI1/ARHGAP44/ADAM8/IDH2/ATP5IF1/OAZ1/SAA1/CDK1/RACK1/PLK3/STOM/PIM3/…	down	88
GO:0051493	regulation of cytoskeleton organization	318	-0.316974	-1.34882	0.0148553	0.0822171	0.0590514	2009	tags=25%, list=19%, signal=21%	TPX2/RHPN2/GSN/FLNA/BIN1/ECT2/PHPT1/ARPC2/ARPC4/COTL1/RAE1/HAX1/PRKCD/F11R/VASP/DYNLT1/CDK10/CHMP2A/ARHGDIB/ARF1/MAP2/ARPC1B/RPS3/WASHC1/CIB1/TPM1/DSTN/HCK/CHMP1A/ARPC5L/ARL3/CAPG/ASAP3/KAT2A/ABI3/RHOC/FMN1/RGCC/STMN1/PYCARD/MYADM/CORO1B/BRK1/WDR1/GMFG/RHOBTB1/TMSB4X/S100A8/ARHGAP44/RHOG/ACTG1/TWF2/RANGRF/CORO1A/PHLDB2/FES/MID1/FKBP4/CDK2AP2/ARHGDIA/S100A10/MID1IP1/LIMA1/CYFIP1/PFN1/MLST8/CCN2/ME…	down	79
GO:0098655	cation transmembrane transport	363	-0.314195	-1.35283	0.0129534	0.0765634	0.0549907	1964	tags=26%, list=18%, signal=22%	FLNA/SLC39A3/BIN1/ATP5MC1/ACTN4/ATP5PO/ITGAV/SLC25A3/ATP5PB/ATP5F1C/DNAJC30/SUMO1/SLC43A2/COX7B/ATOX1/CALHM6/CAPN1/COX6B1/ATP5PF/ARF1/SLC1A5/CD19/LCK/SLC3A2/ATP5MC2/KCNA3/SLC12A8/SLC30A4/UQCR10/SEC61A1/SHISA8/COX5B/C4orf3/SLC9A3R1/PPIF/SLC39A1/ATP13A1/SLC7A5/SRI/NDUFS7/SLC25A22/SURF1/SLC41A1/BAX/UQCRFS1/NDUFA4/STOML2/GLRX/COX6A1/COX5A/DDIT3/ATP5MG/ATP6V1F/UQCRH/ATP6V0B/ATP5F1B/FKBP1A/UCP2/COX8A/T…	down	95
GO:0022411	cellular component disassembly	294	-0.320317	-1.355	0.0172075	0.0902862	0.064847	2016	tags=22%, list=19%, signal=18%	GBA/TPX2/HTRA2/GSN/FIS1/BNIP3L/MAP1LC3B/VPS16/DDRGK1/SHARPIN/HAX1/FUNDC1/UFC1/SNAPIN/CHMP2A/EPHA4/TEX264/WASHC1/CIB1/MYC/DEDD2/DSTN/CHMP1A/PRKCA/CAPG/TSPO/PADI2/MUL1/BAX/STMN1/GABARAP/VAMP8/CDK5RAP3/WDR1/DNASE1L3/HMGA1/ADAM8/TWF2/ATP5IF1/PPP1CA/APEH/DDIT4/MAP1LC3A/PHB2/CDK1/PLK3/ATG2A/SLC25A5/ATG9A/EIF5A/FLOT1/MID1/IGF1R/MAP1LC3B2/CFL1/CST3/MID1IP1/LIMA1/PLK1/C3/SVIL/C1QC/MMP9/TPSAB1	down	64
GO:0072657	protein localization to membrane	349	-0.315806	-1.36112	0.0194163	0.0943779	0.0677857	1716	tags=21%, list=16%, signal=18%	SAMM50/PRKCI/ARL6IP1/BID/F11R/BAG6/EMC4/TMBIM1/TSPAN14/ZFAND2B/SEC61B/MYL12A/CIB1/TIMM8B/SEC61A1/SLC9A3R1/PEX16/PDZD11/ATP13A1/ARL3/TCAF2/ZDHHC12/ABI3/AKT2/NDUFA13/PEX19/EMC9/ACTB/TSPAN5/BAX/MOAP1/SEC61G/PRKCH/BSG/TIMM22/MYADM/VAMP8/ARFRP1/SSNA1/GET3/TIMM13/ITGB7/RAB11B/HSP90AA1/GDI1/ARHGAP44/TOMM22/RHOG/HGS/WDR83OS/ANXA2/TNIK/YIF1B/RANGRF/RACK1/FLOT1/STOM/EMC6/S100A10/VAMP2/PIGR/LGALS3/FYB1/JUP/…	down	74
GO:0009314	response to radiation	270	-0.325589	-1.36231	0.0187707	0.0923997	0.066365	2444	tags=28%, list=23%, signal=22%	MAPK13/TANK/CAT/CARD16/BCL3/OGG1/CYBA/DDB2/PDE6B/ERCC1/RBM4/NET1/COPS3/EEF1D/RAD51AP1/BEST1/ECT2/BABAM1/NAMPT/TXN/RAD51/COPS9/USF1/CRY2/AEN/CDKN1A/PRKCD/F11R/SOD2/MAP2K7/TRIAP1/RGS14/MYC/GTF2H5/KAT5/UBE2B/NABP2/CHEK1/AKT2/MTA1/RELA/PCNA/BAX/CIRBP/PBK/FBXL12/PER1/DTL/ELK1/GADD45A/PER3/FOS/PPP1CA/PCLAF/RUVBL2/PLK3/DUSP1/RGS9/RIC8A/CRY1/TIMP1/BAK1/POLD1/TMEM161A/ID2/JUN/LCN2/BHLHE40/RHOB/EGR1/ICAM1/…	down	75
GO:0034220	ion transmembrane transport	451	-0.313937	-1.37342	0.00599625	0.0507016	0.0364158	1964	tags=26%, list=18%, signal=22%	FLNA/SLC39A3/BIN1/TMC6/ATP5MC1/ACTN4/ATP5PO/ITGAV/SLC25A3/ATP5PB/ATP5F1C/DNAJC30/SUMO1/SLC43A2/COX7B/ATOX1/CALHM6/ARL6IP1/CAPN1/COX6B1/ATP5PF/ANO9/ARF1/LRRC8B/SLC25A1/SLC1A5/CD19/LCK/SLC3A2/SLC35B1/ATP5MC2/KCNA3/SLC12A8/SLC30A4/UQCR10/SEC61A1/SHISA8/COX5B/C4orf3/CLIC1/SLC9A3R1/PPIF/SLC39A1/ATP13A1/TCAF2/SLC7A5/SLC16A3/SRI/NDUFS7/SLC25A22/SURF1/SLC41A1/SLC25A11/BAX/UQCRFS1/NDUFA4/STOML2/GLRX/COX6A…	down	117
GO:0031400	negative regulation of protein modification process	338	-0.320139	-1.37353	0.0175146	0.090825	0.065234	2143	tags=25%, list=20%, signal=21%	P3H1/TMEM59/ILK/ENG/PRKAR2B/CRTAP/DBI/GBA/OTUB1/ACER2/FRY/CCNB1/COPS9/PARD6A/PTPN13/PIH1D1/CRY2/CDKN1A/SVBP/PRKCD/PHF1/INPP5F/SOX4/HINT2/RPS3/PRR7/RPL5/CIB1/RGS14/PARP10/DUSP10/SNX6/UBE2B/VPS28/PLPP3/TSPO/PPIA/RELA/TINF2/BAX/THAP7/PBK/PYCARD/MYADM/TARBP2/MAD2L2/SPI1/FKBP1A/CDK5RAP3/GADD45A/VPS25/WWTR1/G6PD/GSTP1/FKBP8/ISG15/DDIT4/PPP2R1A/RACK1/SNTA1/TNFAIP3/DUSP1/ADORA2A/SOCS1/CRY1/ERRFI1/BAK1/MA…	down	84
GO:0009792	embryo development ending in birth or egg hatching	323	-0.323362	-1.37612	0.0172758	0.0902862	0.064847	1788	tags=22%, list=17%, signal=19%	ZNF335/EIF4A3/SLC39A3/COPS2/EMG1/CCNB1/ZFP36L1/DAD1/PRDM1/SBDS/APBA3/ATP6AP2/SEC24D/BYSL/VASP/SF3B6/SOX4/MGAT1/CCNB2/PEF1/RUNX2/GPI/OTUD7B/SLC39A1/UBE2B/KAT2A/BTF3/CHEK1/SPINT2/PSPH/NDUFA2/XAB2/E2F8/MFNG/SCO2/IL10/KLF2/EPN1/BRK1/CENPU/NLE1/CITED2/DVL2/FKBP8/SH3PXD2A/LY6E/HOPX/PRMT1/DLL1/JUNB/TMEM231/RIC8A/RRM2/E2F7/SOCS3/ADA/PFN1/ASF1B/PHGDH/FGFR1/SULF2/PLXNB2/MAFF/LEF1/KLF4/EPAS1/KIAA1217/KRT8/E…	down	70
GO:0043254	regulation of protein-containing complex assembly	279	-0.32723	-1.37726	0.0144752	0.0805925	0.0578846	2289	tags=27%, list=21%, signal=22%	TMSB10/HRK/ARPC1A/MTLN/PARK7/DBNL/VDAC2/ESR1/RHOA/GBA/GSN/BIN1/PREB/ARPC2/ARPC4/COTL1/PIH1D1/SUMO1/MED25/HAX1/PRKCD/BID/VASP/ARF1/MAP2/NR1H2/KIF14/ARPC1B/RPS3/WASHC1/EIF4EBP1/HCK/ARPC5L/ARL3/CAPG/RHOC/FMN1/NCLN/BAX/STMN1/PYCARD/MYADM/CORO1B/BRK1/TICAM1/GMFG/HSP90AA1/TMSB4X/TWF2/RANGRF/ISG15/STXBP6/RACK1/TCL1A/CORO1A/CDT1/FES/FKBP4/BAK1/CYFIP1/LGALS3/PFN1/BIK/MLST8/ABCA1/MET/ICAM1/APOE/BAIAP2L1/CC…	down	76
GO:0032989	cellular component morphogenesis	338	-0.321724	-1.38033	0.0161341	0.0870784	0.062543	1131	tags=16%, list=11%, signal=15%	ACTB/PQBP1/MUL1/LYPLA2/BAX/CPNE5/STMN1/BSG/CORO1B/UBB/SEMA4A/EFNB2/DVL2/WDR1/EGR2/HSP90AA1/GDI1/ARHGAP44/RHOG/ACTG1/ROBO1/CSRP1/DAB1/TWF2/TNIK/RASAL1/PHLDB2/SGK1/FLOT1/ADORA2A/CFL1/PTPRS/RAPH1/NRP2/TENM4/CYFIP1/PRKCQ/PTPRM/BCL11B/S100A6/APOE/TIAM1/PLXNB2/DCC/EPB41L3/PALLD/CD9/PARD3/TUBB3/ENPP2/NEBL/KRT8/RBFOX2/LAMC2/KRT19	down	55
GO:0072521	purine-containing compound metabolic process	243	-0.332882	-1.38372	0.0143397	0.0805925	0.0578846	2218	tags=30%, list=21%, signal=24%	IMPDH2/EIF6/NT5C/SAMHD1/PANK4/DCK/RHOA/ITPA/NME3/PGK1/APRT/ATP5MC1/ATP5PO/PDK2/HINT1/ATP5PB/PRPS1/HPRT1/ATP5F1C/DNAJC30/ADSL/NME2/ATP5PF/SHMT1/DNPH1/SLC25A1/ACSL1/ATP5MC2/PFKM/NUDT1/GPI/RAN/ACOT7/PFKL/FAR2/STOML2/AHCY/GIMAP7/PKM/BAD/ATP5MG/GALK1/GUK1/ATP5F1B/PMVK/MPC2/TMSB4X/UQCC3/MAGI3/ELOVL1/COASY/NME1/DDIT4/TPI1/PGAM1/ACOT2/IMPDH1/ATP5MC3/LDHA/PRPSAP2/SHMT2/ATP6V0C/ANTKMT/SLC35B2/TECR/GAPDH/AD…	down	72
GO:1901987	regulation of cell cycle phase transition	273	-0.330412	-1.38565	0.0102088	0.0667368	0.0479329	1868	tags=22%, list=17%, signal=19%	CCNB1/DDRGK1/CDC14A/TIMELESS/AURKA/ZFP36L1/CDKN1A/MUS81/PRPF19/APBB1/BID/BRIP1/CDK10/ANAPC15/TTK/SOX4/KIF14/TRIAP1/DLGAP5/MIIP/GTSE1/CDC6/NABP2/EZH2/CHEK1/RGCC/ORC1/RPS27L/CLSPN/MAD2L2/CDK4/CDK5RAP3/DTL/ANAPC11/ANLN/CDCA5/PHB2/CDK1/PLK3/AIF1/CDT1/LSM10/MAD2L1BP/DUSP1/CDK2AP2/CDC25B/CDC45/CRY1/MAD2L1/ATF5/E2F7/ID2/ZWINT/TPRA1/AURKB/UBE2C/PLK1/PLCB1/KLF4/ANXA1	down	60
GO:0010564	regulation of cell cycle process	437	-0.318383	-1.39129	0.00906971	0.0626901	0.0450264	1945	tags=22%, list=18%, signal=18%	RANBP1/ECT2/BABAM1/CCNB1/DDRGK1/CDC14A/TIMELESS/CDCA2/AURKA/POLDIP2/ZFP36L1/RAE1/CDKN1A/PSMA8/MUS81/PRPF19/MKI67/APBB1/BID/BRIP1/CDK10/ANAPC15/CHMP2A/FBXW5/TTK/SOX4/KIF14/TRIAP1/DLGAP5/MIIP/GTSE1/CHMP1A/NUSAP1/UBE2B/CDC6/KAT2A/AICDA/NABP2/EZH2/CHEK1/PKP4/KIF23/RGCC/E2F8/ORC1/RPS27L/CIT/CLSPN/PRC1/MAD2L2/AURKAIP1/CDK4/CDK5RAP3/DTL/ANAPC11/ANLN/PIN1/CDCA5/CXCR5/PHB2/CDK1/PLK3/AIF1/CDT1/LSM10/MAD2L1…	down	94
GO:0009150	purine ribonucleotide metabolic process	217	-0.341914	-1.3979	0.00889692	0.0621152	0.0446135	2521	tags=33%, list=24%, signal=26%	PNP/ACOT9/PDHB/NUDT16/ARL2/GMPR2/ATP5F1D/ACOT8/IMPDH2/EIF6/NT5C/PANK4/RHOA/ITPA/NME3/PGK1/APRT/ATP5MC1/ATP5PO/PDK2/HINT1/ATP5PB/HPRT1/ATP5F1C/DNAJC30/ADSL/NME2/ATP5PF/SLC25A1/ACSL1/ATP5MC2/PFKM/GPI/RAN/ACOT7/PFKL/FAR2/STOML2/GIMAP7/PKM/BAD/ATP5MG/GALK1/GUK1/ATP5F1B/PMVK/MPC2/TMSB4X/UQCC3/MAGI3/ELOVL1/COASY/NME1/DDIT4/TPI1/PGAM1/ACOT2/IMPDH1/ATP5MC3/LDHA/ATP6V0C/ANTKMT/SLC35B2/TECR/GAPDH/ADA/RORA/…	down	71
GO:0046903	secretion	428	-0.321064	-1.39868	0.0076441	0.0566147	0.0406628	1983	tags=24%, list=19%, signal=21%	VPS18/MYO1G/ICA1/APRT/PHPT1/SLC17A9/PREB/LTBP4/IRS1/PARD6A/RAB11FIP1/CRY2/PRKCI/HMGN3/YKT6/SVBP/SYTL1/APBB1/PSMD9/POFUT2/ATP5PF/SNAPIN/CHMP2A/ARF1/JAGN1/SEPTIN1/SOX4/ERP29/NR1H2/SLC1A5/WASHC1/PFKM/SLC9A3R1/PDZD11/HCK/SNAP47/HLA-F/SRI/CD74/MTX1/PFKL/PNKD/PPIA/RGCC/SYBU/BAD/VAMP8/NR4A1/SPI1/STXBP2/UCP2/MPC2/RAB11B/CDK16/S100A8/ARHGAP44/HGS/ADAM8/CADPS/SYNGR2/IDH2/ANXA2/NME1/STXBP6/SAA1/LY6E/CORO1A/…	down	104
GO:0045732	positive regulation of protein catabolic process	174	-0.351089	-1.40104	0.0208763	0.0978067	0.0702485	2179	tags=25%, list=20%, signal=20%	ELOB/PLK2/SIRT6/HERPUD1/TMEM259/GBA/SGTA/DDRGK1/AURKA/CCDC22/CTSC/SUMO1/RNF40/BCAP31/BAG6/VPS28/NDUFA13/OAZ2/EGLN2/HSPBP1/GABARAP/USP5/ZFAND2A/DTL/SH3D19/RAD23A/HSP90AA1/ADAM8/ATP5IF1/OAZ1/SUMO2/RACK1/PLK3/TNFAIP3/ADAM9/CDC20/APOE/PLK1/TRIB1/HSPA1B/HSPA1A/LDLR/CLU/IL1B	down	44
GO:0044772	mitotic cell cycle phase transition	307	-0.330178	-1.40316	0.0119086	0.072791	0.0522812	1868	tags=21%, list=17%, signal=18%	CCNB1/CDC14A/AURKA/ZFP36L1/CDKN1A/PIM2/BID/CCNE2/CDK10/ANAPC15/CHMP2A/TTK/SOX4/CCNB2/KIF14/TRIAP1/EIF4EBP1/DLGAP5/MIIP/GTSE1/CDC6/CCNI/NABP2/EZH2/CHEK1/CCNA2/RGCC/ORC1/RPS27L/CLSPN/FBXL12/MAD2L2/CDK4/CDK5RAP3/DTL/CDK16/ANAPC11/ANLN/MELK/FBXL15/CDCA5/CDKN3/PHB2/CDK1/PLK3/AIF1/CDT1/LSM10/MAD2L1BP/DUSP1/CDK2AP2/CDC25B/MAD2L1/E2F7/ID2/ZWINT/TPRA1/AURKB/CDKN2C/UBE2C/PLK1/PLCB1/PKMYT1/KLF4/FBXL7/ANXA1	down	66
GO:0042326	negative regulation of phosphorylation	225	-0.34152	-1.40443	0.0169839	0.0899115	0.0645779	1435	tags=19%, list=13%, signal=17%	WASHC1/CIB1/RGS14/DUSP10/NPRL2/SNX6/UBE2B/PLPP3/PPIA/BAX/PBK/PYCARD/MYADM/TARBP2/CDK5RAP3/GADD45A/VPS25/PRDX3/WWTR1/GSTP1/FKBP8/DDIT4/PPP2R1A/RACK1/TNFAIP3/DUSP1/ADORA2A/SOCS1/ERRFI1/BAK1/ZC3H12A/SOCS3/HSPB1/APOE/CDKN2C/PLK1/TRIB1/GNAQ/SLC8A1/PARD3/CD109/IGFBP3/IL1B	down	43
GO:0006812	cation transport	466	-0.319985	-1.40495	0.00421727	0.0397442	0.0285458	2041	tags=26%, list=19%, signal=22%	STAC3/SLC31A1/COMMD3/BEST1/FLNA/SLC39A3/BIN1/ATP5MC1/ACTN4/MAGED2/ATP5PO/ITGAV/SLC25A3/ATP5PB/ATP5F1C/DNAJC30/ITGB3/SUMO1/SLC43A2/COX7B/ATOX1/CALHM6/FTL/CAPN1/COX6B1/ATP5PF/ARF1/SELENOK/SLC1A5/CD19/LCK/SLC3A2/ATP5MC2/KCNA3/SLC12A8/SLC30A4/UQCR10/SEC61A1/SHISA8/COX5B/C4orf3/SLC9A3R1/PPIF/SLC39A1/ATP13A1/TSPO/SLC7A5/SRI/NDUFS7/SLC25A22/SURF1/SLC41A1/BAX/UQCRFS1/NDUFA4/STOML2/GLRX/COX6A1/COX5A/DDIT3…	down	122
GO:0043009	chordate embryonic development	314	-0.330461	-1.40837	0.00631185	0.0519471	0.0373104	2007	tags=22%, list=19%, signal=19%	ZNF335/EIF4A3/SLC39A3/COPS2/EMG1/CCNB1/ZFP36L1/DAD1/PRDM1/SBDS/APBA3/ATP6AP2/SEC24D/BYSL/VASP/SF3B6/SOX4/MGAT1/CCNB2/PEF1/RUNX2/GPI/OTUD7B/SLC39A1/UBE2B/KAT2A/BTF3/CHEK1/SPINT2/PSPH/NDUFA2/XAB2/E2F8/MFNG/SCO2/IL10/KLF2/EPN1/BRK1/CENPU/NLE1/CITED2/DVL2/FKBP8/SH3PXD2A/LY6E/HOPX/PRMT1/DLL1/JUNB/TMEM231/RIC8A/RRM2/E2F7/SOCS3/ADA/PFN1/ASF1B/PHGDH/FGFR1/SULF2/PLXNB2/MAFF/LEF1/KLF4/EPAS1/KIAA1217/KRT8/E…	down	70
GO:0051604	protein maturation	170	-0.355174	-1.41352	0.0124991	0.0750098	0.0538749	2015	tags=32%, list=19%, signal=27%	BAG2/PMPCA/SPCS1/LPCAT3/CIAO2A/CARD16/STUB1/CAPN2/TSPAN32/BOLA2/TMEM59/NCSTN/HTRA2/CTSH/GSN/PGK1/TIMM17A/CASP1/CCS/ATP6AP2/TMEM208/LMF2/SNAPIN/SOX4/TSPAN14/CPM/VSIR/NDUFAB1/ISCA2/DHPS/DOHH/TSPAN5/CIAO2B/SPCS2/STOML2/PYCARD/LGMN/BAD/PSENEN/FKBP1A/RCE1/ADAM8/CPD/AIP/APH1A/BCL2L12/BAK1/CST7/CTSL/SERPINE2/TESC/KLK1/CPA3/THBS1/PERP	down	55
GO:0010817	regulation of hormone levels	187	-0.35095	-1.41539	0.0151843	0.0835186	0.0599862	2079	tags=27%, list=19%, signal=22%	ESR1/HLA-DRB1/SCPEP1/ICA1/PHPT1/LTBP4/IRS1/RAB11FIP1/CRY2/ATP6AP2/HSD17B8/HMGN3/DHRS4/PSMD9/JAGN1/SOX4/PFKM/HSD17B10/TSPO/SLC7A5/SRI/PFKL/SYBU/AKR1B1/SCARB1/CTSB/BAD/VAMP8/UCP2/MPC2/RAB11B/CDK16/IL4I1/PNPLA2/CHST9/PIM3/TCIRG1/CRY1/POMC/CTSL/GLUL/GCNT4/EGR1/TIAM1/TNFSF11/SLC16A10/TCF7L2/MYB/CPA3/ANXA1/IL1B	down	51
GO:0045596	negative regulation of cell differentiation	273	-0.338328	-1.41884	0.00723685	0.0556287	0.0399546	948	tags=13%, list=9%, signal=12%	DDIT3/CTLA4/SEMA4A/MAD2L2/GDI1/WWTR1/DAB1/G6PD/IDH2/ID3/NME1/HOPX/PRMT1/ADIPOR1/DLL1/SOCS1/ZFP36/PTPRS/ZC3H12A/NFKBIA/TP63/ID2/RORA/ABCA1/TRIB1/DCC/MYB/LDLR/CCL3/ANXA1/C1QC/MMP9/IL1B/TACSTD2/EREG/LTF	down	36
GO:0048872	homeostasis of number of cells	185	-0.352658	-1.41953	0.0159097	0.0865371	0.0621542	2016	tags=26%, list=19%, signal=21%	GBA/NCSTN/LGALS9/RPS14/SLC39A3/SIT1/ZFP36L1/OCIAD2/BAP1/SOX4/CCNB2/SOD1/PMAIP1/GPI/EZH2/CD74/PRDX1/IL7R/BAX/TMEM14C/KLF2/HMGB2/TSC22D3/NLE1/CITED2/SPI1/CDK5RAP3/G6PD/ATP5IF1/ISG15/TNFRSF17/CORO1A/SLC25A5/PRMT1/TNFAIP3/TCIRG1/LAT/BAK1/ZFP36/ADA/ID2/GCNT4/HMOX1/HSPA1B/HSPA1A/EPAS1/ANXA1/RBFOX2	down	48
GO:0000902	cell morphogenesis	481	-0.323777	-1.42422	0.00331325	0.0329592	0.0236726	1525	tags=20%, list=14%, signal=18%	EPHA4/PSMB10/MAP2/MYL12A/KIF14/SOD1/CIB1/HEXB/LIMS2/FLNB/TPM1/SLC9A3R1/MYL12B/FEZ1/HCK/CFAP410/ANAPC2/EPHB6/ABI3/RHOC/SPINT2/ACTB/PQBP1/MUL1/LYPLA2/IL7R/BCL9L/CPNE5/STMN1/BSG/KLF2/MYADM/CORO1B/UBB/SEMA4A/SPI1/EFNB2/DVL2/WDR1/SH3D19/ITGB7/EGR2/HSP90AA1/RHOBTB1/GDI1/ARHGAP44/TBCC/RHOG/ADAM8/ROBO1/DAB1/TWF2/TNIK/CORO1A/RASAL1/SGK1/FLOT1/FES/ADORA2A/ARHGDIA/CFL1/S100A10/PTPRS/RAPH1/NRP2/CDHR3/CYFIP1/…	down	94
GO:0019693	ribose phosphate metabolic process	239	-0.343408	-1.42441	0.00961378	0.0650319	0.0467083	2521	tags=33%, list=24%, signal=26%	PNP/ACOT9/PDHB/RPIA/NUDT16/ARL2/GMPR2/ATP5F1D/ACOT8/IMPDH2/EIF6/NT5C/PANK4/RHOA/ITPA/NME3/PGK1/APRT/ATP5MC1/ATP5PO/PDK2/HINT1/ATP5PB/PRPS1/HPRT1/ATP5F1C/DNAJC30/ADSL/NME2/ATP5PF/SLC25A1/ACSL1/ATP5MC2/PFKM/GPI/RAN/ACOT7/PFKL/FAR2/STOML2/GIMAP7/PKM/BAD/ATP5MG/GALK1/GUK1/ATP5F1B/PMVK/MPC2/TMSB4X/UQCC3/MAGI3/TKT/ELOVL1/COASY/G6PD/NME1/DDIT4/TPI1/PGAM1/ACOT2/IMPDH1/ATP5MC3/LDHA/PRPSAP2/ATP6V0C/ANTKMT/…	down	79
GO:0002697	regulation of immune effector process	193	-0.353913	-1.42685	0.0125144	0.0750098	0.0538749	1420	tags=19%, list=13%, signal=16%	AHR/GPI/DUSP10/HLA-F/SLC7A5/CD74/IL7R/IL10/VAMP8/MAD2L2/TICAM1/CD80/PHB/SPI1/STXBP2/NLRP3/DNASE1L3/HLA-A/GRN/IL4I1/PHB2/FES/HLA-B/CD1C/ZC3H12A/CD59/LGALS3/HMOX1/CD28/ICAM1/TYROBP/C3/MYB/IL1R1/ANXA1/IL1B	down	36
GO:0000070	mitotic sister chromatid segregation	143	-0.366515	-1.42725	0.0177114	0.0912398	0.0655319	1579	tags=34%, list=15%, signal=30%	KIF2C/RAB11A/CHMP6/EML3/CENPF/NCAPD3/NDC80/KIF4A/TACC3/USP44/NUDC/BUB1B/TEX14/CCNB1/WRAP73/TUBG1/ANAPC15/CHMP2A/TTK/KIF14/DLGAP5/CHMP1A/NUSAP1/CDC6/RAN/KIF23/REC8/PRC1/NUF2/NCAPH2/MAD2L2/ANAPC11/CDCA8/DSCC1/NCAPG/CDCA5/KIF22/CDT1/KIFC1/MAD2L1BP/DUSP1/PTTG1/MAD2L1/NCAPH/ZWINT/AURKB/CDC20/UBE2C/PLK1	down	49
GO:0042176	regulation of protein catabolic process	286	-0.338679	-1.42781	0.00807729	0.0585668	0.0420649	2428	tags=28%, list=23%, signal=22%	STUB1/GABARAPL2/FYN/RYBP/PYHIN1/CDK2/HSP90AB1/SGSM3/PARK7/PITHD1/ELOB/PLK2/SIRT6/HERPUD1/TMEM259/GBA/FLNA/SGTA/DDRGK1/AURKA/PSMD2/CCDC22/CTSC/SUMO1/RNF40/BCAP31/BAG6/EPHA4/RPL5/ARAF/DNAAF4/VPS28/NDUFA13/EEF1A1/RELA/OAZ2/ATRAID/PBK/IL10/EGLN2/HSPBP1/GABARAP/UBB/MAD2L2/USP5/ZFAND2A/PHB/CDK5RAP3/DTL/TMEM9/SH3D19/RAD23A/HSP90AA1/HGS/ADAM8/PIN1/ANXA2/ATP5IF1/OAZ1/SUMO2/RACK1/PLK3/CTSA/PSMD3/TNFAIP3/AD…	down	81
GO:0006163	purine nucleotide metabolic process	229	-0.346742	-1.43179	0.0103589	0.0669481	0.0480846	2521	tags=33%, list=24%, signal=26%	PNP/ACOT9/PDHB/NUDT16/ARL2/GMPR2/ATP5F1D/ACOT8/IMPDH2/EIF6/NT5C/SAMHD1/PANK4/DCK/RHOA/ITPA/NME3/PGK1/APRT/ATP5MC1/ATP5PO/PDK2/HINT1/ATP5PB/PRPS1/HPRT1/ATP5F1C/DNAJC30/ADSL/NME2/ATP5PF/DNPH1/SLC25A1/ACSL1/ATP5MC2/PFKM/GPI/RAN/ACOT7/PFKL/FAR2/STOML2/GIMAP7/PKM/BAD/ATP5MG/GALK1/GUK1/ATP5F1B/PMVK/MPC2/TMSB4X/UQCC3/MAGI3/ELOVL1/COASY/NME1/DDIT4/TPI1/PGAM1/ACOT2/IMPDH1/ATP5MC3/LDHA/PRPSAP2/ATP6V0C/ANTK…	down	76
GO:0031647	regulation of protein stability	227	-0.348817	-1.434	0.00808084	0.0585668	0.0420649	1981	tags=28%, list=19%, signal=23%	BAG1/STUB1/PYHIN1/CDC37L1/SREBF1/HSP90AB1/KDM8/PARK7/P3H1/CRTAP/CTSH/GSN/FLNA/DDRGK1/AURKA/DAD1/SUMO1/SYVN1/PRKCD/DPM3/PIM2/BAG6/TELO2/SOX4/EPHA4/RPL5/IFI30/LMNA/UBE2B/GLMP/PLPP3/KAT2A/PEX19/NCLN/MUL1/AAK1/ISOC2/PYCARD/CTNND1/PHB/RAD23A/HSP90AA1/RNF5/GRN/PER3/PIN1/DDOST/PHB2/PPIB/CTSA/FLOT1/GAPDH/SERF2/PFN1/TESC/ATP1B1/PIM1/PLK1/GNAQ/TYROBP/HSPA1B/BAG3/HSPA1A/CLU	down	64
GO:0034976	response to endoplasmic reticulum stress	204	-0.354221	-1.43411	0.0163397	0.0872596	0.0626732	2607	tags=28%, list=24%, signal=22%	HSPA5/DNAJB12/DDX3X/PPP1R15A/LPCAT3/COPS5/STUB1/TNFRSF10B/SGTB/SERP1/PARK7/EDEM2/NRBF2/HERPUD1/DNAJC18/TMEM259/TMUB2/SGTA/DDRGK1/SDF2L1/UFC1/YOD1/SYVN1/P4HB/BID/TBL2/BCAP31/BAG6/MANF/ERP29/SELENOK/SEC61B/NR1H2/DERL3/PMAIP1/UBE2J1/DERL2/BAX/GRINA/DDIT3/UBXN6/CDK5RAP3/RNF5/RACK1/FLOT1/AUP1/TMUB1/BAK1/ERN1/RASGRF2/JUN/RHBDD2/HSPA1A/ATF3/CLU/CXCL8/THBS1/AGR2	down	58
GO:0008015	blood circulation	170	-0.360569	-1.435	0.0102093	0.0667368	0.0479329	711	tags=17%, list=7%, signal=16%	DOCK4/RANGRF/SNTA1/HOPX/SGK1/SLC2A5/DLL1/KCNMA1/ADORA2A/NCALD/POMC/ZC3H12A/YES1/ADA/ID2/JUP/HMOX1/ATP1B1/CCN2/KLK1/ICAM1/APOE/MYOF/NAV2/SLC8A1/TJP2/CPA3/EPAS1/TJP1	down	29
GO:0032956	regulation of actin cytoskeleton organization	203	-0.354924	-1.43579	0.0146212	0.0810689	0.0582267	2129	tags=31%, list=20%, signal=25%	PAM/ILK/RHOA/RHPN2/GSN/FLNA/BIN1/ECT2/PHPT1/ARPC2/ARPC4/COTL1/HAX1/PRKCD/F11R/VASP/CDK10/ARHGDIB/ARF1/ARPC1B/WASHC1/TPM1/DSTN/HCK/ARPC5L/CAPG/ASAP3/ABI3/RHOC/FMN1/RGCC/STMN1/PYCARD/MYADM/CORO1B/BRK1/WDR1/GMFG/RHOBTB1/TMSB4X/ARHGAP44/RHOG/ACTG1/TWF2/CORO1A/PHLDB2/FES/ARHGDIA/S100A10/LIMA1/CYFIP1/PFN1/MLST8/CCN2/MET/RHOB/ICAM1/BAIAP2L1/CCL21/SVIL/TJP1/TACSTD2	down	62
GO:0055086	nucleobase-containing small molecule metabolic process	345	-0.335205	-1.43791	0.00555688	0.0476498	0.0342239	2439	tags=32%, list=23%, signal=25%	NUDT16/OGG1/GALT/ARL2/REXO2/NAXE/GMPR2/ATP5F1D/ACOT8/PARK7/IMPDH2/EIF6/NT5C/SAMHD1/PANK4/DCK/RHOA/ITPA/DUT/AK6/NME3/PGK1/APRT/ATP5MC1/NAMPT/ATP5PO/PDK2/HINT1/ATP5PB/PRPS1/HPRT1/ATP5F1C/NEIL1/DNAJC30/ADSL/NME2/ATP5PF/SHMT1/NAXD/MGAT1/DNPH1/SLC25A1/ACSL1/ATP5MC2/PFKM/NUDT1/PARP10/GPI/DPAGT1/RAN/AICDA/ACOT7/PFKL/NANS/FAR2/AMDHD2/STOML2/AHCY/GLRX/GIMAP7/DCTPP1/PKM/BAD/GMPPB/ATP5MG/GALK1/GUK1/ATP5F1B/…	down	110
GO:0007249	I-kappaB kinase/NF-kappaB signaling	203	-0.355802	-1.43934	0.0144325	0.0805925	0.0578846	2483	tags=33%, list=23%, signal=25%	PELI1/TNIP1/TANK/CARD16/BCL3/FYN/TMED4/TNFRSF10B/UBE2I/SLC20A1/CD40/TERF2IP/PLK2/CANT1/TRIM59/EEF1D/ESR1/RHOA/HLA-DRB1/NFKBIL1/LGALS9/RBCK1/FLNA/ECT2/CASP1/DDRGK1/CCDC22/SHARPIN/RELB/PIM2/MIB2/LAMTOR5/SHISA5/TIFA/TRAF4/TMEM101/OTUD7B/CC2D1A/RHOC/CD74/NKIRAS2/RELA/MUL1/PYCARD/TRAF1/TICAM1/PER1/FKBP1A/GSTP1/TGM2/TNFAIP3/NDFIP2/LIME1/SLC35B2/GAPDH/ZC3H12A/LGALS1/NFKBIA/HSPB1/RORA/HMOX1/TNFSF11/CCL21…	down	66
GO:0006839	mitochondrial transport	199	-0.355852	-1.44093	0.00986741	0.065876	0.0473146	3224	tags=45%, list=30%, signal=32%	MCUB/ATG13/STARD3/HSPD1/ROMO1/FBXO7/OXA1L/BCL2L1/TIMM10B/SFXN4/LMAN1/HK2/SLC25A37/SLC25A29/SLC25A4/RNF31/SLC25A36/TIMM29/TOMM20/GZMB/HIP1R/PMPCA/SLC25A14/BCS1L/RAC2/GRPEL2/SREBF1/ATP5F1D/UBL5/SMDT1/SLC25A38/ALKBH7/UBE2L3/VDAC2/ACAA2/TMEM14A/CHCHD10/TIMM23/HTRA2/TIMM50/TIMM17A/ATP5PO/FIS1/SLC25A3/BNIP3L/ATP5PB/ATP5F1C/DNAJC30/HAX1/SAMM50/TOMM5/BID/BAP1/BCAP31/DYNLT1/ATP5PF/SLC25A1/TIMM8B/PMAIP1/PP…	down	90
GO:0051129	negative regulation of cellular component organization	418	-0.331079	-1.44131	0.00186348	0.021817	0.0156698	2163	tags=25%, list=20%, signal=20%	ARHGAP4/BUB1B/VDAC2/B2M/TEX14/ACAA2/TMEM14A/RHOA/GBA/PFDN4/TPX2/RHPN2/GSN/FLNA/PTPRG/ITGAV/CCNB1/PFDN6/ITGB3/TEN1/VAT1/PRKCD/F11R/SNAPIN/CDK10/ANAPC15/INPP5F/TTK/WDR54/EPHA4/MAP2/NR1H2/KIF14/TRIAP1/CIB1/EIF4EBP1/FEZ1/LMNA/PPIF/CAPG/KAT2A/ABI3/AICDA/TSPO/CHEK1/TINF2/MUL1/STMN1/MYADM/CORO1B/SEMA4A/MAD2L2/ITM2C/EFNB2/AURKAIP1/PRELID1/GMFG/TMSB4X/GDI1/ARHGAP44/DAB1/MCM2/TWF2/CORO1A/CDT1/SLC25A5/PHLDB…	down	103
GO:1902532	negative regulation of intracellular signal transduction	311	-0.338958	-1.44278	0.00730366	0.0558938	0.040145	1690	tags=23%, list=16%, signal=20%	SYVN1/PRKCD/BID/RTKN2/SOD2/ZNF385A/HDAC7/TRIAP1/CIB1/RGS14/MYC/DUSP10/NPRL2/OTUD7B/SLC9A3R1/PPIF/UBE2B/ARHGAP42/ELL3/CD74/NDUFA13/PPIA/RELA/MUL1/PBK/CIT/STMN1/DUSP16/GRINA/PYCARD/MYADM/DDIT3/NDUFS3/MIF/PHB/SPI1/PER1/CDK5RAP3/NLRP3/TMSB4X/ARHGAP44/PIN1/GSTP1/DDIT4/RACK1/TKFC/CDT1/RASAL1/ADIPOR1/TNFAIP3/MAD2L1BP/DUSP1/IGF1R/ERRFI1/DUSP2/ZC3H12A/TMEM161A/HSPB1/RORA/SERPINE2/MET/APOE/KLF4/HSPA1A/ATF3…	down	70
GO:0032970	regulation of actin filament-based process	218	-0.352478	-1.44344	0.00552931	0.0476498	0.0342239	1994	tags=32%, list=19%, signal=27%	TMSB10/ARPC1A/CNN2/DBNL/PAM/ILK/RHOA/RHPN2/GSN/FLNA/BIN1/ECT2/PHPT1/ARPC2/ARPC4/COTL1/HAX1/PRKCD/F11R/VASP/CDK10/ARHGDIB/ARF1/ARPC1B/WASHC1/TPM1/DSTN/HCK/ARPC5L/CAPG/ASAP3/ABI3/RHOC/FMN1/SRI/DSP/RGCC/STMN1/PYCARD/MYADM/CORO1B/BRK1/WDR1/GMFG/RHOBTB1/TMSB4X/ARHGAP44/RHOG/ACTG1/TWF2/RANGRF/CORO1A/PHLDB2/FES/ARHGDIA/S100A10/LIMA1/CYFIP1/PFN1/JUP/MLST8/CCN2/MET/RHOB/ICAM1/BAIAP2L1/CCL21/SVIL/TJP1/TACS…	down	70
GO:0009117	nucleotide metabolic process	289	-0.342028	-1.44359	0.00592107	0.0503457	0.0361602	2521	tags=33%, list=24%, signal=26%	PNP/ACOT9/PDHB/NUDT16/OGG1/ARL2/REXO2/NAXE/GMPR2/ATP5F1D/ACOT8/PARK7/IMPDH2/EIF6/NT5C/SAMHD1/PANK4/DCK/RHOA/ITPA/DUT/AK6/NME3/PGK1/APRT/ATP5MC1/NAMPT/ATP5PO/PDK2/HINT1/ATP5PB/PRPS1/HPRT1/ATP5F1C/NEIL1/DNAJC30/ADSL/NME2/ATP5PF/NAXD/DNPH1/SLC25A1/ACSL1/ATP5MC2/PFKM/PARP10/GPI/RAN/ACOT7/PFKL/FAR2/STOML2/GIMAP7/DCTPP1/PKM/BAD/ATP5MG/GALK1/GUK1/ATP5F1B/PMVK/MPC2/TMSB4X/UQCC3/MAGI3/ELOVL1/COASY/IDH2/NM…	down	96
GO:0072331	signal transduction by p53 class mediator	130	-0.37379	-1.44517	0.0144045	0.0805925	0.0578846	1957	tags=28%, list=18%, signal=24%	ACER2/PDK2/HINT1/AURKA/AEN/CDKN1A/BOP1/BAG6/ZNF385A/SOX4/SHISA5/TRIAP1/SETD9/RPL5/PMAIP1/KAT5/GTSE1/ELL3/CHEK1/CD74/BATF/BAX/RPS27L/PYCARD/UBB/MIF/CDK5RAP3/DDIT4/PLK3/SGK1/EIF5A/E2F7/TP63/AURKB/MYO6/ZNF385B/PERP	down	37
GO:0010638	positive regulation of organelle organization	338	-0.338584	-1.45266	0.00579522	0.0494136	0.0354907	1463	tags=18%, list=14%, signal=16%	ARPC1B/RPS3/MAP2K7/WASHC1/PMAIP1/TPM1/DLGAP5/DSTN/HCK/NUSAP1/ARPC5L/PPIF/UBE2B/ARL3/RHOC/NABP2/FMN1/AKT2/MUL1/RGCC/BAX/MOAP1/PYCARD/CORO1B/BAD/BRK1/WDR1/GMFG/ANAPC11/GRN/ANXA2/ATP5IF1/CORO1A/TMED9/CDT1/SLC25A5/FES/MAD2L1BP/BAK1/S100A10/CYFIP1/PFN1/PRKCQ/BIK/MLST8/CCN2/MET/CD28/ICAM1/AURKB/OOEP/BAIAP2L1/CCL21/PLCB1/HSPA1B/HSPA1A/DCN/ANXA1/PLAUR/MMP9/IL1B/EREG	down	62
GO:0043269	regulation of ion transport	248	-0.348854	-1.45374	0.00738022	0.0561635	0.0403387	1818	tags=26%, list=17%, signal=22%	DNAJC30/CRY2/ITGB3/SUMO1/SLC43A2/ARL6IP1/CAPN1/ATP5PF/ANO9/ARF1/CD19/KCNA3/SHISA8/C4orf3/CLIC1/SLC9A3R1/PPIF/TCAF2/CA2/TSPO/SRI/BAX/NDUFA4/GLRX/HTR3A/VAMP8/PER1/FKBP1A/WDR1/RAB11B/TMSB4X/G6PD/CCL4/RANGRF/PHB2/CORO1A/SNTA1/CD63/CLIC3/STOM/ANTKMT/KCNMA1/ADORA2A/RGS9/TCIRG1/LIME1/BAK1/VAMP2/RASGRF2/SERPINE2/LGALS3/LCN2/SLC43A1/TESC/ATP1B1/GEM/ICAM1/TNFSF11/SLC8A1/CD4/CCL3/DAPK1/MMP9/IL1B	down	64
GO:0044283	small molecule biosynthetic process	288	-0.344196	-1.45479	0.00694796	0.0548897	0.0394238	2374	tags=28%, list=22%, signal=23%	PLEK/COQ5/SDHAF3/SREBF1/ACOT8/PARK7/GATM/COQ9/EIF6/COQ8B/FABP5/MGLL/MGST2/ACAA2/MCAT/PTGES2/GBA/PGD/FDPS/ACER2/PGK1/APRT/PDK2/FAM3A/PRPS1/HPRT1/PYCR2/HSD17B8/COQ10A/ABHD3/SHMT1/SLC25A1/NR1H2/SOD1/SEPHS2/COQ4/SCD/GPI/CRTC2/NDUFAB1/DEGS1/HSD17B10/KAT2A/ACOT7/CD74/PSAT1/PSPH/ALOX5AP/QDPR/PRKAB1/AKR1B1/ITPKC/MIF/CYB5R3/PMVK/EBP/PCBD1/G6PC3/ELOVL1/G6PD/SERINC5/GSTP1/GAMT/TPI1/ILVBL/DTYMK/ACADVL/SHMT2/…	down	82
GO:0010639	negative regulation of organelle organization	237	-0.351282	-1.45642	0.00602925	0.0508395	0.0365148	1760	tags=22%, list=16%, signal=19%	TEN1/VAT1/PRKCD/F11R/CDK10/ANAPC15/TTK/MAP2/TRIAP1/CIB1/FEZ1/LMNA/PPIF/CAPG/KAT2A/TSPO/CHEK1/TINF2/MUL1/STMN1/MYADM/CORO1B/MAD2L2/AURKAIP1/PRELID1/GMFG/TMSB4X/MCM2/TWF2/CORO1A/CDT1/SLC25A5/PHLDB2/MID1/MAD2L1BP/DUSP1/FKBP4/PTTG1/MAD2L1/MID1IP1/LIMA1/PFN1/ZWINT/MET/TBC1D4/AURKB/IQCJ-SCHIP1/PLK1/HSPA1A/SVIL/TJP1/CLU/TACSTD2	down	53
GO:0009887	animal organ morphogenesis	348	-0.338495	-1.45747	0.00635223	0.051979	0.0373333	1563	tags=19%, list=15%, signal=16%	AHI1/SOX4/LRIG1/RUNX2/ACP5/SOD1/MYC/LIMS2/TPM1/SLC9A3R1/RING1/SLC39A1/CA2/FMN1/DSP/RELA/BAX/BSG/MLLT3/NLE1/CITED2/FKBP1A/DVL2/WWTR1/ROBO1/GAMT/ID3/SDK1/CSRNP1/LY6E/PHB2/TGM2/DLL1/TNFAIP3/TCIRG1/ERRFI1/BAK1/NRP2/ITGA6/ASB2/TP63/ID2/GCNT4/DNAH11/DNAAF1/PTPRM/CCN2/BCL11B/FGFR1/PIM1/TIAM1/MYO6/TNFSF11/SULF2/NRG1/LEF1/DCN/ELF3/AQP3/PERP/ITGA2/LAMC2/TACSTD2/EREG/LTF	down	65
GO:0031667	response to nutrient levels	267	-0.348499	-1.4576	0.00825563	0.0592692	0.0425694	1923	tags=22%, list=18%, signal=19%	NAMPT/FIS1/PDK2/MAP1LC3B/ADSL/USF1/DAD1/CDKN1A/BRIP1/TBL2/SOD2/BNIP1/NR1H2/ACSL1/SOD1/EIF4EBP1/PMAIP1/NPRL2/RRAGA/KAT2A/TSPO/PSPH/SLC27A4/RELA/AHCY/GABARAP/DDIT3/CD68/TXN2/UCP2/G6PD/GSTP1/MAP1LC3A/TYMS/LDHA/FES/UPP1/SLC25A25/MAP1LC3B2/ZFP36/POMC/ZC3H12A/SRSF2/ADA/JUN/GLUL/LCN2/CD3E/HMOX1/ABCA1/ICAM1/PIM1/APOE/SLC8A1/KRT18/LDLR/ATF3/SPARC/AQP3/ITGA2	down	60
GO:0010562	positive regulation of phosphorus metabolic process	442	-0.333922	-1.45874	0.00233018	0.0254232	0.0182599	1555	tags=19%, list=15%, signal=17%	TTK/TELO2/ERP29/EPHA4/CD19/PTBP1/ACSL1/RAP2B/KIF14/RPS3/MAP2K7/TRAF4/CIB1/ARAF/IL6ST/MYDGF/DAZAP2/IL6R/CDC6/EPHB6/EZH2/CD74/AKT2/PPIA/RGCC/JTB/STOML2/CLSPN/BAD/MAD2L2/MIF/CD80/PHB/DVL2/HSP90AA1/TMSB4X/ADAM8/PIN1/ROBO1/DAB1/ANXA2/TNIK/PHB2/RACK1/TCL1A/AIF1/FLOT1/IGF1R/SOCS1/LAT/CDC25B/ADAM9/ERN1/FLT1/LCP2/ITGA6/YES1/CD3E/MLST8/CCN2/MET/EGR1/ICAM1/FGFR1/TIAM1/TNFSF11/CCL21/PLK1/NRG1/CAMK1/C3/CD4/CL…	down	82
GO:0045937	positive regulation of phosphate metabolic process	442	-0.333922	-1.45874	0.00233018	0.0254232	0.0182599	1555	tags=19%, list=15%, signal=17%	TTK/TELO2/ERP29/EPHA4/CD19/PTBP1/ACSL1/RAP2B/KIF14/RPS3/MAP2K7/TRAF4/CIB1/ARAF/IL6ST/MYDGF/DAZAP2/IL6R/CDC6/EPHB6/EZH2/CD74/AKT2/PPIA/RGCC/JTB/STOML2/CLSPN/BAD/MAD2L2/MIF/CD80/PHB/DVL2/HSP90AA1/TMSB4X/ADAM8/PIN1/ROBO1/DAB1/ANXA2/TNIK/PHB2/RACK1/TCL1A/AIF1/FLOT1/IGF1R/SOCS1/LAT/CDC25B/ADAM9/ERN1/FLT1/LCP2/ITGA6/YES1/CD3E/MLST8/CCN2/MET/EGR1/ICAM1/FGFR1/TIAM1/TNFSF11/CCL21/PLK1/NRG1/CAMK1/C3/CD4/CL…	down	82
GO:0034762	regulation of transmembrane transport	230	-0.353377	-1.45886	0.0075165	0.0566147	0.0406628	2041	tags=28%, list=19%, signal=23%	STAC3/PEA15/FLNA/BIN1/ACTN4/IRS1/DNAJC30/SUMO1/SLC43A2/PRKCI/ARL6IP1/CAPN1/ANO9/ARF1/CD19/ACSL1/KCNA3/ASPSCR1/SHISA8/C4orf3/CLIC1/SLC9A3R1/PPIF/TCAF2/CA2/SRI/AKT2/ACTB/OAZ2/BAX/NDUFA4/GLRX/HTR3A/FKBP1A/WDR1/TMSB4X/G6PD/OAZ1/RANGRF/PHB2/CORO1A/SNTA1/CD63/CLIC3/STOM/ANTKMT/KCNMA1/RGS9/TCIRG1/LIME1/VAMP2/RASGRF2/YES1/LCN2/SLC43A1/TESC/ATP1B1/GEM/PIM1/SLC8A1/C3/DAPK1/THBS1/MMP9/IL1B	down	65
GO:0048285	organelle fission	331	-0.341719	-1.46149	0.00540963	0.0469142	0.0336956	2358	tags=28%, list=22%, signal=23%	CTDP1/KLHDC3/TACC3/ACOT8/USP44/NUDC/RAD51C/UBE2I/BUB1B/CKS2/NSFL1C/TEX14/RHOA/RAD51AP1/TPX2/FLNA/RANBP1/FIS1/RAD51/CCNB1/CDC14A/CDCA2/AURKA/WRAP73/POLDIP2/PSMA8/MUS81/TUBG1/MKI67/BRIP1/BAG6/CCNE2/ANAPC15/CHMP2A/FBXW5/FANCA/TTK/SEPTIN1/CCNB2/KIF14/MTFP1/DLGAP5/CHMP1A/NUSAP1/UBE2B/MTFR2/CDC6/RAN/CHEK1/KIF23/PEX19/MUL1/RGCC/REC8/PRC1/UBB/NUF2/NCAPH2/MAD2L2/AURKAIP1/ANAPC11/ANLN/MND1/PIN1/CDCA8/DSCC1…	down	94
GO:0071407	cellular response to organic cyclic compound	305	-0.345716	-1.46483	0.00456913	0.041767	0.0299987	1340	tags=18%, list=13%, signal=16%	KAT5/SLC9A3R1/DNAAF4/WBP2/EZH2/PADI2/ACTB/CCNA2/PQBP1/MUL1/IL10/HTR3A/KLF2/FBXO32/EGLN2/PHB/PER1/CDK4/ELK1/GSTP1/ID3/DDIT4/PHB2/RUVBL2/AIF1/GRAMD1B/FLOT1/FES/TGM2/RGS9/ARHGDIA/CRY1/ERRFI1/ZFP36/ZC3H12A/ITGA6/LGALS1/TP63/RORA/JUP/ABCA1/EGR1/ICAM1/PIM1/KLF5/CDH1/SLC8A1/KLF4/CCL3/CLU/ANXA1/RBFOX2/ITGA2/IL1B	down	54
GO:0009725	response to hormone	459	-0.335004	-1.46662	0.00145903	0.0176944	0.0127088	1291	tags=17%, list=12%, signal=15%	EIF2B2/DNAAF4/CDC6/WBP2/CA2/TSPO/PADI2/AKT2/SLC27A4/RELA/CCNA2/PCNA/QDPR/AKR1B1/IL10/BSG/PKM/FBXO32/HMGB2/CTSB/EGLN2/BAD/NR4A1/CITED2/PHB/PER1/CDK4/TXN2/UCP2/TXNIP/EGR2/FOS/GSTP1/ANXA2/DDIT4/PHB2/AIF1/DTYMK/TYMS/LDHA/ADIPOR1/CYC1/DUSP1/IGF1R/SOCS1/ADAM9/CRY1/ERRFI1/TIMP1/SHC1/VAMP2/ZFP36/POMC/CTSL/SOCS3/TP63/CYFIP1/PRKCQ/SCGB1A1/HMOX1/CCN2/TBC1D4/EGR1/ICAM1/BAIAP2L1/CCL21/IGFBP7/ANXA1/SPARC/RBFOX…	down	76
GO:0009991	response to extracellular stimulus	286	-0.348348	-1.46857	0.00428524	0.0400131	0.0287389	1923	tags=23%, list=18%, signal=19%	NAMPT/FIS1/PDK2/MAP1LC3B/ADSL/USF1/DAD1/CDKN1A/BRIP1/TBL2/SOD2/BNIP1/NR1H2/ACSL1/SOD1/EIF4EBP1/PMAIP1/NUDT1/NPRL2/RRAGA/KAT2A/TSPO/PSPH/SLC27A4/RELA/GSDMD/AHCY/DCTPP1/GABARAP/DDIT3/CD68/TXN2/UCP2/FOS/G6PD/GSTP1/MAP1LC3A/AIF1/TYMS/LDHA/FES/UPP1/SLC25A25/MAP1LC3B2/ZFP36/POMC/ZC3H12A/SRSF2/ADA/JUN/GLUL/LCN2/CD3E/HMOX1/ABCA1/ICAM1/PIM1/APOE/SLC8A1/KRT18/LDLR/ATF3/SPARC/AQP3/ITGA2	down	65
GO:0031349	positive regulation of defense response	150	-0.375654	-1.46977	0.0138235	0.0792347	0.0569094	1386	tags=18%, list=13%, signal=16%	IL6ST/HCK/HLA-F/ALOX5AP/PQBP1/GPSM3/PYCARD/HMGB2/VAMP8/SPI1/HSP90AA1/S100A8/GRN/ADAM8/DDT/TGM2/NFKBIA/CD28/NINJ1/TNFSF11/TYROBP/C3/LDLR/CCL3/ITGA2/IL1B/EREG	down	27
GO:0009165	nucleotide biosynthetic process	151	-0.375381	-1.47198	0.0160502	0.0867794	0.0623283	2122	tags=32%, list=20%, signal=26%	PANK4/DCK/DUT/AK6/NME3/APRT/ATP5MC1/NAMPT/ATP5PO/PDK2/ATP5PB/PRPS1/HPRT1/ATP5F1C/DNAJC30/ADSL/NME2/ATP5PF/NAXD/SLC25A1/ACSL1/ATP5MC2/PARP10/ACOT7/STOML2/ATP5MG/GUK1/ATP5F1B/MPC2/TMSB4X/UQCC3/ELOVL1/COASY/IDH2/NME1/IMPDH1/DTYMK/TYMS/ATP5MC3/PRPSAP2/ATP6V0C/ANTKMT/UPP1/UCKL1/SLC35B2/TECR/RRM2/ADA/PAPSS2	down	49
GO:0051093	negative regulation of developmental process	369	-0.342547	-1.47442	0.00155673	0.01873	0.0134526	1109	tags=16%, list=10%, signal=15%	TSPO/EZH2/CD74/MUL1/RGCC/RIOX1/TOB1/KLF2/EPN1/LGMN/DDIT3/CTLA4/SEMA4A/MAD2L2/MIF/CITED2/SPI1/GADD45A/GDI1/HGS/WWTR1/DAB1/G6PD/IDH2/ID3/NME1/HOPX/PRMT1/ADIPOR1/DLL1/SOCS1/CST3/ZFP36/PTPRS/ZC3H12A/NFKBIA/TP63/ID2/RORA/ABCA1/PTPRM/TRIB1/DCC/LEF1/MYB/KLF4/LDLR/CCL3/DCN/ANXA1/C1QC/SPARC/THBS1/MMP9/IL1B/TACSTD2/EREG/LTF	down	58
GO:0042327	positive regulation of phosphorylation	407	-0.339011	-1.47455	0.00130279	0.0161865	0.0116258	1555	tags=19%, list=15%, signal=17%	TTK/TELO2/ERP29/EPHA4/CD19/ACSL1/RAP2B/KIF14/RPS3/MAP2K7/TRAF4/CIB1/ARAF/IL6ST/MYDGF/DAZAP2/IL6R/CDC6/EPHB6/EZH2/CD74/AKT2/PPIA/RGCC/JTB/CLSPN/BAD/MAD2L2/MIF/CD80/PHB/DVL2/HSP90AA1/ADAM8/PIN1/ROBO1/DAB1/ANXA2/TNIK/PHB2/RACK1/TCL1A/AIF1/FLOT1/IGF1R/SOCS1/LAT/CDC25B/ADAM9/ERN1/FLT1/LCP2/ITGA6/YES1/CD3E/MLST8/CCN2/MET/EGR1/ICAM1/FGFR1/TIAM1/TNFSF11/CCL21/PLK1/NRG1/CAMK1/C3/CD4/CLU/ENPP2/FNIP2/THBS1/…	down	78
GO:0044057	regulation of system process	197	-0.364046	-1.47534	0.00629631	0.0519471	0.0373104	1488	tags=23%, list=14%, signal=20%	NR1H2/SOD1/IL6ST/TPM1/SLC9A3R1/LMNA/PRKCA/ARHGAP42/PRKG1/SRI/DSP/IL10/FBXO32/NR4A1/EGR2/PIN1/DOCK4/G6PD/RANGRF/SNTA1/AIF1/HOPX/SGK1/TYMP/KCNMA1/ADORA2A/CRY1/ERRFI1/POMC/ZC3H12A/CST7/CALCRL/ADA/TENM4/JUP/ATP1B1/CCN2/ICAM1/APOE/MYL9/SLC8A1/KLF4/EPAS1/PARD3/CCL3/ITGA2	down	46
GO:0016042	lipid catabolic process	153	-0.375213	-1.4757	0.0109493	0.0690087	0.0495647	2621	tags=35%, list=25%, signal=27%	NEU1/NAGA/ACAT2/ETFA/HEXA/IRS2/SMPD2/GPCPD1/ACOT8/MTLN/ECHDC2/MGLL/MGST2/PNPLA4/ACAA2/ETFDH/MCAT/GBA/ACER2/IRS1/SMPD4/BSCL2/AOAH/ABHD3/PRKCD/SNX17/INPP5F/IAH1/HINT2/HEXB/ETFB/PCCB/ECH1/HSD17B10/AKT2/SLC27A4/LYPLA2/PRDX6/SCARB1/ACAA1/PAFAH1B3/CDK4/ILVBL/ACADVL/PNPLA2/FUCA1/PLA2G4C/APOE/PLCB1/FAAH2/LDLR/ENPP2/IL1B	down	53
GO:0043393	regulation of protein binding	124	-0.385375	-1.47587	0.017324	0.0902984	0.0648557	1237	tags=19%, list=12%, signal=17%	RAN/ACTB/BAX/MFNG/IL10/TICAM1/FKBP1A/PCBD1/PIN1/ANXA2/PPP1CA/RACK1/HOPX/FLOT1/AURKB/APOE/TIAM1/TNFSF11/PLK1/CAMK1/TCF7L2/PLCL1/MMP9/SLPI	down	24
GO:0006753	nucleoside phosphate metabolic process	293	-0.349094	-1.47614	0.00307521	0.0314125	0.0225617	2521	tags=33%, list=24%, signal=26%	PNP/ACOT9/PDHB/NUDT16/OGG1/ARL2/REXO2/NAXE/GMPR2/ATP5F1D/ACOT8/PARK7/IMPDH2/EIF6/NT5C/SAMHD1/PANK4/DCK/RHOA/ITPA/DUT/AK6/NME3/PGK1/APRT/ATP5MC1/NAMPT/ATP5PO/PDK2/HINT1/ATP5PB/PRPS1/HPRT1/ATP5F1C/NEIL1/DNAJC30/ADSL/NME2/ATP5PF/NAXD/DNPH1/SLC25A1/ACSL1/ATP5MC2/PFKM/PARP10/GPI/RAN/ACOT7/PFKL/FAR2/STOML2/GIMAP7/DCTPP1/PKM/BAD/ATP5MG/GALK1/GUK1/ATP5F1B/PMVK/MPC2/TMSB4X/UQCC3/MAGI3/ELOVL1/COASY/IDH2/NM…	down	98
GO:1901990	regulation of mitotic cell cycle phase transition	212	-0.363401	-1.47995	0.00789191	0.0578867	0.0415764	1868	tags=24%, list=17%, signal=20%	CCNB1/CDC14A/AURKA/ZFP36L1/CDKN1A/BID/CDK10/ANAPC15/TTK/SOX4/KIF14/TRIAP1/DLGAP5/MIIP/GTSE1/CDC6/NABP2/EZH2/CHEK1/RGCC/ORC1/RPS27L/CLSPN/MAD2L2/CDK4/CDK5RAP3/DTL/ANAPC11/ANLN/CDCA5/PHB2/CDK1/PLK3/AIF1/CDT1/LSM10/MAD2L1BP/DUSP1/CDK2AP2/CDC25B/MAD2L1/E2F7/ID2/ZWINT/TPRA1/AURKB/UBE2C/PLK1/PLCB1/KLF4/ANXA1	down	51
GO:0010038	response to metal ion	190	-0.367442	-1.48057	0.0106059	0.0679455	0.048801	2313	tags=33%, list=22%, signal=26%	ATP5F1D/CACYBP/PARK7/CPNE8/GSS/PLSCR1/SLC30A5/ERCC1/P2RX4/PAM/B2M/NCSTN/ECT2/CCNB1/SUMO1/APBB1/SOD2/MT1X/PEF1/SOD1/SLC30A4/NUDT1/GPI/FOSB/GGH/PPIF/CA2/TSPO/CUTA/ALOX5AP/SLC41A1/PCNA/QDPR/CPNE5/BSG/LGMN/BAD/CDK4/TXNIP/S100A8/GDI1/FOS/G6PD/PPP1CA/MAP1LC3A/CDK1/DTYMK/RASAL1/KCNMA1/DUSP1/JUNB/TCIRG1/ADAM9/JUN/LCN2/HMOX1/ICAM1/CDH1/SPARC/THBS1/AQP3/MMP9	down	62
GO:0090287	regulation of cellular response to growth factor stimulus	116	-0.388436	-1.48279	0.0197538	0.0952939	0.0684436	1071	tags=17%, list=10%, signal=16%	BCL9L/TOB1/CITED2/FKBP1A/LTBP1/HGS/PIN1/ROBO1/FBXL15/FKBP8/CD63/DLL1/CYFIP1/FGFR1/SULF2/HSPA1A/DCN/CD109/THBS1/IL1B	down	20
GO:0051050	positive regulation of transport	457	-0.338286	-1.48355	0.00102484	0.0138036	0.00991424	1681	tags=22%, list=16%, signal=20%	ARL6IP1/PRKCD/APBB1/B3GAT3/PSMD9/BAP1/BCAP31/SNAPIN/CHMP2A/ARF1/AHI1/LMAN2/SOX4/EEPD1/MAP2/NR1H2/CD19/ACSL1/SOD1/TRIAP1/PFKM/CIB1/SLC9A3R1/FEZ1/VPS28/TCAF2/HLA-F/CA2/RAN/TSPO/SRI/AKT2/PPIA/ACTB/OAZ2/RGCC/SYBU/BAX/NDUFA4/GLRX/HTR3A/PYCARD/BAD/VAMP8/PRELID1/MPC2/NUTF2/TMSB4X/S100A8/HGS/CD151/ADAM8/CADPS/G6PD/ANXA2/CCL4/ATP5IF1/OAZ1/CDK1/RACK1/PLK3/CD63/SGK1/FLOT1/STOM/ANTKMT/DLL1/ADORA2A/RGS9/ADAM9…	down	102
GO:0022408	negative regulation of cell-cell adhesion	101	-0.397579	-1.48638	0.0194282	0.0943779	0.0677857	1489	tags=26%, list=14%, signal=22%	ARG2/VSIR/TIGIT/PRKG1/CD74/SPINT2/RGCC/IL10/MYADM/CTLA4/MAD2L2/CD80/SPI1/IL4I1/ADORA2A/SOCS1/ZC3H12A/CD274/SERPINE2/LGALS3/SCGB1A1/CCL21/CDH1/KLF4/CD9/ANXA1	down	26
GO:0032271	regulation of protein polymerization	147	-0.379913	-1.48814	0.016394	0.0873963	0.0627713	2289	tags=31%, list=21%, signal=25%	TMSB10/ARPC1A/DBNL/VDAC2/RHOA/GSN/BIN1/ARPC2/ARPC4/COTL1/HAX1/PRKCD/VASP/ARF1/MAP2/ARPC1B/RPS3/WASHC1/HCK/ARPC5L/ARL3/CAPG/FMN1/STMN1/PYCARD/MYADM/CORO1B/BRK1/GMFG/HSP90AA1/TMSB4X/TWF2/RANGRF/CORO1A/FES/FKBP4/CYFIP1/PFN1/MLST8/MET/ICAM1/BAIAP2L1/CCL21/HSPA1B/HSPA1A/SVIL	down	46
GO:0006869	lipid transport	171	-0.37415	-1.48892	0.0130883	0.0769125	0.0552415	2502	tags=32%, list=23%, signal=25%	RFT1/LPCAT3/IRS2/ABCC4/NAXE/SLCO3A1/PLSCR1/LRP10/P2RX4/FABP5/PLSCR3/APOO/SLC2A1/DBI/ESYT1/FIS1/ITGAV/CRY2/ITGB3/PRKCD/ATP5PF/SLC10A3/ANO9/PITPNC1/EEPD1/NR1H2/ACSL1/TRIAP1/LAMTOR1/TSPO/AKT2/SLC27A4/SCARB1/SPNS1/PRELID1/ANXA2/CLN8/PLIN2/GRAMD1B/APOM/CRY1/ATP8B4/LIMA1/POMC/NFKBIA/ABCA1/APOE/TNFSF11/ABCA13/MYB/LDLR/CLU/ANXA1/THBS1/IL1B	down	55
GO:0062197	cellular response to chemical stress	219	-0.364338	-1.4908	0.00722908	0.0556287	0.0399546	1788	tags=26%, list=17%, signal=22%	ZFP36L1/CCS/NME2/PYCR2/STK25/RELB/OSER1/PRKCD/P4HB/SOD2/PRDX5/RPS3/SOD1/GPX7/ETV5/BRF2/TPM1/PPIF/TSPO/EZH2/PRDX1/PPIA/RELA/PCNA/AKR1B1/IL10/KLF2/BAD/DDIT3/CHCHD2/PRDX3/MELK/FOS/G6PD/MAP1LC3A/CDK1/RACK1/AIF1/TNFAIP3/ERRFI1/ERN1/ZC3H12A/TMEM161A/JUN/HSPB1/LCN2/HMOX1/MET/RHOB/HSPA1B/MYB/KLF4/HSPA1A/EPAS1/DAPK1/ANXA1/MMP9	down	57
GO:0072522	purine-containing compound biosynthetic process	121	-0.390983	-1.49365	0.0152803	0.0838079	0.060194	2122	tags=33%, list=20%, signal=27%	PANK4/DCK/NME3/APRT/ATP5MC1/ATP5PO/PDK2/ATP5PB/PRPS1/HPRT1/ATP5F1C/DNAJC30/ADSL/NME2/ATP5PF/SHMT1/SLC25A1/ACSL1/ATP5MC2/ACOT7/STOML2/ATP5MG/GUK1/ATP5F1B/MPC2/TMSB4X/UQCC3/ELOVL1/COASY/NME1/IMPDH1/ATP5MC3/PRPSAP2/SHMT2/ATP6V0C/ANTKMT/SLC35B2/TECR/ADA/PAPSS2	down	40
GO:0022604	regulation of cell morphogenesis	185	-0.371646	-1.49596	0.00708255	0.0550714	0.0395544	1684	tags=24%, list=16%, signal=20%	LST1/P4HB/F11R/EPHA4/MYL12A/CIB1/HEXB/LIMS2/TPM1/SLC9A3R1/MYL12B/HCK/CFAP410/ANAPC2/RHOC/MUL1/BCL9L/CPNE5/MYADM/CORO1B/SEMA4A/DVL2/WDR1/SH3D19/RHOBTB1/RHOG/CORO1A/RASAL1/FES/ARHGDIA/CFL1/S100A10/CYFIP1/RHOB/ICAM1/TIAM1/PLXNB2/EPB41L3/CCL3/ENPP2/ANXA1/SPARC/TACSTD2/CLDN4	down	44
GO:0030029	actin filament-based process	409	-0.344733	-1.5	0.000846199	0.0118157	0.00848651	1994	tags=25%, list=19%, signal=21%	RHPN2/GSN/MYO1G/FLNA/BIN1/ECT2/SPATC1L/ACTN4/PHPT1/ARPC2/FGD6/ENAH/ARPC4/COTL1/CYTH2/HAX1/PRKCI/PRKCD/F11R/VASP/CDK10/ARHGDIB/ARF1/ARPC1B/WASHC1/FLNB/TPM1/SLC9A3R1/DSTN/HCK/ARPC5L/PDLIM7/MARCKSL1/CAPG/ASAP3/PRKG1/ABI3/RHOC/FMN1/SRI/DSP/ACTB/RGCC/CIT/STMN1/DIAPH3/MYL6B/PYCARD/MYADM/CORO1B/MAD2L2/BRK1/PDLIM2/WDR1/GMFG/RHOBTB1/TMSB4X/ANLN/ARHGAP44/RHOG/ACTG1/CSRP1/ZYX/TWF2/TNIK/RANGRF/CNN3/CORO1A/SN…	down	103
GO:0016032	viral process	303	-0.353928	-1.50056	0.00446975	0.0410529	0.0294857	1631	tags=21%, list=15%, signal=19%	F11R/DYNLT1/IFITM2/IFITM3/CHMP2A/PCBP2/MGAT1/LAMTOR5/SLC1A5/SLC3A2/PTBP1/PARP10/CHMP1A/VPS28/RRAGA/RAN/AICDA/CD74/PPIA/SLC52A2/SCARB1/RAB1B/BSG/CTSB/TARBP2/VAMP8/OAS3/CD80/PHB/EFNB2/ITGB7/RAD23A/BANF1/NFIA/CCL4/SELPLG/ISG15/LY6E/PHB2/CDK1/SIVA1/PPIB/STOM/CFL1/ST6GALNAC4/ZFP36/ZC3H12A/CTSL/LGALS1/JUN/CDHR3/CD28/ICAM1/IFI27/APOE/HSPA1B/LEF1/HSPA1A/CD4/LDLR/CCL3/CXCL8/SLPI/ITGA2/LTF	down	65
GO:0033077	T cell differentiation in thymus	52	-0.450279	-1.5019	0.0166614	0.0885117	0.0635725	2119	tags=35%, list=20%, signal=28%	B2M/CD3D/GBA/ZFP36L1/SOD1/PRR7/CD74/IL7R/CD3G/NCAPH2/ADAM8/ZAP70/ADA/CD3E/BCL11B/CD28/CAMK4/IL1B	down	18
GO:0048729	tissue morphogenesis	231	-0.364414	-1.5025	0.00321946	0.0323434	0.0232302	1616	tags=22%, list=15%, signal=19%	VASP/POFUT2/AHI1/SOX4/EPHA4/MYC/GPI/TPM1/SLC9A3R1/KAT2A/RHOC/FMN1/DSP/SPINT2/ACTB/IL10/MLLT3/CITED2/FKBP1A/DVL2/WDR1/CD151/ACTG1/ROBO1/PPP1CA/LY6E/PHB2/TXNRD1/PHLDB2/TGM2/DLL1/NRP2/SOCS3/ASB2/TP63/PFN1/LCN2/GCNT4/DNAAF1/MET/RHOB/EYA2/TIAM1/PLXNB2/NRG1/LEF1/KLF4/ITGA2/TACSTD2/KRT17	down	50
GO:0051235	maintenance of location	191	-0.373743	-1.50451	0.0061251	0.051505	0.0369928	2414	tags=31%, list=23%, signal=25%	G3BP2/ARL2/CYBA/SREBF1/RER1/TMSB10/MTLN/PARK7/ALKBH7/CHCHD10/GBA/GSN/FLNA/TXN/ITGAV/CCDC22/CRY2/ITGB3/BSCL2/FTL/PLIN3/NR1H2/CD19/LCK/SLC30A4/HEXB/ARHGAP21/TSPO/NFKBIE/SRI/BAX/SCARB1/KDELR1/IL10/DDIT3/FKBP1A/LTBP1/TMSB4X/S100A8/TWF2/GPAA1/PLIN2/CORO1A/PNPLA2/AUP1/LIME1/CRY1/HILPDA/ZC3H12A/NFKBIA/PLA2G4C/LCN2/ABCA1/APOE/CCL21/SLC8A1/C3/CD4/CCL3/IL1B	down	60
GO:0001934	positive regulation of protein phosphorylation	367	-0.35022	-1.50542	0.00162214	0.0193051	0.0138656	1555	tags=20%, list=15%, signal=17%	TTK/TELO2/ERP29/EPHA4/ACSL1/RAP2B/KIF14/RPS3/MAP2K7/TRAF4/CIB1/ARAF/IL6ST/MYDGF/DAZAP2/IL6R/CDC6/EZH2/CD74/AKT2/PPIA/RGCC/JTB/CLSPN/MAD2L2/MIF/CD80/PHB/DVL2/HSP90AA1/ADAM8/PIN1/ROBO1/DAB1/ANXA2/TNIK/PHB2/RACK1/TCL1A/AIF1/FLOT1/SOCS1/LAT/CDC25B/ADAM9/ERN1/FLT1/LCP2/YES1/CD3E/MLST8/CCN2/EGR1/ICAM1/FGFR1/TIAM1/TNFSF11/CCL21/PLK1/NRG1/CAMK1/C3/CD4/CLU/ENPP2/FNIP2/THBS1/PLAUR/MMP9/IL1B/EREG/LTF	down	72
GO:0002285	lymphocyte activation involved in immune response	131	-0.389311	-1.5055	0.00650946	0.0525591	0.0377499	1483	tags=21%, list=14%, signal=19%	CD19/EXO1/IL6R/HLA-F/CD74/BATF/MFNG/IL10/SEMA4A/MAD2L2/CD80/SPI1/NLRP3/ITM2A/CORO1A/DLL1/CD1C/ZC3H12A/LGALS1/ADA/RORA/LGALS3/CD28/ICAM1/FCER1G/LEF1/MYB/ANXA1	down	28
GO:0001701	in utero embryonic development	224	-0.366602	-1.50592	0.0050395	0.0445798	0.0320189	2137	tags=26%, list=20%, signal=21%	BMPR1A/YBX1/COPS3/WDR74/ZNF335/SLC39A3/COPS2/EMG1/CCNB1/ZFP36L1/DAD1/PRDM1/SBDS/APBA3/SEC24D/BYSL/SF3B6/MGAT1/CCNB2/GPI/OTUD7B/SLC39A1/UBE2B/KAT2A/BTF3/CHEK1/SPINT2/PSPH/NDUFA2/XAB2/E2F8/MFNG/SCO2/IL10/KLF2/EPN1/BRK1/NLE1/CITED2/SH3PXD2A/LY6E/HOPX/PRMT1/JUNB/TMEM231/RIC8A/RRM2/E2F7/SOCS3/ADA/ASF1B/MAFF/LEF1/KLF4/EPAS1/KRT8/ELF3/KRT19	down	58
GO:0009790	embryo development	483	-0.34228	-1.50728	0.000687855	0.0102639	0.0073719	1788	tags=21%, list=17%, signal=18%	ZFP36L1/DAD1/PRDM1/ITGB3/SBDS/APBA3/HSBP1/ATP6AP2/SEC24D/RPL10/BYSL/VASP/POFUT2/BAG6/SF3B6/AHI1/SOX4/MGAT1/LRIG1/CCNB2/PEF1/RUNX2/SOD1/GPI/FLT3LG/OTUD7B/SLC9A3R1/SLC39A1/UBE2B/KAT2A/BTF3/CHEK1/SPINT2/PSPH/NDUFA2/XAB2/E2F8/BAX/MFNG/SCO2/IL10/KLF2/EPN1/MYADM/ARFRP1/BRK1/CENPU/NLE1/CITED2/DVL2/ID3/FKBP8/SH3PXD2A/LY6E/CDK1/RACK1/TXNRD1/HOPX/PHLDB2/PRMT1/DLL1/DUSP1/JUNB/TMEM231/RIC8A/CFL1/DUSP2/FLT1/R…	down	101
GO:0046390	ribose phosphate biosynthetic process	122	-0.394463	-1.50782	0.0182227	0.0916683	0.0658396	1949	tags=32%, list=18%, signal=26%	NME3/APRT/ATP5MC1/ATP5PO/PDK2/ATP5PB/PRPS1/HPRT1/ATP5F1C/DNAJC30/ADSL/NME2/ATP5PF/SLC25A1/ACSL1/ATP5MC2/ACOT7/STOML2/ATP5MG/GUK1/ATP5F1B/MPC2/TMSB4X/UQCC3/TKT/ELOVL1/COASY/G6PD/NME1/IMPDH1/ATP5MC3/PRPSAP2/ATP6V0C/ANTKMT/UPP1/UCKL1/SLC35B2/TECR/PAPSS2	down	39
GO:0000165	MAPK cascade	375	-0.34958	-1.50832	0.00119393	0.0152782	0.0109734	1532	tags=21%, list=14%, signal=19%	WDR54/ERP29/EPHA4/LAMTOR2/RPS3/SOD1/MAP2K7/TRAF4/CIB1/LAMTOR1/RGS14/MYC/ARAF/DUSP10/MYDGF/SLC9A3R1/PRKCA/EZH2/CD74/PRDX1/PPIA/CCL22/PBK/CD27/DUSP16/PYCARD/PABPN1/TRAF1/MIF/PHB/SPI1/PER1/DVL2/CDK5RAP3/RCE1/GADD45A/MAGI3/ADAM8/PIN1/ROBO1/GSTP1/TNIK/CCL4/GPS1/PHB2/CDK1/DDT/PRMT1/MID1/DUSP1/IGF1R/ADAM9/ATP6AP1/ERRFI1/SHC1/DUSP2/ERN1/ZFP36/TRAF7/FLT1/ZC3H12A/CCN2/ICAM1/FGFR1/GAREM1/APOE/TIAM1/TNFSF11/…	down	79
GO:0001933	negative regulation of protein phosphorylation	199	-0.372612	-1.50879	0.00518999	0.0455284	0.0327002	1412	tags=20%, list=13%, signal=18%	CIB1/RGS14/DUSP10/SNX6/UBE2B/PLPP3/PPIA/BAX/PBK/PYCARD/MYADM/TARBP2/CDK5RAP3/GADD45A/VPS25/WWTR1/GSTP1/FKBP8/DDIT4/PPP2R1A/RACK1/TNFAIP3/DUSP1/ADORA2A/SOCS1/ERRFI1/BAK1/ZC3H12A/SOCS3/HSPB1/APOE/CDKN2C/PLK1/TRIB1/GNAQ/SLC8A1/PARD3/CD109/IGFBP3/IL1B	down	40
GO:0006164	purine nucleotide biosynthetic process	113	-0.397408	-1.51016	0.0144358	0.0805925	0.0578846	2122	tags=34%, list=20%, signal=27%	PANK4/DCK/NME3/APRT/ATP5MC1/ATP5PO/PDK2/ATP5PB/PRPS1/HPRT1/ATP5F1C/DNAJC30/ADSL/NME2/ATP5PF/SLC25A1/ACSL1/ATP5MC2/ACOT7/STOML2/ATP5MG/GUK1/ATP5F1B/MPC2/TMSB4X/UQCC3/ELOVL1/COASY/NME1/IMPDH1/ATP5MC3/PRPSAP2/ATP6V0C/ANTKMT/SLC35B2/TECR/ADA/PAPSS2	down	38
GO:0043122	regulation of I-kappaB kinase/NF-kappaB signaling	180	-0.377728	-1.5102	0.00894937	0.0623042	0.0447493	2483	tags=33%, list=23%, signal=26%	PELI1/TNIP1/TANK/CARD16/FYN/TMED4/TNFRSF10B/UBE2I/SLC20A1/CD40/TERF2IP/PLK2/CANT1/TRIM59/EEF1D/ESR1/RHOA/HLA-DRB1/LGALS9/RBCK1/FLNA/ECT2/CASP1/CCDC22/SHARPIN/PIM2/MIB2/LAMTOR5/SHISA5/TIFA/TRAF4/TMEM101/OTUD7B/CC2D1A/RHOC/CD74/RELA/MUL1/PYCARD/TRAF1/TICAM1/PER1/FKBP1A/GSTP1/TGM2/TNFAIP3/NDFIP2/LIME1/SLC35B2/GAPDH/ZC3H12A/LGALS1/HSPB1/RORA/HMOX1/TNFSF11/CCL21/CD4/IL1B/LTF	down	60
GO:0110053	regulation of actin filament organization	165	-0.382102	-1.51269	0.0106863	0.0681616	0.0489562	1994	tags=29%, list=19%, signal=24%	RHPN2/GSN/FLNA/BIN1/ARPC2/ARPC4/COTL1/HAX1/PRKCD/F11R/VASP/ARF1/ARPC1B/WASHC1/TPM1/DSTN/HCK/ARPC5L/CAPG/ASAP3/RHOC/FMN1/RGCC/STMN1/PYCARD/MYADM/CORO1B/BRK1/WDR1/GMFG/TMSB4X/ACTG1/TWF2/CORO1A/PHLDB2/S100A10/LIMA1/CYFIP1/PFN1/MLST8/CCN2/MET/ICAM1/BAIAP2L1/CCL21/SVIL/TJP1/TACSTD2	down	48
GO:0051090	regulation of DNA-binding transcription factor activity	252	-0.363492	-1.51473	0.00447751	0.0410529	0.0294857	1450	tags=21%, list=14%, signal=18%	RPS3/BRMS1/CIB1/PARP10/CRTC2/HCK/PLPP3/NFKBIE/EZH2/SRI/PPIA/RELA/RGCC/PRKCH/IL10/PYCARD/DDIT3/MAD2L2/TRAF1/TICAM1/SPI1/DVL2/CDK5RAP3/NLRP3/TMSB4X/S100A8/PRDX3/SIGIRR/ADAM8/ID3/PHB2/SGK1/FLOT1/TNFAIP3/ZC3H12A/NFKBIA/ID2/PRKCQ/BHLHE40/JUP/HMOX1/ICAM1/PIM1/TNFSF11/TRIB1/TCF7L2/HSPA1B/KLF4/HSPA1A/CLU/IL1B/LTF	down	52
GO:1901293	nucleoside phosphate biosynthetic process	152	-0.385204	-1.51505	0.0140318	0.0795395	0.0571282	2122	tags=33%, list=20%, signal=27%	PANK4/DCK/DUT/AK6/NME3/APRT/ATP5MC1/NAMPT/ATP5PO/PDK2/ATP5PB/PRPS1/HPRT1/ATP5F1C/DNAJC30/ADSL/NME2/ATP5PF/NAXD/SLC25A1/ACSL1/ATP5MC2/PARP10/ACOT7/STOML2/ATP5MG/GUK1/ATP5F1B/MPC2/TMSB4X/UQCC3/ELOVL1/COASY/IDH2/NME1/IMPDH1/DTYMK/TYMS/ATP5MC3/PRPSAP2/ATP6V0C/ANTKMT/UPP1/UCKL1/SLC35B2/TECR/RRM2/ADA/TK1/PAPSS2	down	50
GO:0034250	positive regulation of cellular amide metabolic process	129	-0.39184	-1.51515	0.0129792	0.0765674	0.0549936	2618	tags=33%, list=25%, signal=25%	DDX39B/CDK5RAP1/PASK/POLDIP3/DDX3X/PABPC1/PPP1R15A/BCL3/TRMT10C/RBM3/SERP1/TRUB2/EIF3E/COA3/EIF6/RHOA/POLR2G/NGRN/NSUN5/EIF4A3/PRKCD/MIF4GD/SOX4/EPHA4/RPL5/RELA/RPS27L/CIRBP/TOB1/PKM/MPV17L2/CDK4/RPS6KB2/RPS4X/PCIF1/EIF5A/VIM/CD28/PLXNB2/CLU/THBS1/ITGA2/KRT17	down	43
GO:0030168	platelet activation	68	-0.439367	-1.51533	0.0208675	0.0978067	0.0702485	2374	tags=47%, list=22%, signal=37%	PLEK/TSPAN32/PLSCR1/CD40/ILK/TEC/FLNA/ITGB3/PRKCD/F11R/BLOC1S4/MYL12A/LCK/RAP2B/IL6ST/FIBP/CLIC1/PRKCA/PRKG1/DGKH/PPIA/ACTB/ACTG1/CSRP1/SAA1/HSPB1/SERPINE2/PRKCQ/APOE/MYL9/FCER1G/CD9	down	32
GO:1901652	response to peptide	276	-0.361479	-1.52211	0.00215677	0.0243513	0.01749	1934	tags=24%, list=18%, signal=20%	APRT/NAMPT/FIS1/PDK2/IRS1/SRSF5/TIMELESS/ZFP36L1/USF1/CRY2/RNF40/NME2/PRKCI/PRKCD/MZB1/BRIP1/EPHA4/SNX6/GGH/EIF2B2/CDC6/CA2/AKT2/SLC27A4/RELA/CCNA2/QDPR/AKR1B1/IL10/BSG/PKM/KLF2/LGMN/NR4A1/CDK4/UCP2/EGR2/GSTP1/ADIPOR1/TNFAIP3/CYC1/IGF1R/SOCS1/CRY1/ERRFI1/TIMP1/SHC1/VAMP2/POMC/NFKBIA/SOCS3/VIM/CYFIP1/LCN2/PRKCQ/CCN2/TBC1D4/EGR1/ICAM1/KLF5/BAIAP2L1/KLF4/ANXA1/SPARC/MMP9/IL1B/EREG	down	67
GO:0050808	synapse organization	159	-0.3861	-1.52308	0.0123714	0.0747195	0.0536664	1581	tags=25%, list=15%, signal=21%	SNAPIN/ARF1/EPHA4/SEPTIN11/TUBA1A/ANAPC2/ZDHHC12/ABI3/ZNF804A/ACTB/SYBU/IL10/LGMN/SEMA4A/EFNB2/ARHGAP44/ACTG1/PIN1/NFIA/SDK1/SNTA1/IGF1R/CFL1/TUBB/PTPRS/NRP2/CYFIP1/PFN1/CDC20/APOE/TIAM1/PLXNB2/ACTN1/NRG1/CDH1/CAMK1/C3/C1QC/SPARC	down	39
GO:0007015	actin filament organization	246	-0.366616	-1.52381	0.00143218	0.0174383	0.0125248	1994	tags=27%, list=19%, signal=23%	RHPN2/GSN/MYO1G/FLNA/BIN1/SPATC1L/ARPC2/ENAH/ARPC4/COTL1/HAX1/PRKCI/PRKCD/F11R/VASP/ARF1/ARPC1B/WASHC1/TPM1/DSTN/HCK/ARPC5L/MARCKSL1/CAPG/ASAP3/RHOC/FMN1/RGCC/STMN1/DIAPH3/PYCARD/MYADM/CORO1B/MAD2L2/BRK1/WDR1/GMFG/RHOBTB1/TMSB4X/RHOG/ACTG1/ZYX/TWF2/CORO1A/AIF1/PHLDB2/MYO1B/CFL1/S100A10/LIMA1/CYFIP1/PFN1/MLST8/CCN2/MET/RHOB/ICAM1/MYO6/OOEP/BAIAP2L1/CCL21/ACTN1/SVIL/TJP1/MYO5B/NEBL/TACSTD2	down	67
GO:0022603	regulation of anatomical structure morphogenesis	425	-0.350402	-1.52607	0.000892051	0.0122869	0.00882491	1491	tags=21%, list=14%, signal=19%	MAP2/MYL12A/RUNX2/CIB1/HEXB/LIMS2/MYDGF/TPM1/SLC9A3R1/MYL12B/HCK/CFAP410/PRKCA/ANAPC2/ABI3/RHOC/PQBP1/MUL1/RGCC/BCL9L/CPNE5/IL10/PKM/KLF2/EPN1/MYADM/CORO1B/SEMA4A/MLLT3/CITED2/DVL2/WDR1/SH3D19/GADD45A/RHOBTB1/GDI1/ARHGAP44/GRN/RHOG/HGS/ROBO1/DAB1/TWF2/TNIK/PHB2/RACK1/CORO1A/RASAL1/PHLDB2/FES/DLL1/TNFAIP3/ARHGDIA/CFL1/S100A10/CST3/PTPRS/FLT1/ZC3H12A/ADA/HSPB1/TENM4/CYFIP1/GLUL/LCN2/JUP/HMOX1/PTPRM…	down	89
GO:0007006	mitochondrial membrane organization	91	-0.417444	-1.52619	0.0204295	0.0970109	0.0696769	2149	tags=36%, list=20%, signal=29%	ALKBH7/VDAC2/APOO/ACAA2/TMEM14A/CHCHD10/TIMM50/BNIP3L/SAMM50/BID/DYNLT1/TMEM11/TIMM8B/PMAIP1/PPIF/MTX1/NDUFA13/MUL1/BAX/MOAP1/TIMM22/BAD/TIMM13/HSP90AA1/UQCC3/TOMM22/ATP5IF1/CLN8/SLC25A5/RHOT2/BAK1/EYA2/HSPA1A	down	33
GO:0006457	protein folding	159	-0.387223	-1.5275	0.0121796	0.0737073	0.0529394	2441	tags=40%, list=23%, signal=32%	CHORDC1/SNRNP70/NGLY1/ALG12/LMAN1/PRDX4/SDF2/CCT7/PFDN2/HSPE1/CCT2/BAG2/HSPA5/DNAJB12/GRPEL2/BAG1/ARL2/CDC37L1/NUDC/SGTB/HSP90AB1/MPDU1/UNC45A/P3H1/B2M/DNAJC18/CRTAP/PFDN4/HSPH1/TOR2A/SGTA/LTBP4/PFDN6/SDF2L1/P4HB/POFUT2/ERP29/QSOX1/FKBP11/AHSA1/PPIF/CD74/DNAJC4/PEX19/PPIA/HSPBP1/FKBP1A/HSP90AA1/GRN/TBCC/WDR83OS/FKBP8/AIP/RUVBL2/PPIB/FKBP4/HSPB1/DNAJA4/HSPA1B/BAG3/HSPA1A/HSPA6/CLU/DNAJB1	down	64
GO:0051301	cell division	442	-0.349686	-1.5276	0.000699344	0.0102909	0.00739129	1834	tags=23%, list=17%, signal=20%	PARD6A/CDC14A/TIMELESS/CDCA2/CKS1B/AURKA/POLDIP2/ORC6/HAUS4/RAE1/TTC28/HAUS8/BRIP1/DYNLT1/CCNE2/MACC1/ANAPC15/CHMP2A/ARF1/SEPTIN1/CCNB2/KIF14/RPS3/CIB1/RGS14/SEPTIN11/MYC/ETV5/CHMP1A/NUSAP1/TUBA1A/ARL3/CDC6/ANAPC2/RAN/RHOC/PKP4/KIF23/CCNA2/E2F8/JTB/CIT/STMN1/OIP5/SPC25/PRC1/ZNRD2/NUF2/MLLT3/CENPA/MAD2L2/CDK4/TXNIP/ANAPC11/BIRC5/ANLN/WWTR1/PIN1/CDCA8/CCDC124/NCAPG/CDCA5/PPP1CA/CXCR5/CDK1/RACK1/PLK…	down	100
GO:0030036	actin cytoskeleton organization	381	-0.354221	-1.52799	0.000490792	0.00807552	0.00580014	1994	tags=25%, list=19%, signal=21%	RHPN2/GSN/MYO1G/FLNA/BIN1/ECT2/SPATC1L/ACTN4/PHPT1/ARPC2/FGD6/ENAH/ARPC4/COTL1/CYTH2/HAX1/PRKCI/PRKCD/F11R/VASP/CDK10/ARHGDIB/ARF1/ARPC1B/WASHC1/FLNB/TPM1/SLC9A3R1/DSTN/HCK/ARPC5L/PDLIM7/MARCKSL1/CAPG/ASAP3/PRKG1/ABI3/RHOC/FMN1/ACTB/RGCC/CIT/STMN1/DIAPH3/PYCARD/MYADM/CORO1B/MAD2L2/BRK1/PDLIM2/WDR1/GMFG/RHOBTB1/TMSB4X/ANLN/ARHGAP44/RHOG/ACTG1/CSRP1/ZYX/TWF2/TNIK/CNN3/CORO1A/AIF1/PHLDB2/MYO1B/FES/A…	down	97
GO:0000280	nuclear division	295	-0.361664	-1.52993	0.0015264	0.018438	0.0132428	2358	tags=29%, list=22%, signal=24%	CTDP1/KLHDC3/TACC3/USP44/NUDC/RAD51C/UBE2I/BUB1B/CKS2/NSFL1C/TEX14/RHOA/RAD51AP1/TPX2/FLNA/RANBP1/RAD51/CCNB1/CDC14A/CDCA2/AURKA/WRAP73/POLDIP2/PSMA8/MUS81/TUBG1/MKI67/BRIP1/BAG6/CCNE2/ANAPC15/CHMP2A/FBXW5/FANCA/TTK/SEPTIN1/CCNB2/KIF14/DLGAP5/CHMP1A/NUSAP1/UBE2B/CDC6/RAN/CHEK1/KIF23/RGCC/REC8/PRC1/UBB/NUF2/NCAPH2/MAD2L2/AURKAIP1/ANAPC11/ANLN/MND1/PIN1/CDCA8/DSCC1/NCAPG/CDCA5/KIF22/PHB2/CENPX/CDT1…	down	87
GO:1901222	regulation of NIK/NF-kappaB signaling	62	-0.446778	-1.53472	0.0125427	0.0750098	0.0538749	2806	tags=48%, list=26%, signal=36%	TRADD/LITAF/CD86/CPNE1/C20orf27/DDX3X/BCL3/TERF2IP/ILK/RHOA/LGALS9/AKIP1/RBCK1/ACTN4/RTKN2/HDAC7/RPS3/PRDX1/RELA/CD27/PHB/SPI1/NLRP3/TMSB4X/PHB2/ADIPOR1/LIME1/ZC3H12A/NFKBIA/IL1B	down	30
GO:0070227	lymphocyte apoptotic process	54	-0.456897	-1.53648	0.0174732	0.0907655	0.0651912	1512	tags=33%, list=14%, signal=29%	PDCD1/ARG2/CD74/IL7R/BAX/CD3G/KDELR1/IL10/CD27/TSC22D3/PRELID1/ADAM8/BAK1/CD274/ADA/LGALS3/PRKCQ/AURKB	down	18
GO:0045727	positive regulation of translation	112	-0.405532	-1.53738	0.0145339	0.0807321	0.0579848	2618	tags=35%, list=25%, signal=27%	DDX39B/CDK5RAP1/PASK/POLDIP3/DDX3X/PABPC1/PPP1R15A/BCL3/TRMT10C/RBM3/SERP1/TRUB2/EIF3E/COA3/EIF6/RHOA/POLR2G/NGRN/NSUN5/EIF4A3/MIF4GD/SOX4/RPL5/RPS27L/CIRBP/TOB1/PKM/MPV17L2/CDK4/RPS6KB2/RPS4X/PCIF1/EIF5A/VIM/CD28/PLXNB2/THBS1/ITGA2/KRT17	down	39
GO:0032103	positive regulation of response to external stimulus	215	-0.376128	-1.53779	0.00555706	0.0476498	0.0342239	1307	tags=19%, list=12%, signal=17%	IL6R/HCK/PRKCA/HLA-F/CD74/ALOX5AP/PQBP1/GPSM3/PYCARD/HMGB2/LGMN/VAMP8/SPI1/HSP90AA1/TMSB4X/S100A8/GRN/ADAM8/CCL4/DDT/AIF1/TGM2/NFKBIA/HSPB1/MET/CD28/FGFR1/NINJ1/TIAM1/TNFSF11/CCL21/TYROBP/C3/LDLR/CCL3/CXCL8/THBS1/ITGA2/IL1B/EREG	down	40
GO:1905897	regulation of response to endoplasmic reticulum stress	68	-0.446697	-1.54061	0.0179027	0.0915897	0.0657832	2710	tags=38%, list=25%, signal=29%	RNF185/HSPA5/PPP1R15A/LPCAT3/COPS5/PARK7/HERPUD1/TMEM259/SGTA/DDRGK1/SYVN1/BCAP31/BAG6/MANF/ERP29/NR1H2/PMAIP1/BAX/GRINA/DDIT3/RACK1/BAK1/ERN1/HSPA1A/CLU/AGR2	down	26
GO:0071902	positive regulation of protein serine/threonine kinase activity	123	-0.40217	-1.54317	0.0120363	0.073277	0.0526303	2315	tags=31%, list=22%, signal=24%	MAP4K2/HSP90AB1/CD40/BMPR1A/CKS2/ILK/RHOA/MAP3K11/SPATC1L/CCNB1/CKS1B/PIH1D1/TELO2/ERP29/EPHA4/ACSL1/RPS3/MAP2K7/CIB1/DAZAP2/CDC6/EZH2/RGCC/DVL2/ADAM8/ROBO1/TCL1A/ADAM9/ERN1/FLT1/MLST8/FGFR1/TIAM1/TNFSF11/CAMK1/THBS1/IL1B/LTF	down	38
GO:0034101	erythrocyte homeostasis	92	-0.421614	-1.54421	0.0129408	0.0765634	0.0549907	1175	tags=21%, list=11%, signal=19%	PRDX1/TMEM14C/KLF2/HMGB2/CITED2/SPI1/CDK5RAP3/G6PD/ATP5IF1/ISG15/SLC25A5/PRMT1/ZFP36/ID2/HMOX1/HSPA1B/HSPA1A/EPAS1/RBFOX2	down	19
GO:0003012	muscle system process	165	-0.39044	-1.5457	0.00752026	0.0566147	0.0406628	1489	tags=25%, list=14%, signal=22%	ARG2/SOD1/IL6ST/TPM1/LMNA/PRKCA/ARHGAP42/PRKG1/EZH2/SRI/DSP/SCO2/FBXO32/MYL6B/PABPN1/NR4A1/PIN1/DOCK4/G6PD/GAMT/RANGRF/SNTA1/AIF1/KCNMA1/ERRFI1/EMD/ZC3H12A/CALCRL/ADA/JUP/HMOX1/ATP1B1/CCN2/TIAM1/MYOF/SULF2/MYL9/SLC8A1/KLF4/ITGA2/IL1B	down	41
GO:0031099	regeneration	94	-0.420158	-1.54923	0.00879699	0.0620474	0.0445648	2006	tags=35%, list=19%, signal=29%	TEC/FLNA/CCNB1/SRSF5/AURKA/CDKN1A/CSNK2B/FPGS/INPP5F/EPHA4/DUSP10/TSPO/EZH2/CCNA2/PCNA/IL10/CDK4/UCP2/GRN/GSTP1/CDK1/HOPX/TYMS/BAK1/PTPRS/HMOX1/ENO3/NINJ1/KLF5/SULF2/KLF4/CD9/ANXA1	down	33
GO:0051048	negative regulation of secretion	70	-0.445255	-1.55104	0.0183397	0.0916683	0.0658396	1846	tags=36%, list=17%, signal=30%	IRS1/RAB11FIP1/CRY2/PSMD9/ATP5PF/JAGN1/ERP29/HLA-F/CD74/PFKL/PNKD/VAMP8/SPI1/UCP2/IDH2/STXBP6/PIM3/CRY1/FRMD4A/ADA/HMOX1/APOE/NRG1/ANXA1/IL1B	down	25
GO:0014706	striated muscle tissue development	160	-0.393241	-1.55305	0.00781295	0.057585	0.0413597	876	tags=19%, list=8%, signal=17%	NR4A1/CITED2/EFNB2/FKBP1A/EGR2/FOS/PIN1/G6PD/LY6E/CDK1/HOPX/PRMT1/FLOT1/DLL1/EMD/ASB2/ID2/TENM4/EGR1/PIM1/EYA2/KLF5/MAFF/NRG1/SLC8A1/LEF1/SVIL/ATF3/DCN/NEBL	down	30
GO:0007346	regulation of mitotic cell cycle	305	-0.367581	-1.55747	0.000977994	0.0133498	0.00958836	1868	tags=24%, list=17%, signal=21%	CCNB1/RPA3/CDC14A/CDCA2/CKS1B/AURKA/POLDIP2/ZFP36L1/CDKN1A/TTC28/MUS81/MKI67/PIM2/BID/CDK10/ANAPC15/FBXW5/TTK/SOX4/KIF14/TRIAP1/EIF4EBP1/DLGAP5/MIIP/SLC9A3R1/GTSE1/NUSAP1/PRKCA/CDC6/NABP2/EZH2/CHEK1/RGCC/ORC1/RPS27L/IL10/CLSPN/LGMN/MAD2L2/NLE1/AURKAIP1/CDK4/CDK5RAP3/DTL/ANAPC11/ANLN/PIN1/CDCA5/PHB2/CDK1/PLK3/AIF1/CDT1/LSM10/PIM3/MAD2L1BP/DUSP1/CDK2AP2/CDC25B/MAD2L1/E2F7/ID2/ZWINT/TPRA1/CD28/AURKB…	down	74
GO:0007162	negative regulation of cell adhesion	146	-0.398275	-1.55772	0.00628422	0.0519471	0.0373104	1243	tags=22%, list=12%, signal=20%	PRKG1/CD74/SPINT2/RGCC/IL10/MYADM/CTLA4/MAD2L2/CD80/SPI1/ADAMDEC1/DAB1/IL4I1/PHLDB2/DUSP1/ADORA2A/SOCS1/ARHGDIA/ZC3H12A/CD274/LGALS1/SERPINE2/LGALS3/SCGB1A1/CCL21/PLXNB2/CDH1/KLF4/CD9/ANXA1/THBS1/TACSTD2	down	32
GO:0060537	muscle tissue development	167	-0.392761	-1.5592	0.00597212	0.0506382	0.0363703	876	tags=19%, list=8%, signal=17%	NR4A1/CITED2/EFNB2/FKBP1A/EGR2/FOS/PIN1/CSRP1/G6PD/LY6E/CDK1/HOPX/PRMT1/FLOT1/DLL1/EMD/ASB2/ID2/TENM4/EGR1/PIM1/EYA2/KLF5/MAFF/NRG1/SLC8A1/LEF1/SVIL/ATF3/DCN/NEBL	down	31
GO:0051098	regulation of binding	233	-0.377008	-1.5602	0.00232318	0.0254232	0.0182599	1836	tags=24%, list=17%, signal=21%	DDRGK1/AURKA/POLDIP2/SUMO1/MED25/CDKN1A/CSNK2B/PRKCD/EDF1/SNAPIN/LAMTOR5/EPHA4/MAP2/C4orf3/SUMO3/RAN/SRI/PEX19/ACTB/BAX/MFNG/STMN1/IL10/HMGB2/DDIT3/MAD2L2/TICAM1/FKBP1A/PCBD1/TMSB4X/PIN1/ANXA2/NME1/PPP1CA/RACK1/HOPX/CDT1/FLOT1/S100A10/NFKBIA/JUN/HMOX1/MET/AURKB/APOE/TIAM1/TNFSF11/PLK1/CAMK1/TCF7L2/LEF1/KLF4/PLCL1/PLAUR/MMP9/SLPI/ITGA2	down	57
GO:0042129	regulation of T cell proliferation	103	-0.417667	-1.56211	0.0184148	0.0917685	0.0659116	1524	tags=23%, list=14%, signal=20%	SELENOK/ARG2/RPS3/VSIR/IL6ST/IL10/PYCARD/CTLA4/CD80/HLA-A/CD6/ZAP70/IL4I1/CORO1A/AIF1/TNFSF9/CD274/LGALS3/PRKCQ/SCGB1A1/CD3E/CD28/ANXA1/IL1B	down	24
GO:0034599	cellular response to oxidative stress	185	-0.38809	-1.56215	0.00356994	0.0351679	0.0252589	1782	tags=29%, list=17%, signal=24%	ECT2/TXN/PDK2/CCS/NME2/PYCR2/STK25/OSER1/PRKCD/P4HB/SOD2/PRDX5/RPS3/SOD1/GPX7/ETV5/BRF2/TPM1/PPIF/EZH2/PRDX1/PPIA/RELA/PCNA/IL10/KLF2/CHCHD2/PRDX3/MELK/FOS/G6PD/MAP1LC3A/CDK1/RACK1/AIF1/TNFAIP3/ERN1/ZC3H12A/TMEM161A/JUN/HSPB1/LCN2/HMOX1/MET/RHOB/HSPA1B/MYB/KLF4/HSPA1A/EPAS1/DAPK1/ANXA1/MMP9	down	53
GO:0031334	positive regulation of protein-containing complex assembly	162	-0.39607	-1.56476	0.00349434	0.034624	0.0248683	2428	tags=35%, list=23%, signal=27%	STUB1/ARL2/PLEK/HRK/ARPC1A/MTLN/PARK7/ESR1/RHOA/GSN/BIN1/ARPC2/ARPC4/PIH1D1/SUMO1/MED25/BID/VASP/ARF1/NR1H2/ARPC1B/RPS3/WASHC1/HCK/ARPC5L/ARL3/RHOC/FMN1/BAX/PYCARD/CORO1B/BRK1/GMFG/HSP90AA1/ISG15/RACK1/TCL1A/CORO1A/CDT1/FES/BAK1/CYFIP1/LGALS3/PFN1/BIK/MLST8/ABCA1/MET/ICAM1/BAIAP2L1/CCL21/NRG1/HSPA1B/HSPA1A/CLU/FNIP2	down	56
GO:0090559	regulation of membrane permeability	52	-0.47038	-1.56894	0.0110339	0.0693395	0.0498022	2149	tags=42%, list=20%, signal=34%	ALKBH7/VDAC2/ACAA2/TMEM14A/CHCHD10/BNIP3L/BID/F11R/DYNLT1/PMAIP1/PPIF/MUL1/BAX/MOAP1/BAD/ATP5IF1/SLC25A5/RHOT2/BAK1/EYA2/TJP2/HSPA1A	down	22
GO:0051101	regulation of DNA binding	75	-0.443377	-1.57035	0.0195472	0.0946124	0.0679542	1918	tags=29%, list=18%, signal=24%	TXN/DDRGK1/SUMO1/CSNK2B/EDF1/LAMTOR5/SUMO3/SRI/HMGB2/DDIT3/MAD2L2/TMSB4X/NME1/CDT1/NFKBIA/JUN/HMOX1/LEF1/KLF4/PLAUR/MMP9/ITGA2	down	22
GO:0009141	nucleoside triphosphate metabolic process	78	-0.440359	-1.57107	0.0140191	0.0795395	0.0571282	2313	tags=42%, list=22%, signal=33%	ATP5F1D/IMPDH2/SAMHD1/RHOA/ITPA/DUT/NME3/ATP5MC1/ATP5PO/ATP5PB/ATP5F1C/DNAJC30/NME2/ATP5PF/ATP5MC2/RAN/STOML2/GIMAP7/DCTPP1/ATP5MG/GUK1/ATP5F1B/TMSB4X/UQCC3/NME1/IMPDH1/DTYMK/TYMS/ATP5MC3/ATP6V0C/ANTKMT/UCKL1/ADA	down	33
GO:0048732	gland development	200	-0.388077	-1.57187	0.00273903	0.02895	0.020793	1220	tags=20%, list=11%, signal=19%	TSPO/EZH2/GFER/AKT2/MTX1/RELA/PCNA/E2F8/BAX/QDPR/IL10/CITED2/CDK5RAP3/UCP2/ELK1/ROBO1/NME1/MPST/LY6E/PHB2/TYMS/TGM2/TNFAIP3/E2F7/ADA/TP63/ID2/SERPINE2/HMOX1/DNAAF1/BCL11B/MET/TNFSF11/SULF2/NRG1/CDH1/KRT18/LEF1/ANXA1/ELF3/ITGA2	down	41
GO:0002366	leukocyte activation involved in immune response	179	-0.394615	-1.57468	0.00434451	0.0401445	0.0288333	1307	tags=22%, list=12%, signal=19%	IL6R/HLA-F/CD74/BATF/MFNG/IL10/PYCARD/VAMP8/SEMA4A/MAD2L2/TICAM1/CD80/SPI1/STXBP2/NLRP3/DNASE1L3/ITM2A/GRN/CORO1A/FES/DLL1/LAT/CD1C/VAMP2/ZC3H12A/PTGDS/LGALS1/ADA/RORA/LGALS3/HMOX1/CD28/ICAM1/FCER1G/TYROBP/LEF1/MYB/CCL3/ANXA1	down	39
GO:0009201	ribonucleoside triphosphate biosynthetic process	50	-0.472973	-1.57479	0.0155123	0.0849272	0.0609979	2313	tags=44%, list=22%, signal=35%	ATP5F1D/IMPDH2/NME3/ATP5MC1/ATP5PO/ATP5PB/ATP5F1C/DNAJC30/NME2/ATP5PF/ATP5MC2/STOML2/ATP5MG/ATP5F1B/TMSB4X/UQCC3/NME1/IMPDH1/ATP5MC3/ATP6V0C/ANTKMT/UCKL1	down	22
GO:0008630	intrinsic apoptotic signaling pathway in response to DNA damage	75	-0.444741	-1.57519	0.018892	0.0927283	0.066601	1757	tags=31%, list=16%, signal=26%	AEN/CDKN1A/BID/BAG6/ZNF385A/SHISA5/RPS3/TRIAP1/ELL3/CD74/BAX/MOAP1/RPS27L/PYCARD/BAD/MIF/DDIT4/BAK1/TP63/TMEM161A/HMOX1/CLU/FNIP2	down	23
GO:0033674	positive regulation of kinase activity	256	-0.378023	-1.57663	0.00115588	0.0150548	0.0108129	2326	tags=30%, list=22%, signal=24%	TNFRSF10B/MAP4K2/HSP90AB1/PARK7/CD40/MMD/BMPR1A/CKS2/ILK/RHOA/HLA-DRB1/TPX2/MAP3K11/ECT2/SPATC1L/TXN/CCNB1/IRS1/CKS1B/DUSP12/PIH1D1/ITGB3/CDKN1A/PRKCD/TELO2/ERP29/EPHA4/CD19/ACSL1/KIF14/RPS3/MAP2K7/TRAF4/CIB1/DAZAP2/IL6R/CDC6/EPHB6/EZH2/CD74/PPIA/RGCC/JTB/CLSPN/BAD/PHB/DVL2/HSP90AA1/ADAM8/ROBO1/DAB1/PHB2/TCL1A/IGF1R/SOCS1/LAT/CDC25B/ADAM9/ERN1/FLT1/LCP2/MLST8/MET/EGR1/FGFR1/TIAM1/TNFSF11/CCL21/NR…	down	76
GO:0035967	cellular response to topologically incorrect protein	96	-0.424506	-1.57805	0.0114845	0.0709102	0.0509304	1836	tags=24%, list=17%, signal=20%	DDRGK1/SDF2L1/YOD1/TBL2/BAG6/DERL3/RNF126/DERL2/BAX/DDIT3/CDK5RAP3/RNF5/RACK1/AUP1/BAK1/ERN1/RHBDD2/HSPA1B/BAG3/HSPA1A/ATF3/HSPA6/AGR2	down	23
GO:0051985	negative regulation of chromosome segregation	40	-0.500132	-1.57821	0.0187896	0.0923997	0.066365	2613	tags=42%, list=24%, signal=32%	CENPF/NDC80/USP44/BUB1B/TEX14/CCNB1/ANAPC15/TTK/MAD2L2/CDT1/MAD2L1BP/DUSP1/PTTG1/MAD2L1/ZWINT/AURKB/PLK1	down	17
GO:1905819	negative regulation of chromosome separation	40	-0.500132	-1.57821	0.0187896	0.0923997	0.066365	2613	tags=42%, list=24%, signal=32%	CENPF/NDC80/USP44/BUB1B/TEX14/CCNB1/ANAPC15/TTK/MAD2L2/CDT1/MAD2L1BP/DUSP1/PTTG1/MAD2L1/ZWINT/AURKB/PLK1	down	17
GO:0048545	response to steroid hormone	184	-0.392571	-1.57856	0.00497796	0.0444367	0.0319161	1391	tags=21%, list=13%, signal=18%	GPI/FOSB/DNAAF4/WBP2/CA2/TSPO/PADI2/RELA/PCNA/IL10/FBXO32/HMGB2/EGLN2/BAD/PHB/PER1/TXNIP/FOS/GSTP1/DDIT4/PHB2/AIF1/TYMS/DUSP1/ADAM9/CRY1/ERRFI1/ZFP36/TP63/SCGB1A1/CCN2/ICAM1/IGFBP7/ANXA1/SPARC/RBFOX2/THBS1/CLDN4	down	38
GO:0002263	cell activation involved in immune response	181	-0.393712	-1.57887	0.00426253	0.0400131	0.0287389	1307	tags=22%, list=12%, signal=19%	IL6R/HLA-F/CD74/BATF/MFNG/IL10/PYCARD/VAMP8/SEMA4A/MAD2L2/TICAM1/CD80/SPI1/STXBP2/NLRP3/DNASE1L3/ITM2A/GRN/CORO1A/FES/DLL1/LAT/CD1C/VAMP2/ZC3H12A/PTGDS/LGALS1/ADA/RORA/LGALS3/HMOX1/CD28/ICAM1/FCER1G/TYROBP/LEF1/MYB/CCL3/ANXA1	down	39
GO:0010876	lipid localization	201	-0.390136	-1.57903	0.00395635	0.0381111	0.0273729	2502	tags=34%, list=23%, signal=26%	RFT1/LPCAT3/IRS2/ABCC4/NAXE/SLCO3A1/SREBF1/PLSCR1/LRP10/P2RX4/FABP5/ALKBH7/PLSCR3/APOO/SLC2A1/DBI/GBA/ESYT1/FIS1/ITGAV/CRY2/ITGB3/BSCL2/PRKCD/ATP5PF/SLC10A3/ANO9/PLIN3/PITPNC1/EEPD1/NR1H2/ACSL1/TRIAP1/LAMTOR1/HEXB/TSPO/AKT2/SLC27A4/STOML2/SCARB1/SPNS1/PRELID1/ANXA2/CLN8/PLIN2/GRAMD1B/PNPLA2/AUP1/APOM/CRY1/HILPDA/ATP8B4/LIMA1/POMC/ZC3H12A/NFKBIA/PLA2G4C/ABCA1/APOE/TNFSF11/C3/ABCA13/MYB/LDLR/CLU/AN…	down	68
GO:0002262	myeloid cell homeostasis	111	-0.418593	-1.57932	0.0159485	0.0865371	0.0621542	1175	tags=20%, list=11%, signal=18%	PRDX1/BAX/TMEM14C/KLF2/HMGB2/CITED2/SPI1/CDK5RAP3/G6PD/ATP5IF1/ISG15/SLC25A5/PRMT1/BAK1/ZFP36/ID2/HMOX1/HSPA1B/HSPA1A/EPAS1/ANXA1/RBFOX2	down	22
GO:0051345	positive regulation of hydrolase activity	346	-0.367924	-1.58035	0.000672254	0.0102317	0.0073488	2131	tags=27%, list=20%, signal=23%	NET1/EIF5/ESR1/RHOA/DDX11/NCSTN/LGALS9/TBC1D17/HTRA2/CTSH/GSN/ACER2/ECT2/FIS1/CASP1/NLRP2/DDRGK1/POLDIP2/ARHGAP45/PRKCD/BID/F11R/BCAP31/EPHA4/NR1H2/LCK/RPS3/VSIR/PRR7/RGS14/PMAIP1/MYC/AHSA1/TPM1/ARHGAP42/ASAP3/RHOC/EZH2/AKT2/PKP4/NDUFA13/SLC27A4/PCNA/MUL1/MTCH1/BAX/CCL22/RPS27L/ADRM1/PYCARD/HMGB2/LGMN/BAD/PSENEN/S1PR4/PHB/DVL2/PRELID1/NLRP3/TAX1BP3/S100A8/GRN/RHOG/PIN1/ROBO1/CCL4/PHB2/RACK1/EGLN3…	down	95
GO:0045580	regulation of T cell differentiation	96	-0.425659	-1.58234	0.0110706	0.0693395	0.0498022	2118	tags=35%, list=20%, signal=29%	IRF4/RHOA/HLA-DRB1/LGALS9/HLA-DRA/PRDM1/FANCA/SOX4/VSIR/SOD1/DUSP10/KAT2A/CD74/IL7R/CD27/BAD/CTLA4/CD80/PRELID1/NLRP3/ADAM8/ZAP70/IL4I1/SOCS1/TCF7/TNFSF9/ZC3H12A/CD2/ADA/CD28/CAMK4/LEF1/MYB/ANXA1	down	34
GO:0043405	regulation of MAP kinase activity	95	-0.427546	-1.5834	0.013158	0.0769789	0.0552891	1527	tags=26%, list=14%, signal=23%	ERP29/EPHA4/RPS3/MAP2K7/RGS14/DUSP10/EZH2/DVL2/CDK5RAP3/HGS/ADAM8/ROBO1/GSTP1/DUSP1/LIME1/ADAM9/ERN1/FLT1/FGFR1/APOE/TIAM1/TNFSF11/TRIB1/THBS1/IL1B	down	25
GO:0046632	alpha-beta T cell differentiation	76	-0.447351	-1.58463	0.0105641	0.0678418	0.0487265	2118	tags=33%, list=20%, signal=27%	IRF4/RHOA/HLA-DRB1/LGALS9/HLA-DRA/PRDM1/RELB/GPR18/PRR7/IL6R/BATF/SEMA4A/CD80/NLRP3/ZAP70/SOCS1/ITK/ZC3H12A/CTSL/ADA/RORA/BCL11B/LEF1/MYB/ANXA1	down	25
GO:0002832	negative regulation of response to biotic stimulus	68	-0.460166	-1.58706	0.0131135	0.0769125	0.0552415	2823	tags=44%, list=26%, signal=33%	UFD1/SEC14L1/MICB/ARRB2/GPATCH3/CARD16/HLA-E/SAMHD1/NFKBIL1/LGALS9/FAM3A/PCBP2/ARG2/NR1H2/AHR/DUSP10/HLA-F/MUL1/TARBP2/OAS3/HLA-A/SIGIRR/GRN/ISG15/IL4I1/TKFC/HLA-B/TNFAIP3/TRIB1/LTF	down	30
GO:0043280	positive regulation of cysteine-type endopeptidase activity involved in apoptotic process	86	-0.437603	-1.58718	0.0203914	0.0969864	0.0696593	2076	tags=37%, list=19%, signal=30%	RHOA/LGALS9/HTRA2/CTSH/GSN/ACER2/FIS1/CASP1/NLRP2/BID/BCAP31/LCK/RPS3/PRR7/PMAIP1/MYC/NDUFA13/MUL1/MTCH1/BAX/RPS27L/PYCARD/BAD/NLRP3/S100A8/ROBO1/RACK1/EGLN3/CTSD/BAK1/CCN2/DAPK1	down	32
GO:0044344	cellular response to fibroblast growth factor stimulus	38	-0.512366	-1.58942	0.0177931	0.0912398	0.0655319	1528	tags=29%, list=14%, signal=25%	ZFP36L1/SHCBP1/RUNX2/FIBP/NR4A1/ZFP36/CCN2/FGFR1/SULF2/CXCL8/THBS1	down	11
GO:0071900	regulation of protein serine/threonine kinase activity	220	-0.387941	-1.58961	0.00192087	0.0224028	0.0160906	2139	tags=28%, list=20%, signal=23%	CKS2/ILK/RHOA/PRKAR2B/GBA/MAP3K11/SPATC1L/SERTAD1/CCNB1/CKS1B/PIH1D1/CDKN1A/PRKCD/CCNE2/TELO2/ERP29/EPHA4/CCNB2/ACSL1/RPS3/MAP2K7/CIB1/RGS14/DUSP10/DAZAP2/CDC6/CCNI/EZH2/ACTB/CCNA2/RGCC/CNPPD1/PYCARD/DVL2/CDK5RAP3/GADD45A/HGS/ADAM8/ROBO1/GSTP1/CDKN3/TCL1A/TNFAIP3/DUSP1/LIME1/ADAM9/ERN1/FLT1/MLST8/FGFR1/APOE/TIAM1/CDKN2C/TNFSF11/PLK1/TRIB1/CAMK1/SLC8A1/PKMYT1/THBS1/IL1B/LTF	down	62
GO:0042692	muscle cell differentiation	159	-0.40311	-1.59017	0.00644161	0.0523602	0.037607	861	tags=16%, list=8%, signal=15%	EFNB2/WDR1/ACTG1/PIN1/CSRP1/G6PD/CDK1/HOPX/FLOT1/DLL1/ASB2/ID2/RORA/NINJ1/MYOF/KLF5/ACTN1/NRG1/CAMK1/SLC8A1/CD9/NEBL/KRT8/KRT19/EREG	down	25
GO:0045839	negative regulation of mitotic nuclear division	43	-0.496957	-1.59113	0.0172441	0.0902862	0.064847	2613	tags=42%, list=24%, signal=32%	CENPF/NDC80/USP44/BUB1B/TEX14/CCNB1/ANAPC15/TTK/CHEK1/MAD2L2/AURKAIP1/CDT1/MAD2L1BP/DUSP1/MAD2L1/ZWINT/AURKB/PLK1	down	18
GO:0007159	leukocyte cell-cell adhesion	229	-0.385522	-1.59192	0.00112915	0.0148152	0.0106408	1538	tags=24%, list=14%, signal=21%	SOX4/SELENOK/HLA-DOB/ARG2/LCK/RPS3/VSIR/IL6ST/DUSP10/TIGIT/CD74/RELA/IL7R/IL10/CD27/PYCARD/BAD/CTLA4/CD80/HLA-DQB1/NLRP3/ITGB7/HLA-A/S100A8/CD6/ADAM8/ZAP70/SELPLG/IL4I1/CORO1A/AIF1/ADORA2A/SOCS1/CHST2/TNFSF9/CD5/ZC3H12A/CD274/LGALS1/YES1/ADA/LGALS3/PRKCQ/SCGB1A1/CD3E/CD28/ICAM1/TNFSF11/CCL21/ICOS/LEF1/MYB/KLF4/CD4/ANXA1/IL1B	down	56
GO:0010950	positive regulation of endopeptidase activity	115	-0.417346	-1.59204	0.0149608	0.082501	0.0592553	2076	tags=36%, list=19%, signal=29%	RHOA/NCSTN/LGALS9/HTRA2/CTSH/GSN/ACER2/FIS1/CASP1/NLRP2/BID/BCAP31/EPHA4/LCK/RPS3/VSIR/PRR7/PMAIP1/MYC/NDUFA13/MUL1/MTCH1/BAX/RPS27L/ADRM1/PYCARD/LGMN/BAD/PSENEN/PRELID1/NLRP3/S100A8/ROBO1/RACK1/EGLN3/APH1A/CTSD/BAK1/CCN2/DAPK1/PERP	down	41
GO:0031348	negative regulation of defense response	123	-0.415484	-1.59426	0.00786925	0.0578599	0.0415571	2171	tags=35%, list=20%, signal=28%	PLK2/SAMHD1/HLA-DRB1/GBA/LGALS9/FAM3A/SHARPIN/AOAH/PRKCD/PCBP2/ARG2/NR1H2/ACP5/SOD1/DUSP10/HCK/HLA-F/MUL1/PBK/IL10/TARBP2/OAS3/NLRP3/HLA-A/GRN/GSTP1/ISG15/SAA1/TKFC/HLA-B/PSMB4/TNFAIP3/ADORA2A/ZFP36/CST7/CALCRL/SOCS3/YES1/ADA/RORA/APOE/KLF4/LDLR	down	43
GO:0007186	G protein-coupled receptor signaling pathway	210	-0.39169	-1.59478	0.00381925	0.0371431	0.0266776	683	tags=20%, list=6%, signal=19%	SLC9A3R1/PRKCA/CA2/DGKH/GNB2/RGS13/CCL22/STMN1/S1PR4/PHB/CCL4/CXCR5/GPR157/GPR146/RGS5/TGM2/ADORA2A/RGS9/GNG4/RIC8A/CRY1/POMC/CALCRL/ADA/RGS12/HPGD/CD3E/ABCA1/MET/TPRA1/RGS16/APOE/CCL21/PLCB1/GNAQ/C3/PARD3/CCL3/CXCL8/ANXA1/CCL20/EREG	down	42
GO:0042255	ribosome assembly	53	-0.479202	-1.59581	0.0171738	0.0902862	0.064847	2965	tags=53%, list=28%, signal=38%	MRPL20/RPSA/RPL11/BRIX1/DDX3X/RRP7A/RPS15/MRPS11/EIF6/RPS14/RPS5/MRPS7/SBDS/RPL10/BOP1/MRTO4/RPL5/MRPL22/RPLP0/NIP7/RPS27L/ERAL1/PPAN/MPV17L2/NLE1/MRPS2/ABT1/TRAF7	down	28
GO:0051092	positive regulation of NF-kappaB transcription factor activity	105	-0.424404	-1.59609	0.0185455	0.0920921	0.0661441	2010	tags=27%, list=19%, signal=22%	LGALS9/RBCK1/PSMA6/DDRGK1/PRKCI/RTKN2/LAMTOR5/RPS3/CIB1/PPIA/RELA/PRKCH/PYCARD/TRAF1/TICAM1/NLRP3/S100A8/PRDX3/ADAM8/FLOT1/PRKCQ/ICAM1/TNFSF11/HSPA1B/HSPA1A/CLU/IL1B/LTF	down	28
GO:0031347	regulation of defense response	334	-0.373162	-1.59634	0.000391213	0.00665281	0.0047783	1560	tags=21%, list=15%, signal=18%	FANCA/PCBP2/SELENOK/ARG2/NR1H2/ACP5/SOD1/IL6ST/DUSP10/HCK/HLA-F/ALOX5AP/RELA/PQBP1/MUL1/PBK/IL10/GPSM3/PYCARD/HMGB2/TARBP2/VAMP8/OAS3/SPI1/NLRP3/DNASE1L3/HSP90AA1/HLA-A/SPATA2/TMSB4X/S100A8/GRN/ADAM8/ZYX/GSTP1/ISG15/SAA1/DDT/TKFC/HLA-B/PSMB4/TGM2/TNFAIP3/ADORA2A/SOCS1/ZFP36/ZC3H12A/CST7/CALCRL/NFKBIA/SOCS3/YES1/ADA/RORA/SCGB1A1/CD28/NINJ1/APOE/TNFSF11/TYROBP/C3/KLF4/LDLR/IL1R1/CCL3/ANXA1/MMP9/ITG…	down	70
GO:0070527	platelet aggregation	43	-0.499086	-1.59795	0.0167684	0.0889253	0.0638695	2374	tags=56%, list=22%, signal=44%	PLEK/TSPAN32/ILK/FLNA/ITGB3/PRKCD/F11R/BLOC1S4/MYL12A/RAP2B/IL6ST/FIBP/CLIC1/PRKCA/PRKG1/PPIA/ACTB/ACTG1/CSRP1/HSPB1/SERPINE2/PRKCQ/MYL9/CD9	down	24
GO:0010821	regulation of mitochondrion organization	106	-0.424581	-1.5997	0.011752	0.0721233	0.0518017	2328	tags=33%, list=22%, signal=26%	SREBF1/HRK/PARK7/PLSCR3/ACAA2/TMEM14A/CHCHD10/HTRA2/FIS1/BNIP3L/AURKA/HAX1/VAT1/BID/TRIAP1/PMAIP1/LMNA/PPIF/TSPO/MUL1/BAX/MOAP1/PYCARD/BAD/PRELID1/ATP5IF1/SLC25A5/RHOT2/BAK1/BIK/HSPA1A/DCN/CLU/PLAUR/MMP9	down	35
GO:0034763	negative regulation of transmembrane transport	60	-0.467369	-1.60101	0.0187009	0.0923997	0.066365	2002	tags=30%, list=19%, signal=25%	PEA15/BIN1/SUMO1/SLC43A2/ANO9/C4orf3/SLC9A3R1/PPIF/TCAF2/SRI/AKT2/OAZ2/OAZ1/SLC43A1/GEM/THBS1/MMP9/IL1B	down	18
GO:0043408	regulation of MAPK cascade	311	-0.37625	-1.60151	0.000694876	0.0102909	0.00739129	1532	tags=23%, list=14%, signal=20%	WDR54/ERP29/EPHA4/LAMTOR2/RPS3/SOD1/MAP2K7/TRAF4/CIB1/LAMTOR1/RGS14/MYC/DUSP10/MYDGF/SLC9A3R1/PRKCA/EZH2/CD74/PRDX1/PPIA/CCL22/PBK/CD27/DUSP16/PYCARD/TRAF1/MIF/PHB/SPI1/PER1/DVL2/CDK5RAP3/GADD45A/MAGI3/ADAM8/PIN1/ROBO1/GSTP1/TNIK/CCL4/PHB2/DDT/PRMT1/MID1/DUSP1/IGF1R/ADAM9/ATP6AP1/ERRFI1/SHC1/DUSP2/ERN1/TRAF7/FLT1/ZC3H12A/CCN2/ICAM1/FGFR1/GAREM1/APOE/TIAM1/TNFSF11/CCL21/PLCB1/NRG1/KLF4/CD4/CCL3/AT…	down	72
GO:0045058	T cell selection	35	-0.518975	-1.60171	0.0138799	0.0792692	0.0569341	1307	tags=31%, list=12%, signal=28%	IL6R/CD74/BATF/CD3G/ZAP70/CTSL/CD3E/BCL11B/CD28/THEMIS/CD4	down	11
GO:1902903	regulation of supramolecular fiber organization	230	-0.388027	-1.6019	0.000869672	0.012088	0.00868209	2013	tags=28%, list=19%, signal=23%	PFDN4/TPX2/RHPN2/GSN/FLNA/BIN1/ARPC2/PFDN6/ARPC4/COTL1/HAX1/PRKCD/F11R/VASP/ARF1/MAP2/ARPC1B/RPS3/WASHC1/CIB1/TPM1/DSTN/HCK/ARPC5L/ARL3/CAPG/ASAP3/RHOC/FMN1/RGCC/STMN1/PYCARD/MYADM/CORO1B/BRK1/WDR1/GMFG/TMSB4X/ACTG1/TWF2/RANGRF/CORO1A/PHLDB2/FES/MID1/FKBP4/S100A10/MID1IP1/LIMA1/CYFIP1/PFN1/MLST8/CCN2/MET/ICAM1/APOE/BAIAP2L1/CCL21/HSPA1B/HSPA1A/SVIL/TJP1/LDLR/CLU/TACSTD2	down	65
GO:0009612	response to mechanical stimulus	103	-0.428651	-1.60319	0.0163341	0.0872596	0.0626732	2470	tags=38%, list=23%, signal=29%	CXCR4/SMPD2/CLCN6/FYN/CYBA/IRF1/BTG2/TNFRSF10B/CD40/CNN2/ENG/RHOA/SLC2A1/GSN/CASP1/CCNB1/F11R/GPI/FOSB/CHEK1/PSPH/RELA/BAD/CITED2/GADD45A/TXNIP/FOS/ARHGDIA/BAK1/NFKBIA/JUN/SERPINE2/JUP/SLC8A1/BAG3/DCN/THBS1/ITGA2/IL1B	down	39
GO:0007584	response to nutrient	93	-0.437292	-1.61023	0.00701739	0.0549124	0.0394402	1894	tags=27%, list=18%, signal=22%	PDK2/ADSL/USF1/DAD1/BRIP1/SOD2/ACSL1/TSPO/SLC27A4/RELA/AHCY/GSTP1/TYMS/LDHA/FES/SRSF2/ADA/CD3E/HMOX1/ABCA1/PIM1/SLC8A1/SPARC/AQP3/ITGA2	down	25
GO:0031100	animal organ regeneration	41	-0.509159	-1.61063	0.0209497	0.0978067	0.0702485	1825	tags=54%, list=17%, signal=45%	PRMT5/SRSF1/RPL19/RPS16/RPS15/SRSF5/AURKA/CDKN1A/CSNK2B/FPGS/EZH2/CCNA2/PCNA/IL10/CDK4/UCP2/GSTP1/CDK1/TYMS/BAK1/HMOX1/SULF2	down	22
GO:1902905	positive regulation of supramolecular fiber organization	125	-0.418587	-1.61107	0.00614568	0.0515357	0.0370149	1978	tags=30%, list=19%, signal=25%	GSN/FLNA/BIN1/ARPC2/ARPC4/VASP/ARF1/ARPC1B/RPS3/WASHC1/TPM1/DSTN/HCK/ARPC5L/ARL3/RHOC/FMN1/RGCC/PYCARD/CORO1B/BRK1/WDR1/GMFG/CORO1A/FES/S100A10/CYFIP1/PFN1/MLST8/CCN2/MET/ICAM1/APOE/BAIAP2L1/CCL21/HSPA1B/HSPA1A/CLU	down	38
GO:0071887	leukocyte apoptotic process	77	-0.453652	-1.61198	0.0132007	0.0769789	0.0552891	1512	tags=27%, list=14%, signal=24%	PDCD1/ARG2/CD74/IL7R/BAX/CD3G/KDELR1/IL10/CD27/TSC22D3/PRELID1/ADAM8/BAK1/CD274/CTSL/ADA/LGALS3/PRKCQ/AURKB/CCL21/ANXA1	down	21
GO:0051347	positive regulation of transferase activity	324	-0.378857	-1.61235	0.000248771	0.00445446	0.00319936	2326	tags=29%, list=22%, signal=23%	TNFRSF10B/MAP4K2/HSP90AB1/UBE2I/WRAP53/PARK7/CD40/MMD/BMPR1A/CKS2/UBE2L3/ILK/RHOA/HLA-DRB1/DBI/TPX2/MAP3K11/ECT2/SPATC1L/TXN/CCNB1/ARRDC3/IRS1/CKS1B/DUSP12/PIH1D1/ITGB3/CDKN1A/PRKCD/TELO2/ERP29/EPHA4/CD19/ACSL1/KIF14/RPS3/MAP2K7/TRAF4/CIB1/MYC/DAZAP2/IL6R/CDC6/EPHB6/EZH2/CD74/PPIA/PCNA/RGCC/JTB/CLSPN/BAD/PABPN1/PHB/DVL2/HSP90AA1/ADAM8/PIN1/ROBO1/DAB1/DSCC1/SERINC5/PHB2/TCL1A/IGF1R/SOCS1/LAT/CDC25…	down	94
GO:0048608	reproductive structure development	180	-0.40445	-1.61703	0.00270933	0.0288364	0.0207114	1634	tags=21%, list=15%, signal=18%	BRIP1/EPOR/FANCA/ASB1/SOD1/NUDT1/EIF2B2/SPINT2/E2F8/BAX/IL10/BSG/REC8/HMGB2/CTSB/UBB/CITED2/SPATA2/PRDX3/JUNB/BAK1/E2F7/SOCS3/ADA/TP63/SERPINE2/BIK/TESC/ICAM1/C3/LEF1/EPAS1/ITGB8/DCN/ANXA1/KRT8/KRT19/EREG	down	38
GO:2001238	positive regulation of extrinsic apoptotic signaling pathway	32	-0.534035	-1.61852	0.0177565	0.0912398	0.0655319	2002	tags=34%, list=19%, signal=28%	PEA15/HTRA2/RBCK1/BID/PMAIP1/DEDD2/PYCARD/ITM2C/PPP1CA/ATF3/THBS1	down	11
GO:0140014	mitotic nuclear division	223	-0.394224	-1.61946	0.00163462	0.019361	0.0139058	2358	tags=30%, list=22%, signal=24%	CTDP1/TACC3/USP44/NUDC/UBE2I/BUB1B/NSFL1C/TEX14/RHOA/TPX2/FLNA/RANBP1/CCNB1/CDC14A/CDCA2/AURKA/WRAP73/POLDIP2/TUBG1/MKI67/ANAPC15/CHMP2A/FBXW5/TTK/KIF14/DLGAP5/CHMP1A/NUSAP1/CDC6/RAN/CHEK1/KIF23/RGCC/REC8/PRC1/NUF2/NCAPH2/MAD2L2/AURKAIP1/ANAPC11/ANLN/PIN1/CDCA8/DSCC1/NCAPG/CDCA5/KIF22/PHB2/CDT1/KIFC1/MAD2L1BP/DUSP1/PTTG1/MAD2L1/MYBL2/NCAPH/ZWINT/CD28/AURKB/CDC20/UBE2C/PLK1/PKMYT1/HSPA1B/HSPA1A/IL…	down	67
GO:0050920	regulation of chemotaxis	94	-0.43943	-1.62029	0.00494665	0.0443732	0.0318705	1307	tags=28%, list=12%, signal=24%	IL6R/PADI2/CD74/GPSM3/LGMN/CORO1B/SEMA4A/MIF/SPI1/EFNB2/TMSB4X/ROBO1/GSTP1/CCL4/DDT/AIF1/DUSP1/HSPB1/MET/FGFR1/TIAM1/CCL21/CCL3/CXCL8/THBS1/ITGA2	down	26
GO:0032273	positive regulation of protein polymerization	93	-0.440976	-1.6238	0.00670551	0.0534335	0.0383779	2076	tags=32%, list=19%, signal=26%	RHOA/GSN/BIN1/ARPC2/ARPC4/VASP/ARF1/ARPC1B/RPS3/WASHC1/HCK/ARPC5L/ARL3/FMN1/PYCARD/CORO1B/BRK1/GMFG/HSP90AA1/CORO1A/FES/CYFIP1/PFN1/MLST8/MET/ICAM1/BAIAP2L1/CCL21/HSPA1B/HSPA1A	down	30
GO:0043549	regulation of kinase activity	433	-0.372314	-1.62531	6.85317e-05	0.00147951	0.00106264	1543	tags=22%, list=14%, signal=19%	TELO2/ERP29/EPHA4/CCNB2/CD19/ACSL1/RAP2B/KIF14/RPS3/SOD1/MAP2K7/WASHC1/TRAF4/CIB1/RGS14/DUSP10/NPRL2/SNX6/DAZAP2/SMG8/SLC9A3R1/IL6R/CDC6/EPHB6/CCNI/EZH2/CD74/EEF1A1/PPIA/ACTB/CCNA2/RGCC/JTB/CNPPD1/CLSPN/PYCARD/BAD/TARBP2/PHB/DVL2/CDK5RAP3/GADD45A/HSP90AA1/VPS25/PRDX3/HGS/WWTR1/ADAM8/ROBO1/DAB1/GSTP1/CDKN3/PHB2/RACK1/TCL1A/TNFAIP3/DUSP1/ADORA2A/IGF1R/SOCS1/LAT/CDC25B/LIME1/ADAM9/ERRFI1/SHC1/ERN1/F…	down	94
GO:2001243	negative regulation of intrinsic apoptotic signaling pathway	69	-0.468633	-1.62538	0.0209405	0.0978067	0.0702485	1690	tags=41%, list=16%, signal=34%	PTTG1IP/HELLS/DDX3X/DDIAS/PARK7/HERPUD1/VDAC2/HTRA2/SYVN1/BID/RTKN2/SOD2/ZNF385A/TRIAP1/PPIF/ELL3/CD74/NDUFA13/PPIA/GRINA/NDUFS3/MIF/TMEM161A/HSPB1/HSPA1A/CLU/PLAUR/MMP9	down	28
GO:2001056	positive regulation of cysteine-type endopeptidase activity	96	-0.437594	-1.62671	0.00767012	0.0566695	0.0407022	2076	tags=35%, list=19%, signal=29%	RHOA/LGALS9/HTRA2/CTSH/GSN/ACER2/FIS1/CASP1/NLRP2/BID/BCAP31/LCK/RPS3/PRR7/PMAIP1/MYC/NDUFA13/MUL1/MTCH1/BAX/RPS27L/PYCARD/LGMN/BAD/NLRP3/S100A8/ROBO1/RACK1/EGLN3/CTSD/BAK1/CCN2/DAPK1/PERP	down	34
GO:0001666	response to hypoxia	164	-0.412446	-1.62881	0.00158113	0.0189486	0.0136096	2470	tags=37%, list=23%, signal=29%	CXCR4/CAT/CARD16/STUB1/XRCC1/CAPN2/AGTRAP/CYBA/PAM/ACAA2/RHOA/SLC2A1/ALKBH5/PGK1/FIS1/CASP1/BNIP3L/CCNB1/ADSL/ZFP36L1/USF1/FUNDC1/P4HB/BRIP1/TBL2/SOD2/EIF4EBP1/PMAIP1/MYC/LMNA/CCNA2/RGCC/AHCY/EGLN2/BAD/CITED2/TXN2/CHCHD2/UCP2/ADAM8/PIN1/DDIT4/PHB2/EGLN3/PLK3/LDHA/KCNMA1/HILPDA/ADA/RORA/HMOX1/ATP1B1/EGR1/ICAM1/SLC8A1/MYB/EPAS1/THBS1/AQP3/ITGA2	down	60
GO:1905898	positive regulation of response to endoplasmic reticulum stress	31	-0.537864	-1.63235	0.0203556	0.0969864	0.0696593	2134	tags=35%, list=20%, signal=28%	HERPUD1/TMEM259/SGTA/BCAP31/BAG6/PMAIP1/BAX/DDIT3/BAK1/ERN1/AGR2	down	11
GO:0002064	epithelial cell development	106	-0.433433	-1.63305	0.0100163	0.066493	0.0477578	1443	tags=22%, list=14%, signal=19%	SOD1/IL6ST/FLNB/SLC9A3R1/SPINT2/AKR1B1/MYADM/BAD/TYMS/DLL1/PTPRS/TP63/VIM/BCL11B/MET/ICAM1/HYDIN/KLF5/PLCB1/TJP2/PALLD/TJP1/IL1B	down	23
GO:0010717	regulation of epithelial to mesenchymal transition	44	-0.506486	-1.63333	0.0155545	0.0850051	0.0610538	1239	tags=30%, list=12%, signal=26%	ELL3/EZH2/RGCC/BCL9L/MCRIP1/MAD2L2/WWTR1/PHLDB2/ADIPOR1/TIAM1/TCF7L2/LEF1/IL1B	down	13
GO:0097435	supramolecular fiber organization	396	-0.376932	-1.63371	4.75634e-05	0.00110521	0.000793806	2013	tags=26%, list=19%, signal=21%	PFDN4/TPX2/CLIP4/RHPN2/GSN/MYO1G/FLNA/BIN1/SPATC1L/ARPC2/PFDN6/ENAH/ARPC4/COTL1/B4GALT7/HAX1/PRKCI/TUBG1/PRKCD/BID/F11R/VASP/ARF1/MAP2/ARPC1B/RPS3/WASHC1/CIB1/TPM1/DSTN/HCK/ARPC5L/MARCKSL1/ARL3/CAPG/ASAP3/PXDN/RHOC/FMN1/DSP/RGCC/BAX/STMN1/DIAPH3/PYCARD/MYADM/CORO1B/MAD2L2/BRK1/FKBP1A/WDR1/GMFG/RHOBTB1/TMSB4X/RHOG/ACTG1/CSRP1/ZYX/ANXA2/TWF2/RANGRF/PLK3/CORO1A/AIF1/PHLDB2/MYO1B/FES/MID1/FKBP4/CFL1/…	down	101
GO:0034614	cellular response to reactive oxygen species	96	-0.439621	-1.63424	0.00694945	0.0548897	0.0394238	1938	tags=35%, list=18%, signal=29%	ECT2/TXN/PDK2/CCS/STK25/OSER1/PRKCD/SOD2/PRDX5/RPS3/SOD1/TPM1/PPIF/EZH2/PRDX1/RELA/PCNA/IL10/KLF2/PRDX3/FOS/MAP1LC3A/CDK1/RACK1/TNFAIP3/ERN1/JUN/LCN2/MET/RHOB/MYB/KLF4/ANXA1/MMP9	down	34
GO:0030098	lymphocyte differentiation	256	-0.391971	-1.6348	0.000441703	0.00738761	0.00530606	1560	tags=26%, list=15%, signal=23%	FANCA/SOX4/CD19/LCK/RUNX2/GPR18/VSIR/SOD1/PRR7/DUSP10/IL6R/KAT2A/AICDA/EZH2/CD74/BATF/IL7R/BAX/MFNG/TUSC2/CD3G/KDELR1/IL10/CD27/BAD/CTLA4/SEMA4A/NCAPH2/CD80/SPI1/PRELID1/NLRP3/ITM2A/ADAM8/ZAP70/IL4I1/KLF6/SLC25A5/DLL1/SOCS1/TCIRG1/ITK/BAK1/TCF7/TNFSF9/CD79B/ZC3H12A/CD2/CTSL/LGALS1/ADA/ID2/RORA/CD3E/BCL11B/CD8A/EGR1/CD28/CAMK4/THEMIS/FCER1G/LEF1/MYB/CD4/ANXA1/IL1B	down	66
GO:0045597	positive regulation of cell differentiation	417	-0.375481	-1.63523	3.14274e-05	0.000790619	0.000567853	1748	tags=24%, list=16%, signal=21%	HAX1/NME2/STK25/PRKCI/PRPF19/P4HB/F11R/SOD2/ZNF385A/AHI1/SOX4/EPHA4/RUNX2/VSIR/CIB1/RGS14/LIMS2/IL6ST/ETV5/DUSP10/CLIC1/FEZ1/IL6R/PDLIM7/PRKCA/ANAPC2/KAT2A/CA2/ELL3/TSPO/EZH2/CD74/RELA/RGCC/IL7R/ATRAID/PRKCH/BCL9L/IL10/CD27/MYADM/HMGB2/BAD/CD80/EFNB2/TFE3/NLRP3/EGR2/GDI1/WWTR1/FOS/ADAM8/PIN1/ROBO1/DAB1/TWF2/ZAP70/ISG15/IL4I1/HOPX/PRMT1/FES/TGM2/JUNB/SOCS1/ATP6AP1/TNFSF9/S100A10/ZFP36/ZC3H12A/SOCS…	down	102
GO:0014909	smooth muscle cell migration	35	-0.529868	-1.63533	0.00886146	0.0620474	0.0445648	2183	tags=43%, list=20%, signal=34%	BMPR1A/ILK/RHOA/ITGB3/TPM1/AAMP/PRKG1/CORO1B/DOCK4/GSTP1/AIF1/S100A11/TRIB1/IGFBP3/ITGA2	down	15
GO:0001909	leukocyte mediated cytotoxicity	63	-0.474642	-1.63623	0.0159808	0.0865581	0.0621693	2247	tags=40%, list=21%, signal=32%	HLA-E/B2M/HLA-DRB1/LGALS9/CTSH/HLA-DRA/SLAMF7/HPRT1/CTSC/NCR3/HLA-F/PRDX1/IL7R/TUSC2/SPI1/STXBP2/DNASE1L3/HLA-A/CORO1A/HLA-B/TUBB4B/CD1C/TUBB/ICAM1/TYROBP	down	25
GO:0031960	response to corticosteroid	73	-0.465691	-1.6369	0.020791	0.0978067	0.0702485	1117	tags=26%, list=10%, signal=23%	PCNA/IL10/FBXO32/BAD/FOS/GSTP1/DDIT4/AIF1/TYMS/DUSP1/ADAM9/ERRFI1/ZFP36/SCGB1A1/CCN2/ICAM1/IGFBP7/ANXA1/SPARC	down	19
GO:0045860	positive regulation of protein kinase activity	218	-0.399741	-1.63699	0.000658133	0.0100671	0.00723059	2326	tags=31%, list=22%, signal=25%	TNFRSF10B/MAP4K2/HSP90AB1/PARK7/CD40/MMD/BMPR1A/CKS2/ILK/RHOA/TPX2/MAP3K11/ECT2/SPATC1L/TXN/CCNB1/CKS1B/PIH1D1/ITGB3/CDKN1A/PRKCD/TELO2/ERP29/EPHA4/ACSL1/KIF14/RPS3/MAP2K7/TRAF4/CIB1/DAZAP2/IL6R/CDC6/EZH2/PPIA/RGCC/JTB/CLSPN/PHB/DVL2/HSP90AA1/ADAM8/ROBO1/DAB1/PHB2/TCL1A/SOCS1/LAT/CDC25B/ADAM9/ERN1/FLT1/LCP2/MLST8/EGR1/FGFR1/TIAM1/TNFSF11/CCL21/NRG1/CAMK1/CD4/CLU/THBS1/IL1B/EREG/LTF	down	67
GO:0007005	mitochondrion organization	396	-0.378305	-1.63966	4.30944e-05	0.00103659	0.000744516	2880	tags=40%, list=27%, signal=30%	PISD/HK2/PRMT6/COX7A2L/CCAR2/PSMD10/SLC25A4/RNF31/CALM3/FUNDC2/MIGA2/SLC25A36/TMEM70/TIMM29/INF2/DMAC1/TACO1/ARRB2/COA5/TOMM20/GZMB/HIP1R/PMPCA/NDUFB6/BCS1L/RAC2/THG1L/GRPEL2/GABARAPL2/MPV17/NDUFA8/MFSD14A/SDHAF3/SREBF1/ATP5F1D/HRK/UBL5/PARK7/DMAC2/NDUFA6/COA3/ATPAF2/COX7A2/ALKBH7/UBE2L3/VDAC2/NDUFS5/SSBP1/PLSCR3/APOO/ACAA2/TMEM14A/CHCHD10/TIMM23/GBA/HTRA2/TIMM50/TIMM17A/NDUFB5/FIS1/NDUFA1/BNIP3L…	down	158
GO:0014910	regulation of smooth muscle cell migration	32	-0.541048	-1.63978	0.0144823	0.0805925	0.0578846	1358	tags=31%, list=13%, signal=27%	TPM1/PRKG1/CORO1B/DOCK4/GSTP1/AIF1/S100A11/TRIB1/IGFBP3/ITGA2	down	10
GO:0043491	protein kinase B signaling	91	-0.448561	-1.63995	0.00985182	0.065876	0.0473146	2295	tags=37%, list=21%, signal=30%	HSP90AB1/PARK7/CD40/P2RX4/ILK/ENG/MAZ/TXN/ZFP36L1/HAX1/INPP5F/CIB1/MYDGF/SLC9A3R1/MUL1/DDIT3/PHB/RPS6KB2/HSP90AA1/ADAM8/RACK1/PLK3/IGF1R/MET/CD28/FGFR1/TNFSF11/CCL21/NRG1/TCF7L2/KLF4/CCL3/THBS1/IL1B	down	34
GO:1902110	positive regulation of mitochondrial membrane permeability involved in apoptotic process	27	-0.552832	-1.64095	0.017292	0.0902862	0.064847	2130	tags=59%, list=20%, signal=48%	GZMB/HIP1R/VDAC2/ACAA2/TMEM14A/CHCHD10/BNIP3L/BID/MUL1/BAX/MOAP1/ATP5IF1/SLC25A5/RHOT2/EYA2/HSPA1A	down	16
GO:0045604	regulation of epidermal cell differentiation	26	-0.555858	-1.64379	0.0207012	0.0976384	0.0701276	1213	tags=42%, list=11%, signal=38%	ZFP36L1/NME2/EZH2/PRKCH/DLL1/ERRFI1/ZFP36/TP63/MAFF/CD109/AQP3	down	11
GO:0019058	viral life cycle	221	-0.400952	-1.64389	0.00139004	0.0170617	0.0122543	1674	tags=24%, list=16%, signal=21%	P4HB/F11R/DYNLT1/IFITM2/IFITM3/CHMP2A/PCBP2/LAMTOR5/SLC1A5/SLC3A2/PARP10/CHMP1A/VPS28/AICDA/CD74/PPIA/SLC52A2/SCARB1/RAB1B/BSG/CTSB/TARBP2/VAMP8/OAS3/CD80/PHB/EFNB2/ITGB7/RAD23A/BANF1/NFIA/SELPLG/ISG15/LY6E/CDK1/SIVA1/PPIB/STOM/ZC3H12A/CTSL/LGALS1/CDHR3/CD28/ICAM1/IFI27/APOE/HSPA1B/HSPA1A/CD4/LDLR/CXCL8/SLPI/ITGA2/LTF	down	54
GO:0032101	regulation of response to external stimulus	467	-0.374776	-1.6442	3.07328e-05	0.00077959	0.000559931	1569	tags=22%, list=15%, signal=20%	INPP5F/FANCA/PCBP2/EPHA4/SELENOK/ARG2/NR1H2/GPR18/ACP5/SOD1/IL6ST/DUSP10/IL6R/HCK/PRKCA/HLA-F/PRKG1/PADI2/CD74/ALOX5AP/RELA/PQBP1/MUL1/PBK/IL10/GPSM3/PYCARD/HMGB2/LGMN/CORO1B/TARBP2/VAMP8/SEMA4A/OAS3/MIF/SPI1/EFNB2/NLRP3/DNASE1L3/HSP90AA1/HLA-A/SPATA2/TMSB4X/S100A8/SIGIRR/GRN/ADAM8/ROBO1/ZYX/GSTP1/ANXA2/CCL4/ISG15/SAA1/DDT/AIF1/TKFC/HOPX/PHLDB2/HLA-B/PSMB4/TGM2/TNFAIP3/DUSP1/ADORA2A/SOCS1/ZFP36/P…	down	104
GO:0090257	regulation of muscle system process	101	-0.440682	-1.64752	0.00697841	0.0548897	0.0394238	1443	tags=28%, list=14%, signal=24%	SOD1/IL6ST/TPM1/LMNA/PRKCA/ARHGAP42/PRKG1/SRI/DSP/FBXO32/NR4A1/PIN1/DOCK4/G6PD/RANGRF/AIF1/KCNMA1/ERRFI1/ZC3H12A/CALCRL/ADA/JUP/ATP1B1/CCN2/MYL9/SLC8A1/KLF4/ITGA2	down	28
GO:1903037	regulation of leukocyte cell-cell adhesion	206	-0.406479	-1.64812	0.00103603	0.0138929	0.00997838	1538	tags=26%, list=14%, signal=22%	SOX4/SELENOK/HLA-DOB/ARG2/LCK/RPS3/VSIR/IL6ST/DUSP10/TIGIT/CD74/RELA/IL7R/IL10/CD27/PYCARD/BAD/CTLA4/CD80/HLA-DQB1/NLRP3/HLA-A/CD6/ADAM8/ZAP70/IL4I1/CORO1A/AIF1/ADORA2A/SOCS1/CHST2/TNFSF9/CD5/ZC3H12A/CD274/LGALS1/YES1/ADA/LGALS3/PRKCQ/SCGB1A1/CD3E/CD28/ICAM1/TNFSF11/CCL21/ICOS/LEF1/MYB/KLF4/CD4/ANXA1/IL1B	down	53
GO:1903039	positive regulation of leukocyte cell-cell adhesion	162	-0.417458	-1.64925	0.00119455	0.0152782	0.0109734	1538	tags=27%, list=14%, signal=24%	SOX4/SELENOK/HLA-DOB/LCK/RPS3/VSIR/IL6ST/DUSP10/CD74/RELA/IL7R/CD27/PYCARD/BAD/CD80/HLA-DQB1/NLRP3/HLA-A/CD6/ADAM8/ZAP70/IL4I1/CORO1A/AIF1/SOCS1/CHST2/TNFSF9/CD5/CD274/LGALS1/YES1/ADA/PRKCQ/CD3E/CD28/ICAM1/TNFSF11/CCL21/ICOS/LEF1/MYB/CD4/ANXA1/IL1B	down	44
GO:0043367	CD4-positive, alpha-beta T cell differentiation	54	-0.491446	-1.65267	0.00858005	0.0612208	0.0439711	2118	tags=31%, list=20%, signal=25%	IRF4/HLA-DRB1/LGALS9/HLA-DRA/RELB/IL6R/BATF/SEMA4A/CD80/NLRP3/SOCS1/ZC3H12A/CTSL/RORA/LEF1/MYB/ANXA1	down	17
GO:0009749	response to glucose	109	-0.438856	-1.65357	0.0139098	0.0792912	0.0569499	1906	tags=34%, list=18%, signal=28%	RHOA/HLA-DRB1/PHPT1/FIS1/PIH1D1/NME2/HMGN3/JAGN1/SOX4/EIF2B2/SRI/PFKL/SYBU/BAD/TXN2/UCP2/MPC2/TXNIP/RAB11B/CDK16/NME1/RACK1/LDHA/PIM3/IGF1R/APOM/ERN1/VAMP2/LGALS1/GLUL/CCN2/EGR1/ICAM1/TIAM1/SLC8A1/TCF7L2/THBS1	down	37
GO:1903131	mononuclear cell differentiation	278	-0.393243	-1.65395	0.000504077	0.0082054	0.00589343	1560	tags=26%, list=15%, signal=22%	FANCA/SOX4/CD19/LCK/RUNX2/GPR18/VSIR/SOD1/PRR7/MYC/DUSP10/IL6R/KAT2A/AICDA/EZH2/CD74/BATF/IL7R/BAX/MFNG/TUSC2/CD3G/KDELR1/IL10/CD27/BAD/CTLA4/SEMA4A/NCAPH2/CD80/SPI1/PRELID1/NLRP3/ITM2A/ADAM8/ZAP70/IL4I1/KLF6/SLC25A5/FES/HLA-B/DLL1/SOCS1/TCIRG1/ITK/BAK1/TCF7/TNFSF9/CD79B/ZC3H12A/CD2/CTSL/LGALS1/ADA/ID2/JUN/RORA/CD3E/BCL11B/CD8A/EGR1/CD28/CAMK4/THEMIS/FCER1G/LEF1/MYB/CD4/ITGB8/ANXA1/IL1B	down	71
GO:0036293	response to decreased oxygen levels	176	-0.414738	-1.65504	0.00281072	0.0294015	0.0211173	2470	tags=36%, list=23%, signal=28%	CXCR4/CAT/CARD16/STUB1/XRCC1/CAPN2/AGTRAP/CYBA/PAM/ACAA2/RHOA/SLC2A1/ALKBH5/PGK1/NAMPT/FIS1/CASP1/BNIP3L/CCNB1/ADSL/ZFP36L1/USF1/FUNDC1/P4HB/BRIP1/TBL2/SOD2/BNIP1/EIF4EBP1/PMAIP1/MYC/LMNA/CCNA2/RGCC/AHCY/EGLN2/BAD/CITED2/TXN2/CHCHD2/UCP2/ADAM8/PIN1/DDIT4/PHB2/EGLN3/PLK3/LDHA/KCNMA1/HILPDA/ADA/RORA/LCN2/HMOX1/ATP1B1/CCN2/EGR1/ICAM1/SLC8A1/MYB/EPAS1/THBS1/AQP3/ITGA2	down	64
GO:0034620	cellular response to unfolded protein	77	-0.465812	-1.65519	0.0110543	0.0693395	0.0498022	1172	tags=18%, list=11%, signal=16%	DERL2/BAX/DDIT3/CDK5RAP3/RACK1/BAK1/ERN1/RHBDD2/HSPA1B/BAG3/HSPA1A/ATF3/HSPA6/AGR2	down	14
GO:0033273	response to vitamin	45	-0.511485	-1.65545	0.0180149	0.0916683	0.0658396	698	tags=29%, list=7%, signal=27%	BRIP1/SOD2/TSPO/RELA/GSTP1/TYMS/FES/SRSF2/ADA/PIM1/SPARC/AQP3/ITGA2	down	13
GO:0007272	ensheathment of neurons	74	-0.470563	-1.65711	0.0133303	0.077438	0.0556189	1466	tags=23%, list=14%, signal=20%	KIF14/SOD1/HEXB/DEGS1/EIF2B2/AKT2/EGR2/SERINC5/TYMP/CST7/TENM4/CYFIP1/NRG1/EPB41L3/CD9/PARD3/CLU	down	17
GO:0008366	axon ensheathment	74	-0.470563	-1.65711	0.0133303	0.077438	0.0556189	1466	tags=23%, list=14%, signal=20%	KIF14/SOD1/HEXB/DEGS1/EIF2B2/AKT2/EGR2/SERINC5/TYMP/CST7/TENM4/CYFIP1/NRG1/EPB41L3/CD9/PARD3/CLU	down	17
GO:0042102	positive regulation of T cell proliferation	66	-0.482493	-1.6579	0.0212588	0.0989475	0.0710679	1524	tags=26%, list=14%, signal=22%	SELENOK/RPS3/IL6ST/PYCARD/CD80/HLA-A/CD6/ZAP70/CORO1A/AIF1/TNFSF9/CD274/PRKCQ/CD3E/CD28/ANXA1/IL1B	down	17
GO:0042552	myelination	73	-0.471667	-1.65791	0.0192509	0.0940607	0.067558	1466	tags=23%, list=14%, signal=20%	KIF14/SOD1/HEXB/DEGS1/EIF2B2/AKT2/EGR2/SERINC5/TYMP/CST7/TENM4/CYFIP1/NRG1/EPB41L3/CD9/PARD3/CLU	down	17
GO:0045787	positive regulation of cell cycle	191	-0.411891	-1.65808	0.00140052	0.0171212	0.0122971	2139	tags=29%, list=20%, signal=24%	CKS2/NSFL1C/RHOA/RAD51AP1/DDX11/RANBP1/ECT2/CCNB1/DDRGK1/CDC14A/CKS1B/AURKA/POLDIP2/CDK10/KIF14/EIF4EBP1/DLGAP5/NUSAP1/PRKCA/UBE2B/CDC6/EZH2/CHEK1/PKP4/KIF23/RGCC/E2F8/CIT/IL10/LGMN/CITED2/CDK4/DTL/RAD23A/ANAPC11/CDCA5/CXCR5/PHB2/CDK1/AIF1/CDT1/LSM10/MAD2L1BP/CDC25B/MAD2L1/E2F7/CCN2/CD28/AURKB/OOEP/UBE2C/PLCB1/SVIL/ANXA1/IL1B/EREG	down	56
GO:0007369	gastrulation	78	-0.464871	-1.65853	0.00750752	0.0566147	0.0406628	1016	tags=22%, list=10%, signal=20%	IL10/MYADM/ARFRP1/DVL2/RACK1/TXNRD1/PHLDB2/DUSP1/RIC8A/DUSP2/TENM4/EYA2/LEF1/ETS2/KLF4/MMP9/ITGA2	down	17
GO:0050728	negative regulation of inflammatory response	69	-0.478521	-1.65967	0.0175811	0.0910152	0.0653705	1770	tags=38%, list=17%, signal=32%	SHARPIN/AOAH/PRKCD/ACP5/SOD1/DUSP10/HCK/PBK/IL10/NLRP3/GRN/GSTP1/SAA1/PSMB4/TNFAIP3/ADORA2A/ZFP36/CST7/CALCRL/SOCS3/YES1/ADA/RORA/APOE/KLF4/LDLR	down	26
GO:0050821	protein stabilization	143	-0.426357	-1.66028	0.00227895	0.0254232	0.0182599	1765	tags=26%, list=17%, signal=22%	SUMO1/SYVN1/PRKCD/PIM2/BAG6/TELO2/SOX4/EPHA4/RPL5/IFI30/UBE2B/GLMP/PLPP3/PEX19/NCLN/MUL1/AAK1/CTNND1/PHB/HSP90AA1/GRN/PER3/PIN1/PHB2/PPIB/FLOT1/GAPDH/PFN1/TESC/ATP1B1/PIM1/GNAQ/TYROBP/HSPA1B/BAG3/HSPA1A/CLU	down	37
GO:0072678	T cell migration	44	-0.514963	-1.66067	0.0134173	0.0776467	0.0557688	980	tags=23%, list=9%, signal=21%	PYCARD/ITGB7/ADAM8/ZAP70/AIF1/CXCL16/ICAM1/CCL21/CCL3/CCL20	down	10
GO:0014812	muscle cell migration	42	-0.520405	-1.66191	0.0107258	0.0681616	0.0489562	2183	tags=40%, list=20%, signal=32%	BMPR1A/NET1/ILK/RHOA/ITGB3/TPM1/AAMP/PRKG1/CORO1B/DOCK4/GSTP1/AIF1/S100A11/TRIB1/IGFBP3/ANXA1/ITGA2	down	17
GO:0097193	intrinsic apoptotic signaling pathway	209	-0.408271	-1.66195	0.000887044	0.0122735	0.00881527	1895	tags=28%, list=18%, signal=23%	FIS1/PDK2/HINT1/AEN/CDKN1A/STK25/SYVN1/PRKCD/P4HB/BID/RTKN2/BCAP31/BAG6/SOD2/ZNF385A/ERP29/SELENOK/SHISA5/LCK/RPS3/SOD1/TRIAP1/PMAIP1/SLC9A3R1/PPIF/ELL3/CD74/NDUFA13/PPIA/BAX/MOAP1/RPS27L/GRINA/PYCARD/BAD/DDIT3/UBB/NDUFS3/MIF/S100A8/MELK/DDIT4/RACK1/EIF5A/BAK1/ERN1/TP63/TMEM161A/HSPB1/IFI6/HMOX1/HSPA1A/ZNF385B/CLU/FNIP2/PLAUR/PERP/MMP9	down	58
GO:0014075	response to amine	27	-0.560068	-1.66243	0.0131932	0.0769789	0.0552891	876	tags=26%, list=8%, signal=24%	NR4A1/NME1/CDK1/ADORA2A/RGS9/ICAM1/ITGA2	down	7
GO:0061458	reproductive system development	183	-0.414321	-1.66282	0.000570185	0.00894661	0.00642579	1170	tags=21%, list=11%, signal=19%	BRIP1/EPOR/FANCA/ASB1/SOD1/NUDT1/EIF2B2/SPINT2/E2F8/BAX/IL10/BSG/REC8/HMGB2/CTSB/UBB/CITED2/SPATA2/PRDX3/JUNB/BAK1/E2F7/SOCS3/ADA/TP63/SERPINE2/BIK/TESC/ICAM1/C3/LEF1/PLEKHA5/EPAS1/ITGB8/DCN/ANXA1/KRT8/KRT19/EREG	down	39
GO:1901992	positive regulation of mitotic cell cycle phase transition	62	-0.484106	-1.66294	0.00433569	0.0401445	0.0288333	1341	tags=27%, list=13%, signal=24%	DLGAP5/CDC6/RGCC/CDK4/DTL/ANAPC11/CDCA5/PHB2/CDK1/AIF1/CDT1/LSM10/MAD2L1BP/CDC25B/UBE2C/PLCB1/ANXA1	down	17
GO:0045862	positive regulation of proteolysis	254	-0.398853	-1.66389	0.000528026	0.00841524	0.00604414	2179	tags=31%, list=20%, signal=25%	ELOB/PLK2/SIRT6/HERPUD1/RHOA/TMEM259/GBA/NCSTN/LGALS9/HTRA2/CTSH/GSN/ACER2/TIMM17A/SGTA/FIS1/CASP1/NLRP2/DDRGK1/AURKA/CCDC22/CTSC/SUMO1/RNF40/BID/BCAP31/BAG6/EPHA4/LCK/RPS3/VSIR/PRR7/PMAIP1/MYC/NDUFA13/MUL1/MTCH1/BAX/RPS27L/ADRM1/PYCARD/LGMN/HSPBP1/GABARAP/BAD/PSENEN/USP5/ZFAND2A/AURKAIP1/PRELID1/NLRP3/SH3D19/RAD23A/S100A8/GRN/ADAM8/ROBO1/ATP5IF1/SUMO2/RACK1/EGLN3/PLK3/APH1A/ADAM9/CTSD/BAK1/ZC3H1…	down	79
GO:0043068	positive regulation of programmed cell death	323	-0.391044	-1.66415	0.000134364	0.00263874	0.00189524	2040	tags=28%, list=19%, signal=23%	TFPT/LGALS9/MAP3K11/PEA15/HTRA2/RBCK1/CTSH/GSN/BIN1/ECT2/FIS1/BNIP3L/CTSC/CDKN1A/PRKCI/PRKCD/APBB1/BID/BCAP31/SOD2/SOX4/PDCD1/LCK/RPS3/SOD1/BRMS1/PRR7/PMAIP1/DEDD2/SLC9A3R1/TSPO/SLC27A4/RGCC/MTCH1/BAX/MOAP1/IL10/PYCARD/SAP18/BAD/DDIT3/UBB/CTLA4/NR4A1/ITM2C/CDK4/PRELID1/GADD45A/TXNIP/S100A8/MELK/TOMM22/GRN/ADAM8/PIN1/ID3/PPP1CA/RACK1/LDHA/PNMA1/EIF5A/TGM2/KCNMA1/DUSP1/ADORA2A/CTSD/BAK1/MYBL2/TRAF7…	down	89
GO:0010942	positive regulation of cell death	356	-0.386506	-1.66451	0.000117192	0.00231645	0.00166376	2010	tags=27%, list=19%, signal=23%	LGALS9/MAP3K11/PEA15/HTRA2/RBCK1/CTSH/GSN/ACER2/BIN1/ECT2/FIS1/BNIP3L/CTSC/CDKN1A/PRKCI/PRKCD/APBB1/BID/BCAP31/SOD2/SOX4/PDCD1/LCK/RPS3/SOD1/BRMS1/PRR7/PMAIP1/DEDD2/SLC9A3R1/TSPO/SLC27A4/RGCC/MTCH1/BAX/MOAP1/IL10/PYCARD/SAP18/BAD/DDIT3/UBB/CTLA4/NR4A1/ITM2C/PHB/EFNB2/CDK4/PRELID1/UCP2/ELK1/GADD45A/TXNIP/S100A8/MELK/TOMM22/GRN/FOS/ADAM8/PIN1/ID3/PPP1CA/DDIT4/RACK1/LDHA/PNMA1/EIF5A/TGM2/KCNMA1/DUSP…	down	97
GO:0061061	muscle structure development	278	-0.395998	-1.66554	0.000404915	0.00684757	0.00491818	876	tags=17%, list=8%, signal=16%	NR4A1/CITED2/EFNB2/PDLIM2/FKBP1A/WDR1/EGR2/ACTG1/FOS/PIN1/CSRP1/G6PD/ID3/LY6E/CDK1/HOPX/DTYMK/FLOT1/DLL1/EMD/LGALS1/ASB2/ID2/RORA/EGR1/NINJ1/MYOF/KLF5/PLCB1/MEF2B/MAFF/ACTN1/NRG1/CAMK1/SLC8A1/TCF7L2/LEF1/SVIL/EPAS1/CD9/ATF3/DCN/IGFBP3/NEBL/KRT8/KRT19/EREG	down	47
GO:0002819	regulation of adaptive immune response	114	-0.436704	-1.66556	0.00860791	0.0612208	0.0439711	1420	tags=22%, list=13%, signal=19%	AHR/IL6ST/DUSP10/HLA-F/IL7R/IL10/PYCARD/MAD2L2/CD80/NLRP3/HLA-A/IL4I1/HLA-B/TNFAIP3/CD1C/ZC3H12A/CD274/ADA/PRKCQ/CD28/C3/CD4/IL1R1/ANXA1/IL1B	down	25
GO:0050870	positive regulation of T cell activation	148	-0.425303	-1.66579	0.00327638	0.0326994	0.0234859	1538	tags=28%, list=14%, signal=24%	SOX4/SELENOK/HLA-DOB/LCK/RPS3/VSIR/IL6ST/DUSP10/CD74/IL7R/CD27/PYCARD/BAD/CD80/HLA-DQB1/NLRP3/HLA-A/CD6/ADAM8/ZAP70/IL4I1/CORO1A/AIF1/SOCS1/TNFSF9/CD5/CD274/LGALS1/YES1/ADA/PRKCQ/CD3E/CD28/TNFSF11/CCL21/ICOS/LEF1/MYB/CD4/ANXA1/IL1B	down	41
GO:0031663	lipopolysaccharide-mediated signaling pathway	45	-0.515209	-1.6675	0.0170605	0.0901601	0.0647564	1304	tags=29%, list=12%, signal=25%	HCK/PRKCA/SCARB1/TICAM1/SPI1/SIGIRR/CD6/TNFAIP3/NFKBIA/TRIB1/CCL3/IL1B/LTF	down	13
GO:0061008	hepaticobiliary system development	90	-0.45665	-1.66759	0.00904315	0.0626901	0.0450264	1213	tags=31%, list=11%, signal=28%	SRSF5/AURKA/CSNK2B/FPGS/LIMS2/EZH2/GFER/RELA/PCNA/E2F8/QDPR/IL10/CITED2/CDK5RAP3/UCP2/ELK1/MPST/TYMS/TNFAIP3/E2F7/ADA/HMOX1/DNAAF1/MET/SULF2/KRT18/ANXA1/ITGA2	down	28
GO:0045740	positive regulation of DNA replication	32	-0.550399	-1.66811	0.0127193	0.075768	0.0544195	1117	tags=25%, list=10%, signal=22%	PCNA/E2F8/STOML2/CDK1/CDT1/E2F7/JUN/EREG	down	8
GO:0008285	negative regulation of cell population proliferation	335	-0.389968	-1.66863	5.72286e-05	0.00125326	0.000900142	1764	tags=24%, list=17%, signal=21%	MED25/B4GALT7/CDKN1A/LST1/CSNK2B/PIM2/BRIP1/BAP1/SOD2/CDK10/SOX4/ARG2/VSIR/CIB1/PARP10/MYC/LIMS2/DUSP10/IFI30/TPM1/SLC9A3R1/LMNA/CDC6/PRKG1/TSPO/SPINT2/TINF2/RGCC/ATRAID/BAX/TOB1/IL10/CTLA4/CD80/CITED2/PHB/TAX1BP3/HGS/HMGA1/ROBO1/IDH2/GSTP1/ATP5IF1/NME1/IL4I1/CDKN3/TMEM115/PHB2/AIF1/DLL1/TNFAIP3/ADORA2A/WDR13/S100A11/EMD/BAK1/FLT1/ATF5/E2F7/CD274/SERPINE2/SCGB1A1/HMOX1/TESC/PTPRM/BCL11B/APOE/CDKN…	down	82
GO:0010035	response to inorganic substance	309	-0.392724	-1.67059	0.000201826	0.00372338	0.00267427	2458	tags=36%, list=23%, signal=28%	AREG/MAPK13/CAT/CAPN2/OGG1/FYN/GLRX2/ATP5F1D/CACYBP/CDK2/PARK7/CPNE8/GSS/PLSCR1/SLC30A5/ERCC1/P2RX4/NET1/PAM/B2M/DDX11/NCSTN/EIF4A3/ECT2/TXN/FIS1/RAD51/CCNB1/TIMELESS/CCS/SUMO1/STK25/OSER1/PRKCD/APBB1/BAP1/SOD2/MT1X/PEF1/RPS3/SOD1/SLC30A4/NUDT1/GPI/FOSB/GGH/PPIF/CA2/TSPO/EZH2/MIEN1/CUTA/PRDX1/ALOX5AP/SLC41A1/RELA/CCNA2/PCNA/QDPR/SELENOW/AKR1B1/CPNE5/IL10/BSG/KLF2/LGMN/BAD/CDK4/UCP2/TXNIP/S100A8/G…	down	110
GO:0051897	positive regulation of protein kinase B signaling	54	-0.497274	-1.67226	0.00801184	0.0583446	0.0419053	865	tags=24%, list=8%, signal=22%	PHB/HSP90AA1/ADAM8/IGF1R/MET/CD28/FGFR1/TNFSF11/CCL21/NRG1/TCF7L2/CCL3/THBS1	down	13
GO:0051241	negative regulation of multicellular organismal process	429	-0.383914	-1.67278	1.53578e-05	0.000406516	0.000291975	1491	tags=23%, list=14%, signal=20%	MAP2/ARG2/NR1H2/ASB1/GPR18/ACP5/VSIR/SOD1/MYC/DUSP10/TIGIT/KAT5/OTUD7B/CHID1/LMNA/ARHGAP42/HLA-F/PRKG1/TSPO/EZH2/SRI/CD74/MUL1/RGCC/TUSC2/IL10/KLF2/EPN1/PYCARD/LGMN/DDIT3/CTLA4/SEMA4A/MAD2L2/OAS3/CITED2/SPI1/TFE3/NLRP3/GADD45A/NUTF2/TMSB4X/GDI1/SIGIRR/GRN/HGS/ROBO1/DAB1/DOCK4/G6PD/IDH2/GSTP1/ANXA2/NME1/PHB2/ADIPOR1/DLL1/KCNMA1/TNFAIP3/SOCS1/APOM/CRY1/ERRFI1/TIMP1/CST3/ZFP36/PTPRS/POMC/ZC3H12A/CD2…	down	98
GO:2000106	regulation of leukocyte apoptotic process	55	-0.496622	-1.67545	0.0209633	0.0978067	0.0702485	1512	tags=33%, list=14%, signal=28%	PDCD1/ARG2/CD74/IL7R/BAX/CD3G/IL10/CD27/TSC22D3/PRELID1/ADAM8/CD274/ADA/LGALS3/PRKCQ/AURKB/CCL21/ANXA1	down	18
GO:0050673	epithelial cell proliferation	169	-0.421815	-1.6759	0.000687606	0.0102639	0.0073719	1393	tags=25%, list=13%, signal=22%	MYC/LIMS2/DUSP10/MYDGF/PRKCA/TINF2/RGCC/BAX/SCARB1/SGPP2/IL10/HMGB2/BAD/NR4A1/GRN/ROBO1/ATP5IF1/NME1/UHRF1/PHB2/TNFAIP3/WDR13/ERRFI1/ERN1/ZFP36/FLT1/NRP2/TP63/ID2/GLUL/HMOX1/PTPRM/BCL11B/FGFR1/APOE/TNFSF11/SULF2/TCF7L2/CD109/SPARC/THBS1/EREG	down	42
GO:0001889	liver development	89	-0.459826	-1.67592	0.00938313	0.0638355	0.045849	1213	tags=31%, list=11%, signal=28%	SRSF5/AURKA/CSNK2B/FPGS/LIMS2/EZH2/GFER/RELA/PCNA/E2F8/QDPR/IL10/CITED2/CDK5RAP3/UCP2/ELK1/MPST/TYMS/TNFAIP3/E2F7/ADA/HMOX1/DNAAF1/MET/SULF2/KRT18/ANXA1/ITGA2	down	28
GO:0034341	response to interferon-gamma	79	-0.469473	-1.67679	0.0118958	0.072791	0.0522812	1586	tags=28%, list=15%, signal=24%	IFITM2/IFITM3/NR1H2/FLNB/SEC61A1/HCK/CD74/CCL22/VPS26B/ACTG1/ZYX/CCL4/AIF1/SOCS1/GAPDH/CXCL16/VIM/ICAM1/CCL21/CCL3/DAPK1/CCL20	down	22
GO:0072676	lymphocyte migration	61	-0.487458	-1.67711	0.0187853	0.0923997	0.066365	1201	tags=31%, list=11%, signal=28%	RHOA/GBA/MYO1G/F11R/SELENOK/PADI2/CCL22/PYCARD/ITGB7/ADAM8/CCL4/ZAP70/SAA1/AIF1/CXCL16/ICAM1/CCL21/CCL3/CCL20	down	19
GO:0015908	fatty acid transport	37	-0.540114	-1.67778	0.0177931	0.0912398	0.0655319	2181	tags=38%, list=20%, signal=30%	P2RX4/FABP5/SLC2A1/FIS1/ATP5PF/ACSL1/AKT2/SLC27A4/PLIN2/APOE/TNFSF11/ANXA1/THBS1/IL1B	down	14
GO:2000514	regulation of CD4-positive, alpha-beta T cell activation	40	-0.532012	-1.67881	0.0112301	0.0700499	0.0503125	2118	tags=35%, list=20%, signal=28%	IRF4/HLA-DRB1/LGALS9/HLA-DRA/ARG2/VSIR/CD80/NLRP3/SOCS1/ZC3H12A/CD274/PRKCQ/MYB/ANXA1	down	14
GO:0050678	regulation of epithelial cell proliferation	144	-0.430704	-1.67927	0.00391765	0.0379167	0.0272332	1393	tags=26%, list=13%, signal=23%	MYC/LIMS2/DUSP10/MYDGF/PRKCA/TINF2/RGCC/BAX/SGPP2/IL10/HMGB2/BAD/NR4A1/GRN/ROBO1/ATP5IF1/NME1/UHRF1/PHB2/TNFAIP3/WDR13/ERRFI1/ZFP36/FLT1/NRP2/TP63/GLUL/HMOX1/PTPRM/BCL11B/FGFR1/APOE/SULF2/TCF7L2/CD109/SPARC/THBS1/EREG	down	38
GO:0098869	cellular oxidant detoxification	46	-0.51584	-1.68104	0.0197038	0.0952038	0.068379	2442	tags=50%, list=23%, signal=39%	CAT/PARK7/MGST2/TXN/CCS/SOD2/GSTK1/PRDX5/SOD1/GPX7/GSTZ1/PXDN/PRDX1/ALOX5AP/SELENOW/PRDX6/GLRX/PRDX3/GSTP1/TXNRD1/PXDNL/APOM/APOE	down	23
GO:1902041	regulation of extrinsic apoptotic signaling pathway via death domain receptors	32	-0.554773	-1.68137	0.0114662	0.0709102	0.0509304	1587	tags=28%, list=15%, signal=24%	TMBIM1/PMAIP1/HMGB2/TNFAIP3/LGALS3/HMOX1/ICAM1/ATF3/THBS1	down	9
GO:0072359	circulatory system development	480	-0.382591	-1.68272	6.2803e-06	0.000207796	0.000149247	1420	tags=21%, list=13%, signal=19%	AHR/CIB1/MYDGF/TPM1/AAMP/IL6R/LMNA/PDLIM7/DNAAF4/PRKCA/KAT2A/SRI/DSP/PCNA/RGCC/E2F8/BAX/IL10/BSG/PKM/KLF2/EPN1/DDIT3/SEMA4A/ATP5F1B/NR4A1/CITED2/SPI1/EFNB2/PDLIM2/FKBP1A/DVL2/GADD45A/GRN/HGS/ACTG1/ADAM8/PIN1/ROBO1/G6PD/ANXA2/ID3/ATP5IF1/LY6E/CDK1/HOPX/PRMT1/TYMP/DLL1/TNFAIP3/JUNB/TMEM231/RIC8A/ERRFI1/BAK1/SHC1/FLT1/ZC3H12A/NRP2/E2F7/CALCRL/SOCS3/ASB2/ID2/JUN/HSPB1/TENM4/RORA/GLUL/HPGD/JUP/HMOX1/D…	down	102
GO:0019932	second-messenger-mediated signaling	122	-0.440395	-1.68339	0.00416209	0.0395919	0.0284364	683	tags=17%, list=6%, signal=16%	CCL4/ZAP70/CXCR5/PPP2R1A/TRAT1/LAT/NCALD/POMC/ADA/CD3E/ATP1B1/MCTP1/APOE/TNFSF11/NRG1/SLC8A1/CD4/CCL3/CXCL8/THBS1/CCL20	down	21
GO:0045859	regulation of protein kinase activity	369	-0.391537	-1.68528	2.26517e-05	0.00058933	0.000423279	1543	tags=22%, list=14%, signal=20%	TELO2/ERP29/EPHA4/CCNB2/ACSL1/RAP2B/KIF14/RPS3/SOD1/MAP2K7/TRAF4/CIB1/RGS14/DUSP10/SNX6/DAZAP2/SMG8/SLC9A3R1/IL6R/CDC6/CCNI/EZH2/PPIA/ACTB/CCNA2/RGCC/JTB/CNPPD1/CLSPN/PYCARD/TARBP2/PHB/DVL2/CDK5RAP3/GADD45A/HSP90AA1/VPS25/HGS/WWTR1/ADAM8/ROBO1/DAB1/GSTP1/CDKN3/PHB2/RACK1/TCL1A/TNFAIP3/DUSP1/ADORA2A/SOCS1/LAT/CDC25B/LIME1/ADAM9/ERRFI1/SHC1/ERN1/FLT1/LCP2/HSPB1/MLST8/EGR1/FGFR1/APOE/TIAM1/CDKN2C/TN…	down	82
GO:0002821	positive regulation of adaptive immune response	73	-0.47947	-1.68534	0.0166108	0.0883975	0.0634904	980	tags=19%, list=9%, signal=18%	PYCARD/MAD2L2/NLRP3/HLA-A/HLA-B/CD1C/CD274/ADA/PRKCQ/CD28/C3/CD4/IL1R1/IL1B	down	14
GO:0007173	epidermal growth factor receptor signaling pathway	66	-0.49082	-1.68651	0.0194399	0.0943779	0.0677857	417	tags=17%, list=4%, signal=16%	SHKBP1/VPS25/ERRFI1/SHC1/PIGR/IFI6/GAREM1/PLAUR/MMP9/AGR2/EREG	down	11
GO:0080164	regulation of nitric oxide metabolic process	35	-0.546954	-1.68806	0.00495627	0.0443732	0.0318705	1465	tags=34%, list=14%, signal=30%	ACP5/TSPO/IL10/KLF2/TICAM1/HSP90AA1/AIF1/ZC3H12A/ICAM1/KLF4/CLU/IL1B	down	12
GO:0050680	negative regulation of epithelial cell proliferation	58	-0.495049	-1.68885	0.021292	0.0989508	0.0710702	1389	tags=26%, list=13%, signal=23%	LIMS2/DUSP10/TINF2/RGCC/ROBO1/ATP5IF1/PHB2/WDR13/FLT1/PTPRM/APOE/CD109/SPARC/THBS1/EREG	down	15
GO:0009410	response to xenobiotic stimulus	208	-0.415456	-1.68891	0.000357261	0.00614408	0.00441291	2521	tags=36%, list=24%, signal=28%	PNP/BPHL/CXCR4/CAT/ABCC4/XRCC1/OGG1/AGPAT2/RPN2/FYN/CYBA/SREBF1/HSP90AB1/GSS/PAM/B2M/ENG/RHOA/RAD51/CCNB1/UQCRC2/DAD1/CDKN1A/SOD2/LCK/ACSL1/SOD1/AHR/MYC/FOSB/GGH/VKORC1/UBE2B/PPOX/TSPO/RELA/MCM7/PCNA/QDPR/IL10/BAD/ACAA1/GUK1/TXN2/TXNIP/FOS/DAB1/GSTP1/NME1/AIP/CDK1/PLIN2/TYMS/LDHA/ADORA2A/BAK1/S100A10/LGALS1/ADA/JUN/RORA/LCN2/SCGB1A1/HMOX1/ABCA1/PTPRM/ENO3/ICAM1/MYO6/CDH1/SLC8A1/ANXA1/ITGA2/IL1B	down	74
GO:0071346	cellular response to interferon-gamma	65	-0.491627	-1.68989	0.0109498	0.0690087	0.0495647	1488	tags=26%, list=14%, signal=23%	NR1H2/FLNB/HCK/CCL22/VPS26B/ACTG1/ZYX/CCL4/AIF1/SOCS1/GAPDH/VIM/ICAM1/CCL21/CCL3/DAPK1/CCL20	down	17
GO:0046631	alpha-beta T cell activation	104	-0.451112	-1.69303	0.00499436	0.0444527	0.0319276	2118	tags=40%, list=20%, signal=33%	NFKBID/PNP/BCL3/EBI3/IRF1/HLA-E/IRF4/RHOA/HLA-DRB1/LGALS9/HSPH1/HLA-DRA/PRDM1/RELB/ARG2/GPR18/VSIR/PRR7/IL6R/BATF/STOML2/SEMA4A/CD80/NLRP3/HLA-A/ZAP70/ADORA2A/SOCS1/TCIRG1/ITK/ZC3H12A/CD274/CTSL/ADA/RORA/PRKCQ/CD3E/BCL11B/CD28/LEF1/MYB/ANXA1	down	42
GO:0032370	positive regulation of lipid transport	32	-0.558837	-1.69369	0.00996241	0.066358	0.0476608	1677	tags=44%, list=16%, signal=37%	PRKCD/EEPD1/NR1H2/ACSL1/TRIAP1/PRELID1/ANXA2/NFKBIA/ABCA1/APOE/TNFSF11/ABCA13/MYB/IL1B	down	14
GO:0032526	response to retinoic acid	42	-0.53078	-1.69504	0.00885029	0.0620474	0.0445648	689	tags=26%, list=6%, signal=25%	TWF2/PHB2/DUSP1/YES1/TMEM161A/TESC/ABCA1/MYB/KLF4/IGFBP7/AQP3	down	11
GO:0050863	regulation of T cell activation	210	-0.416544	-1.69597	0.000785014	0.0112187	0.00805769	1560	tags=27%, list=15%, signal=24%	FANCA/SOX4/SELENOK/HLA-DOB/ARG2/LCK/RPS3/VSIR/SOD1/IL6ST/DUSP10/TIGIT/KAT2A/CD74/IL7R/IL10/CD27/PYCARD/BAD/CTLA4/CD80/HLA-DQB1/PRELID1/NLRP3/HLA-A/CD6/ADAM8/ZAP70/IL4I1/CORO1A/AIF1/ADORA2A/SOCS1/LAT/TCF7/TNFSF9/CD5/ZC3H12A/CD2/CD274/LGALS1/YES1/ADA/LGALS3/PRKCQ/SCGB1A1/CD3E/CD28/CAMK4/TNFSF11/CCL21/ICOS/LEF1/MYB/CD4/ANXA1/IL1B	down	57
GO:0051384	response to glucocorticoid	64	-0.493648	-1.69608	0.0180482	0.0916683	0.0658396	1117	tags=28%, list=10%, signal=25%	PCNA/IL10/FBXO32/BAD/FOS/GSTP1/DDIT4/AIF1/TYMS/DUSP1/ADAM9/ERRFI1/ZFP36/SCGB1A1/ICAM1/IGFBP7/ANXA1/SPARC	down	18
GO:0046634	regulation of alpha-beta T cell activation	66	-0.493825	-1.69684	0.0180757	0.0916683	0.0658396	2712	tags=45%, list=25%, signal=34%	CD86/TNFRSF14/NFKBID/PNP/EBI3/IRF1/HLA-E/IRF4/RHOA/HLA-DRB1/LGALS9/HSPH1/HLA-DRA/PRDM1/ARG2/VSIR/CD80/NLRP3/HLA-A/ZAP70/ADORA2A/SOCS1/ZC3H12A/CD274/ADA/PRKCQ/CD3E/CD28/MYB/ANXA1	down	30
GO:0002683	negative regulation of immune system process	240	-0.409082	-1.69735	0.000221113	0.00398265	0.00286049	1549	tags=25%, list=14%, signal=22%	PCBP2/HLA-DOB/PDCD1/ARG2/NR1H2/GPR18/VSIR/AHR/MYC/DUSP10/TIGIT/HCK/HLA-F/PADI2/CD74/MUL1/IL7R/IL10/CD68/TARBP2/CTLA4/TSC22D3/OAS3/MIF/CD80/SPI1/HLA-A/GRN/NME1/ISG15/IL4I1/DDT/TKFC/HLA-B/PSMB4/TNFAIP3/DUSP1/ADORA2A/SOCS1/ZC3H12A/CST7/CD274/YES1/ADA/ID2/CD59/LGALS3/SCGB1A1/HMOX1/CCL21/PLCB1/TRIB1/TYROBP/LDLR/CCL3/ANXA1/C1QC/THBS1/LTF	down	59
GO:0070482	response to oxygen levels	194	-0.420256	-1.69758	0.00074476	0.0108672	0.00780521	2470	tags=37%, list=23%, signal=29%	CXCR4/CAT/CARD16/STUB1/XRCC1/CAPN2/AGTRAP/ATP6V0D1/CYBA/PAM/ACAA2/RHOA/SLC2A1/ALKBH5/TMEM199/PGK1/NAMPT/FIS1/CASP1/BNIP3L/CCNB1/ADSL/ZFP36L1/USF1/CDKN1A/FUNDC1/P4HB/BRIP1/TBL2/SOD2/BNIP1/EIF4EBP1/PMAIP1/MYC/LMNA/NDUFS2/CCNA2/RGCC/AHCY/EGLN2/BAD/CITED2/CDK4/TXN2/CHCHD2/UCP2/ADAM8/PIN1/CCDC115/DDIT4/PHB2/ATP6V1G1/EGLN3/PLK3/LDHA/KCNMA1/HILPDA/ATP6AP1/ADA/RORA/LCN2/HMOX1/ATP1B1/CCN2/EGR1/ICAM1/SLC8A…	down	72
GO:0007167	enzyme linked receptor protein signaling pathway	420	-0.389807	-1.69814	6.81844e-06	0.000220801	0.000158588	1563	tags=23%, list=15%, signal=20%	AHI1/TTK/WDR54/SHCBP1/EPHA4/ZFAND2B/LCK/RUNX2/RGS14/IL6ST/FIBP/SNX6/SLC9A3R1/RNF126/HCK/EPHB6/DOK1/AKT2/SLC27A4/RELA/BCL9L/STMN1/TOB1/LGMN/SHKBP1/CITED2/SPI1/EFNB2/CDK4/FKBP1A/TXNIP/LTBP1/VPS25/HGS/WWTR1/FOS/PIN1/ROBO1/ZYX/FBXL15/FKBP8/ZAP70/DDIT4/CSRNP1/CD63/TRAT1/ADIPOR1/FES/DLL1/IGF1R/SOCS1/ADAM9/ERRFI1/SHC1/FLT1/NRP2/LCP2/SOCS3/YES1/BTBD11/VIM/DOK2/CD7/JUN/HSPB1/PIGR/IFI6/CYFIP1/HPGD/PRKCQ/CD…	down	95
GO:0043525	positive regulation of neuron apoptotic process	38	-0.547476	-1.69833	0.0111413	0.0696389	0.0500173	1087	tags=26%, list=10%, signal=24%	BAX/DDIT3/GRN/PIN1/MYBL2/JUN/LCN2/TYROBP/MYB/CCL3	down	10
GO:0042476	odontogenesis	36	-0.545462	-1.6984	0.0177357	0.0912398	0.0655319	1475	tags=33%, list=14%, signal=29%	RUNX2/CA2/BAX/BSG/ID3/TCIRG1/TP63/BCL11B/TNFSF11/LEF1/AQP3/PERP	down	12
GO:0015918	sterol transport	53	-0.510021	-1.69844	0.00762715	0.0566147	0.0406628	1500	tags=28%, list=14%, signal=24%	EEPD1/NR1H2/LAMTOR1/TSPO/SCARB1/ANXA2/GRAMD1B/APOM/LIMA1/NFKBIA/ABCA1/APOE/ABCA13/LDLR/CLU	down	15
GO:0070848	response to growth factor	316	-0.39934	-1.69936	6.03364e-05	0.00131189	0.000942246	1412	tags=22%, list=13%, signal=20%	CIB1/MYC/FIBP/SNX6/FEZ1/KAT2A/SPINT2/EEF1A1/RELA/MCM7/CCNA2/BCL9L/TOB1/IL10/HTR3A/LGMN/CORO1B/NR4A1/CITED2/SPI1/FKBP1A/ELK1/LTBP1/STK16/HGS/FOS/PIN1/ROBO1/ZYX/GSTP1/FBXL15/TWF2/FKBP8/DDIT4/RACK1/CORO1A/DTYMK/CD63/DLL1/ADAM9/ERRFI1/EMD/SHC1/ERN1/ZFP36/FLT1/NRP2/YES1/JUN/HSPB1/CYFIP1/HPGD/LCN2/SCGB1A1/CCN2/EGR1/FGFR1/GAREM1/SULF2/LEF1/KLF4/HSPA1A/ITGB8/DCN/CD109/CXCL8/ANXA1/THBS1/IL1B	down	69
GO:0002822	regulation of adaptive immune response based on somatic recombination of immune receptors built from immunoglobulin superfamily domains	101	-0.454797	-1.70029	0.00522092	0.0456325	0.032775	1104	tags=20%, list=10%, signal=18%	IL7R/IL10/MAD2L2/CD80/NLRP3/HLA-A/IL4I1/HLA-B/TNFAIP3/CD1C/ZC3H12A/CD274/ADA/PRKCQ/CD28/C3/CD4/IL1R1/ANXA1/IL1B	down	20
GO:0002824	positive regulation of adaptive immune response based on somatic recombination of immune receptors built from immunoglobulin superfamily domains	68	-0.493108	-1.70067	0.00641108	0.0523199	0.0375781	912	tags=19%, list=9%, signal=18%	MAD2L2/NLRP3/HLA-A/HLA-B/CD1C/CD274/ADA/PRKCQ/CD28/C3/CD4/IL1R1/IL1B	down	13
GO:0014070	response to organic cyclic compound	472	-0.387196	-1.70087	5.37273e-06	0.000185847	0.000133483	1478	tags=22%, list=14%, signal=20%	SLC3A2/ACSL1/ARPC1B/SOD1/AHR/PMAIP1/GPI/FOSB/KAT5/SLC9A3R1/PSMB2/DNAAF4/WBP2/KAT2A/CA2/TSPO/EZH2/PADI2/PSPH/RELA/ACTB/CCNA2/PCNA/PQBP1/MUL1/IL10/HTR3A/BSG/KLF2/FBXO32/HMGB2/EGLN2/BAD/TICAM1/PHB/PER1/CDK4/TXN2/NEDD8/NLRP3/PMVK/ELK1/TXNIP/FOS/G6PD/GSTP1/ID3/NME1/DDIT4/SDK1/MAP1LC3A/PHB2/RUVBL2/CDK1/PLIN2/AIF1/TYMS/LDHA/GRAMD1B/FLOT1/FES/TGM2/DUSP1/ADORA2A/RGS9/ARHGDIA/ADAM9/CRY1/ERRFI1/BAK1/ZFP36/Z…	down	104
GO:0030155	regulation of cell adhesion	408	-0.391311	-1.70098	1.31966e-05	0.000355237	0.000255144	1538	tags=24%, list=14%, signal=22%	SOX4/EPHA4/SELENOK/HLA-DOB/ARG2/LCK/KIF14/RPS3/VSIR/CIB1/LIMS2/IL6ST/DUSP10/TPM1/TIGIT/PRKCA/PLPP3/PRKG1/FMN1/CD74/PKP4/SPINT2/RELA/RGCC/IL7R/IL10/CD27/PYCARD/MYADM/BAD/CTLA4/MAD2L2/CD80/CITED2/SPI1/HLA-DQB1/TFE3/NLRP3/HLA-A/ADAMDEC1/CD6/ACTG1/ADAM8/DAB1/ZAP70/IL4I1/SAA1/PPP2R1A/CORO1A/AIF1/PHLDB2/FLOT1/FES/TGM2/DLL1/DUSP1/ADORA2A/SOCS1/ARHGDIA/ADAM9/CHST2/TNFSF9/CD5/S100A10/ZC3H12A/CD274/ITGA6/L…	down	99
GO:1903035	negative regulation of response to wounding	31	-0.56093	-1.70236	0.0141116	0.0795886	0.0571635	1785	tags=42%, list=17%, signal=35%	USF1/PRKCD/INPP5F/EPHA4/PRKG1/ANXA2/PHLDB2/PTPRS/SERPINE2/APOE/CD9/CD109/THBS1	down	13
GO:0051881	regulation of mitochondrial membrane potential	52	-0.510466	-1.70265	0.0036694	0.0359153	0.0257957	1891	tags=46%, list=18%, signal=38%	CASP1/BNIP3L/BID/SOD1/PMAIP1/CLIC1/TSPO/AKT2/MUL1/BAX/STOML2/TUSC2/BAD/UBB/PRELID1/UCP2/PRDX3/ATP5IF1/RACK1/TCL1A/ADORA2A/BAK1/IFI6/DCN	down	24
GO:0046503	glycerolipid catabolic process	27	-0.574079	-1.70402	0.00936826	0.0638355	0.045849	2813	tags=52%, list=26%, signal=38%	ABHD16A/ABHD5/GPCPD1/MGLL/PNPLA4/SMPD4/INPP5F/LYPLA2/PRDX6/SCARB1/PNPLA2/PLA2G4C/LDLR/ENPP2	down	14
GO:0097305	response to alcohol	135	-0.439097	-1.70499	0.0024805	0.0267753	0.019231	1443	tags=24%, list=14%, signal=21%	SOD1/AHR/EIF4EBP1/FOSB/GGH/TSPO/HTR3A/CD27/KLF2/BAD/SPI1/CDK4/NLRP3/PMVK/S100A8/TUFM/FOS/G6PD/GSTP1/CDK1/TYMS/GRAMD1B/BAK1/HPGD/JUP/ABCA1/ICAM1/CCL21/CDH1/KLF4/IGFBP7/CCL3/SPARC	down	33
GO:0046824	positive regulation of nucleocytoplasmic transport	47	-0.520767	-1.70748	0.0107583	0.0682257	0.0490023	796	tags=21%, list=7%, signal=20%	NUTF2/CDK1/EMD/ZC3H12A/JUP/CDH1/CAMK1/TCF7L2/BAG3/IL1B	down	10
GO:1990748	cellular detoxification	51	-0.512505	-1.70797	0.00816287	0.058881	0.0422906	2982	tags=57%, list=28%, signal=41%	ADH5/GPX4/SELENOT/PRDX4/AKR1A1/CAT/PARK7/MGST2/TXN/CCS/SOD2/GSTK1/PRDX5/SOD1/GPX7/GSTZ1/PXDN/PRDX1/ALOX5AP/SELENOW/PRDX6/GLRX/PRDX3/GSTP1/TXNRD1/PXDNL/APOM/PIM1/APOE	down	29
GO:0043086	negative regulation of catalytic activity	410	-0.392741	-1.70865	8.58418e-06	0.000258715	0.000185819	1453	tags=21%, list=14%, signal=19%	PRDX5/TRIAP1/WASHC1/INKA1/SERPINB8/RPL5/CIB1/RGS14/GPI/DUSP10/NPRL2/SNX6/PPIF/SPINT2/SLC27A4/PPIA/OAZ2/CIT/VCPKMT/CD27/PYCARD/HSPBP1/TARBP2/MAD2L2/NR4A1/NLE1/FKBP1A/CDK5RAP3/GADD45A/CSTB/TXNIP/GMFG/BIRC5/VPS25/PRDX3/WWTR1/GSTP1/MCM2/ANXA2/GPS1/ATP5IF1/OAZ1/AIP/RACK1/CNN3/BCL2L12/PRPSAP2/TNFAIP3/DUSP1/ADORA2A/SOCS1/PTTG1/ERRFI1/TIMP1/MAD2L1/CST3/GAPDH/SERPINA9/ZFP36/CST7/SOCS3/HSPB1/IFI6/SERPINE2/…	down	87
GO:0030225	macrophage differentiation	27	-0.575852	-1.70928	0.00936826	0.0638355	0.045849	306	tags=22%, list=3%, signal=22%	SPI1/ID2/TRIB1/CD4/C1QC/MMP9	down	6
GO:0036294	cellular response to decreased oxygen levels	92	-0.467285	-1.71149	0.00372436	0.0363364	0.0260982	1942	tags=34%, list=18%, signal=28%	PGK1/NAMPT/BNIP3L/CCNB1/ZFP36L1/P4HB/BRIP1/TBL2/EIF4EBP1/PMAIP1/MYC/LMNA/CCNA2/RGCC/EGLN2/BAD/CITED2/CHCHD2/ADAM8/PHB2/EGLN3/PLK3/HILPDA/RORA/LCN2/HMOX1/EGR1/ICAM1/SLC8A1/EPAS1/AQP3	down	31
GO:0070231	T cell apoptotic process	34	-0.558252	-1.71154	0.0189173	0.0927283	0.066601	1512	tags=41%, list=14%, signal=35%	PDCD1/ARG2/IL7R/BAX/KDELR1/CD27/TSC22D3/PRELID1/ADAM8/BAK1/CD274/ADA/LGALS3/PRKCQ	down	14
GO:0045785	positive regulation of cell adhesion	258	-0.409698	-1.71174	0.000155619	0.00294225	0.00211324	1538	tags=26%, list=14%, signal=23%	SOX4/EPHA4/SELENOK/HLA-DOB/LCK/RPS3/VSIR/CIB1/LIMS2/IL6ST/DUSP10/TPM1/PRKCA/PLPP3/FMN1/CD74/RELA/IL7R/IL10/CD27/PYCARD/MYADM/BAD/CD80/CITED2/HLA-DQB1/TFE3/NLRP3/HLA-A/CD6/ADAM8/ZAP70/IL4I1/SAA1/CORO1A/AIF1/FLOT1/TGM2/SOCS1/ADAM9/CHST2/TNFSF9/CD5/S100A10/CD274/ITGA6/LGALS1/YES1/ADA/PRKCQ/CD3E/JUP/CD28/ICAM1/TNFSF11/CCL21/ICOS/LEF1/MYB/CD4/TJP1/MAGI1/ANXA1/PLAUR/ITGA2/IL1B/AGR2	down	67
GO:0071774	response to fibroblast growth factor	41	-0.542326	-1.71554	0.0133748	0.0775484	0.0556982	1528	tags=29%, list=14%, signal=25%	SHCBP1/RUNX2/FIBP/NR4A1/ELK1/ZFP36/SCGB1A1/CCN2/FGFR1/SULF2/CXCL8/THBS1	down	12
GO:0061077	chaperone-mediated protein folding	51	-0.515327	-1.71738	0.00759205	0.0566147	0.0406628	2740	tags=51%, list=26%, signal=38%	HSPE1/CCT2/HSPA5/DNAJB12/BAG1/SGTB/UNC45A/P3H1/DNAJC18/CRTAP/HSPH1/TOR2A/SGTA/SDF2L1/FKBP11/CD74/PEX19/FKBP1A/PPIB/FKBP4/HSPB1/HSPA1B/HSPA1A/HSPA6/CLU/DNAJB1	down	26
GO:0007586	digestion	31	-0.566133	-1.71815	0.0136121	0.078476	0.0563644	544	tags=35%, list=5%, signal=34%	F11R/NR1H2/SCARB1/SGK1/SLC2A5/TYMP/LIMA1/TJP2/MUC4/LDLR/TFF3	down	11
GO:0010952	positive regulation of peptidase activity	122	-0.449554	-1.7184	0.00306551	0.0314125	0.0225617	2076	tags=36%, list=19%, signal=29%	RHOA/NCSTN/LGALS9/HTRA2/CTSH/GSN/ACER2/FIS1/CASP1/NLRP2/DDRGK1/BID/BCAP31/EPHA4/LCK/RPS3/VSIR/PRR7/PMAIP1/MYC/NDUFA13/MUL1/MTCH1/BAX/RPS27L/ADRM1/PYCARD/LGMN/BAD/PSENEN/PRELID1/NLRP3/S100A8/GRN/ROBO1/RACK1/EGLN3/APH1A/CTSD/BAK1/CCN2/DAPK1/PERP/CLDN4	down	44
GO:0045622	regulation of T-helper cell differentiation	22	-0.598426	-1.71897	0.0203661	0.0969864	0.0696593	2712	tags=45%, list=25%, signal=34%	CD86/NFKBID/IRF4/HLA-DRB1/HLA-DRA/CD80/NLRP3/ZC3H12A/MYB/ANXA1	down	10
GO:0043410	positive regulation of MAPK cascade	209	-0.422323	-1.71915	0.000373007	0.00637883	0.00458152	1527	tags=26%, list=14%, signal=23%	CDK10/ERP29/EPHA4/LAMTOR2/RPS3/SOD1/MAP2K7/TRAF4/CIB1/LAMTOR1/MYDGF/PRKCA/EZH2/CD74/PPIA/CCL22/CD27/PYCARD/TRAF1/MIF/PHB/SPI1/DVL2/GADD45A/ADAM8/ROBO1/TNIK/CCL4/PHB2/DDT/PRMT1/MID1/IGF1R/ADAM9/ATP6AP1/SHC1/ERN1/TRAF7/FLT1/ZC3H12A/CCN2/ICAM1/FGFR1/GAREM1/APOE/TIAM1/TNFSF11/CCL21/PLCB1/NRG1/CD4/CCL3/THBS1/IL1B/CCL20	down	55
GO:0043065	positive regulation of apoptotic process	315	-0.403831	-1.72019	5.69058e-05	0.00125326	0.000900142	2040	tags=28%, list=19%, signal=23%	TFPT/LGALS9/MAP3K11/PEA15/HTRA2/RBCK1/CTSH/GSN/BIN1/ECT2/FIS1/BNIP3L/CTSC/PRKCI/PRKCD/APBB1/BID/BCAP31/SOD2/SOX4/PDCD1/LCK/RPS3/SOD1/BRMS1/PRR7/PMAIP1/DEDD2/SLC9A3R1/TSPO/SLC27A4/RGCC/MTCH1/BAX/MOAP1/IL10/PYCARD/SAP18/BAD/DDIT3/UBB/CTLA4/NR4A1/ITM2C/CDK4/PRELID1/GADD45A/TXNIP/S100A8/MELK/TOMM22/GRN/ADAM8/PIN1/ID3/PPP1CA/RACK1/LDHA/PNMA1/EIF5A/TGM2/KCNMA1/DUSP1/ADORA2A/CTSD/BAK1/MYBL2/TRAF7/ZC3H12…	down	88
GO:0071456	cellular response to hypoxia	83	-0.476309	-1.72036	0.0107167	0.0681616	0.0489562	1942	tags=35%, list=18%, signal=29%	PGK1/BNIP3L/CCNB1/ZFP36L1/P4HB/BRIP1/TBL2/EIF4EBP1/PMAIP1/MYC/LMNA/CCNA2/RGCC/EGLN2/BAD/CITED2/CHCHD2/ADAM8/PHB2/EGLN3/PLK3/HILPDA/RORA/HMOX1/EGR1/ICAM1/SLC8A1/EPAS1/AQP3	down	29
GO:1901216	positive regulation of neuron death	67	-0.497282	-1.72083	0.0113955	0.0706581	0.0507493	1087	tags=25%, list=10%, signal=23%	BAX/BAD/DDIT3/EFNB2/ELK1/GRN/FOS/PIN1/DDIT4/MYBL2/JUN/LCN2/EGR1/TYROBP/MYB/CCL3/CLU	down	17
GO:0009636	response to toxic substance	116	-0.451012	-1.72167	0.00213659	0.0242679	0.0174301	1992	tags=36%, list=19%, signal=30%	HTRA2/TXN/FIS1/RAD51/CCNB1/CCS/CDKN1A/BRIP1/SOD2/MT1X/GSTK1/PRDX5/SOD1/SLC30A4/AHR/GPX7/GSTZ1/PXDN/PRDX1/ALOX5AP/ABTB2/BAX/SELENOW/PRDX6/GLRX/CDK4/PRDX3/FOS/GSTP1/CCL4/MPST/CDK1/TXNRD1/TYMS/PXDNL/APOM/BAK1/LCN2/PIM1/APOE/CDH1/CCL3	down	42
GO:2001235	positive regulation of apoptotic signaling pathway	82	-0.479796	-1.72174	0.0103827	0.0669596	0.0480929	2002	tags=37%, list=19%, signal=30%	PEA15/HTRA2/RBCK1/CTSH/FIS1/CTSC/PRKCD/BID/BCAP31/LCK/RPS3/SOD1/PMAIP1/DEDD2/SLC9A3R1/BAX/PYCARD/BAD/DDIT3/UBB/ITM2C/S100A8/PPP1CA/RACK1/EIF5A/ADORA2A/TRAF7/TP63/ATF3/THBS1	down	30
GO:0038127	ERBB signaling pathway	75	-0.486296	-1.72237	0.00896493	0.0623042	0.0447493	964	tags=17%, list=9%, signal=16%	LGMN/SHKBP1/VPS25/ERRFI1/SHC1/PIGR/IFI6/GAREM1/NRG1/PLAUR/MMP9/AGR2/EREG	down	13
GO:0014013	regulation of gliogenesis	50	-0.517716	-1.72376	0.00435206	0.0401445	0.0288333	1712	tags=36%, list=16%, signal=30%	PRKCI/PRPF19/IL6ST/ETV5/DUSP10/TSPO/EZH2/RELA/PRKCH/EGR2/DAB1/IDH2/ID2/TENM4/SERPINE2/MYB/LDLR/IL1B	down	18
GO:0043903	regulation of biological process involved in symbiotic interaction	44	-0.534784	-1.72459	0.00844792	0.060507	0.0434584	2125	tags=34%, list=20%, signal=27%	TRIM59/HLA-DRB1/LGALS9/GSN/ITGAV/P4HB/IFITM2/IFITM3/CHMP2A/CD74/LY6E/LGALS1/CD4/CXCL8/LTF	down	15
GO:0006979	response to oxidative stress	278	-0.410433	-1.72625	0.000107055	0.00215812	0.00155004	1743	tags=28%, list=16%, signal=24%	NME2/PYCR2/STK25/OSER1/PRKCD/P4HB/SOD2/SELENOK/PRDX5/RPS3/SOD1/GPX7/RGS14/NUDT1/ETV5/BRF2/TPM1/PSMB5/PPIF/PXDN/NDUFB4/NDUFS2/EZH2/PRDX1/PPIA/RELA/PCNA/PRDX6/IL10/KLF2/BAD/TXN2/CHCHD2/UCP2/TXNIP/PRDX3/MELK/NDUFS8/FOS/G6PD/GSTP1/CLN8/MAP1LC3A/CDK1/RACK1/PLK3/NDUFA12/AIF1/LDHA/TNFAIP3/DUSP1/ADAM9/PXDNL/BAK1/ERN1/ZC3H12A/ADA/TMEM161A/JUN/HSPB1/LCN2/SCGB1A1/HMOX1/MCTP1/MET/RHOB/APOE/SLC8A1/HSPA1B/MYB/…	down	77
GO:0031032	actomyosin structure organization	102	-0.461949	-1.72641	0.00317667	0.0322326	0.0231507	1358	tags=23%, list=13%, signal=20%	TPM1/ASAP3/RHOC/RGCC/CIT/STMN1/WDR1/ANLN/ACTG1/CSRP1/ZYX/CNN3/PHLDB2/S100A10/PFN1/CCN2/MET/EPB41L3/TJP1/NEBL/KRT8/KRT19/TACSTD2	down	23
GO:0051701	biological process involved in interaction with host	129	-0.446961	-1.72829	0.00215994	0.0243513	0.01749	2125	tags=33%, list=20%, signal=27%	TRIM59/HLA-DRB1/LGALS9/VPS18/GSN/ITGAV/ITGB3/P4HB/F11R/DYNLT1/IFITM2/IFITM3/CHMP2A/SLC1A5/SLC3A2/RRAGA/CD74/PPIA/SLC52A2/SCARB1/BSG/CTSB/VAMP8/CD80/PHB/EFNB2/ITGB7/THOC6/SELPLG/LY6E/PHB2/CDK1/SIVA1/CTSL/LGALS1/CDHR3/ICAM1/HSPA1B/HSPA1A/CD4/LDLR/CXCL8/ITGA2	down	43
GO:1902904	negative regulation of supramolecular fiber organization	95	-0.467133	-1.73001	0.00505257	0.0445798	0.0320189	2013	tags=32%, list=19%, signal=26%	PFDN4/TPX2/RHPN2/GSN/PFDN6/PRKCD/F11R/MAP2/CIB1/CAPG/STMN1/MYADM/CORO1B/GMFG/TMSB4X/TWF2/CORO1A/PHLDB2/MID1/FKBP4/MID1IP1/LIMA1/PFN1/MET/APOE/SVIL/TJP1/LDLR/CLU/TACSTD2	down	30
GO:0035924	cellular response to vascular endothelial growth factor stimulus	27	-0.58305	-1.73065	0.00707403	0.0550714	0.0395544	1136	tags=41%, list=11%, signal=37%	RELA/NR4A1/ROBO1/CD63/DLL1/ERN1/FLT1/NRP2/HSPB1/DCN/ANXA1	down	11
GO:0042542	response to hydrogen peroxide	96	-0.465728	-1.73129	0.00315031	0.0320721	0.0230354	2458	tags=46%, list=23%, signal=36%	AREG/MAPK13/CAT/CAPN2/FYN/GLRX2/PARK7/NET1/ECT2/TXN/STK25/OSER1/PRKCD/SOD2/RPS3/SOD1/PPIF/EZH2/RELA/PCNA/IL10/KLF2/BAD/TXNIP/PRDX3/MAP1LC3A/CDK1/RACK1/LDHA/TNFAIP3/DUSP1/ADAM9/BAK1/ERN1/ADA/JUN/LCN2/HMOX1/MET/RHOB/SLC8A1/MYB/KLF4/ANXA1	down	44
GO:0022407	regulation of cell-cell adhesion	260	-0.41397	-1.7315	0.00010921	0.00217278	0.00156058	1538	tags=27%, list=14%, signal=23%	SOX4/SELENOK/HLA-DOB/ARG2/LCK/RPS3/VSIR/IL6ST/DUSP10/TIGIT/PRKCA/PLPP3/PRKG1/CD74/SPINT2/RELA/RGCC/IL7R/IL10/CD27/PYCARD/MYADM/BAD/CTLA4/MAD2L2/CD80/CITED2/SPI1/HLA-DQB1/NLRP3/HLA-A/CD6/ADAM8/ZAP70/IL4I1/CORO1A/AIF1/FLOT1/ADORA2A/SOCS1/CHST2/TNFSF9/CD5/ZC3H12A/CD274/LGALS1/YES1/ADA/SERPINE2/LGALS3/PRKCQ/SCGB1A1/CD3E/CD28/ICAM1/TNFSF11/CCL21/CDH1/ICOS/LEF1/MYB/KLF4/CD4/CD9/TJP1/MAGI1/ANXA1/PLAUR/I…	down	69
GO:0019722	calcium-mediated signaling	94	-0.469821	-1.73235	0.00197152	0.0228186	0.0163892	683	tags=19%, list=6%, signal=18%	CCL4/ZAP70/CXCR5/TRAT1/LAT/NCALD/POMC/ADA/CD3E/ATP1B1/MCTP1/TNFSF11/NRG1/SLC8A1/CD4/CCL3/CXCL8/CCL20	down	18
GO:0032637	interleukin-8 production	42	-0.542653	-1.73296	0.00732642	0.0558938	0.040145	1531	tags=33%, list=14%, signal=29%	LAMTOR5/OTUD7B/CD74/RELA/IL10/PYCARD/DDIT3/TMSB4X/CD2/HSPA1B/KLF4/HSPA1A/ANXA1/IL1B	down	14
GO:0032677	regulation of interleukin-8 production	42	-0.542653	-1.73296	0.00732642	0.0558938	0.040145	1531	tags=33%, list=14%, signal=29%	LAMTOR5/OTUD7B/CD74/RELA/IL10/PYCARD/DDIT3/TMSB4X/CD2/HSPA1B/KLF4/HSPA1A/ANXA1/IL1B	down	14
GO:0045446	endothelial cell differentiation	51	-0.520348	-1.73411	0.00645041	0.0523602	0.037607	506	tags=18%, list=5%, signal=17%	DLL1/PTPRS/MET/ICAM1/PLCB1/NRG1/TJP2/TJP1/IL1B	down	9
GO:1902107	positive regulation of leukocyte differentiation	104	-0.46228	-1.73494	0.00320153	0.0322698	0.0231774	1538	tags=30%, list=14%, signal=26%	SOX4/VSIR/DUSP10/PRKCA/CA2/CD74/IL7R/IL10/CD27/BAD/CD80/NLRP3/FOS/ADAM8/ZAP70/IL4I1/FES/SOCS1/ATP6AP1/TNFSF9/ADA/ID2/JUN/TESC/TNFSF11/TRIB1/TYROBP/LEF1/MYB/CD4/ANXA1	down	31
GO:1903708	positive regulation of hemopoiesis	104	-0.46228	-1.73494	0.00320153	0.0322698	0.0231774	1538	tags=30%, list=14%, signal=26%	SOX4/VSIR/DUSP10/PRKCA/CA2/CD74/IL7R/IL10/CD27/BAD/CD80/NLRP3/FOS/ADAM8/ZAP70/IL4I1/FES/SOCS1/ATP6AP1/TNFSF9/ADA/ID2/JUN/TESC/TNFSF11/TRIB1/TYROBP/LEF1/MYB/CD4/ANXA1	down	31
GO:0019915	lipid storage	53	-0.521123	-1.73541	0.00648023	0.0524623	0.0376804	2149	tags=42%, list=20%, signal=33%	ALKBH7/GBA/ITGAV/CRY2/ITGB3/BSCL2/PLIN3/NR1H2/HEXB/SCARB1/PLIN2/PNPLA2/AUP1/CRY1/HILPDA/ZC3H12A/NFKBIA/PLA2G4C/ABCA1/APOE/C3/IL1B	down	22
GO:0071363	cellular response to growth factor stimulus	301	-0.409044	-1.73572	4.36012e-05	0.00103689	0.000744735	1170	tags=20%, list=11%, signal=19%	SPINT2/EEF1A1/RELA/MCM7/CCNA2/BCL9L/TOB1/IL10/HTR3A/LGMN/CORO1B/NR4A1/CITED2/SPI1/FKBP1A/LTBP1/STK16/HGS/FOS/PIN1/ROBO1/ZYX/GSTP1/FBXL15/TWF2/FKBP8/DDIT4/RACK1/CORO1A/DTYMK/CD63/DLL1/ADAM9/ERRFI1/EMD/SHC1/ERN1/ZFP36/FLT1/NRP2/YES1/JUN/HSPB1/CYFIP1/HPGD/LCN2/CCN2/EGR1/FGFR1/GAREM1/SULF2/LEF1/KLF4/HSPA1A/ITGB8/DCN/CD109/CXCL8/ANXA1/THBS1/IL1B	down	61
GO:0042119	neutrophil activation	21	-0.617372	-1.73961	0.0216128	0.099984	0.0718123	864	tags=33%, list=8%, signal=31%	SPI1/STXBP2/DNASE1L3/GRN/FCER1G/TYROBP/CXCL8	down	7
GO:0051051	negative regulation of transport	216	-0.425615	-1.73966	0.000212413	0.00387177	0.00278085	2010	tags=30%, list=19%, signal=25%	LGALS9/PEA15/BIN1/TXN/FIS1/ITGAV/IRS1/RAB11FIP1/CRY2/ITGB3/SUMO1/SLC43A2/YOD1/PSMD9/ATP5PF/ANO9/JAGN1/WDR54/ERP29/NR1H2/DERL3/C4orf3/SLC9A3R1/PPIF/UBE2J1/TCAF2/HLA-F/SRI/CD74/AKT2/PFKL/DERL2/PNKD/OAZ2/VAMP8/SPI1/UCP2/GDI1/IDH2/OAZ1/STXBP6/RACK1/CORO1A/TRAT1/PIM3/NDFIP2/CRY1/FRMD4A/ADA/SERPINE2/CYFIP1/LGALS3/SLC43A1/HMOX1/MCTP1/TBC1D4/GEM/ICAM1/APOE/NRG1/BAG3/ANXA1/THBS1/MMP9/IL1B	down	65
GO:0002369	T cell cytokine production	21	-0.617639	-1.74036	0.0216128	0.099984	0.0718123	1258	tags=24%, list=12%, signal=21%	HLA-F/NLRP3/HLA-A/IL1R1/IL1B	down	5
GO:0002724	regulation of T cell cytokine production	21	-0.617639	-1.74036	0.0216128	0.099984	0.0718123	1258	tags=24%, list=12%, signal=21%	HLA-F/NLRP3/HLA-A/IL1R1/IL1B	down	5
GO:0070498	interleukin-1-mediated signaling pathway	22	-0.605928	-1.74052	0.0183167	0.0916683	0.0658396	219	tags=23%, list=2%, signal=22%	RELA/EGR1/PLCB1/IL1R1/IL1B	down	5
GO:0051205	protein insertion into membrane	45	-0.538209	-1.74194	0.012527	0.0750098	0.0538749	3409	tags=60%, list=32%, signal=41%	EMC2/TRAM1/EMC10/ROMO1/OXA1L/TIMM10B/EMC8/EMC7/TIMM29/GZMB/BCS1L/SGTA/SAMM50/BAG6/EMC4/TIMM8B/NDUFA13/EMC9/BAX/MOAP1/TIMM22/GET3/TIMM13/HSP90AA1/TOMM22/WDR83OS/EMC6	down	27
GO:0006937	regulation of muscle contraction	61	-0.507004	-1.74436	0.0120362	0.073277	0.0526303	1443	tags=31%, list=14%, signal=27%	SOD1/TPM1/ARHGAP42/PRKG1/SRI/DSP/NR4A1/DOCK4/RANGRF/KCNMA1/ZC3H12A/CALCRL/ADA/JUP/ATP1B1/CCN2/MYL9/SLC8A1/ITGA2	down	19
GO:0032368	regulation of lipid transport	56	-0.516817	-1.74515	0.0174201	0.0906438	0.0651038	1895	tags=45%, list=18%, signal=37%	FIS1/ITGAV/CRY2/ITGB3/PRKCD/ATP5PF/EEPD1/NR1H2/ACSL1/TRIAP1/LAMTOR1/TSPO/AKT2/PRELID1/ANXA2/CRY1/POMC/NFKBIA/ABCA1/APOE/TNFSF11/ABCA13/MYB/THBS1/IL1B	down	25
GO:0035966	response to topologically incorrect protein	126	-0.45375	-1.74527	0.00193123	0.0224376	0.0161155	1836	tags=24%, list=17%, signal=20%	DDRGK1/SDF2L1/YOD1/TBL2/BAG6/MANF/DERL3/RNF126/DNAJC4/DERL2/BAX/DDIT3/CDK5RAP3/HSP90AA1/RNF5/RACK1/AUP1/BAK1/ERN1/HSPB1/RHBDD2/HSPA1B/BAG3/HSPA1A/ATF3/HSPA6/CLU/DNAJB1/THBS1/AGR2	down	30
GO:0009746	response to hexose	113	-0.459284	-1.74529	0.00128067	0.0159769	0.0114752	2076	tags=35%, list=19%, signal=29%	RHOA/HLA-DRB1/NAMPT/PHPT1/FIS1/PIH1D1/NME2/HMGN3/JAGN1/SOX4/EIF2B2/SRI/PFKL/SYBU/BAD/TXN2/UCP2/MPC2/TXNIP/RAB11B/CDK16/NME1/RACK1/LDHA/SLC2A5/PIM3/IGF1R/APOM/ERN1/VAMP2/LGALS1/GLUL/CCN2/EGR1/ICAM1/TIAM1/SLC8A1/TCF7L2/KRT18/THBS1	down	40
GO:0071604	transforming growth factor beta production	21	-0.619433	-1.74542	0.0205775	0.0974151	0.0699672	130	tags=48%, list=1%, signal=47%	HSP90AB1/BMPR1A/LGALS9/ITGAV/ATP6AP2/LTBP1/TYROBP/MYB/ITGB8/THBS1	down	10
GO:0033619	membrane protein proteolysis	38	-0.563256	-1.74728	0.0105391	0.0678245	0.0487141	1016	tags=29%, list=10%, signal=26%	IL10/CLPP/PSENEN/SH3D19/ADAM8/APH1A/ADAM9/TIMP1/PRKCQ/APOE/IL1B	down	11
GO:0002673	regulation of acute inflammatory response	22	-0.609175	-1.74985	0.0178043	0.0912398	0.0655319	1386	tags=41%, list=13%, signal=36%	IL6ST/ALOX5AP/NLRP3/DNASE1L3/ADAM8/GSTP1/TNFSF11/C3/IL1B	down	9
GO:0042093	T-helper cell differentiation	42	-0.548198	-1.75066	0.00709198	0.0550714	0.0395544	2118	tags=40%, list=20%, signal=33%	CD86/NFKBID/BCL3/IRF4/HLA-DRB1/HLA-DRA/RELB/IL6R/BATF/SEMA4A/CD80/NLRP3/ZC3H12A/RORA/LEF1/MYB/ANXA1	down	17
GO:0050921	positive regulation of chemotaxis	63	-0.508005	-1.75124	0.00986842	0.065876	0.0473146	1307	tags=27%, list=12%, signal=24%	IL6R/CD74/GPSM3/LGMN/SPI1/TMSB4X/CCL4/AIF1/HSPB1/MET/FGFR1/TIAM1/CCL21/CCL3/CXCL8/THBS1/ITGA2	down	17
GO:0006690	icosanoid metabolic process	43	-0.547356	-1.75249	0.00656794	0.0527515	0.0378881	1188	tags=26%, list=11%, signal=23%	CD74/ALOX5AP/AKR1B1/MIF/GSTP1/PTGDS/PLA2G4C/HPGD/FAAH2/ANXA1/IL1B	down	11
GO:0033108	mitochondrial respiratory chain complex assembly	84	-0.485187	-1.75434	0.00427531	0.0400131	0.0287389	2714	tags=49%, list=25%, signal=37%	DMAC1/TACO1/COA5/NDUFB6/BCS1L/NDUFA8/SDHAF3/DMAC2/NDUFA6/COA3/NDUFS5/NDUFB5/NDUFA1/NDUFC2/NDUFB2/SAMM50/NDUFB9/NDUFC1/NDUFB7/NDUFAF8/NDUFB3/NDUFB10/NDUFAB1/NDUFA11/NDUFB4/NDUFB8/NDUFS2/NDUFA13/NDUFS7/SURF1/NDUFA2/UQCRFS1/SCO2/NDUFB11/NDUFS3/UQCC3/NDUFS8/TMEM126A/NDUFA12/SDHAF1/NDUFAF3	down	41
GO:1904645	response to amyloid-beta	21	-0.623323	-1.75638	0.0203187	0.0969864	0.0696593	1923	tags=38%, list=18%, signal=31%	NAMPT/EPHA4/SNX6/LGMN/IGF1R/LCN2/ICAM1/MMP9	down	8
GO:1903556	negative regulation of tumor necrosis factor superfamily cytokine production	34	-0.573266	-1.75757	0.0161972	0.0872596	0.0626732	1489	tags=38%, list=14%, signal=33%	ARG2/GPR18/ACP5/VSIR/TSPO/IL10/GSTP1/TNFAIP3/ERRFI1/POMC/ZC3H12A/CD274/LTF	down	13
GO:2001242	regulation of intrinsic apoptotic signaling pathway	114	-0.46148	-1.76006	0.00324306	0.0324733	0.0233236	1690	tags=32%, list=16%, signal=27%	SYVN1/P4HB/BID/RTKN2/BCAP31/SOD2/ZNF385A/ERP29/LCK/RPS3/SOD1/TRIAP1/PMAIP1/SLC9A3R1/PPIF/ELL3/CD74/NDUFA13/PPIA/BAX/GRINA/PYCARD/BAD/DDIT3/UBB/NDUFS3/MIF/S100A8/RACK1/EIF5A/TMEM161A/HSPB1/HSPA1A/CLU/PLAUR/MMP9	down	36
GO:0009266	response to temperature stimulus	95	-0.475406	-1.76065	0.00407797	0.0389864	0.0280015	1765	tags=25%, list=17%, signal=21%	SUMO1/CDKN1A/HSBP1/SOD2/SOD1/MAP2K7/EIF2B2/CIRBP/UCP2/HSP90AA1/FOS/TFEC/ACADVL/ST8SIA1/NFKBIA/HMOX1/DNAJA4/HSPA1B/BAG3/HSPA1A/IGFBP7/HSPA6/DNAJB1/THBS1	down	24
GO:0010596	negative regulation of endothelial cell migration	28	-0.58938	-1.76082	0.0182542	0.0916683	0.0658396	250	tags=32%, list=2%, signal=31%	RGCC/GADD45A/JUP/PTPRM/APOE/DNAJA4/KLF4/DCN/THBS1	down	9
GO:0009408	response to heat	69	-0.507745	-1.76103	0.00941594	0.0638355	0.045849	803	tags=17%, list=8%, signal=16%	HSP90AA1/TFEC/ST8SIA1/HMOX1/DNAJA4/HSPA1B/BAG3/HSPA1A/IGFBP7/HSPA6/DNAJB1/THBS1	down	12
GO:1901654	response to ketone	102	-0.471262	-1.76121	0.00212021	0.024172	0.0173613	1420	tags=26%, list=13%, signal=23%	AHR/GPI/FOSB/WBP2/TSPO/PSPH/RELA/PCNA/AKR1B1/KLF2/FBXO32/BAD/CDK4/ELK1/TXNIP/FOS/NME1/DDIT4/TYMS/DUSP1/ERRFI1/ICAM1/CCL21/KLF4/IGFBP7/THBS1/CLDN4	down	27
GO:0071675	regulation of mononuclear cell migration	63	-0.510915	-1.76128	0.00919173	0.0633023	0.0454661	980	tags=22%, list=9%, signal=20%	PADI2/PYCARD/LGMN/SPI1/ADAM8/CCL4/AIF1/DUSP1/LGALS3/CCL21/PLCB1/CCL3/THBS1/CCL20	down	14
GO:0070232	regulation of T cell apoptotic process	21	-0.62516	-1.76155	0.0203187	0.0969864	0.0696593	1512	tags=52%, list=14%, signal=45%	PDCD1/ARG2/IL7R/CD27/TSC22D3/PRELID1/ADAM8/CD274/ADA/LGALS3/PRKCQ	down	11
GO:0048662	negative regulation of smooth muscle cell proliferation	28	-0.589707	-1.7618	0.0182542	0.0916683	0.0658396	2121	tags=54%, list=20%, signal=43%	ILK/RHOA/CDKN1A/SOD2/TPM1/PRKG1/IL10/GSTP1/AIF1/TNFAIP3/HMOX1/APOE/TRIB1/KLF4/IGFBP3	down	15
GO:0097345	mitochondrial outer membrane permeabilization	24	-0.606362	-1.76374	0.0198537	0.0956246	0.0686812	2610	tags=67%, list=24%, signal=50%	GZMB/HIP1R/VDAC2/ACAA2/TMEM14A/CHCHD10/BNIP3L/BID/MUL1/BAX/MOAP1/ATP5IF1/SLC25A5/RHOT2/EYA2/HSPA1A	down	16
GO:0051497	negative regulation of stress fiber assembly	21	-0.62596	-1.76381	0.0203187	0.0969864	0.0696593	1033	tags=29%, list=10%, signal=26%	STMN1/PHLDB2/PFN1/MET/TJP1/TACSTD2	down	6
GO:1905953	negative regulation of lipid localization	27	-0.594979	-1.76606	0.00523185	0.0456325	0.032775	1895	tags=44%, list=18%, signal=37%	FIS1/ITGAV/CRY2/ITGB3/ATP5PF/NR1H2/AKT2/PNPLA2/CRY1/NFKBIA/ABCA1/THBS1	down	12
GO:0030217	T cell differentiation	178	-0.443847	-1.76663	0.000480312	0.00794602	0.00570713	2119	tags=35%, list=20%, signal=28%	B2M/IRF4/RHOA/CD3D/HLA-DRB1/GBA/LGALS9/HLA-DRA/ZFP36L1/PRDM1/RELB/FANCA/SOX4/LCK/RUNX2/GPR18/VSIR/SOD1/PRR7/DUSP10/IL6R/KAT2A/CD74/BATF/IL7R/CD3G/KDELR1/CD27/BAD/CTLA4/SEMA4A/NCAPH2/CD80/SPI1/PRELID1/NLRP3/ADAM8/ZAP70/IL4I1/SOCS1/TCIRG1/ITK/TCF7/TNFSF9/ZC3H12A/CD2/CTSL/ADA/RORA/CD3E/BCL11B/CD8A/EGR1/CD28/CAMK4/THEMIS/FCER1G/LEF1/MYB/CD4/ANXA1/IL1B	down	62
GO:0071453	cellular response to oxygen levels	103	-0.472421	-1.7669	0.00419801	0.0397442	0.0285458	1948	tags=35%, list=18%, signal=29%	TMEM199/PGK1/NAMPT/BNIP3L/CCNB1/ZFP36L1/P4HB/BRIP1/TBL2/EIF4EBP1/PMAIP1/MYC/LMNA/NDUFS2/CCNA2/RGCC/EGLN2/BAD/CITED2/CHCHD2/ADAM8/CCDC115/PHB2/ATP6V1G1/EGLN3/PLK3/HILPDA/ATP6AP1/RORA/LCN2/HMOX1/EGR1/ICAM1/SLC8A1/EPAS1/AQP3	down	36
GO:0042110	T cell activation	316	-0.415517	-1.76819	1.33039e-05	0.000355237	0.000255144	1560	tags=27%, list=15%, signal=24%	FANCA/SOX4/SELENOK/HLA-DOB/PSMB10/ARG2/LCK/RUNX2/GPR18/RPS3/VSIR/SOD1/PRR7/IL6ST/DUSP10/TIGIT/IL6R/KAT2A/CD74/BATF/IL7R/BAX/STOML2/CD3G/KDELR1/IL10/CD27/PYCARD/BAD/CTLA4/SEMA4A/NCAPH2/CD80/SPI1/FKBP1A/HLA-DQB1/PRELID1/NLRP3/HLA-A/CD151/CD6/ADAM8/DDOST/ZAP70/IL4I1/CORO1A/AIF1/ADORA2A/SOCS1/TCIRG1/LAT/CD1C/ITK/TCF7/TNFSF9/CD5/ZC3H12A/CD2/CD274/CTSL/LGALS1/YES1/ADA/CD7/RORA/LGALS3/PRKCQ/SCGB1A1/CD3E…	down	85
GO:0032640	tumor necrosis factor production	96	-0.475753	-1.76856	0.00230651	0.0254232	0.0182599	1524	tags=27%, list=14%, signal=23%	SELENOK/ARG2/GPR18/ACP5/VSIR/UBE2J1/TSPO/IL10/PYCARD/OAS3/TICAM1/MIF/GSTP1/DDT/TNFAIP3/ERRFI1/ZFP36/POMC/ZC3H12A/CD2/HSPB1/TYROBP/CCL3/CLU/THBS1/LTF	down	26
GO:0032680	regulation of tumor necrosis factor production	96	-0.475753	-1.76856	0.00230651	0.0254232	0.0182599	1524	tags=27%, list=14%, signal=23%	SELENOK/ARG2/GPR18/ACP5/VSIR/UBE2J1/TSPO/IL10/PYCARD/OAS3/TICAM1/MIF/GSTP1/DDT/TNFAIP3/ERRFI1/ZFP36/POMC/ZC3H12A/CD2/HSPB1/TYROBP/CCL3/CLU/THBS1/LTF	down	26
GO:0050817	coagulation	98	-0.47588	-1.7687	0.00275194	0.0289677	0.0208057	1785	tags=43%, list=17%, signal=36%	PLEK/TSPAN32/PLSCR1/CD40/GGCX/ILK/TEC/FLNA/USF1/ITGB3/PRKCD/F11R/BLOC1S4/MYL12A/LCK/RAP2B/IL6ST/FIBP/CLIC1/VKORC1/PRKCA/PRKG1/DGKH/PPIA/ACTB/ACTG1/CSRP1/ANXA2/SAA1/ADORA2A/CD59/HSPB1/SERPINE2/PRKCQ/APOE/MYL9/GNAQ/FCER1G/CD9/THBS1/PLAUR/ITGA2	down	42
GO:0030301	cholesterol transport	44	-0.548497	-1.76881	0.00655752	0.0527515	0.0378881	1500	tags=32%, list=14%, signal=27%	EEPD1/NR1H2/LAMTOR1/TSPO/SCARB1/ANXA2/APOM/LIMA1/NFKBIA/ABCA1/APOE/ABCA13/LDLR/CLU	down	14
GO:0050729	positive regulation of inflammatory response	68	-0.513093	-1.7696	0.00392371	0.0379167	0.0272332	1148	tags=25%, list=11%, signal=22%	ALOX5AP/GPSM3/VAMP8/S100A8/GRN/ADAM8/DDT/TGM2/NFKBIA/CD28/NINJ1/TNFSF11/C3/LDLR/CCL3/ITGA2/IL1B	down	17
GO:0009394	2'-deoxyribonucleotide metabolic process	31	-0.583451	-1.7707	0.0106248	0.0679455	0.048801	2521	tags=58%, list=24%, signal=44%	PNP/NUDT16/OGG1/NT5C/SAMHD1/DCK/DUT/NEIL1/DNPH1/DCTPP1/GUK1/DTYMK/TYMS/TYMP/UPP1/NTHL1/ADA/GDA	down	18
GO:0043462	regulation of ATPase activity	28	-0.592738	-1.77085	0.0179989	0.0916683	0.0658396	1366	tags=36%, list=13%, signal=31%	AHSA1/TPM1/PPIF/VCPKMT/ATP5IF1/CNN3/PFN1/ATP1B1/DNAJB1/LTF	down	10
GO:0010927	cellular component assembly involved in morphogenesis	47	-0.540249	-1.77136	0.00750179	0.0566147	0.0406628	838	tags=21%, list=8%, signal=20%	WDR1/ACTG1/CSRP1/PHLDB2/TENM4/EPB41L3/CD9/NEBL/KRT8/KRT19	down	10
GO:0045840	positive regulation of mitotic nuclear division	21	-0.629011	-1.7724	0.0200598	0.0964646	0.0692845	1341	tags=43%, list=13%, signal=38%	DLGAP5/NUSAP1/RGCC/ANAPC11/CDT1/MAD2L1BP/CD28/IL1B/EREG	down	9
GO:0008625	extrinsic apoptotic signaling pathway via death domain receptors	55	-0.525432	-1.77264	0.0127156	0.075768	0.0544195	1644	tags=31%, list=15%, signal=26%	BID/TMBIM1/PMAIP1/DEDD2/BAX/MOAP1/HMGB2/GABARAP/BAD/SPI1/TNFAIP3/LGALS3/HMOX1/ICAM1/BAG3/ATF3/THBS1	down	17
GO:0002286	T cell activation involved in immune response	65	-0.515768	-1.77288	0.00697842	0.0548897	0.0394238	1307	tags=31%, list=12%, signal=27%	IRF4/HLA-DRB1/LGALS9/HLA-DRA/RELB/IL6R/CD74/BATF/SEMA4A/CD80/NLRP3/CD1C/ZC3H12A/RORA/LGALS3/ICAM1/FCER1G/LEF1/MYB/ANXA1	down	20
GO:0000302	response to reactive oxygen species	135	-0.456644	-1.77313	0.0011004	0.0145636	0.0104601	1938	tags=36%, list=18%, signal=29%	ECT2/TXN/PDK2/CCS/STK25/OSER1/PRKCD/SOD2/PRDX5/RPS3/SOD1/TPM1/PPIF/EZH2/PRDX1/RELA/PCNA/IL10/KLF2/BAD/UCP2/TXNIP/PRDX3/FOS/GSTP1/MAP1LC3A/CDK1/RACK1/PLK3/LDHA/TNFAIP3/DUSP1/ADAM9/BAK1/ERN1/ADA/JUN/LCN2/SCGB1A1/HMOX1/MET/RHOB/APOE/SLC8A1/MYB/KLF4/ANXA1/MMP9	down	48
GO:0002287	alpha-beta T cell activation involved in immune response	43	-0.553817	-1.77318	0.00633126	0.0519471	0.0373104	2118	tags=35%, list=20%, signal=28%	IRF4/HLA-DRB1/LGALS9/HLA-DRA/RELB/IL6R/BATF/SEMA4A/CD80/NLRP3/ZC3H12A/RORA/LEF1/MYB/ANXA1	down	15
GO:0002293	alpha-beta T cell differentiation involved in immune response	43	-0.553817	-1.77318	0.00633126	0.0519471	0.0373104	2118	tags=35%, list=20%, signal=28%	IRF4/HLA-DRB1/LGALS9/HLA-DRA/RELB/IL6R/BATF/SEMA4A/CD80/NLRP3/ZC3H12A/RORA/LEF1/MYB/ANXA1	down	15
GO:0002294	CD4-positive, alpha-beta T cell differentiation involved in immune response	43	-0.553817	-1.77318	0.00633126	0.0519471	0.0373104	2118	tags=35%, list=20%, signal=28%	IRF4/HLA-DRB1/LGALS9/HLA-DRA/RELB/IL6R/BATF/SEMA4A/CD80/NLRP3/ZC3H12A/RORA/LEF1/MYB/ANXA1	down	15
GO:0019692	deoxyribose phosphate metabolic process	33	-0.580875	-1.77396	0.016305	0.0872596	0.0626732	2521	tags=55%, list=24%, signal=42%	PNP/NUDT16/OGG1/NT5C/SAMHD1/DCK/DUT/NEIL1/DNPH1/DCTPP1/GUK1/DTYMK/TYMS/TYMP/UPP1/NTHL1/ADA/GDA	down	18
GO:0042058	regulation of epidermal growth factor receptor signaling pathway	41	-0.561099	-1.77493	0.011719	0.0720656	0.0517603	868	tags=27%, list=8%, signal=25%	WDR54/SNX6/RNF126/SHKBP1/VPS25/ERRFI1/IFI6/PLAUR/MMP9/AGR2/EREG	down	11
GO:0007596	blood coagulation	97	-0.477972	-1.77684	0.00478947	0.0433903	0.0311645	1785	tags=43%, list=17%, signal=36%	PLEK/TSPAN32/PLSCR1/CD40/GGCX/ILK/TEC/FLNA/USF1/ITGB3/PRKCD/F11R/BLOC1S4/MYL12A/LCK/RAP2B/IL6ST/FIBP/CLIC1/VKORC1/PRKCA/PRKG1/DGKH/PPIA/ACTB/ACTG1/CSRP1/ANXA2/SAA1/ADORA2A/CD59/HSPB1/SERPINE2/PRKCQ/APOE/MYL9/GNAQ/FCER1G/CD9/THBS1/PLAUR/ITGA2	down	42
GO:0007599	hemostasis	99	-0.476106	-1.77698	0.00230014	0.0254232	0.0182599	1785	tags=35%, list=17%, signal=30%	USF1/ITGB3/PRKCD/F11R/BLOC1S4/MYL12A/LCK/RAP2B/GPI/IL6ST/FIBP/CLIC1/VKORC1/PRKCA/PRKG1/DGKH/PPIA/ACTB/ACTG1/CSRP1/ANXA2/SAA1/ADORA2A/CD59/HSPB1/SERPINE2/PRKCQ/APOE/MYL9/GNAQ/FCER1G/CD9/THBS1/PLAUR/ITGA2	down	35
GO:0060249	anatomical structure homeostasis	149	-0.453889	-1.78009	0.000466246	0.00775548	0.00557028	1465	tags=25%, list=14%, signal=22%	ACP5/TP53INP2/SOD1/PFKM/PRKCA/CA2/PRDX1/ACTB/BAX/AKR1B1/WWTR1/ACTG1/ADAM8/CLN8/IGHA2/CORO1A/JCHAIN/DEF8/TNFAIP3/TCIRG1/ATP6AP1/HSPB1/PIGR/IGHG3/CCN2/TNFSF11/TJP2/BAG3/MUC4/EPAS1/TJP1/TFF3/NELL2/IGKC/LYZ/IGHA1/LTF	down	37
GO:0034329	cell junction assembly	160	-0.451722	-1.78401	0.000525209	0.0084144	0.00604354	1284	tags=21%, list=12%, signal=19%	PRKCA/ZDHHC12/ABI3/RHOC/FMN1/PKP4/ACTB/PRKCH/SEMA4A/CTNND1/EFNB2/WDR1/ACTG1/SDK1/PHLDB2/FLOT1/S100A10/PTPRS/ITGA6/CDHR3/JUP/PLXNB2/ACTN1/NRG1/CDH1/DST/EPB41L3/CD9/TJP1/PARD3/THBS1/ITGA2/IL1B/CLDN4	down	34
GO:0045638	negative regulation of myeloid cell differentiation	45	-0.551417	-1.78469	0.0101504	0.0667338	0.0479307	670	tags=20%, list=6%, signal=19%	NME1/PRMT1/DLL1/ZFP36/NFKBIA/TRIB1/CCL3/C1QC/LTF	down	9
GO:0034330	cell junction organization	289	-0.423002	-1.78536	8.07027e-06	0.000249357	0.000179098	1298	tags=21%, list=12%, signal=19%	TUBA1A/PRKCA/ANAPC2/ZDHHC12/ABI3/RHOC/FMN1/ZNF804A/PKP4/DSP/ACTB/SYBU/PRKCH/IL10/LGMN/SEMA4A/CTNND1/EFNB2/WDR1/ARHGAP44/ACTG1/PIN1/NFIA/SDK1/SNTA1/PLEKHA7/PHLDB2/FLOT1/IGF1R/CFL1/TUBB/S100A10/PTPRS/NRP2/ITGA6/CDHR3/CYFIP1/PFN1/JUP/CDC20/APOE/TIAM1/PLXNB2/ACTN1/NRG1/CDH1/DST/CAMK1/C3/TJP2/EPB41L3/CD9/TJP1/PARD3/C1QC/SPARC/THBS1/PERP/ITGA2/IL1B/CLDN4	down	61
GO:0070374	positive regulation of ERK1 and ERK2 cascade	77	-0.502771	-1.78651	0.00549999	0.0475625	0.0341612	1439	tags=30%, list=13%, signal=26%	MAP2K7/CIB1/PRKCA/CD74/CCL22/PYCARD/MIF/PHB/CCL4/PHB2/DDT/ATP6AP1/SHC1/CCN2/ICAM1/GAREM1/APOE/TNFSF11/CCL21/NRG1/CD4/CCL3/CCL20	down	23
GO:0009743	response to carbohydrate	134	-0.461677	-1.78759	0.00108327	0.0143995	0.0103422	1923	tags=34%, list=18%, signal=28%	NAMPT/PHPT1/FIS1/ZFP36L1/PIH1D1/NME2/HMGN3/SOD2/JAGN1/SOX4/EIF2B2/SRI/PFKL/SYBU/BAD/TXN2/UCP2/MPC2/TXNIP/RAB11B/CDK16/GSTP1/NME1/RACK1/CDT1/LDHA/SLC2A5/PIM3/IGF1R/APOM/ERN1/VAMP2/CALCRL/LGALS1/GLUL/CCN2/EGR1/ICAM1/TIAM1/SLC8A1/TCF7L2/KRT18/SPARC/THBS1/ITGA2	down	45
GO:0022409	positive regulation of cell-cell adhesion	182	-0.445731	-1.78912	0.00025518	0.0045425	0.0032626	1538	tags=28%, list=14%, signal=24%	SOX4/SELENOK/HLA-DOB/LCK/RPS3/VSIR/IL6ST/DUSP10/PLPP3/CD74/RELA/IL7R/IL10/CD27/PYCARD/BAD/CD80/CITED2/HLA-DQB1/NLRP3/HLA-A/CD6/ADAM8/ZAP70/IL4I1/CORO1A/AIF1/FLOT1/SOCS1/CHST2/TNFSF9/CD5/CD274/LGALS1/YES1/ADA/PRKCQ/CD3E/CD28/ICAM1/TNFSF11/CCL21/ICOS/LEF1/MYB/CD4/TJP1/MAGI1/ANXA1/PLAUR/IL1B	down	51
GO:0090068	positive regulation of cell cycle process	145	-0.458001	-1.7893	0.000618007	0.00963762	0.0069221	2127	tags=32%, list=20%, signal=26%	NSFL1C/RHOA/RAD51AP1/DDX11/RANBP1/ECT2/CCNB1/DDRGK1/CDC14A/AURKA/POLDIP2/CDK10/KIF14/DLGAP5/NUSAP1/UBE2B/CDC6/EZH2/PKP4/KIF23/RGCC/E2F8/CIT/CDK4/DTL/ANAPC11/CDCA5/CXCR5/PHB2/CDK1/AIF1/CDT1/LSM10/MAD2L1BP/CDC25B/MAD2L1/E2F7/CCN2/CD28/AURKB/OOEP/UBE2C/PLCB1/SVIL/ANXA1/IL1B/EREG	down	47
GO:0038034	signal transduction in absence of ligand	38	-0.576982	-1.78986	0.00885285	0.0620474	0.0445648	1087	tags=32%, list=10%, signal=28%	BAX/MOAP1/BAD/PPP1CA/BAK1/IFI6/FGFR1/EYA2/HSPA1B/BAG3/HSPA1A/IL1B	down	12
GO:0097192	extrinsic apoptotic signaling pathway in absence of ligand	38	-0.576982	-1.78986	0.00885285	0.0620474	0.0445648	1087	tags=32%, list=10%, signal=28%	BAX/MOAP1/BAD/PPP1CA/BAK1/IFI6/FGFR1/EYA2/HSPA1B/BAG3/HSPA1A/IL1B	down	12
GO:0031294	lymphocyte costimulation	30	-0.596549	-1.79153	0.0103383	0.0669481	0.0480846	390	tags=30%, list=4%, signal=29%	CD80/CD5/CD274/LGALS1/YES1/CD3E/CD28/CCL21/ICOS	down	9
GO:0009262	deoxyribonucleotide metabolic process	35	-0.580503	-1.79161	0.00198185	0.0228513	0.0164127	2641	tags=57%, list=25%, signal=43%	RRM1/PNP/NUDT16/OGG1/NT5C/SAMHD1/DCK/DUT/NEIL1/DNPH1/DCTPP1/GUK1/DTYMK/TYMS/TYMP/UPP1/NTHL1/RRM2/ADA/GDA	down	20
GO:0006986	response to unfolded protein	106	-0.475747	-1.79248	0.00245436	0.0265874	0.0190961	1173	tags=18%, list=11%, signal=16%	DNAJC4/DERL2/BAX/DDIT3/CDK5RAP3/HSP90AA1/RACK1/BAK1/ERN1/HSPB1/RHBDD2/HSPA1B/BAG3/HSPA1A/ATF3/HSPA6/DNAJB1/THBS1/AGR2	down	19
GO:0003158	endothelium development	58	-0.525569	-1.79297	0.0125049	0.0750098	0.0538749	506	tags=19%, list=5%, signal=18%	DLL1/PTPRS/LCN2/MET/RHOB/ICAM1/PLCB1/NRG1/TJP2/TJP1/IL1B	down	11
GO:1903707	negative regulation of hemopoiesis	51	-0.538079	-1.7932	0.0046294	0.0420653	0.0302129	670	tags=24%, list=6%, signal=22%	MYC/CD74/CTLA4/NME1/SOCS1/ZC3H12A/ID2/TRIB1/CCL3/ANXA1/C1QC/LTF	down	12
GO:0051781	positive regulation of cell division	36	-0.576134	-1.7939	0.0120658	0.0733101	0.0526541	2137	tags=50%, list=20%, signal=40%	YBX1/RHOA/ECT2/CDC14A/POLDIP2/MACC1/KIF14/CDC6/PKP4/KIF23/CIT/CXCR5/CDC25B/AURKB/GAREM1/SVIL/IL1B/EREG	down	18
GO:0001892	embryonic placenta development	42	-0.561992	-1.79471	0.00481166	0.0434053	0.0311753	1170	tags=26%, list=11%, signal=23%	SPINT2/E2F8/IL10/CITED2/JUNB/E2F7/SOCS3/LEF1/EPAS1/KRT8/KRT19	down	11
GO:2001239	regulation of extrinsic apoptotic signaling pathway in absence of ligand	23	-0.626028	-1.79499	0.0209815	0.0978067	0.0702485	663	tags=30%, list=6%, signal=29%	PPP1CA/IFI6/FGFR1/EYA2/HSPA1B/HSPA1A/IL1B	down	7
GO:0015909	long-chain fatty acid transport	26	-0.607231	-1.79571	0.0102997	0.0668495	0.0480138	2180	tags=38%, list=20%, signal=31%	FABP5/SLC2A1/ATP5PF/ACSL1/AKT2/SLC27A4/PLIN2/APOE/ANXA1/THBS1	down	10
GO:0032102	negative regulation of response to external stimulus	182	-0.44755	-1.79642	0.000218115	0.00395204	0.0028385	1569	tags=31%, list=15%, signal=27%	INPP5F/PCBP2/EPHA4/ARG2/NR1H2/GPR18/ACP5/SOD1/DUSP10/HCK/HLA-F/PRKG1/PADI2/MUL1/PBK/IL10/CORO1B/TARBP2/SEMA4A/OAS3/MIF/NLRP3/HLA-A/SIGIRR/GRN/ROBO1/GSTP1/ANXA2/ISG15/SAA1/DDT/AIF1/TKFC/PHLDB2/HLA-B/PSMB4/TNFAIP3/DUSP1/ADORA2A/ZFP36/PTPRS/CST7/CALCRL/SOCS3/YES1/ADA/RORA/SERPINE2/APOE/TRIB1/KLF4/CD9/LDLR/CD109/THBS1/LTF	down	56
GO:0071677	positive regulation of mononuclear cell migration	39	-0.575718	-1.79763	0.018312	0.0916683	0.0658396	980	tags=26%, list=9%, signal=23%	PYCARD/LGMN/SPI1/ADAM8/CCL4/AIF1/LGALS3/CCL21/CCL3/CCL20	down	10
GO:0097242	amyloid-beta clearance	23	-0.62718	-1.79829	0.0207209	0.0976384	0.0701276	814	tags=26%, list=8%, signal=24%	RAB11B/IGF1R/APOE/C3/LDLR/CLU	down	6
GO:0009649	entrainment of circadian clock	23	-0.627322	-1.7987	0.0207209	0.0976384	0.0701276	1142	tags=57%, list=11%, signal=51%	PDE6B/RBM4/CRY2/MTA1/FBXL12/PER1/PER3/PPP1CA/CRY1/ID2/BHLHE40/GNAQ/ARNTL2	down	13
GO:0007169	transmembrane receptor protein tyrosine kinase signaling pathway	286	-0.426747	-1.79909	7.42586e-06	0.00023794	0.000170898	1563	tags=25%, list=15%, signal=22%	AHI1/WDR54/SHCBP1/EPHA4/ZFAND2B/LCK/RUNX2/RGS14/FIBP/SNX6/SLC9A3R1/RNF126/HCK/EPHB6/DOK1/AKT2/SLC27A4/RELA/STMN1/LGMN/SHKBP1/EFNB2/CDK4/TXNIP/VPS25/HGS/ROBO1/ZAP70/DDIT4/CSRNP1/CD63/TRAT1/ADIPOR1/FES/DLL1/IGF1R/SOCS1/ERRFI1/SHC1/FLT1/NRP2/LCP2/SOCS3/YES1/DOK2/CD7/HSPB1/PIGR/IFI6/CYFIP1/PRKCQ/CD3E/CCN2/MET/CD8A/FGFR1/GAREM1/TIAM1/BAIAP2L1/PLCB1/SULF2/NRG1/CD4/DCN/IGFBP3/THBS1/PLAUR/MMP9/IL1B/AGR2/…	down	71
GO:0034110	regulation of homotypic cell-cell adhesion	23	-0.628278	-1.80144	0.0204603	0.0970109	0.0696769	1677	tags=48%, list=16%, signal=40%	PRKCD/F11R/IL6ST/PRKCA/PRKG1/LGALS1/SERPINE2/PRKCQ/TNFSF11/CD9/PLAUR	down	11
GO:0001667	ameboidal-type cell migration	199	-0.445092	-1.80228	0.000108522	0.00217278	0.00156058	964	tags=28%, list=9%, signal=26%	SVBP/CSNK2B/MTA2/ARHGDIB/HDAC7/LAMTOR2/CIB1/GPI/DUSP10/AAMP/PRKCA/PLPP3/RGCC/SCARB1/LGMN/CORO1B/SEMA4A/ATP5F1B/NR4A1/EFNB2/ITGB7/GADD45A/TMSB4X/ANLN/GRN/ROBO1/ADIPOR1/ADAM9/RIC8A/TIMP1/ZC3H12A/NRP2/HSPB1/PFN1/GLUL/LCN2/JUP/HMOX1/PTPRM/MET/RHOB/FGFR1/APOE/SLC8A1/DNAJA4/KLF4/DCN/ENPP2/S100A2/ANXA1/SPARC/THBS1/MMP9/ITGA2/TACSTD2	down	55
GO:1902106	negative regulation of leukocyte differentiation	50	-0.541633	-1.80339	0.00275974	0.0289677	0.0208057	670	tags=24%, list=6%, signal=23%	MYC/CD74/CTLA4/NME1/SOCS1/ZC3H12A/ID2/TRIB1/CCL3/ANXA1/C1QC/LTF	down	12
GO:0045639	positive regulation of myeloid cell differentiation	63	-0.524336	-1.80754	0.00795115	0.0580415	0.0416876	1284	tags=30%, list=12%, signal=27%	PRKCA/CA2/CD74/HMGB2/FOS/ISG15/PRMT1/FES/ATP6AP1/ID2/JUN/TESC/TNFSF11/TRIB1/TYROBP/HSPA1B/LEF1/HSPA1A/CD4	down	19
GO:0046686	response to cadmium ion	43	-0.564802	-1.80835	0.00562298	0.0480796	0.0345326	2442	tags=44%, list=23%, signal=34%	CAT/OGG1/GSS/ERCC1/B2M/SUMO1/SOD2/MT1X/SOD1/NUDT1/GPI/PCNA/FOS/CDK1/DTYMK/JUN/HMOX1/SPARC/MMP9	down	19
GO:1901184	regulation of ERBB signaling pathway	45	-0.559066	-1.80945	0.00931936	0.0638355	0.045849	1532	tags=27%, list=14%, signal=23%	WDR54/SNX6/RNF126/LGMN/SHKBP1/VPS25/ERRFI1/IFI6/PLAUR/MMP9/AGR2/EREG	down	12
GO:1902600	proton transmembrane transport	94	-0.490884	-1.81002	0.000827049	0.0117095	0.00841018	1930	tags=46%, list=18%, signal=38%	ATP5MC1/ACTN4/ATP5PO/SLC25A3/ATP5PB/ATP5F1C/DNAJC30/COX7B/COX6B1/ATP5PF/ATP5MC2/UQCR10/COX5B/SLC9A3R1/PPIF/NDUFS7/SLC25A22/SURF1/UQCRFS1/NDUFA4/STOML2/COX6A1/COX5A/ATP5MG/ATP6V1F/UQCRH/ATP6V0B/ATP5F1B/UCP2/COX8A/TMSB4X/UQCRC1/ATP6V0E2/PHB2/ATP6V1G1/ATP5MC3/SLC25A5/ATP6V0C/ANTKMT/CYC1/TCIRG1/ATP6AP1/TESC	down	43
GO:0006091	generation of precursor metabolites and energy	320	-0.425458	-1.8101	2.68408e-06	9.84378e-05	7.07017e-05	2558	tags=42%, list=24%, signal=33%	ETFA/PASK/SLC25A14/NDUFB6/PDHB/IRS2/RPIA/CAT/ARL2/NDUFA8/GLRX2/CYBA/SDHD/ATP5F1D/SUCLG1/MTLN/PARK7/ACO2/COQ9/NDUFA6/SDHC/EIF6/COX7A2/NDUFS5/RHOA/ETFDH/CHCHD10/GBA/MDH1/PGD/PGK1/NDUFB5/UQCRQ/ATP5PO/NDUFA1/CCNB1/ATP5PB/NDUFC2/NDUFB2/IRS1/ATP5F1C/UQCRC2/DNAJC30/COX7C/BLOC1S1/ADSL/NDUFV2/COQ10A/COX7B/NDUFB9/NDUFC1/BID/NDUFB7/COX6B1/ATP5PF/FDX2/NDUFB3/NDUFB10/UQCR10/PFKM/MYC/GPI/IL6ST/COX5B/COX6C/ETFB…	down	133
GO:0002687	positive regulation of leukocyte migration	69	-0.522135	-1.81094	0.00674163	0.053581	0.0384839	1007	tags=26%, list=9%, signal=24%	IL6R/CD74/GPSM3/PYCARD/LGMN/SPI1/ADAM8/CCL4/AIF1/LGALS3/ICAM1/CCL21/IL1R1/CCL3/CXCL8/THBS1/ITGA2/CCL20	down	18
GO:0071396	cellular response to lipid	306	-0.42674	-1.81133	2.99824e-06	0.000108651	7.80369e-05	1340	tags=22%, list=13%, signal=20%	KAT5/HCK/DNAAF4/PRKCA/WBP2/TSPO/PADI2/NDUFA13/RELA/CCNA2/SCARB1/IL10/FBXO32/PYCARD/HMGB2/EGLN2/BAD/PABPN1/CD68/TICAM1/CD80/PHB/SPI1/PER1/CDK4/NLRP3/ELK1/SIGIRR/CD6/GSTP1/TWF2/ID3/NME1/DDIT4/PHB2/RUVBL2/GRAMD1B/FES/TNFAIP3/ADAM9/CRY1/ERRFI1/ZFP36/ZC3H12A/CD274/NFKBIA/YES1/TP63/VIM/RORA/LCN2/TESC/ABCA1/ICAM1/PIM1/TRIB1/MYB/KLF4/LDLR/CCL3/CLU/CXCL8/ANXA1/RBFOX2/CXCL2/ITGA2/IL1B/LTF	down	68
GO:0035710	CD4-positive, alpha-beta T cell activation	64	-0.527355	-1.81189	0.00886683	0.0620474	0.0445648	2118	tags=36%, list=20%, signal=29%	IRF4/HLA-DRB1/LGALS9/HLA-DRA/RELB/ARG2/VSIR/IL6R/BATF/STOML2/SEMA4A/CD80/NLRP3/SOCS1/TCIRG1/ZC3H12A/CD274/CTSL/RORA/PRKCQ/LEF1/MYB/ANXA1	down	23
GO:0035295	tube development	439	-0.414539	-1.81251	1.06603e-07	6.12264e-06	4.39751e-06	1107	tags=21%, list=10%, signal=19%	RGCC/E2F8/BAX/AKR1B1/IL10/BSG/REC8/PKM/KLF2/EPN1/UBB/SEMA4A/ATP5F1B/NR4A1/CITED2/SPI1/EFNB2/DVL2/ELK1/GADD45A/SPATA2/GRN/HGS/WWTR1/ACTG1/ADAM8/ROBO1/DAB1/ANXA2/ATP5IF1/PPP1CA/FKBP8/PHB2/HOPX/TYMS/TYMP/TGM2/DLL1/TNFAIP3/JUNB/ERRFI1/BAK1/SHC1/FLT1/ZC3H12A/NRP2/E2F7/CALCRL/ADA/ASB2/TP63/ID2/JUN/HSPB1/RORA/SERPINE2/PFN1/GLUL/HPGD/LCN2/JUP/HMOX1/DNAAF1/PTPRM/CCN2/MET/PHGDH/RHOB/NINJ1/APOE/KLF5/PLXNB2/…	down	90
GO:0071706	tumor necrosis factor superfamily cytokine production	100	-0.485429	-1.8129	0.00228418	0.0254232	0.0182599	1524	tags=28%, list=14%, signal=24%	SELENOK/ARG2/GPR18/ACP5/VSIR/UBE2J1/TSPO/IL10/PYCARD/OAS3/TICAM1/MIF/ADAM8/GSTP1/DDT/TNFAIP3/ERRFI1/ZFP36/POMC/ZC3H12A/CD2/CD274/HSPB1/TYROBP/CCL3/CLU/THBS1/LTF	down	28
GO:1903555	regulation of tumor necrosis factor superfamily cytokine production	100	-0.485429	-1.8129	0.00228418	0.0254232	0.0182599	1524	tags=28%, list=14%, signal=24%	SELENOK/ARG2/GPR18/ACP5/VSIR/UBE2J1/TSPO/IL10/PYCARD/OAS3/TICAM1/MIF/ADAM8/GSTP1/DDT/TNFAIP3/ERRFI1/ZFP36/POMC/ZC3H12A/CD2/CD274/HSPB1/TYROBP/CCL3/CLU/THBS1/LTF	down	28
GO:0022600	digestive system process	30	-0.603687	-1.81297	0.0098371	0.065876	0.0473146	544	tags=37%, list=5%, signal=35%	F11R/NR1H2/SCARB1/SGK1/SLC2A5/TYMP/LIMA1/TJP2/MUC4/LDLR/TFF3	down	11
GO:0006636	unsaturated fatty acid biosynthetic process	22	-0.631305	-1.81342	0.0134494	0.077685	0.0557963	1398	tags=36%, list=13%, signal=32%	SCD/DEGS1/CD74/MIF/ELOVL1/PTGDS/ANXA1/IL1B	down	8
GO:0032623	interleukin-2 production	41	-0.573592	-1.81445	0.0100701	0.066493	0.0477578	1523	tags=32%, list=14%, signal=27%	HDAC7/RPS3/KAT5/STOML2/CD80/TNFAIP3/ZFP36/PRKCQ/CD3E/CD28/CD4/ANXA1/IL1B	down	13
GO:0032663	regulation of interleukin-2 production	41	-0.573592	-1.81445	0.0100701	0.066493	0.0477578	1523	tags=32%, list=14%, signal=27%	HDAC7/RPS3/KAT5/STOML2/CD80/TNFAIP3/ZFP36/PRKCQ/CD3E/CD28/CD4/ANXA1/IL1B	down	13
GO:0034605	cellular response to heat	50	-0.545084	-1.81488	0.0025333	0.0272466	0.0195695	803	tags=20%, list=8%, signal=19%	HSP90AA1/TFEC/ST8SIA1/HMOX1/HSPA1B/BAG3/HSPA1A/HSPA6/DNAJB1/THBS1	down	10
GO:0010633	negative regulation of epithelial cell migration	36	-0.583157	-1.81577	0.0117057	0.0720656	0.0517603	528	tags=39%, list=5%, signal=37%	SVBP/CSNK2B/DUSP10/RGCC/GADD45A/ADIPOR1/JUP/PTPRM/APOE/DNAJA4/KLF4/DCN/THBS1/TACSTD2	down	14
GO:0019221	cytokine-mediated signaling pathway	243	-0.437064	-1.81678	1.18022e-05	0.000327832	0.000235462	1678	tags=25%, list=16%, signal=22%	CSNK2B/P4HB/EPOR/IFITM2/IFITM3/JAGN1/NR1H2/ACSL1/CIB1/IL6ST/IL6R/HCK/PXDN/DOK1/PADI2/CD74/CSF2RB/RELA/MUL1/IL7R/CCL22/PYCARD/AGPAT1/BAD/TRAF1/OAS3/SPI1/SPATA2/TMSB4X/SIGIRR/ROBO1/GSTP1/CCL4/ISG15/CXCR5/TNFRSF17/ADIPOR1/EIF5A/TNFAIP3/SOCS1/NFKBIA/IL2RB/IL12RB2/EGR1/IFI27/TNFSF11/CCL21/PLCB1/FCER1G/HSPA1B/KRT18/HSPA1A/CD4/IL1R1/CCL3/CXCL8/KRT8/CXCL2/IL1B/CCL20/EREG	down	61
GO:0001704	formation of primary germ layer	41	-0.574703	-1.81796	0.00983452	0.065876	0.0473146	594	tags=22%, list=6%, signal=21%	TXNRD1/DUSP1/DUSP2/EYA2/LEF1/ETS2/KLF4/MMP9/ITGA2	down	9
GO:0003014	renal system process	38	-0.586978	-1.82087	0.00825063	0.0592692	0.0425694	1056	tags=32%, list=10%, signal=29%	AKR1B1/LGMN/IGHA2/JCHAIN/SGK1/KCNMA1/ADORA2A/SULF2/MYO5B/AQP3/IGHA1/CLDN4	down	12
GO:0071345	cellular response to cytokine stimulus	449	-0.416675	-1.82173	5.14148e-08	3.26056e-06	2.34186e-06	1586	tags=23%, list=15%, signal=20%	IFITM2/IFITM3/SHMT1/JAGN1/MT1X/NR1H2/ACSL1/RPS3/CIB1/IL6ST/FLNB/IL6R/HCK/KAT2A/PXDN/DOK1/PADI2/CD74/RPLP0/NDUFA13/CSF2RB/RELA/MUL1/IL7R/CCL22/KLF2/PYCARD/AGPAT1/BAD/TRAF1/OAS3/PMM1/PIGA/PHB/SPI1/CDK4/SPATA2/TMSB4X/VPS26B/SIGIRR/ACTG1/ROBO1/ZYX/GSTP1/MCM2/CCL4/SELPLG/ISG15/CXCR5/TNFRSF17/TCL1A/CORO1A/AIF1/SLC25A5/ADIPOR1/EIF5A/TNFAIP3/DUSP1/SOCS1/TCIRG1/ADAM23/TUBA1B/TCF7/GAPDH/MYBL2/ZFP36/LSP1/ZC…	down	102
GO:0007088	regulation of mitotic nuclear division	76	-0.514688	-1.82315	0.00266877	0.0285043	0.0204729	1868	tags=34%, list=17%, signal=28%	CCNB1/CDCA2/AURKA/MKI67/ANAPC15/FBXW5/TTK/DLGAP5/NUSAP1/CHEK1/RGCC/MAD2L2/AURKAIP1/ANAPC11/PIN1/CDT1/MAD2L1BP/DUSP1/MAD2L1/ZWINT/CD28/AURKB/PLK1/PKMYT1/IL1B/EREG	down	26
GO:0052126	movement in host environment	110	-0.483812	-1.82447	0.000650355	0.00999839	0.00718122	2125	tags=36%, list=20%, signal=29%	TRIM59/HLA-DRB1/LGALS9/VPS18/GSN/ITGAV/ITGB3/P4HB/F11R/DYNLT1/IFITM2/IFITM3/CHMP2A/SLC1A5/SLC3A2/CD74/PPIA/SLC52A2/SCARB1/BSG/CTSB/VAMP8/CD80/PHB/EFNB2/ITGB7/SELPLG/LY6E/CDK1/SIVA1/CTSL/LGALS1/CDHR3/ICAM1/HSPA1B/HSPA1A/CD4/LDLR/CXCL8/ITGA2	down	40
GO:1903034	regulation of response to wounding	58	-0.536065	-1.82878	0.0108179	0.0684608	0.0491711	759	tags=36%, list=7%, signal=34%	USF1/PRKCD/INPP5F/EPHA4/PLPP3/PRKG1/IL10/GRN/ACTG1/ANXA2/PHLDB2/TNFAIP3/PTPRS/SERPINE2/APOE/KLF4/CD9/CD109/ANXA1/THBS1/CLDN4	down	21
GO:0071216	cellular response to biotic stimulus	140	-0.470131	-1.82879	0.000623722	0.00963762	0.0069221	1304	tags=26%, list=12%, signal=23%	HCK/PRKCA/TSPO/RELA/SCARB1/IL10/PYCARD/HMGB2/DDIT3/PABPN1/CD68/TICAM1/CD80/SPI1/CDK4/NLRP3/TXNIP/SIGIRR/CD6/GSTP1/TNFAIP3/ADAM9/ZFP36/ZC3H12A/CD274/NFKBIA/VIM/LCN2/ABCA1/ICAM1/TRIB1/CCL3/CXCL8/CXCL2/IL1B/LTF	down	36
GO:0010595	positive regulation of endothelial cell migration	61	-0.531586	-1.82893	0.00621238	0.0518096	0.0372116	1523	tags=36%, list=14%, signal=31%	HDAC7/CIB1/GPI/AAMP/PRKCA/PLPP3/SCARB1/LGMN/ATP5F1B/TMSB4X/GRN/ZC3H12A/NRP2/HSPB1/LCN2/HMOX1/MET/RHOB/FGFR1/ANXA1/SPARC/THBS1	down	22
GO:0045429	positive regulation of nitric oxide biosynthetic process	20	-0.656468	-1.83019	0.0193839	0.0943779	0.0677857	996	tags=40%, list=9%, signal=36%	KLF2/TICAM1/HSP90AA1/AIF1/ICAM1/KLF4/CLU/IL1B	down	8
GO:0050850	positive regulation of calcium-mediated signaling	21	-0.649631	-1.83051	0.0172127	0.0902862	0.064847	683	tags=48%, list=6%, signal=45%	PTBP1/CIB1/CCL4/ZAP70/TRAT1/ADA/CD3E/NRG1/CD4/CCL3	down	10
GO:0001818	negative regulation of cytokine production	141	-0.470489	-1.8321	0.00054461	0.00863433	0.0062015	1523	tags=30%, list=14%, signal=26%	HDAC7/ARG2/ASB1/GPR18/ACP5/VSIR/TIGIT/KAT5/OTUD7B/CHID1/HLA-F/TSPO/EZH2/MUL1/RGCC/TUSC2/IL10/KLF2/PYCARD/DDIT3/OAS3/NLRP3/NUTF2/TMSB4X/SIGIRR/GSTP1/DLL1/TNFAIP3/ERRFI1/ZFP36/PTPRS/POMC/ZC3H12A/CD274/SCGB1A1/HMOX1/TYROBP/LEF1/KLF4/ANXA1/THBS1/LTF	down	42
GO:0051302	regulation of cell division	96	-0.493274	-1.83369	0.00117295	0.015129	0.0108662	2171	tags=39%, list=20%, signal=31%	PLK2/YBX1/TEX14/RHOA/ECT2/CDC14A/AURKA/POLDIP2/ORC6/MACC1/KIF14/CIB1/MYC/CDC6/PKP4/KIF23/E2F8/CIT/PRC1/MLLT3/TXNIP/PIN1/CXCR5/RACK1/PLK3/DLL1/CDK2AP2/CDC25B/E2F7/TP63/AURKB/GAREM1/OOEP/PLK1/SVIL/IL1B/EREG	down	37
GO:1904407	positive regulation of nitric oxide metabolic process	21	-0.651504	-1.83578	0.0172127	0.0902862	0.064847	996	tags=38%, list=9%, signal=35%	KLF2/TICAM1/HSP90AA1/AIF1/ICAM1/KLF4/CLU/IL1B	down	8
GO:0043277	apoptotic cell clearance	24	-0.631177	-1.83592	0.0183167	0.0916683	0.0658396	1047	tags=33%, list=10%, signal=30%	SCARB1/RHOBTB1/RHOG/TGM2/TYROBP/C3/ANXA1/THBS1	down	8
GO:0007565	female pregnancy	82	-0.511769	-1.83647	0.00405321	0.038921	0.0279546	2129	tags=37%, list=20%, signal=30%	PAM/ESR1/SLC2A1/LGALS9/NAMPT/MAGED2/PRDM1/EPOR/ARHGDIB/PNOC/SOD1/RPL29/FOSB/AKR1B1/BSG/EPN1/CTSB/CITED2/UCP2/PRDX3/FOS/JUNB/TIMP1/HPGD/SCGB1A1/IGFBP7/MMP9/ITGA2/IL1B/CLDN4	down	30
GO:0002292	T cell differentiation involved in immune response	47	-0.56031	-1.83713	0.00517913	0.0455284	0.0327002	2118	tags=34%, list=20%, signal=27%	IRF4/HLA-DRB1/LGALS9/HLA-DRA/RELB/IL6R/BATF/SEMA4A/CD80/NLRP3/ZC3H12A/RORA/FCER1G/LEF1/MYB/ANXA1	down	16
GO:0032633	interleukin-4 production	24	-0.632071	-1.83852	0.0183167	0.0916683	0.0658396	2247	tags=54%, list=21%, signal=43%	HLA-E/IRF4/HLA-DRB1/LGALS9/SLC7A5/DDIT3/NLRP3/PRKCQ/SCGB1A1/CD3E/CD28/FCER1G/LEF1	down	13
GO:0032673	regulation of interleukin-4 production	24	-0.632071	-1.83852	0.0183167	0.0916683	0.0658396	2247	tags=54%, list=21%, signal=43%	HLA-E/IRF4/HLA-DRB1/LGALS9/SLC7A5/DDIT3/NLRP3/PRKCQ/SCGB1A1/CD3E/CD28/FCER1G/LEF1	down	13
GO:0001890	placenta development	70	-0.527847	-1.83875	0.00272428	0.0288945	0.0207531	1170	tags=24%, list=11%, signal=22%	SPINT2/E2F8/IL10/BSG/CTSB/CITED2/PRDX3/JUNB/E2F7/SOCS3/ADA/LEF1/EPAS1/ITGB8/DCN/KRT8/KRT19	down	17
GO:1903706	regulation of hemopoiesis	223	-0.447723	-1.83923	4.63539e-05	0.00108539	0.000779572	1448	tags=26%, list=14%, signal=23%	VSIR/SOD1/CIB1/MYC/DUSP10/PRKCA/KAT2A/CA2/CD74/IL7R/IL10/CD27/HMGB2/BAD/CTLA4/CD80/SPI1/TFE3/PRELID1/NLRP3/FOS/ADAM8/NME1/ZAP70/ISG15/IL4I1/PRMT1/FES/HLA-B/DLL1/SOCS1/ATP6AP1/TCF7/TNFSF9/ZFP36/ZC3H12A/CD2/NFKBIA/ADA/ID2/JUN/TESC/CD28/CAMK4/TNFSF11/TRIB1/TYROBP/HSPA1B/LEF1/MYB/HSPA1A/CD4/CCL3/ANXA1/C1QC/RBFOX2/LTF	down	57
GO:1902105	regulation of leukocyte differentiation	174	-0.461277	-1.84074	0.000138811	0.00267431	0.00192079	1560	tags=30%, list=15%, signal=26%	ZFP36L1/PRDM1/HAX1/NME2/FANCA/SOX4/VSIR/SOD1/MYC/DUSP10/PRKCA/KAT2A/CA2/CD74/IL7R/IL10/CD27/BAD/CTLA4/CD80/TFE3/PRELID1/NLRP3/FOS/ADAM8/NME1/ZAP70/IL4I1/FES/HLA-B/SOCS1/ATP6AP1/TCF7/TNFSF9/ZC3H12A/CD2/ADA/ID2/JUN/TESC/CD28/CAMK4/TNFSF11/TRIB1/TYROBP/LEF1/MYB/CD4/CCL3/ANXA1/C1QC/LTF	down	52
GO:0008284	positive regulation of cell population proliferation	444	-0.421218	-1.84125	4.38137e-08	3.00842e-06	2.16076e-06	1475	tags=24%, list=14%, signal=22%	RUNX2/KIF14/RPS3/CIB1/MYC/IL6ST/ETV5/MYDGF/FLT3LG/IL6R/HCK/PRKCA/MARCKSL1/CDC6/ELL3/TSPO/EZH2/DHPS/CD74/AKT2/DERL2/RELA/CCNA2/IL7R/PRKCH/AKR1B1/IL10/PYCARD/PRC1/HMGB2/LGMN/BAD/BRK1/TICAM1/MIF/NR4A1/CD80/PHB/EFNB2/CDK4/HLA-A/BIRC5/RPS4X/PRDX3/GRN/RHOG/WWTR1/CD6/ANXA2/NME1/ZAP70/CDK1/TCL1A/CORO1A/AIF1/SLC25A5/SHMT2/PRMT1/TGM2/DLL1/TNFAIP3/IGF1R/TCIRG1/CDC25B/HILPDA/ST8SIA1/TIMP1/SHC1/TNFSF9/ERN1/FL…	down	108
GO:0016525	negative regulation of angiogenesis	35	-0.596916	-1.84226	0.00127208	0.015935	0.0114452	1107	tags=31%, list=10%, signal=28%	RGCC/KLF2/EPN1/SEMA4A/GADD45A/HGS/PTPRM/KLF4/DCN/SPARC/THBS1	down	11
GO:1901343	negative regulation of vasculature development	35	-0.596916	-1.84226	0.00127208	0.015935	0.0114452	1107	tags=31%, list=10%, signal=28%	RGCC/KLF2/EPN1/SEMA4A/GADD45A/HGS/PTPRM/KLF4/DCN/SPARC/THBS1	down	11
GO:2000181	negative regulation of blood vessel morphogenesis	35	-0.596916	-1.84226	0.00127208	0.015935	0.0114452	1107	tags=31%, list=10%, signal=28%	RGCC/KLF2/EPN1/SEMA4A/GADD45A/HGS/PTPRM/KLF4/DCN/SPARC/THBS1	down	11
GO:2001057	reactive nitrogen species metabolic process	44	-0.571409	-1.8427	0.00408564	0.0389864	0.0280015	1489	tags=36%, list=14%, signal=31%	ARG2/ACP5/TSPO/IL10/KLF2/TICAM1/CYB5R3/HSP90AA1/AIF1/ZC3H12A/RORA/ICAM1/GCHFR/KLF4/CLU/IL1B	down	16
GO:0048871	multicellular organismal homeostasis	239	-0.444279	-1.84281	1.30227e-05	0.000355237	0.000255144	1488	tags=24%, list=14%, signal=21%	NR1H2/ACSL1/ACP5/TP53INP2/SOD1/SCD/PRKCA/CA2/PRDX1/ACTB/BAX/PRKAB1/AKR1B1/STMN1/DDIT3/UBB/TFE3/UCP2/WWTR1/ACTG1/ADAM8/ELOVL1/CLN8/IGHA2/CORO1A/JCHAIN/ACADVL/ADIPOR1/DLL1/DEF8/TNFAIP3/IGF1R/TCIRG1/ATP6AP1/TP63/HSPB1/PIGR/IGHG3/LCN2/CCN2/MET/EGR1/TNFSF11/TJP2/MUC4/EPAS1/TJP1/TFF3/PLCL1/MYO5B/IGKC/LYZ/AQP3/IGHA1/IL1B/CLDN4/LTF	down	57
GO:0040013	negative regulation of locomotion	159	-0.467198	-1.84299	0.000283691	0.00496297	0.00356459	1575	tags=30%, list=15%, signal=26%	ARHGDIB/EPHA4/GPR18/RAP2B/DUSP10/TPM1/MIIP/SLC9A3R1/PRKG1/PADI2/CD74/SPINT2/RGCC/CORO1B/SEMA4A/MIF/CITED2/GADD45A/PIN1/ROBO1/IDH2/GSTP1/DDT/AIF1/PHLDB2/ADIPOR1/DUSP1/ADORA2A/ARHGDIA/TIMP1/ADA/JUP/HMOX1/PTPRM/MCTP1/RHOB/APOE/CCL21/PLCB1/NRG1/CDH1/TRIB1/DNAJA4/KLF4/DCN/IGFBP3/THBS1/TACSTD2	down	48
GO:0030162	regulation of proteolysis	430	-0.423381	-1.84612	5.0534e-08	3.26056e-06	2.34186e-06	2024	tags=29%, list=19%, signal=24%	TMEM259/GBA/NCSTN/LGALS9/HTRA2/CTSH/GSN/ACER2/BIN1/TIMM17A/SGTA/FIS1/CASP1/NLRP2/LTBP4/DDRGK1/PEBP1/AURKA/CCDC22/CTSC/PIH1D1/SUMO1/RNF40/SVBP/ARL6IP1/BID/BCAP31/BAG6/LAMTOR5/EPHA4/NR1H2/LCK/PRDX5/RPS3/VSIR/TRIAP1/SERPINB8/PRR7/RPL5/PSMB8/PMAIP1/MYC/GPI/ARAF/DNAAF4/SPINT2/NDUFA13/MUL1/MTCH1/BAX/RPS27L/PBK/IL10/CD27/ADRM1/PYCARD/LGMN/HSPBP1/GABARAP/BAD/UBB/PSENEN/USP5/ZFAND2A/NR4A1/NLE1/AURKAIP1/NE…	down	124
GO:0010712	regulation of collagen metabolic process	20	-0.662342	-1.84656	0.0186034	0.0922292	0.0662425	417	tags=40%, list=4%, signal=39%	VSIR/RGCC/ERRFI1/CST3/VIM/CCN2/MYB/ITGA2	down	8
GO:0061045	negative regulation of wound healing	23	-0.64482	-1.84887	0.0181145	0.0916683	0.0658396	692	tags=43%, list=6%, signal=41%	USF1/PRKCD/PRKG1/ANXA2/PHLDB2/SERPINE2/APOE/CD9/CD109/THBS1	down	10
GO:0043069	negative regulation of programmed cell death	498	-0.418952	-1.85056	7.38608e-09	6.8131e-07	4.89343e-07	2138	tags=30%, list=20%, signal=25%	RGL2/HERPUD1/VDAC2/ILK/ACAA2/TMEM14A/RHOA/GBA/PEA15/MAZ/HTRA2/RBCK1/CTSH/FLNA/ITGAV/BNIP3L/DDRGK1/AURKA/DAD1/PIH1D1/CDKN1A/HAX1/NME2/PRKCI/RPL10/ATOX1/SYVN1/ARL6IP1/PRKCD/PIM2/BID/RTKN2/BAG6/SOD2/TMBIM1/ZNF385A/BNIP1/AHI1/LAMTOR5/ARG2/KIF14/PRDX5/SOD1/TRIAP1/CIB1/MYC/GPI/ARAF/LIMS2/IL6ST/MYDGF/SNX6/LMNA/HCK/PPIF/PRKCA/UBE2B/ELL3/MIEN1/CD74/AKT2/NDUFA13/PPIA/RELA/IL7R/BAX/PRKCH/AKR1B1/IL10/CD27/GR…	down	148
GO:0033993	response to lipid	457	-0.422842	-1.85437	4.17021e-08	2.95212e-06	2.12033e-06	1469	tags=23%, list=14%, signal=21%	ACSL1/ACP5/ARPC1B/AHR/SCD/GPI/DUSP10/FOSB/KAT5/HCK/DNAAF4/PRKCA/WBP2/CA2/TSPO/EZH2/PADI2/NDUFA13/PSPH/CSF2RB/RELA/CCNA2/PCNA/SCARB1/IL10/FBXO32/PYCARD/HMGB2/EGLN2/BAD/PABPN1/CD68/TICAM1/NR4A1/CD80/PHB/SPI1/PER1/CDK4/NLRP3/PMVK/UCP2/ELK1/TXNIP/S100A8/PRDX3/SIGIRR/CD6/FOS/GSTP1/TWF2/ID3/NME1/DDIT4/PHB2/RUVBL2/AIF1/TYMS/GRAMD1B/FES/TNFAIP3/DUSP1/RGS9/ADAM9/CRY1/ERRFI1/ZFP36/ZC3H12A/CD274/NFKBIA/YES1…	down	105
GO:0006809	nitric oxide biosynthetic process	39	-0.594141	-1.85515	0.0152002	0.0835186	0.0599862	1489	tags=41%, list=14%, signal=35%	ARG2/ACP5/TSPO/IL10/KLF2/TICAM1/CYB5R3/HSP90AA1/AIF1/ZC3H12A/RORA/ICAM1/GCHFR/KLF4/CLU/IL1B	down	16
GO:0045670	regulation of osteoclast differentiation	33	-0.607889	-1.85646	0.013069	0.0769125	0.0552415	839	tags=24%, list=8%, signal=22%	TFE3/FOS/ATP6AP1/CAMK4/TNFSF11/TYROBP/CCL3/LTF	down	8
GO:0042116	macrophage activation	52	-0.55774	-1.86033	0.00124634	0.0158739	0.0114013	1188	tags=27%, list=11%, signal=24%	CD74/IL10/TICAM1/MIF/GRN/AIF1/ZC3H12A/CST7/RORA/TYROBP/LDLR/CCL3/CLU/THBS1	down	14
GO:0046209	nitric oxide metabolic process	43	-0.58114	-1.86066	0.00420989	0.0397442	0.0285458	1489	tags=37%, list=14%, signal=32%	ARG2/ACP5/TSPO/IL10/KLF2/TICAM1/CYB5R3/HSP90AA1/AIF1/ZC3H12A/RORA/ICAM1/GCHFR/KLF4/CLU/IL1B	down	16
GO:0002274	myeloid leukocyte activation	122	-0.486812	-1.86082	0.000623136	0.00963762	0.0069221	1188	tags=26%, list=11%, signal=24%	CD74/BATF/IL10/PYCARD/VAMP8/TICAM1/MIF/SPI1/STXBP2/DNASE1L3/GRN/AIF1/FES/LAT/ADAM9/VAMP2/ZC3H12A/PTGDS/CST7/CD2/LCP2/RORA/HMOX1/CAMK4/FCER1G/TYROBP/ITGB8/LDLR/CCL3/CLU/CXCL8/THBS1	down	32
GO:0002521	leukocyte differentiation	348	-0.433047	-1.86458	6.19932e-07	2.65785e-05	1.90897e-05	1560	tags=26%, list=15%, signal=23%	FANCA/JAGN1/SOX4/CD19/LCK/RUNX2/GPR18/VSIR/SOD1/PRR7/MYC/DUSP10/IL6R/PRKCA/KAT2A/CA2/AICDA/EZH2/CD74/BATF/IL7R/BAX/MFNG/TUSC2/CD3G/KDELR1/IL10/CD27/BAD/CTLA4/SEMA4A/NCAPH2/CD80/CITED2/SPI1/TFE3/PRELID1/NLRP3/ITM2A/FOS/ADAM8/ANXA2/NME1/ZAP70/IL4I1/SH3PXD2A/KLF6/SLC25A5/FES/HLA-B/DLL1/JUNB/SOCS1/TCIRG1/ATP6AP1/ITK/BAK1/TCF7/TNFSF9/CD79B/ZC3H12A/CD2/CTSL/LGALS1/ADA/ID2/JUN/RORA/CD3E/TESC/BCL11B/CD8A…	down	91
GO:0043066	negative regulation of apoptotic process	484	-0.423716	-1.86757	5.1673e-09	5.32123e-07	3.82191e-07	1784	tags=27%, list=17%, signal=23%	DAD1/PIH1D1/CDKN1A/HAX1/NME2/PRKCI/RPL10/ATOX1/SYVN1/ARL6IP1/PRKCD/PIM2/BID/RTKN2/BAG6/SOD2/TMBIM1/ZNF385A/BNIP1/AHI1/LAMTOR5/ARG2/KIF14/PRDX5/SOD1/TRIAP1/CIB1/MYC/GPI/ARAF/LIMS2/IL6ST/MYDGF/SNX6/LMNA/HCK/PPIF/PRKCA/UBE2B/ELL3/MIEN1/CD74/AKT2/NDUFA13/PPIA/RELA/IL7R/BAX/PRKCH/AKR1B1/IL10/CD27/GRINA/HMGB2/LGMN/TSC22D3/NDUFS3/MIF/NR4A1/NLE1/CITED2/PRELID1/UCP2/THOC6/BIRC5/PRDX3/GRN/ADAM8/PIN1/GSTP1/…	down	129
GO:0043154	negative regulation of cysteine-type endopeptidase activity involved in apoptotic process	52	-0.560865	-1.87075	0.00116185	0.0150548	0.0108129	1780	tags=35%, list=17%, signal=29%	PIH1D1/ARL6IP1/LAMTOR5/PRDX5/TRIAP1/GPI/CD27/NR4A1/NLE1/BIRC5/PRDX3/BCL2L12/ADORA2A/IFI6/KLF4/THBS1/PLAUR/MMP9	down	18
GO:0033559	unsaturated fatty acid metabolic process	41	-0.591933	-1.87246	0.00795008	0.0580415	0.0416876	1398	tags=34%, list=13%, signal=30%	SCD/DEGS1/CD74/AKR1B1/ACAA1/MIF/ELOVL1/GSTP1/PTGDS/PLA2G4C/HPGD/FAAH2/ANXA1/IL1B	down	14
GO:0010001	glial cell differentiation	98	-0.503951	-1.87303	0.00096137	0.013182	0.00946783	2121	tags=38%, list=20%, signal=31%	ILK/RHOA/GBA/NCSTN/NSUN5/BIN1/PRPF19/SOX4/EPHA4/SOD1/IL6ST/DUSP10/EIF2B2/AKT2/RELA/WDR1/EGR2/S100A8/GRN/DAB1/GSTP1/CDK1/GPR157/DLL1/ADORA2A/ID2/VIM/TENM4/SERPINE2/PHGDH/CDKN2C/NRG1/LEF1/CD9/PARD3/LDLR/CLU	down	37
GO:0048144	fibroblast proliferation	49	-0.566092	-1.87724	0.0076181	0.0566147	0.0406628	1868	tags=39%, list=17%, signal=32%	CCNB1/MED25/B4GALT7/CDKN1A/PARP10/MYC/IFI30/CDC6/CD74/CCNA2/BAX/MIF/CDK4/GSTP1/ANXA2/EMD/S100A6/MYB/EREG	down	19
GO:0048145	regulation of fibroblast proliferation	49	-0.566092	-1.87724	0.0076181	0.0566147	0.0406628	1868	tags=39%, list=17%, signal=32%	CCNB1/MED25/B4GALT7/CDKN1A/PARP10/MYC/IFI30/CDC6/CD74/CCNA2/BAX/MIF/CDK4/GSTP1/ANXA2/EMD/S100A6/MYB/EREG	down	19
GO:0050727	regulation of inflammatory response	179	-0.470453	-1.87731	5.43815e-05	0.00123917	0.000890018	1148	tags=31%, list=11%, signal=28%	CTSC/SHARPIN/AOAH/PRKCD/BAP1/FANCA/ACP5/SOD1/IL6ST/DUSP10/HCK/ALOX5AP/RELA/PBK/IL10/GPSM3/PYCARD/VAMP8/NLRP3/DNASE1L3/SPATA2/TMSB4X/S100A8/GRN/ADAM8/ZYX/GSTP1/SAA1/DDT/PSMB4/TGM2/TNFAIP3/ADORA2A/ZFP36/CST7/CALCRL/NFKBIA/SOCS3/YES1/ADA/RORA/SCGB1A1/CD28/NINJ1/APOE/TNFSF11/C3/KLF4/LDLR/IL1R1/CCL3/ANXA1/MMP9/ITGA2/IL1B	down	55
GO:0001819	positive regulation of cytokine production	272	-0.447709	-1.8775	1.74393e-06	6.71967e-05	4.82632e-05	1531	tags=25%, list=14%, signal=22%	LAMTOR5/SELENOK/RPS3/SOD1/IL6ST/TIGIT/IL6R/HLA-F/KAT2A/SLC7A5/CD74/BATF/RELA/PQBP1/RGCC/GSDMD/STOML2/TUSC2/IL10/GPSM3/PYCARD/AGPAT1/HMGB2/DDIT3/OAS3/TICAM1/MIF/CD80/PHB/NLRP3/HSP90AA1/HLA-A/CD6/ADAM8/LTB/ISG15/SAA1/DDT/AIF1/FLOT1/HILPDA/ITK/GAPDH/CD2/CD274/HSPB1/RORA/IL12RB2/PRKCQ/CD3E/HMOX1/EGR1/CD28/PLCB1/SULF2/FCER1G/TYROBP/C3/HSPA1B/MYB/HSPA1A/CD4/IL1R1/CCL3/CLU/ANXA1/THBS1/IL1B/EREG	down	69
GO:0051346	negative regulation of hydrolase activity	171	-0.471967	-1.87819	8.29233e-05	0.00176516	0.00126781	1827	tags=29%, list=17%, signal=24%	PEBP1/NEIL1/PIH1D1/CRY2/ARL6IP1/F11R/LAMTOR5/PRDX5/TRIAP1/SERPINB8/GPI/PPIF/SPINT2/SLC27A4/VCPKMT/CD27/NR4A1/NLE1/FKBP1A/CSTB/BIRC5/PRDX3/ANXA2/ATP5IF1/AIP/CNN3/BCL2L12/ADORA2A/PTTG1/TIMP1/CST3/GAPDH/SERPINA9/CST7/IFI6/SERPINE2/LGALS3/GCHFR/C3/KLF4/WFDC2/CD109/ANXA1/CSTA/THBS1/PLAUR/MMP9/SLPI/LTF	down	49
GO:0050878	regulation of body fluid levels	158	-0.477828	-1.88	9.26408e-05	0.00189261	0.00135934	1535	tags=28%, list=14%, signal=25%	BLOC1S4/NR1H2/MYL12A/LCK/RAP2B/GPI/IL6ST/FIBP/CLIC1/VKORC1/PRKCA/PRKG1/DGKH/MTX1/PPIA/ACTB/AKR1B1/STMN1/VAMP8/ACTG1/ELOVL1/CSRP1/ANXA2/NME1/SAA1/ADORA2A/ADA/TP63/CD59/HSPB1/SERPINE2/PRKCQ/MET/APOE/MYL9/GNAQ/FCER1G/CD9/MYO5B/THBS1/PLAUR/AQP3/ITGA2/AGR2/CLDN4	down	45
GO:0030099	myeloid cell differentiation	237	-0.453806	-1.88148	3.92093e-06	0.000140368	0.000100818	1031	tags=19%, list=10%, signal=18%	TMEM14C/KLF2/HMGB2/CITED2/SPI1/CDK5RAP3/TFE3/WDR1/PRDX3/FOS/G6PD/ANXA2/ATP5IF1/NME1/ISG15/SH3PXD2A/SLC25A5/PRMT1/FES/DLL1/JUNB/TCIRG1/ATP6AP1/ZFP36/NFKBIA/ID2/JUN/TESC/CAMK4/TNFSF11/ACTN1/TRIB1/TYROBP/HSPA1B/LEF1/HSPA1A/CD4/EPAS1/ITGB8/CCL3/CD109/C1QC/RBFOX2/MMP9/LTF	down	45
GO:0090199	regulation of release of cytochrome c from mitochondria	37	-0.605887	-1.88209	0.0100573	0.066493	0.0477578	1644	tags=41%, list=15%, signal=34%	BID/TRIAP1/PMAIP1/LMNA/PPIF/BAX/MOAP1/PYCARD/BAD/PRELID1/BAK1/BIK/CLU/PLAUR/MMP9	down	15
GO:0046386	deoxyribose phosphate catabolic process	23	-0.656885	-1.88346	0.0157688	0.0860219	0.0617842	2521	tags=61%, list=24%, signal=47%	PNP/NUDT16/OGG1/NT5C/SAMHD1/DUT/NEIL1/DNPH1/DCTPP1/TYMP/UPP1/NTHL1/ADA/GDA	down	14
GO:0001816	cytokine production	414	-0.43294	-1.88636	2.24117e-08	1.67817e-06	1.20532e-06	1531	tags=25%, list=14%, signal=23%	LAMTOR5/SELENOK/HDAC7/ARG2/ASB1/GPR18/ACP5/RPS3/VSIR/SOD1/IL6ST/TIGIT/KAT5/OTUD7B/CHID1/IL6R/UBE2J1/HLA-F/KAT2A/TSPO/SLC7A5/EZH2/CD74/BATF/RELA/PQBP1/MUL1/RGCC/GSDMD/STOML2/TUSC2/IL10/GPSM3/KLF2/PYCARD/AGPAT1/HMGB2/DDIT3/OAS3/TICAM1/MIF/CD80/PHB/PER1/NLRP3/LTBP1/HSP90AA1/HLA-A/NUTF2/TMSB4X/SIGIRR/CD6/ADAM8/LTB/GSTP1/ISG15/SAA1/DDT/AIF1/PLD4/FLOT1/HLA-B/DLL1/TNFAIP3/SOCS1/HILPDA/ERRFI1/ITK/GAPDH/Z…	down	105
GO:0006692	prostanoid metabolic process	22	-0.657445	-1.8885	0.0102605	0.0667368	0.0479329	1188	tags=36%, list=11%, signal=32%	CD74/AKR1B1/MIF/GSTP1/PTGDS/HPGD/ANXA1/IL1B	down	8
GO:0006693	prostaglandin metabolic process	22	-0.657445	-1.8885	0.0102605	0.0667368	0.0479329	1188	tags=36%, list=11%, signal=32%	CD74/AKR1B1/MIF/GSTP1/PTGDS/HPGD/ANXA1/IL1B	down	8
GO:0002764	immune response-regulating signaling pathway	333	-0.441876	-1.88917	1.46652e-07	8.11655e-06	5.82961e-06	930	tags=20%, list=9%, signal=19%	IGLC7/CTLA4/BPIFB1/OAS3/TICAM1/PHB/HLA-DQB1/HLA-A/IGHV3-7/ZAP70/PHB2/IGHA2/TKFC/TRAT1/FLOT1/IGHG1/TNFAIP3/IGHV1-69D/LIME1/IGHV1-69/ITK/CD79B/PTPRS/ZC3H12A/LCP2/NFKBIA/IGHV4-34/IGHV3-20/YES1/ADA/CD247/IGHV7-4-1/PIGR/IGHG3/LGALS3/IGHV4-59/FYB1/PRKCQ/CD3E/CD28/IGHV3-43/NINJ1/IGHG2/IGHV3-64D/THEMIS/IGHV1-3/IGHV3-72/IGHV4-31/FCER1G/IGHV3-64/TYROBP/HSPA1B/IGHV5-10-1/TRBC1/IGHV2-26/HSPA1A/IGHV2-70/IGHV4…	down	67
GO:0008637	apoptotic mitochondrial changes	77	-0.531898	-1.89001	0.00241898	0.0262978	0.0188881	2130	tags=42%, list=20%, signal=34%	VDAC2/PLSCR3/ACAA2/TMEM14A/CHCHD10/TIMM50/FIS1/BNIP3L/BID/SOD2/TRIAP1/PMAIP1/LMNA/PPIF/MUL1/BAX/MOAP1/PYCARD/BAD/PRELID1/ATP5IF1/SLC25A5/RHOT2/BAK1/JUN/IFI6/BIK/EYA2/HSPA1A/CLU/PLAUR/MMP9	down	32
GO:1905952	regulation of lipid localization	75	-0.533793	-1.89059	0.00254206	0.0272466	0.0195695	1895	tags=43%, list=18%, signal=35%	FIS1/ITGAV/CRY2/ITGB3/PRKCD/ATP5PF/PLIN3/EEPD1/NR1H2/ACSL1/TRIAP1/LAMTOR1/TSPO/AKT2/SCARB1/PRELID1/ANXA2/PLIN2/PNPLA2/CRY1/HILPDA/POMC/ZC3H12A/NFKBIA/ABCA1/APOE/TNFSF11/C3/ABCA13/MYB/THBS1/IL1B	down	32
GO:0001894	tissue homeostasis	129	-0.489402	-1.8924	0.000275049	0.00486172	0.00349187	1465	tags=26%, list=14%, signal=23%	ACP5/TP53INP2/SOD1/PRKCA/CA2/PRDX1/ACTB/BAX/AKR1B1/WWTR1/ACTG1/ADAM8/CLN8/IGHA2/CORO1A/JCHAIN/DEF8/TNFAIP3/TCIRG1/ATP6AP1/HSPB1/PIGR/IGHG3/CCN2/TNFSF11/TJP2/MUC4/EPAS1/TJP1/TFF3/IGKC/LYZ/IGHA1/LTF	down	34
GO:0001836	release of cytochrome c from mitochondria	44	-0.587436	-1.89438	0.00296872	0.0307374	0.0220768	1951	tags=48%, list=18%, signal=39%	PLSCR3/TIMM50/FIS1/BID/SOD2/TRIAP1/PMAIP1/LMNA/PPIF/BAX/MOAP1/PYCARD/BAD/PRELID1/BAK1/JUN/IFI6/BIK/CLU/PLAUR/MMP9	down	21
GO:0009264	deoxyribonucleotide catabolic process	22	-0.659575	-1.89462	0.0102605	0.0667368	0.0479329	2521	tags=64%, list=24%, signal=49%	PNP/NUDT16/OGG1/NT5C/SAMHD1/DUT/NEIL1/DNPH1/DCTPP1/TYMP/UPP1/NTHL1/ADA/GDA	down	14
GO:1905954	positive regulation of lipid localization	45	-0.585387	-1.89464	0.00658889	0.0527805	0.0379089	1677	tags=44%, list=16%, signal=38%	PRKCD/PLIN3/EEPD1/NR1H2/ACSL1/TRIAP1/SCARB1/PRELID1/ANXA2/PLIN2/HILPDA/ZC3H12A/NFKBIA/ABCA1/APOE/TNFSF11/C3/ABCA13/MYB/IL1B	down	20
GO:0032743	positive regulation of interleukin-2 production	30	-0.631575	-1.89672	0.00670432	0.0534335	0.0383779	260	tags=27%, list=2%, signal=26%	STOML2/CD80/PRKCQ/CD3E/CD28/CD4/ANXA1/IL1B	down	8
GO:0045861	negative regulation of proteolysis	155	-0.482288	-1.89758	5.22371e-05	0.00120462	0.000865203	1939	tags=30%, list=18%, signal=25%	BIN1/SGTA/DDRGK1/PEBP1/PIH1D1/ARL6IP1/BAG6/LAMTOR5/EPHA4/NR1H2/PRDX5/TRIAP1/SERPINB8/RPL5/GPI/SPINT2/PBK/IL10/CD27/NR4A1/NLE1/CSTB/BIRC5/PRDX3/ANXA2/CLN8/BCL2L12/ADORA2A/PTTG1/TIMP1/CST3/GAPDH/SERPINA9/CST7/IFI6/SERPINE2/C3/KLF4/WFDC2/CD109/CSTA/THBS1/PLAUR/MMP9/SLPI/LTF	down	46
GO:0001817	regulation of cytokine production	408	-0.436777	-1.89861	1.24148e-08	1.04974e-06	7.53964e-07	1531	tags=26%, list=14%, signal=23%	LAMTOR5/SELENOK/HDAC7/ARG2/ASB1/GPR18/ACP5/RPS3/VSIR/SOD1/IL6ST/TIGIT/KAT5/OTUD7B/CHID1/IL6R/UBE2J1/HLA-F/KAT2A/TSPO/SLC7A5/EZH2/CD74/BATF/RELA/PQBP1/MUL1/RGCC/GSDMD/STOML2/TUSC2/IL10/GPSM3/KLF2/PYCARD/AGPAT1/HMGB2/DDIT3/OAS3/TICAM1/MIF/CD80/PHB/PER1/NLRP3/LTBP1/HSP90AA1/HLA-A/NUTF2/TMSB4X/SIGIRR/CD6/ADAM8/LTB/GSTP1/ISG15/SAA1/DDT/AIF1/PLD4/FLOT1/HLA-B/DLL1/TNFAIP3/SOCS1/HILPDA/ERRFI1/ITK/GAPDH/Z…	down	105
GO:0050829	defense response to Gram-negative bacterium	22	-0.661056	-1.89888	0.010133	0.0667338	0.0479307	1307	tags=36%, list=12%, signal=32%	IL6R/GSDMD/TUSC2/PYCARD/HMGB2/CD4/LYZ/LTF	down	8
GO:0043281	regulation of cysteine-type endopeptidase activity involved in apoptotic process	139	-0.488212	-1.89947	0.000148225	0.00281998	0.00202541	2134	tags=37%, list=20%, signal=30%	HERPUD1/RHOA/LGALS9/HTRA2/CTSH/GSN/ACER2/FIS1/CASP1/NLRP2/PIH1D1/ARL6IP1/BID/BCAP31/LAMTOR5/LCK/PRDX5/RPS3/TRIAP1/PRR7/PMAIP1/MYC/GPI/NDUFA13/MUL1/MTCH1/BAX/RPS27L/CD27/PYCARD/BAD/NR4A1/NLE1/NLRP3/BIRC5/S100A8/PRDX3/ROBO1/RACK1/EGLN3/BCL2L12/ADORA2A/CTSD/BAK1/TP63/IFI6/CCN2/KLF4/DAPK1/THBS1/PLAUR/MMP9	down	52
GO:0034284	response to monosaccharide	118	-0.499315	-1.90112	0.000496216	0.00812087	0.00583271	1923	tags=36%, list=18%, signal=30%	NAMPT/PHPT1/FIS1/PIH1D1/NME2/HMGN3/SOD2/JAGN1/SOX4/EIF2B2/SRI/PFKL/SYBU/BAD/TXN2/UCP2/MPC2/TXNIP/RAB11B/CDK16/GSTP1/NME1/RACK1/LDHA/SLC2A5/PIM3/IGF1R/APOM/ERN1/VAMP2/LGALS1/GLUL/CCN2/EGR1/ICAM1/TIAM1/SLC8A1/TCF7L2/KRT18/SPARC/THBS1/ITGA2	down	42
GO:0043030	regulation of macrophage activation	28	-0.636575	-1.90182	0.0149353	0.082501	0.0592553	1188	tags=36%, list=11%, signal=32%	CD74/IL10/MIF/GRN/ZC3H12A/CST7/RORA/LDLR/CCL3/THBS1	down	10
GO:0015980	energy derivation by oxidation of organic compounds	220	-0.46429	-1.90245	7.90457e-06	0.000249357	0.000179098	2556	tags=46%, list=24%, signal=36%	PASK/SLC25A14/NDUFB6/PDHB/IRS2/CAT/ARL2/NDUFA8/SDHD/ATP5F1D/SUCLG1/MTLN/PARK7/ACO2/COQ9/NDUFA6/SDHC/COX7A2/NDUFS5/RHOA/ETFDH/CHCHD10/GBA/MDH1/NDUFB5/UQCRQ/ATP5PO/NDUFA1/CCNB1/ATP5PB/NDUFC2/NDUFB2/IRS1/ATP5F1C/UQCRC2/DNAJC30/COX7C/BLOC1S1/ADSL/NDUFV2/COQ10A/COX7B/NDUFB9/NDUFC1/BID/NDUFB7/COX6B1/ATP5PF/NDUFB3/NDUFB10/UQCR10/PFKM/MYC/IL6ST/COX5B/COX6C/NDUFS6/NDUFAB1/PPIF/MTFR2/NDUFA7/NDUFB4/NDUFB8/P…	down	102
GO:0044403	biological process involved in symbiotic interaction	176	-0.476932	-1.90324	8.85786e-05	0.00183424	0.00131742	1674	tags=28%, list=16%, signal=24%	P4HB/F11R/DYNLT1/IFITM2/IFITM3/CHMP2A/SLC1A5/SLC3A2/RRAGA/CD74/PPIA/SLC52A2/SCARB1/TUSC2/BSG/CTSB/VAMP8/CD80/PHB/EFNB2/ITGB7/THOC6/CCL4/SELPLG/LY6E/PHB2/CDK1/SIVA1/PPIB/STOM/CFL1/GAPDH/ZC3H12A/CTSL/LGALS1/JUN/CDHR3/ICAM1/IFI27/APOE/HSPA1B/LEF1/HSPA1A/CD4/LDLR/CCL3/CXCL8/ITGA2/LTF	down	49
GO:0001944	vasculature development	308	-0.447799	-1.90329	3.5754e-07	1.72754e-05	1.24078e-05	1107	tags=22%, list=10%, signal=21%	RGCC/E2F8/BAX/IL10/BSG/PKM/KLF2/EPN1/DDIT3/SEMA4A/ATP5F1B/NR4A1/CITED2/SPI1/EFNB2/GADD45A/GRN/HGS/ACTG1/ADAM8/ROBO1/ANXA2/ATP5IF1/TYMP/DLL1/TNFAIP3/JUNB/TMEM231/RIC8A/ERRFI1/BAK1/SHC1/FLT1/ZC3H12A/NRP2/E2F7/CALCRL/SOCS3/JUN/HSPB1/RORA/GLUL/HPGD/JUP/HMOX1/PTPRM/CCN2/RHOB/EGR1/NINJ1/APOE/KLF5/TCF7L2/C3/LEF1/KLF4/TNFAIP2/EPAS1/TJP1/ITGB8/LDLR/DCN/ENPP2/CXCL8/ANXA1/SPARC/THBS1/IL1B/EREG	down	69
GO:0060429	epithelium development	445	-0.435441	-1.90461	3.75248e-09	4.07948e-07	2.93003e-07	1788	tags=26%, list=17%, signal=22%	ZFP36L1/PIH1D1/PRDM1/SHARPIN/CDKN1A/NME2/ATP6AP2/CSNK2B/EDF1/F11R/VASP/AHI1/SOX4/DNPH1/EPHA4/GSTK1/ARG2/SOD1/MYC/IL6ST/FLNB/DUSP10/SLC9A3R1/KAT2A/RHOC/FMN1/EZH2/AKT2/DSP/SPINT2/RELA/ACTB/PCNA/E2F8/BAX/PRKCH/AKR1B1/IL10/KLF2/MYADM/CTSB/BAD/MLLT3/NLE1/CITED2/DVL2/WDR1/TXNIP/WWTR1/CD151/ACTG1/ROBO1/TAGLN2/ID3/PPP1CA/FKBP8/PHB2/CDK1/CNN3/TYMS/ACADVL/PHLDB2/TGM2/DLL1/TMEM231/ADAM9/ERRFI1/ZFP36/PTPRS/E…	down	114
GO:0015985	energy coupled proton transport, down electrochemical gradient	20	-0.683373	-1.90519	0.0162617	0.0872596	0.0626732	2313	tags=70%, list=22%, signal=55%	ATP5F1D/ATP5MC1/ATP5PO/ATP5PB/ATP5F1C/DNAJC30/ATP5PF/ATP5MC2/STOML2/ATP5MG/ATP5F1B/ATP5MC3/ATP6V0C/ANTKMT	down	14
GO:0015986	ATP synthesis coupled proton transport	20	-0.683373	-1.90519	0.0162617	0.0872596	0.0626732	2313	tags=70%, list=22%, signal=55%	ATP5F1D/ATP5MC1/ATP5PO/ATP5PB/ATP5F1C/DNAJC30/ATP5PF/ATP5MC2/STOML2/ATP5MG/ATP5F1B/ATP5MC3/ATP6V0C/ANTKMT	down	14
GO:0045766	positive regulation of angiogenesis	67	-0.550623	-1.90541	0.00293268	0.0304678	0.0218831	506	tags=27%, list=5%, signal=26%	IL10/PKM/GRN/DLL1/FLT1/ZC3H12A/HSPB1/JUP/HMOX1/RHOB/NINJ1/C3/KLF4/TJP1/ITGB8/CXCL8/THBS1/IL1B	down	18
GO:1904018	positive regulation of vasculature development	67	-0.550623	-1.90541	0.00293268	0.0304678	0.0218831	506	tags=27%, list=5%, signal=26%	IL10/PKM/GRN/DLL1/FLT1/ZC3H12A/HSPB1/JUP/HMOX1/RHOB/NINJ1/C3/KLF4/TJP1/ITGB8/CXCL8/THBS1/IL1B	down	18
GO:0046825	regulation of protein export from nucleus	25	-0.645338	-1.90708	0.0203093	0.0969864	0.0696593	412	tags=24%, list=4%, signal=23%	EMD/IFI27/CAMK1/TCF7L2/BAG3/IL1B	down	6
GO:0001906	cell killing	79	-0.534081	-1.90755	0.00162355	0.0193051	0.0138656	2337	tags=41%, list=22%, signal=32%	HMGN2/HSP90AB1/HLA-E/B2M/HLA-DRB1/LGALS9/CTSH/HLA-DRA/SLAMF7/HPRT1/CTSC/NCR3/HLA-F/PRDX1/IL7R/TUSC2/SPI1/STXBP2/DNASE1L3/HLA-A/CORO1A/HLA-B/TUBB4B/CD1C/TUBB/GAPDH/CD59/ICAM1/TYROBP/C3/LYZ/LTF	down	32
GO:0030336	negative regulation of cell migration	141	-0.489913	-1.90774	0.000140776	0.00269511	0.00193573	1697	tags=33%, list=16%, signal=28%	SVBP/CSNK2B/ARHGDIB/EPHA4/GPR18/RAP2B/DUSP10/TPM1/MIIP/SLC9A3R1/PRKG1/PADI2/CD74/RGCC/CORO1B/MIF/CITED2/GADD45A/ROBO1/IDH2/GSTP1/DDT/AIF1/PHLDB2/ADIPOR1/DUSP1/ARHGDIA/TIMP1/ADA/JUP/HMOX1/PTPRM/MCTP1/RHOB/APOE/CCL21/PLCB1/NRG1/CDH1/TRIB1/DNAJA4/KLF4/DCN/IGFBP3/THBS1/TACSTD2	down	46
GO:0048146	positive regulation of fibroblast proliferation	26	-0.645323	-1.90836	0.00865685	0.0614253	0.044118	2079	tags=50%, list=19%, signal=40%	ESR1/CCNB1/CDKN1A/MYC/CDC6/CD74/CCNA2/MIF/CDK4/ANXA2/S100A6/MYB/EREG	down	13
GO:0070371	ERK1 and ERK2 cascade	129	-0.493572	-1.90853	0.000208918	0.003831	0.00275157	1439	tags=29%, list=13%, signal=25%	MAP2K7/CIB1/RGS14/MYC/DUSP10/SLC9A3R1/PRKCA/CD74/CCL22/PYCARD/MIF/PHB/PIN1/GSTP1/CCL4/PHB2/CDK1/DDT/DUSP1/ATP6AP1/ERRFI1/SHC1/TRAF7/CCN2/ICAM1/GAREM1/APOE/TIAM1/TNFSF11/CCL21/NRG1/KLF4/CD4/CCL3/ATF3/IL1B/CCL20	down	37
GO:0002763	positive regulation of myeloid leukocyte differentiation	35	-0.618982	-1.91036	0.000685346	0.0102639	0.0073719	1284	tags=40%, list=12%, signal=35%	PRKCA/CA2/CD74/FOS/FES/ATP6AP1/ID2/JUN/TESC/TNFSF11/TRIB1/TYROBP/LEF1/CD4	down	14
GO:0061028	establishment of endothelial barrier	28	-0.639443	-1.91039	0.0144247	0.0805925	0.0578846	367	tags=25%, list=3%, signal=24%	MYADM/PTPRS/ICAM1/PLCB1/TJP2/TJP1/IL1B	down	7
GO:0040017	positive regulation of locomotion	271	-0.456049	-1.9105	6.54414e-07	2.76672e-05	1.98716e-05	1448	tags=25%, list=14%, signal=22%	VSIR/WASHC1/CIB1/GPI/AAMP/IL6R/PRKCA/PLPP3/TCAF2/RHOC/MIEN1/CD74/AKT2/SCARB1/GPSM3/PYCARD/MYADM/LGMN/SEMA4A/ATP5F1B/SPI1/TMSB4X/GRN/CD151/ACTG1/ADAM8/DOCK4/CCL4/RACK1/CORO1A/AIF1/IGF1R/ADAM9/S100A11/CXCL16/FLT1/ZC3H12A/NRP2/CD274/ITGA6/HSPB1/LGALS3/PFN1/LCN2/HMOX1/MET/RHOB/ICAM1/FGFR1/TIAM1/CCL21/SLC8A1/LEF1/TJP1/IL1R1/CCL3/ENPP2/CXCL8/ANXA1/SPARC/THBS1/MMP9/ITGA2/IL1B/LAMC2/CCL20/CLDN4	down	67
GO:0035239	tube morphogenesis	355	-0.444188	-1.91185	4.94699e-08	3.26056e-06	2.34186e-06	1107	tags=21%, list=10%, signal=20%	RGCC/E2F8/BAX/IL10/BSG/PKM/KLF2/EPN1/SEMA4A/ATP5F1B/NR4A1/CITED2/SPI1/EFNB2/DVL2/GADD45A/GRN/HGS/ACTG1/ADAM8/ROBO1/ANXA2/ATP5IF1/PPP1CA/PHB2/TYMP/TGM2/DLL1/TNFAIP3/JUNB/BAK1/SHC1/FLT1/ZC3H12A/NRP2/E2F7/CALCRL/ASB2/TP63/ID2/JUN/HSPB1/RORA/PFN1/GLUL/HPGD/LCN2/JUP/HMOX1/DNAAF1/PTPRM/CCN2/MET/RHOB/NINJ1/APOE/KLF5/PLXNB2/C3/LEF1/KLF4/TNFAIP2/EPAS1/TJP1/ITGB8/LDLR/DCN/ENPP2/CXCL8/ANXA1/SPARC/THBS1/IL1B…	down	76
GO:0046718	viral entry into host cell	84	-0.528811	-1.91208	0.000837592	0.0117494	0.00843889	2125	tags=44%, list=20%, signal=36%	TRIM59/HLA-DRB1/LGALS9/VPS18/GSN/ITGAV/ITGB3/P4HB/F11R/DYNLT1/IFITM2/IFITM3/SLC1A5/SLC3A2/CD74/SLC52A2/SCARB1/BSG/CTSB/VAMP8/CD80/PHB/EFNB2/ITGB7/SELPLG/LY6E/CDK1/SIVA1/CTSL/LGALS1/CDHR3/ICAM1/HSPA1B/HSPA1A/CD4/LDLR/ITGA2	down	37
GO:0043542	endothelial cell migration	111	-0.506872	-1.91239	0.000517638	0.00833698	0.00598793	1412	tags=32%, list=13%, signal=28%	CIB1/GPI/AAMP/PRKCA/PLPP3/RGCC/SCARB1/LGMN/CORO1B/SEMA4A/ATP5F1B/NR4A1/EFNB2/GADD45A/TMSB4X/GRN/ROBO1/ZC3H12A/NRP2/HSPB1/GLUL/LCN2/JUP/HMOX1/PTPRM/MET/RHOB/FGFR1/APOE/DNAJA4/KLF4/DCN/S100A2/ANXA1/SPARC/THBS1	down	36
GO:2000147	positive regulation of cell motility	269	-0.45702	-1.91249	4.4353e-07	2.04562e-05	1.46924e-05	1448	tags=25%, list=14%, signal=22%	VSIR/WASHC1/CIB1/GPI/AAMP/IL6R/PRKCA/PLPP3/TCAF2/RHOC/MIEN1/CD74/AKT2/SCARB1/GPSM3/PYCARD/MYADM/LGMN/SEMA4A/ATP5F1B/SPI1/TMSB4X/GRN/CD151/ACTG1/ADAM8/DOCK4/CCL4/RACK1/CORO1A/AIF1/IGF1R/ADAM9/S100A11/CXCL16/FLT1/ZC3H12A/NRP2/CD274/ITGA6/HSPB1/LGALS3/PFN1/LCN2/HMOX1/MET/RHOB/ICAM1/FGFR1/TIAM1/CCL21/SLC8A1/LEF1/TJP1/IL1R1/CCL3/ENPP2/CXCL8/ANXA1/SPARC/THBS1/MMP9/ITGA2/IL1B/LAMC2/CCL20/CLDN4	down	67
GO:0032963	collagen metabolic process	31	-0.630169	-1.91249	0.00714542	0.0553452	0.039751	417	tags=32%, list=4%, signal=31%	RGCC/CTSB/ERRFI1/CST3/CTSL/VIM/CCN2/MYB/MMP9/ITGA2	down	10
GO:0061041	regulation of wound healing	43	-0.597591	-1.91334	0.00350335	0.034624	0.0248683	738	tags=26%, list=7%, signal=24%	ACTG1/ANXA2/PHLDB2/TNFAIP3/SERPINE2/APOE/CD9/CD109/ANXA1/THBS1/CLDN4	down	11
GO:0045637	regulation of myeloid cell differentiation	123	-0.498825	-1.91405	0.000188626	0.00352256	0.00253003	1412	tags=26%, list=13%, signal=23%	CIB1/MYC/PRKCA/CA2/CD74/HMGB2/SPI1/TFE3/FOS/NME1/ISG15/PRMT1/FES/DLL1/ATP6AP1/ZFP36/NFKBIA/ID2/JUN/TESC/CAMK4/TNFSF11/TRIB1/TYROBP/HSPA1B/LEF1/HSPA1A/CD4/CCL3/C1QC/RBFOX2/LTF	down	32
GO:0051783	regulation of nuclear division	88	-0.524902	-1.91531	0.0013291	0.0163797	0.0117645	1868	tags=35%, list=17%, signal=29%	CCNB1/CDCA2/AURKA/PSMA8/MKI67/ANAPC15/FBXW5/TTK/DLGAP5/NUSAP1/UBE2B/CHEK1/RGCC/MAD2L2/AURKAIP1/ANAPC11/PIN1/CDT1/MAD2L1BP/DUSP1/MAD2L1/ZWINT/CD28/AURKB/CDC20/OOEP/PLK1/PLCB1/PKMYT1/IL1B/EREG	down	31
GO:0044409	entry into host	90	-0.52526	-1.91814	0.000753276	0.0108672	0.00780521	2125	tags=42%, list=20%, signal=34%	TRIM59/HLA-DRB1/LGALS9/VPS18/GSN/ITGAV/ITGB3/P4HB/F11R/DYNLT1/IFITM2/IFITM3/SLC1A5/SLC3A2/CD74/SLC52A2/SCARB1/BSG/CTSB/VAMP8/CD80/PHB/EFNB2/ITGB7/SELPLG/LY6E/CDK1/SIVA1/CTSL/LGALS1/CDHR3/ICAM1/HSPA1B/HSPA1A/CD4/LDLR/CXCL8/ITGA2	down	38
GO:0001885	endothelial cell development	34	-0.625811	-1.91867	0.0112577	0.0700785	0.050333	367	tags=21%, list=3%, signal=20%	PTPRS/MET/ICAM1/PLCB1/TJP2/TJP1/IL1B	down	7
GO:0001568	blood vessel development	288	-0.454442	-1.92076	5.21913e-07	2.3712e-05	1.70308e-05	1107	tags=23%, list=10%, signal=21%	RGCC/E2F8/BAX/IL10/BSG/PKM/KLF2/EPN1/DDIT3/SEMA4A/ATP5F1B/NR4A1/CITED2/SPI1/EFNB2/GADD45A/GRN/HGS/ACTG1/ADAM8/ROBO1/ANXA2/ATP5IF1/TYMP/DLL1/TNFAIP3/JUNB/BAK1/SHC1/FLT1/ZC3H12A/NRP2/E2F7/CALCRL/SOCS3/JUN/HSPB1/RORA/GLUL/HPGD/JUP/HMOX1/PTPRM/CCN2/RHOB/EGR1/NINJ1/APOE/KLF5/TCF7L2/C3/LEF1/KLF4/TNFAIP2/EPAS1/TJP1/ITGB8/LDLR/DCN/ENPP2/CXCL8/ANXA1/SPARC/THBS1/IL1B/EREG	down	66
GO:2001237	negative regulation of extrinsic apoptotic signaling pathway	56	-0.568859	-1.92087	0.00617473	0.0516371	0.0370877	698	tags=29%, list=7%, signal=27%	LMNA/RELA/HMGB2/GSTP1/TNFAIP3/ITGA6/IFI6/LGALS3/HMOX1/ICAM1/EYA2/TCF7L2/HSPA1B/HSPA1A/THBS1/IL1B	down	16
GO:2001236	regulation of extrinsic apoptotic signaling pathway	91	-0.5256	-1.92161	0.000699806	0.0102909	0.00739129	1399	tags=34%, list=13%, signal=30%	PEA15/HTRA2/RBCK1/ITGAV/BID/TMBIM1/PMAIP1/DEDD2/LMNA/RELA/PYCARD/HMGB2/TRAF1/ITM2C/GSTP1/PPP1CA/BCL2L12/TNFAIP3/ITGA6/IFI6/LGALS3/HMOX1/ICAM1/FGFR1/EYA2/TCF7L2/HSPA1B/HSPA1A/ATF3/THBS1/IL1B	down	31
GO:0010594	regulation of endothelial cell migration	92	-0.524829	-1.92225	0.000516455	0.00833698	0.00598793	1412	tags=38%, list=13%, signal=33%	ITGB3/SVBP/CSNK2B/HDAC7/CIB1/GPI/AAMP/PRKCA/PLPP3/RGCC/SCARB1/LGMN/SEMA4A/ATP5F1B/GADD45A/TMSB4X/GRN/ZC3H12A/NRP2/HSPB1/GLUL/LCN2/JUP/HMOX1/PTPRM/MET/RHOB/FGFR1/APOE/DNAJA4/KLF4/DCN/ANXA1/SPARC/THBS1	down	35
GO:0044706	multi-multicellular organism process	91	-0.52594	-1.92285	0.000686965	0.0102639	0.0073719	2190	tags=38%, list=20%, signal=31%	PITHD1/PAM/ESR1/SLC2A1/LGALS9/NAMPT/MAGED2/PRDM1/EPOR/ARHGDIB/PNOC/SOD1/RPL29/HEXB/FOSB/AKR1B1/BSG/EPN1/CTSB/CITED2/UCP2/PRDX3/FOS/JUNB/TIMP1/SERPINE2/PLA2G4C/HPGD/SCGB1A1/MAFF/IGFBP7/MMP9/ITGA2/IL1B/CLDN4	down	35
GO:0002237	response to molecule of bacterial origin	187	-0.476783	-1.92288	7.97106e-06	0.000249357	0.000179098	1304	tags=25%, list=12%, signal=22%	HCK/PRKCA/TSPO/CSF2RB/RELA/SCARB1/IL10/PYCARD/HMGB2/PABPN1/CD68/TICAM1/NR4A1/CD80/SPI1/CDK4/NLRP3/S100A8/PRDX3/SIGIRR/CD6/FOS/GSTP1/TNFAIP3/ADAM9/ZFP36/ZC3H12A/CD274/NFKBIA/VIM/JUN/HPGD/IL12RB2/LCN2/SCGB1A1/ABCA1/ICAM1/TRIB1/CCL3/DCN/CXCL8/SPARC/CXCL2/SLPI/IL1B/LTF	down	46
GO:0010257	NADH dehydrogenase complex assembly	51	-0.577992	-1.92622	0.00176636	0.0207599	0.0149105	2531	tags=59%, list=24%, signal=45%	NDUFB6/BCS1L/NDUFA8/DMAC2/NDUFA6/NDUFS5/NDUFB5/NDUFA1/NDUFC2/NDUFB2/NDUFB9/NDUFC1/NDUFB7/NDUFAF8/NDUFB3/NDUFB10/NDUFAB1/NDUFA11/NDUFB4/NDUFB8/NDUFS2/NDUFA13/NDUFS7/NDUFA2/NDUFB11/NDUFS3/NDUFS8/TMEM126A/NDUFA12/NDUFAF3	down	30
GO:0032981	mitochondrial respiratory chain complex I assembly	51	-0.577992	-1.92622	0.00176636	0.0207599	0.0149105	2531	tags=59%, list=24%, signal=45%	NDUFB6/BCS1L/NDUFA8/DMAC2/NDUFA6/NDUFS5/NDUFB5/NDUFA1/NDUFC2/NDUFB2/NDUFB9/NDUFC1/NDUFB7/NDUFAF8/NDUFB3/NDUFB10/NDUFAB1/NDUFA11/NDUFB4/NDUFB8/NDUFS2/NDUFA13/NDUFS7/NDUFA2/NDUFB11/NDUFS3/NDUFS8/TMEM126A/NDUFA12/NDUFAF3	down	30
GO:0051785	positive regulation of nuclear division	26	-0.651481	-1.92657	0.00815135	0.058881	0.0422906	1341	tags=46%, list=13%, signal=40%	DLGAP5/NUSAP1/UBE2B/RGCC/ANAPC11/CDT1/MAD2L1BP/CD28/OOEP/PLCB1/IL1B/EREG	down	12
GO:2000146	negative regulation of cell motility	148	-0.492168	-1.92768	9.24965e-05	0.00189261	0.00135934	1697	tags=32%, list=16%, signal=28%	SVBP/CSNK2B/ARHGDIB/EPHA4/GPR18/RAP2B/DUSP10/TPM1/MIIP/SLC9A3R1/PRKG1/PADI2/CD74/SPINT2/RGCC/CORO1B/MIF/CITED2/GADD45A/PIN1/ROBO1/IDH2/GSTP1/DDT/AIF1/PHLDB2/ADIPOR1/DUSP1/ARHGDIA/TIMP1/ADA/JUP/HMOX1/PTPRM/MCTP1/RHOB/APOE/CCL21/PLCB1/NRG1/CDH1/TRIB1/DNAJA4/KLF4/DCN/IGFBP3/THBS1/TACSTD2	down	48
GO:2001234	negative regulation of apoptotic signaling pathway	142	-0.495598	-1.92907	0.000138162	0.00267431	0.00192079	2134	tags=35%, list=20%, signal=28%	HERPUD1/VDAC2/ACAA2/TMEM14A/PEA15/MAZ/HTRA2/ITGAV/PIH1D1/SYVN1/BID/RTKN2/SOD2/TMBIM1/ZNF385A/TRIAP1/LMNA/PPIF/ELL3/CD74/NDUFA13/PPIA/RELA/BAX/GRINA/HMGB2/NDUFS3/MIF/NLE1/PRELID1/GSTP1/SLC25A5/TNFAIP3/ITGA6/TMEM161A/HSPB1/IFI6/LGALS3/HMOX1/ICAM1/EYA2/TCF7L2/HSPA1B/HSPA1A/CLU/THBS1/PLAUR/MMP9/IL1B	down	49
GO:0071674	mononuclear cell migration	98	-0.519556	-1.93103	0.00041497	0.00697883	0.00501246	1307	tags=26%, list=12%, signal=23%	IL6R/PADI2/CCL22/PYCARD/LGMN/SPI1/ITGB7/ADAM8/CCL4/ZAP70/SAA1/AIF1/DUSP1/CXCL16/FLT1/ASB2/LGALS3/ICAM1/TNFSF11/CCL21/PLCB1/CCL3/ANXA1/THBS1/CCL20	down	25
GO:0051272	positive regulation of cellular component movement	276	-0.459481	-1.93477	2.41881e-07	1.22714e-05	8.8138e-06	1524	tags=26%, list=14%, signal=23%	SELENOK/HDAC7/MAP2/VSIR/WASHC1/CIB1/GPI/AAMP/FEZ1/IL6R/PRKCA/PLPP3/TCAF2/RHOC/MIEN1/CD74/AKT2/SCARB1/STMN1/GPSM3/PYCARD/MYADM/LGMN/SEMA4A/ATP5F1B/SPI1/TMSB4X/GRN/CD151/ACTG1/ADAM8/DOCK4/CCL4/RACK1/CORO1A/AIF1/IGF1R/ADAM9/S100A11/CXCL16/FLT1/ZC3H12A/NRP2/CD274/ITGA6/HSPB1/LGALS3/PFN1/LCN2/HMOX1/MET/RHOB/ICAM1/FGFR1/TIAM1/CCL21/SLC8A1/LEF1/TJP1/IL1R1/CCL3/ENPP2/CXCL8/ANXA1/SPARC/THBS1/MMP9/ITGA2/IL…	down	72
GO:0070372	regulation of ERK1 and ERK2 cascade	120	-0.509198	-1.93927	0.000181503	0.00341046	0.00244952	1439	tags=29%, list=13%, signal=26%	MAP2K7/CIB1/RGS14/DUSP10/SLC9A3R1/PRKCA/CD74/CCL22/PYCARD/MIF/PHB/PIN1/GSTP1/CCL4/PHB2/DDT/DUSP1/ATP6AP1/ERRFI1/SHC1/TRAF7/CCN2/ICAM1/GAREM1/APOE/TIAM1/TNFSF11/CCL21/NRG1/KLF4/CD4/CCL3/ATF3/IL1B/CCL20	down	35
GO:0007043	cell-cell junction assembly	58	-0.568454	-1.93927	0.00504771	0.0445798	0.0320189	1284	tags=28%, list=12%, signal=24%	PRKCA/RHOC/PKP4/ACTB/PRKCH/CTNND1/WDR1/ACTG1/CDHR3/JUP/EPB41L3/CD9/TJP1/PARD3/IL1B/CLDN4	down	16
GO:0032496	response to lipopolysaccharide	180	-0.485187	-1.93983	1.1413e-05	0.000324683	0.0002332	1304	tags=26%, list=12%, signal=23%	HCK/PRKCA/TSPO/CSF2RB/RELA/SCARB1/IL10/PYCARD/HMGB2/PABPN1/CD68/TICAM1/NR4A1/CD80/SPI1/CDK4/NLRP3/S100A8/PRDX3/SIGIRR/CD6/FOS/GSTP1/TNFAIP3/ADAM9/ZFP36/ZC3H12A/CD274/NFKBIA/VIM/JUN/HPGD/IL12RB2/LCN2/SCGB1A1/ABCA1/ICAM1/TRIB1/CCL3/DCN/CXCL8/SPARC/CXCL2/SLPI/IL1B/LTF	down	46
GO:0030335	positive regulation of cell migration	264	-0.463583	-1.94333	3.56364e-07	1.72754e-05	1.24078e-05	1448	tags=25%, list=14%, signal=22%	VSIR/WASHC1/CIB1/GPI/AAMP/IL6R/PRKCA/PLPP3/TCAF2/RHOC/MIEN1/CD74/AKT2/SCARB1/GPSM3/PYCARD/MYADM/LGMN/SEMA4A/ATP5F1B/SPI1/TMSB4X/GRN/CD151/ACTG1/ADAM8/DOCK4/CCL4/RACK1/CORO1A/AIF1/IGF1R/ADAM9/S100A11/CXCL16/FLT1/ZC3H12A/NRP2/CD274/ITGA6/HSPB1/LGALS3/PFN1/LCN2/HMOX1/MET/RHOB/ICAM1/FGFR1/TIAM1/CCL21/SLC8A1/LEF1/TJP1/IL1R1/CCL3/ENPP2/CXCL8/ANXA1/SPARC/THBS1/MMP9/ITGA2/IL1B/LAMC2/CCL20/CLDN4	down	67
GO:0048646	anatomical structure formation involved in morphogenesis	465	-0.443379	-1.94465	1e-10	2.02933e-08	1.45754e-08	1016	tags=20%, list=10%, signal=19%	IL10/BSG/PKM/KLF2/EPN1/SEMA4A/ATP5F1B/NR4A1/NLE1/CITED2/EFNB2/FKBP1A/DVL2/WDR1/GADD45A/EGR2/GRN/HGS/ACTG1/ADAM8/ROBO1/CSRP1/ANXA2/ATP5IF1/SDK1/SH3PXD2A/TXNRD1/HOPX/PHLDB2/TYMP/FLOT1/TGM2/DLL1/TNFAIP3/DUSP1/JUNB/TCIRG1/ADAM9/SHC1/DUSP2/FLT1/ZC3H12A/NRP2/E2F7/CALCRL/ADA/TP63/JUN/HSPB1/TENM4/RORA/PFN1/GLUL/JUP/HMOX1/PTPRM/CCN2/RHOB/PIM1/NINJ1/EYA2/MYOF/KLF5/PLXNB2/ACTN1/CAMK1/TYROBP/C3/LEF1/EPB41L3/…	down	92
GO:0045104	intermediate filament cytoskeleton organization	21	-0.691169	-1.94755	0.0138479	0.0792347	0.0569094	1443	tags=33%, list=14%, signal=29%	SOD1/DSP/CLN8/VIM/DST/KRT18/KRT17	down	7
GO:0042088	T-helper 1 type immune response	25	-0.65946	-1.94882	0.0190478	0.0932181	0.0669527	926	tags=24%, list=9%, signal=22%	SEMA4A/CD80/LEF1/IL1R1/ANXA1/IL1B	down	6
GO:0042060	wound healing	182	-0.485778	-1.94986	1.09202e-05	0.000319624	0.000229566	1481	tags=27%, list=14%, signal=24%	MYL12A/LCK/RAP2B/IL6ST/FIBP/TPM1/CLIC1/VKORC1/PRKCA/PLPP3/PRKG1/RHOC/DGKH/DSP/PPIA/ACTB/SCARB1/CORO1B/S100A8/CD151/ACTG1/CSRP1/ANXA2/SAA1/PHLDB2/TNFAIP3/ADORA2A/TIMP1/CD59/HSPB1/SERPINE2/PRKCQ/HMOX1/APOE/MYOF/NRG1/MYL9/DST/GNAQ/FCER1G/CD9/DCN/CD109/ANXA1/SPARC/THBS1/PLAUR/ITGA2/EREG/CLDN4	down	50
GO:0006954	inflammatory response	346	-0.454231	-1.95107	1.66538e-08	1.37012e-06	9.84068e-07	1148	tags=23%, list=11%, signal=22%	ALOX5AP/RELA/CCL22/GSDMD/PBK/TUSC2/AHCY/IL10/GPSM3/PYCARD/HMGB2/CD68/VAMP8/TICAM1/MIF/PER1/SCYL1/NLRP3/DNASE1L3/SPATA2/TMSB4X/S100A8/SIGIRR/GRN/CD6/FOS/ADAM8/ZYX/GSTP1/CCL4/SAA1/DDT/AIF1/PLD4/PNMA1/PSMB4/TGM2/TNFAIP3/ADORA2A/TCIRG1/LAT/CHST2/TIMP1/ZFP36/ZC3H12A/CST7/CALCRL/NFKBIA/SOCS3/YES1/ADA/RORA/SAA2/PLA2G4C/LCN2/PRKCQ/SCGB1A1/HMOX1/TRIM55/CD28/ICAM1/NINJ1/CAMK4/APOE/TNFSF11/CCL21/C3/KLF4/LDL…	down	81
GO:0040012	regulation of locomotion	475	-0.444301	-1.9524	1.84685e-10	3.30694e-08	2.37517e-08	1525	tags=25%, list=14%, signal=23%	EPHA4/SELENOK/HDAC7/GPR18/RAP2B/KIF14/VSIR/WASHC1/CIB1/GPI/DUSP10/TPM1/MIIP/AAMP/SLC9A3R1/IL6R/LMNA/PRKCA/PLPP3/TCAF2/PRKG1/ABI3/RHOC/MIEN1/PADI2/CD74/AKT2/SPINT2/RGCC/SCARB1/GPSM3/PYCARD/MYADM/LGMN/CORO1B/SEMA4A/ATP5F1B/MIF/CITED2/SPI1/EFNB2/GADD45A/TMSB4X/GRN/RHOG/CD151/ACTG1/ADAM8/PIN1/ROBO1/DOCK4/IDH2/GSTP1/CCL4/RACK1/CORO1A/DDT/AIF1/PHLDB2/SGK1/ADIPOR1/FES/DUSP1/ADORA2A/IGF1R/ARHGDIA/ADAM9/S…	down	121
GO:0010634	positive regulation of epithelial cell migration	86	-0.538732	-1.95398	0.000822277	0.0116963	0.00840073	1412	tags=30%, list=13%, signal=26%	CIB1/GPI/AAMP/PRKCA/PLPP3/SCARB1/LGMN/ATP5F1B/TMSB4X/GRN/ADAM9/ZC3H12A/NRP2/HSPB1/PFN1/LCN2/HMOX1/MET/RHOB/FGFR1/ENPP2/ANXA1/SPARC/THBS1/MMP9/ITGA2	down	26
GO:0051817	modulation of process of other organism involved in symbiotic interaction	56	-0.579153	-1.95563	0.00481964	0.0434053	0.0311753	865	tags=25%, list=8%, signal=23%	PHB/CCL4/PHB2/PPIB/STOM/CFL1/ZC3H12A/JUN/IFI27/APOE/LEF1/CD4/CCL3/LTF	down	14
GO:0042063	gliogenesis	141	-0.502342	-1.95613	5.59599e-05	0.00124999	0.00089779	1538	tags=30%, list=14%, signal=26%	SOX4/EPHA4/SOD1/HEXB/IL6ST/ETV5/DUSP10/EIF2B2/NDUFS2/TSPO/EZH2/AKT2/RELA/PRKCH/WDR1/EGR2/S100A8/GRN/DAB1/IDH2/GSTP1/CDK1/GPR157/DLL1/ADORA2A/ID2/VIM/TENM4/SERPINE2/PHGDH/TIAM1/CDKN2C/NRG1/LEF1/MYB/CD9/PARD3/LDLR/CCL3/CLU/ANXA1/IL1B	down	42
GO:0090200	positive regulation of release of cytochrome c from mitochondria	23	-0.682722	-1.95755	0.0129031	0.0765634	0.0549907	1644	tags=48%, list=15%, signal=41%	BID/PMAIP1/PPIF/BAX/MOAP1/PYCARD/BAD/BAK1/BIK/PLAUR/MMP9	down	11
GO:0034612	response to tumor necrosis factor	137	-0.503556	-1.95832	5.45495e-05	0.00123917	0.000890018	1450	tags=26%, list=14%, signal=22%	RPS3/MAP2K7/CIB1/KAT2A/RELA/CCL22/KLF2/PYCARD/TRAF1/SPATA2/TMSB4X/GSTP1/CCL4/TNFRSF17/TCL1A/EIF5A/TNFAIP3/ADAM9/CXCL16/ZFP36/ZC3H12A/NFKBIA/RORA/LCN2/ICAM1/TNFSF11/CCL21/HSPA1B/KRT18/HSPA1A/CCL3/CXCL8/KRT8/THBS1/CCL20	down	35
GO:0045216	cell-cell junction organization	88	-0.536788	-1.95869	0.000751166	0.0108672	0.00780521	1964	tags=33%, list=18%, signal=27%	FLNA/ECT2/PARD6A/PRKCI/F11R/EPHA4/HDAC7/LIMS2/PRKCA/RHOC/PKP4/DSP/ACTB/PRKCH/CTNND1/WDR1/ACTG1/PLEKHA7/CDHR3/JUP/CDH1/TJP2/EPB41L3/CD9/TJP1/PARD3/PERP/IL1B/CLDN4	down	29
GO:0030316	osteoclast differentiation	53	-0.588306	-1.95914	0.00110892	0.0146128	0.0104955	839	tags=25%, list=8%, signal=23%	TFE3/FOS/ANXA2/SH3PXD2A/JUNB/TCIRG1/ATP6AP1/CAMK4/TNFSF11/TYROBP/CCL3/CD109/LTF	down	13
GO:0034109	homotypic cell-cell adhesion	56	-0.581461	-1.96343	0.00431232	0.0401428	0.0288321	1772	tags=48%, list=17%, signal=40%	ITGB3/PRKCD/F11R/BLOC1S4/MYL12A/RAP2B/IL6ST/FIBP/CLIC1/PRKCA/PLPP3/PRKG1/DSP/PPIA/ACTB/ACTG1/CSRP1/LGALS1/HSPB1/SERPINE2/PRKCQ/JUP/TNFSF11/MYL9/TJP2/CD9/PLAUR	down	27
GO:0098742	cell-cell adhesion via plasma-membrane adhesion molecules	49	-0.592596	-1.96513	0.00460046	0.0419276	0.030114	1016	tags=37%, list=10%, signal=33%	IL10/BSG/MYADM/CD6/ROBO1/DAB1/SDK1/RIC8A/PTPRS/CDHR3/TENM4/PTPRM/ICAM1/PLXNB2/CDH1/PALLD/KLF4/CLDN4	down	18
GO:0042113	B cell activation	256	-0.471549	-1.9667	2.29998e-07	1.18663e-05	8.52284e-06	1233	tags=26%, list=12%, signal=24%	AICDA/EZH2/CD74/BATF/IGHV6-1/TRBC2/IL7R/BAX/MFNG/IL10/CD27/BAD/IGLC7/CTLA4/MAD2L2/TICAM1/MIF/PHB/SPI1/ITM2A/IGHV3-7/ZAP70/IL4I1/CXCR5/PHB2/KLF6/IGHA2/SLC25A5/DLL1/IGHG1/TNFAIP3/IGHV1-69D/TCIRG1/IGHV1-69/BAK1/CD79B/LGALS1/IGHV4-34/IGHV3-20/ADA/ID2/IGHV7-4-1/IGHG3/IGHV4-59/CD28/IGHV3-43/IGHG2/IGHV3-64D/IGHV1-3/IGHV3-72/IGHV4-31/IGHV3-64/TYROBP/LEF1/IGHV5-10-1/TRBC1/IGHV2-26/IGHV2-70/IGHV4-28/IGKC/I…	down	67
GO:0001774	microglial cell activation	22	-0.684956	-1.96753	0.00860351	0.0612208	0.0439711	759	tags=32%, list=7%, signal=30%	GRN/AIF1/CST7/TYROBP/LDLR/CCL3/CLU	down	7
GO:0071219	cellular response to molecule of bacterial origin	119	-0.516214	-1.96796	5.49691e-05	0.00123945	0.000890222	1304	tags=29%, list=12%, signal=25%	HCK/PRKCA/TSPO/RELA/SCARB1/IL10/PYCARD/HMGB2/PABPN1/CD68/TICAM1/CD80/SPI1/CDK4/NLRP3/SIGIRR/CD6/GSTP1/TNFAIP3/ADAM9/ZFP36/ZC3H12A/CD274/NFKBIA/VIM/LCN2/ABCA1/ICAM1/TRIB1/CCL3/CXCL8/CXCL2/IL1B/LTF	down	34
GO:0098609	cell-cell adhesion	399	-0.453233	-1.96833	1.61224e-09	2.04485e-07	1.46869e-07	1538	tags=29%, list=14%, signal=26%	SOX4/BLOC1S4/SELENOK/HLA-DOB/ARG2/MYL12A/LCK/RAP2B/RPS3/VSIR/SERPINB8/LIMS2/IL6ST/DUSP10/FIBP/TIGIT/CLIC1/PRKCA/PLPP3/PRKG1/CD74/PKP4/DSP/SPINT2/PPIA/RELA/ACTB/RGCC/IL7R/IL10/BSG/CD27/PYCARD/MYADM/BAD/CTLA4/MAD2L2/CD80/CTNND1/CITED2/SPI1/HLA-DQB1/NLRP3/ITGB7/HLA-A/S100A8/CD6/ACTG1/ADAM8/ROBO1/CSRP1/DAB1/ANXA2/PPP1CA/ZAP70/SELPLG/STXBP6/IL4I1/SDK1/CNN3/CORO1A/PLEKHA7/AIF1/FLOT1/ADORA2A/SOCS1/ADAM9…	down	117
GO:2001233	regulation of apoptotic signaling pathway	228	-0.477759	-1.96885	8.88011e-07	3.60414e-05	2.58863e-05	2134	tags=35%, list=20%, signal=28%	HERPUD1/VDAC2/ACAA2/TMEM14A/PEA15/MAZ/HTRA2/RBCK1/CTSH/FIS1/ITGAV/CTSC/PIH1D1/SYVN1/PRKCD/P4HB/BID/RTKN2/BCAP31/SOD2/TMBIM1/ZNF385A/ERP29/LCK/RPS3/SOD1/TRIAP1/PMAIP1/DEDD2/SLC9A3R1/LMNA/PPIF/ELL3/CD74/NDUFA13/PPIA/RELA/BAX/GRINA/PYCARD/HMGB2/BAD/DDIT3/UBB/NDUFS3/TRAF1/MIF/NLE1/ITM2C/PRELID1/S100A8/GSTP1/PPP1CA/RACK1/SLC25A5/BCL2L12/EIF5A/TNFAIP3/ADORA2A/TRAF7/ITGA6/TP63/TMEM161A/HSPB1/IFI6/LGALS3…	down	79
GO:0048247	lymphocyte chemotaxis	26	-0.665989	-1.96948	0.00701398	0.0549124	0.0394402	1201	tags=35%, list=11%, signal=31%	PADI2/CCL22/ADAM8/CCL4/SAA1/CXCL16/CCL21/CCL3/CCL20	down	9
GO:0009611	response to wounding	236	-0.475537	-1.97068	5.87246e-07	2.59069e-05	1.86073e-05	1811	tags=33%, list=17%, signal=28%	AURKA/ZFP36L1/USF1/ITGB3/CDKN1A/PRKCD/F11R/INPP5F/BLOC1S4/EPHA4/MYL12A/LCK/RAP2B/SOD1/IL6ST/FIBP/TPM1/CLIC1/VKORC1/PRKCA/PLPP3/PRKG1/RHOC/TSPO/DGKH/DSP/PPIA/ACTB/BAX/SCARB1/IL10/CORO1B/TXN2/S100A8/GRN/CD151/ACTG1/CSRP1/ANXA2/ID3/SAA1/PHB2/CDK1/AIF1/PHLDB2/TNFAIP3/ADORA2A/TIMP1/ZFP36/PTPRS/LGALS1/CD59/HSPB1/SERPINE2/PRKCQ/HMOX1/CCN2/APOE/MYOF/SULF2/NRG1/MYL9/DST/GNAQ/FCER1G/TYROBP/KLF4/CD9/DCN/CD1…	down	77
GO:0036230	granulocyte activation	25	-0.66766	-1.97305	0.0185433	0.0920921	0.0661441	864	tags=36%, list=8%, signal=33%	SPI1/STXBP2/DNASE1L3/GRN/VAMP2/FCER1G/TYROBP/CCL3/CXCL8	down	9
GO:2000145	regulation of cell motility	462	-0.451968	-1.97483	1.17242e-10	2.23054e-08	1.60206e-08	1525	tags=26%, list=14%, signal=23%	EPHA4/SELENOK/HDAC7/GPR18/RAP2B/KIF14/VSIR/WASHC1/CIB1/GPI/DUSP10/TPM1/MIIP/AAMP/SLC9A3R1/IL6R/LMNA/PRKCA/PLPP3/TCAF2/PRKG1/ABI3/RHOC/MIEN1/PADI2/CD74/AKT2/SPINT2/RGCC/SCARB1/GPSM3/PYCARD/MYADM/LGMN/CORO1B/SEMA4A/ATP5F1B/MIF/CITED2/SPI1/GADD45A/TMSB4X/GRN/RHOG/CD151/ACTG1/ADAM8/PIN1/ROBO1/DOCK4/IDH2/GSTP1/CCL4/RACK1/CORO1A/DDT/AIF1/PHLDB2/SGK1/ADIPOR1/FES/DUSP1/IGF1R/ARHGDIA/ADAM9/S100A11/CHST2/T…	down	119
GO:0007566	embryo implantation	21	-0.700958	-1.97513	0.0129426	0.0765634	0.0549907	1575	tags=43%, list=15%, signal=37%	ARHGDIB/SOD1/RPL29/BSG/TIMP1/SCGB1A1/IGFBP7/MMP9/IL1B	down	9
GO:0002250	adaptive immune response	382	-0.458211	-1.97616	1.40508e-09	1.85959e-07	1.33563e-07	1039	tags=26%, list=10%, signal=24%	CD3G/IL10/CD27/IGKV4-1/PYCARD/IGLC7/CTLA4/SEMA4A/MAD2L2/CD80/IGLV1-44/PHB/HLA-DQB1/TFE3/NLRP3/HLA-A/CD6/IGHV3-7/IGLV3-1/ZAP70/IL4I1/TNFRSF17/IGHA2/JCHAIN/TRAT1/HLA-B/IGHG1/TNFAIP3/IGHV1-69D/TCIRG1/LAT/LIME1/IGKV2D-30/IGHV1-69/CD1C/ITK/CD79B/ZC3H12A/CD274/CTSL/IGHV4-34/IGHV3-20/ADA/CD247/IGHV7-4-1/CD7/RORA/IGLV2-11/IGHG3/IGHV4-59/PRKCQ/C1S/CD3E/CD8A/CD28/ICAM1/TRBV20-1/IGHV3-43/CAMK4/IGHG2/IGHV3-6…	down	99
GO:0031638	zymogen activation	24	-0.680454	-1.97925	0.0139618	0.0794385	0.0570557	980	tags=50%, list=9%, signal=46%	CTSH/PGK1/VSIR/PYCARD/LGMN/BAD/BAK1/CTSL/SERPINE2/KLK1/THBS1/PERP	down	12
GO:0051270	regulation of cellular component movement	495	-0.448968	-1.98078	1e-10	2.02933e-08	1.45754e-08	1525	tags=26%, list=14%, signal=23%	EPHA4/SELENOK/HDAC7/MAP2/GPR18/RAP2B/KIF14/VSIR/WASHC1/CIB1/GPI/DUSP10/TPM1/MIIP/AAMP/SLC9A3R1/FEZ1/IL6R/LMNA/PRKCA/PLPP3/TCAF2/PRKG1/ABI3/RHOC/MIEN1/SRI/PADI2/CD74/AKT2/DSP/SPINT2/RGCC/SCARB1/STMN1/GPSM3/PYCARD/MYADM/LGMN/CORO1B/SEMA4A/ATP5F1B/MIF/CITED2/SPI1/GADD45A/TMSB4X/GRN/RHOG/CD151/ACTG1/ADAM8/PIN1/ROBO1/DOCK4/IDH2/GSTP1/CCL4/RANGRF/RACK1/CORO1A/DDT/AIF1/PHLDB2/SGK1/ADIPOR1/FES/DUSP1/IGF1…	down	128
GO:0051271	negative regulation of cellular component movement	153	-0.503909	-1.98185	1.16199e-05	0.00032751	0.00023523	1575	tags=33%, list=15%, signal=28%	SVBP/CSNK2B/ARHGDIB/EPHA4/GPR18/RAP2B/DUSP10/TPM1/MIIP/SLC9A3R1/PRKG1/PADI2/CD74/SPINT2/RGCC/CORO1B/MIF/CITED2/GADD45A/PIN1/ROBO1/IDH2/GSTP1/DDT/AIF1/PHLDB2/ADIPOR1/DUSP1/ARHGDIA/TIMP1/ADA/JUP/HMOX1/PTPRM/MCTP1/RHOB/APOE/CCL21/PLCB1/ACTN1/NRG1/CDH1/TRIB1/DNAJA4/KLF4/CD9/DCN/IGFBP3/THBS1/TACSTD2	down	50
GO:0071356	cellular response to tumor necrosis factor	124	-0.517998	-1.98377	3.61106e-05	0.000886458	0.000636687	1136	tags=23%, list=11%, signal=21%	RELA/CCL22/KLF2/PYCARD/TRAF1/SPATA2/TMSB4X/GSTP1/CCL4/TNFRSF17/TCL1A/EIF5A/TNFAIP3/ZFP36/ZC3H12A/NFKBIA/RORA/LCN2/ICAM1/TNFSF11/CCL21/HSPA1B/KRT18/HSPA1A/CCL3/CXCL8/KRT8/THBS1/CCL20	down	29
GO:2000117	negative regulation of cysteine-type endopeptidase activity	58	-0.582526	-1.98728	0.00298403	0.0307912	0.0221154	1780	tags=34%, list=17%, signal=29%	PIH1D1/ARL6IP1/LAMTOR5/PRDX5/TRIAP1/GPI/CD27/NR4A1/NLE1/BIRC5/PRDX3/BCL2L12/ADORA2A/CST7/IFI6/KLF4/THBS1/PLAUR/MMP9/LTF	down	20
GO:0006897	endocytosis	359	-0.461726	-1.98811	3.65202e-09	4.07948e-07	2.93003e-07	790	tags=18%, list=7%, signal=17%	RHOBTB1/RHOG/CD151/CD6/ACTG1/ANXA2/NME1/IGHV3-7/IGHA2/AIF1/AP1S1/CD63/FLOT1/DLL1/IGHG1/IGHV1-69D/IGHV1-69/CD5/VAMP2/CXCL16/CTSL/CALCRL/IGHV4-34/IGHV3-20/IGHV7-4-1/IGHG3/LGALS3/IGHV4-59/ABCA1/MCTP1/IGHV3-43/IGHG2/APOE/MYO6/IGHV3-64D/CCL21/IGHV1-3/IGHV3-72/IGHV4-31/FCER1G/IGHV3-64/C3/ABCA13/IGHV5-10-1/TRBC1/IGHV2-26/IGHV2-70/IGHV4-28/CD9/LDLR/CLU/ENPP2/CXCL8/IGKC/IGHV3-13/IGLC3/THBS1/IGLC2/IGHA1/IT…	down	63
GO:2000116	regulation of cysteine-type endopeptidase activity	154	-0.506	-1.98854	1.3293e-05	0.000355237	0.000255144	2010	tags=35%, list=19%, signal=29%	LGALS9/HTRA2/CTSH/GSN/ACER2/FIS1/CASP1/NLRP2/PIH1D1/ARL6IP1/BID/BCAP31/LAMTOR5/LCK/PRDX5/RPS3/TRIAP1/PRR7/PMAIP1/MYC/GPI/NDUFA13/MUL1/MTCH1/BAX/RPS27L/CD27/PYCARD/LGMN/BAD/NR4A1/NLE1/NLRP3/BIRC5/S100A8/PRDX3/ROBO1/RACK1/EGLN3/BCL2L12/ADORA2A/CTSD/BAK1/CST7/TP63/IFI6/CCN2/KLF4/DAPK1/THBS1/PLAUR/PERP/MMP9/LTF	down	54
GO:1990868	response to chemokine	32	-0.656654	-1.99015	0.00209394	0.0239622	0.0172106	1412	tags=41%, list=13%, signal=35%	CIB1/PADI2/CCL22/ROBO1/CCL4/CXCR5/DUSP1/ZC3H12A/CCL21/CCL3/CXCL8/CXCL2/CCL20	down	13
GO:1990869	cellular response to chemokine	32	-0.656654	-1.99015	0.00209394	0.0239622	0.0172106	1412	tags=41%, list=13%, signal=35%	CIB1/PADI2/CCL22/ROBO1/CCL4/CXCR5/DUSP1/ZC3H12A/CCL21/CCL3/CXCL8/CXCL2/CCL20	down	13
GO:0002761	regulation of myeloid leukocyte differentiation	69	-0.573992	-1.9908	0.00100876	0.0137048	0.00984331	1393	tags=30%, list=13%, signal=27%	MYC/PRKCA/CA2/CD74/TFE3/FOS/NME1/FES/ATP6AP1/ID2/JUN/TESC/CAMK4/TNFSF11/TRIB1/TYROBP/LEF1/CD4/CCL3/C1QC/LTF	down	21
GO:0097190	apoptotic signaling pathway	392	-0.460175	-1.9917	8.00439e-10	1.16025e-07	8.33339e-08	2134	tags=32%, list=20%, signal=27%	HERPUD1/VDAC2/PLSCR3/ACAA2/TMEM14A/CHCHD10/TFPT/PEA15/MAZ/HTRA2/RBCK1/CTSH/TIMM50/FIS1/PDK2/CASP1/ITGAV/HINT1/BNIP3L/CTSC/PIH1D1/AEN/CDKN1A/STK25/SYVN1/PRKCD/P4HB/BID/RTKN2/BCAP31/BAG6/SOD2/TMBIM1/ZNF385A/ERP29/SELENOK/SHISA5/LCK/RPS3/SOD1/TRIAP1/CIB1/PMAIP1/DEDD2/SLC9A3R1/IL6R/LMNA/PPIF/PRKCA/FASTK/ELL3/CD74/NDUFA13/PPIA/RELA/MUL1/BAX/MOAP1/RPS27L/CD27/GRINA/PYCARD/HMGB2/GABARAP/BAD/DDIT3/UBB/ND…	down	126
GO:0002526	acute inflammatory response	42	-0.624459	-1.9942	0.00116225	0.0150548	0.0108129	1386	tags=40%, list=13%, signal=35%	IL6ST/IL6R/ALOX5AP/NLRP3/DNASE1L3/S100A8/SIGIRR/CD6/ADAM8/GSTP1/SAA1/SAA2/LCN2/ICAM1/TNFSF11/C3/IL1B	down	17
GO:0048514	blood vessel morphogenesis	253	-0.477951	-1.99422	1.11199e-07	6.26835e-06	4.50216e-06	1107	tags=25%, list=10%, signal=22%	RGCC/E2F8/BAX/IL10/BSG/PKM/KLF2/EPN1/SEMA4A/ATP5F1B/NR4A1/CITED2/SPI1/EFNB2/GADD45A/GRN/HGS/ACTG1/ADAM8/ROBO1/ANXA2/ATP5IF1/TYMP/DLL1/TNFAIP3/JUNB/BAK1/SHC1/FLT1/ZC3H12A/NRP2/E2F7/CALCRL/JUN/HSPB1/RORA/GLUL/HPGD/JUP/HMOX1/PTPRM/CCN2/RHOB/NINJ1/APOE/KLF5/C3/LEF1/KLF4/TNFAIP2/EPAS1/TJP1/ITGB8/LDLR/DCN/ENPP2/CXCL8/ANXA1/SPARC/THBS1/IL1B/EREG	down	62
GO:0021782	glial cell development	49	-0.601647	-1.99514	0.00361673	0.035514	0.0255075	1538	tags=35%, list=14%, signal=30%	SOX4/SOD1/EIF2B2/AKT2/S100A8/GRN/GSTP1/DLL1/ADORA2A/VIM/TENM4/PHGDH/NRG1/CD9/PARD3/LDLR/CLU	down	17
GO:1901342	regulation of vasculature development	114	-0.523372	-1.99611	8.8313e-05	0.00183424	0.00131742	1107	tags=26%, list=10%, signal=24%	RGCC/IL10/PKM/KLF2/EPN1/SEMA4A/GADD45A/GRN/HGS/DLL1/TNFAIP3/FLT1/ZC3H12A/HSPB1/GLUL/JUP/HMOX1/PTPRM/RHOB/NINJ1/C3/KLF4/TJP1/ITGB8/DCN/ENPP2/CXCL8/SPARC/THBS1/IL1B	down	30
GO:0045765	regulation of angiogenesis	113	-0.526009	-1.99885	2.35772e-05	0.000608213	0.000436841	1107	tags=27%, list=10%, signal=24%	RGCC/IL10/PKM/KLF2/EPN1/SEMA4A/GADD45A/GRN/HGS/DLL1/TNFAIP3/FLT1/ZC3H12A/HSPB1/GLUL/JUP/HMOX1/PTPRM/RHOB/NINJ1/C3/KLF4/TJP1/ITGB8/DCN/ENPP2/CXCL8/SPARC/THBS1/IL1B	down	30
GO:0002768	immune response-regulating cell surface receptor signaling pathway	232	-0.484818	-2.00183	3.82423e-07	1.8189e-05	1.3064e-05	668	tags=21%, list=6%, signal=20%	IGHV3-7/ZAP70/IGHA2/TRAT1/IGHG1/IGHV1-69D/LIME1/IGHV1-69/ITK/CD79B/ZC3H12A/LCP2/IGHV4-34/IGHV3-20/YES1/ADA/CD247/IGHV7-4-1/PIGR/IGHG3/LGALS3/IGHV4-59/FYB1/PRKCQ/CD3E/CD28/IGHV3-43/IGHG2/IGHV3-64D/THEMIS/IGHV1-3/IGHV3-72/IGHV4-31/FCER1G/IGHV3-64/TYROBP/IGHV5-10-1/TRBC1/IGHV2-26/IGHV2-70/IGHV4-28/IGKC/IGHV3-13/IGLC3/IGLC2/IGHA1/IGLC1/IGHV3-73/IGHV1-69-2	down	49
GO:0001525	angiogenesis	214	-0.489542	-2.00186	8.26681e-07	3.44714e-05	2.47587e-05	1107	tags=25%, list=10%, signal=23%	RGCC/E2F8/IL10/BSG/PKM/KLF2/EPN1/SEMA4A/ATP5F1B/NR4A1/EFNB2/GADD45A/GRN/HGS/ACTG1/ADAM8/ROBO1/ANXA2/ATP5IF1/TYMP/DLL1/TNFAIP3/SHC1/FLT1/ZC3H12A/NRP2/E2F7/CALCRL/JUN/HSPB1/RORA/GLUL/JUP/HMOX1/PTPRM/CCN2/RHOB/NINJ1/KLF5/C3/LEF1/KLF4/TNFAIP2/EPAS1/TJP1/ITGB8/DCN/ENPP2/CXCL8/ANXA1/SPARC/THBS1/IL1B/EREG	down	54
GO:0002573	myeloid leukocyte differentiation	120	-0.526159	-2.00387	5.62577e-05	0.00124999	0.00089779	867	tags=22%, list=8%, signal=20%	CITED2/SPI1/TFE3/FOS/ANXA2/NME1/SH3PXD2A/FES/JUNB/TCIRG1/ATP6AP1/ID2/JUN/TESC/CAMK4/TNFSF11/TRIB1/TYROBP/LEF1/CD4/ITGB8/CCL3/CD109/C1QC/MMP9/LTF	down	26
GO:0045333	cellular respiration	177	-0.503863	-2.0059	3.96573e-06	0.000140368	0.000100818	2543	tags=51%, list=24%, signal=39%	SLC25A14/NDUFB6/PDHB/CAT/ARL2/NDUFA8/SDHD/ATP5F1D/SUCLG1/MTLN/PARK7/ACO2/COQ9/NDUFA6/SDHC/COX7A2/NDUFS5/RHOA/ETFDH/CHCHD10/GBA/MDH1/NDUFB5/UQCRQ/ATP5PO/NDUFA1/CCNB1/ATP5PB/NDUFC2/NDUFB2/ATP5F1C/UQCRC2/DNAJC30/COX7C/BLOC1S1/ADSL/NDUFV2/COQ10A/COX7B/NDUFB9/NDUFC1/BID/NDUFB7/COX6B1/ATP5PF/NDUFB3/NDUFB10/UQCR10/COX5B/COX6C/NDUFS6/NDUFAB1/PPIF/MTFR2/NDUFA7/NDUFB4/NDUFB8/NDUFS2/NDUFS7/SLC25A22/SURF1/ID…	down	90
GO:0010631	epithelial cell migration	155	-0.510254	-2.00762	5.62401e-06	0.000188126	0.000135119	1412	tags=29%, list=13%, signal=26%	CIB1/GPI/DUSP10/AAMP/PRKCA/PLPP3/RGCC/SCARB1/LGMN/CORO1B/SEMA4A/ATP5F1B/NR4A1/EFNB2/GADD45A/TMSB4X/ANLN/GRN/ROBO1/ADIPOR1/ADAM9/ZC3H12A/NRP2/HSPB1/PFN1/GLUL/LCN2/JUP/HMOX1/PTPRM/MET/RHOB/FGFR1/APOE/DNAJA4/KLF4/DCN/ENPP2/S100A2/ANXA1/SPARC/THBS1/MMP9/ITGA2/TACSTD2	down	45
GO:0090130	tissue migration	155	-0.510254	-2.00762	5.62401e-06	0.000188126	0.000135119	1412	tags=29%, list=13%, signal=26%	CIB1/GPI/DUSP10/AAMP/PRKCA/PLPP3/RGCC/SCARB1/LGMN/CORO1B/SEMA4A/ATP5F1B/NR4A1/EFNB2/GADD45A/TMSB4X/ANLN/GRN/ROBO1/ADIPOR1/ADAM9/ZC3H12A/NRP2/HSPB1/PFN1/GLUL/LCN2/JUP/HMOX1/PTPRM/MET/RHOB/FGFR1/APOE/DNAJA4/KLF4/DCN/ENPP2/S100A2/ANXA1/SPARC/THBS1/MMP9/ITGA2/TACSTD2	down	45
GO:0090132	epithelium migration	155	-0.510254	-2.00762	5.62401e-06	0.000188126	0.000135119	1412	tags=29%, list=13%, signal=26%	CIB1/GPI/DUSP10/AAMP/PRKCA/PLPP3/RGCC/SCARB1/LGMN/CORO1B/SEMA4A/ATP5F1B/NR4A1/EFNB2/GADD45A/TMSB4X/ANLN/GRN/ROBO1/ADIPOR1/ADAM9/ZC3H12A/NRP2/HSPB1/PFN1/GLUL/LCN2/JUP/HMOX1/PTPRM/MET/RHOB/FGFR1/APOE/DNAJA4/KLF4/DCN/ENPP2/S100A2/ANXA1/SPARC/THBS1/MMP9/ITGA2/TACSTD2	down	45
GO:0032570	response to progesterone	21	-0.713206	-2.00964	0.0113972	0.0706581	0.0507493	1391	tags=52%, list=13%, signal=46%	GPI/FOSB/WBP2/TSPO/RELA/BAD/TXNIP/FOS/TYMS/THBS1/CLDN4	down	11
GO:0030334	regulation of cell migration	437	-0.460107	-2.0106	1e-10	2.02933e-08	1.45754e-08	1525	tags=27%, list=14%, signal=24%	EPHA4/SELENOK/HDAC7/GPR18/RAP2B/KIF14/VSIR/WASHC1/CIB1/GPI/DUSP10/TPM1/MIIP/AAMP/SLC9A3R1/IL6R/LMNA/PRKCA/PLPP3/TCAF2/PRKG1/ABI3/RHOC/MIEN1/PADI2/CD74/AKT2/RGCC/SCARB1/GPSM3/PYCARD/MYADM/LGMN/CORO1B/SEMA4A/ATP5F1B/MIF/CITED2/SPI1/GADD45A/TMSB4X/GRN/RHOG/CD151/ACTG1/ADAM8/ROBO1/DOCK4/IDH2/GSTP1/CCL4/RACK1/CORO1A/DDT/AIF1/PHLDB2/SGK1/ADIPOR1/DUSP1/IGF1R/ARHGDIA/ADAM9/S100A11/CHST2/TIMP1/CXCL16/FLT1…	down	116
GO:0035821	modulation of process of other organism	61	-0.58538	-2.01401	0.000834088	0.0117494	0.00843889	865	tags=25%, list=8%, signal=23%	PHB/CCL4/PHB2/PPIB/STOM/CFL1/ZC3H12A/JUN/IFI27/APOE/LEF1/CD4/CCL3/SLPI/LTF	down	15
GO:0006949	syncytium formation	24	-0.69248	-2.01423	0.0121723	0.0737073	0.0529394	633	tags=33%, list=6%, signal=31%	SH3PXD2A/FLOT1/ADAM9/MYOF/CAMK1/TYROBP/CD9/CD109	down	8
GO:0071222	cellular response to lipopolysaccharide	115	-0.528164	-2.01477	0.000105341	0.00213772	0.00153539	1304	tags=30%, list=12%, signal=26%	HCK/PRKCA/TSPO/RELA/SCARB1/IL10/PYCARD/HMGB2/PABPN1/CD68/TICAM1/CD80/SPI1/CDK4/NLRP3/SIGIRR/CD6/GSTP1/TNFAIP3/ADAM9/ZFP36/ZC3H12A/CD274/NFKBIA/VIM/LCN2/ABCA1/ICAM1/TRIB1/CCL3/CXCL8/CXCL2/IL1B/LTF	down	34
GO:0070555	response to interleukin-1	71	-0.577348	-2.01858	0.000751594	0.0108672	0.00780521	1136	tags=27%, list=11%, signal=24%	PRKCA/RELA/CCL22/KLF2/PYCARD/CCL4/ZC3H12A/RORA/LCN2/EGR1/ICAM1/CCL21/PLCB1/IL1R1/CCL3/CXCL8/ANXA1/IL1B/CCL20	down	19
GO:0045103	intermediate filament-based process	22	-0.702792	-2.01876	0.00720149	0.0556287	0.0399546	1443	tags=36%, list=14%, signal=32%	SOD1/DSP/CLN8/SYNC/VIM/DST/KRT18/KRT17	down	8
GO:0006509	membrane protein ectodomain proteolysis	28	-0.677617	-2.02444	0.00908224	0.0626901	0.0450264	1016	tags=36%, list=10%, signal=32%	IL10/PSENEN/SH3D19/ADAM8/APH1A/ADAM9/TIMP1/PRKCQ/APOE/IL1B	down	10
GO:0045087	innate immune response	479	-0.461451	-2.02885	1e-10	2.02933e-08	1.45754e-08	1188	tags=21%, list=11%, signal=20%	CD74/PRDX1/IGHV6-1/TRBC2/RELA/PQBP1/MUL1/CCL22/GSDMD/PYCARD/HMGB2/IGLC7/BPIFB1/OAS3/TICAM1/MIF/PHB/SPI1/NLRP3/HSP90AA1/HLA-A/S100A8/VPS26B/GRN/CD6/ACTG1/ADAM8/SERINC5/ZYX/CCL4/IGHV3-7/ZAP70/HMGB3/ISG15/PHB2/IGHA2/CORO1A/AIF1/JCHAIN/TKFC/PLD4/SHMT2/FES/HLA-B/TUBB4B/IGHG1/TNFAIP3/IGHV1-69D/SOCS1/IGHV1-69/TUBB/GAPDH/CXCL16/IGHV4-34/IGHV3-20/YES1/VIM/IGHV7-4-1/IFI6/IGHG3/LGALS3/IGHV4-59/LCN2/C1S/ICAM…	down	102
GO:0001895	retina homeostasis	33	-0.66489	-2.03053	0.00526873	0.0458229	0.0329117	1175	tags=39%, list=11%, signal=35%	PRDX1/ACTB/ACTG1/CLN8/IGHA2/JCHAIN/HSPB1/PIGR/IGHG3/IGKC/LYZ/IGHA1/LTF	down	13
GO:0002685	regulation of leukocyte migration	105	-0.539981	-2.03075	0.000196463	0.00364655	0.00261909	1201	tags=27%, list=11%, signal=24%	PADI2/CD74/GPSM3/PYCARD/LGMN/MIF/SPI1/RHOG/ADAM8/CCL4/DDT/AIF1/DUSP1/CHST2/ADA/LGALS3/HMOX1/ICAM1/CCL21/PLCB1/CD9/IL1R1/CCL3/CXCL8/ANXA1/THBS1/ITGA2/CCL20	down	28
GO:0046034	ATP metabolic process	189	-0.505597	-2.03255	5.74998e-07	2.57396e-05	1.84872e-05	2385	tags=49%, list=22%, signal=39%	ARL2/NDUFA8/SDHD/ATP5F1D/PARK7/COQ9/NDUFA6/SDHC/EIF6/COX7A2/NDUFS5/RHOA/CHCHD10/PGK1/ATP5MC1/NDUFB5/UQCRQ/ATP5PO/FIS1/NDUFA1/CCNB1/ATP5PB/NDUFC2/NDUFB2/ATP5F1C/UQCRC2/DNAJC30/COX7C/NDUFV2/COX7B/NDUFB9/NDUFC1/BID/NDUFB7/COX6B1/ATP5PF/NDUFB3/NDUFB10/ATP5MC2/UQCR10/PFKM/GPI/COX5B/COX6C/NDUFS6/NDUFAB1/PPIF/NDUFA7/NDUFB4/NDUFB8/NDUFS2/TSPO/PFKL/NDUFS7/NDUFA2/NDUFA4/STOML2/COX6A1/COX5A/PKM/BAD/ATP5MG/G…	down	93
GO:0000768	syncytium formation by plasma membrane fusion	23	-0.710092	-2.03602	0.00940179	0.0638355	0.045849	633	tags=35%, list=6%, signal=33%	SH3PXD2A/FLOT1/ADAM9/MYOF/CAMK1/TYROBP/CD9/CD109	down	8
GO:0140253	cell-cell fusion	23	-0.710092	-2.03602	0.00940179	0.0638355	0.045849	633	tags=35%, list=6%, signal=33%	SH3PXD2A/FLOT1/ADAM9/MYOF/CAMK1/TYROBP/CD9/CD109	down	8
GO:0051249	regulation of lymphocyte activation	345	-0.474686	-2.03624	5.27286e-10	8.02529e-08	5.76407e-08	1560	tags=30%, list=15%, signal=26%	FANCA/SOX4/SELENOK/HLA-DOB/ARG2/CD19/LCK/IGHV3-48/IGHV3-30/RPS3/VSIR/SOD1/AHR/IL6ST/DUSP10/IGHV3-23/TIGIT/HLA-F/KAT2A/CD74/IGHV6-1/TRBC2/IL7R/IL10/CD27/PYCARD/BAD/IGLC7/CTLA4/MAD2L2/TICAM1/MIF/CD80/HLA-DQB1/PRELID1/NLRP3/HLA-A/CD6/ADAM8/IGHV3-7/ZAP70/IL4I1/IGHA2/CORO1A/AIF1/IGHG1/TNFAIP3/IGHV1-69D/ADORA2A/SOCS1/LAT/IGHV1-69/TCF7/TNFSF9/CD5/ZC3H12A/CD2/CD274/LGALS1/IGHV4-34/IGHV3-20/YES1/ADA/ID2/I…	down	102
GO:0002694	regulation of leukocyte activation	385	-0.47223	-2.03796	1e-10	2.02933e-08	1.45754e-08	1560	tags=29%, list=15%, signal=26%	FANCA/SOX4/SELENOK/HLA-DOB/ARG2/CD19/LCK/IGHV3-48/IGHV3-30/RPS3/VSIR/SOD1/AHR/IL6ST/DUSP10/IGHV3-23/TIGIT/HLA-F/KAT2A/CD74/IGHV6-1/TRBC2/IL7R/IL10/CD27/PYCARD/BAD/VAMP8/IGLC7/CTLA4/MAD2L2/TICAM1/MIF/CD80/SPI1/STXBP2/HLA-DQB1/PRELID1/NLRP3/HLA-A/GRN/CD6/ADAM8/IGHV3-7/ZAP70/IL4I1/IGHA2/CORO1A/AIF1/FES/IGHG1/TNFAIP3/IGHV1-69D/ADORA2A/SOCS1/LAT/IGHV1-69/TCF7/TNFSF9/CD5/ZC3H12A/CST7/CD2/CD274/LGALS1/I…	down	113
GO:0002429	immune response-activating cell surface receptor signaling pathway	217	-0.498526	-2.03821	1.78239e-07	9.43623e-06	6.77745e-06	668	tags=22%, list=6%, signal=21%	IGHV3-7/ZAP70/IGHA2/TRAT1/IGHG1/IGHV1-69D/LIME1/IGHV1-69/ITK/CD79B/ZC3H12A/LCP2/IGHV4-34/IGHV3-20/YES1/ADA/CD247/IGHV7-4-1/IGHG3/LGALS3/IGHV4-59/FYB1/CD3E/CD28/IGHV3-43/IGHG2/IGHV3-64D/THEMIS/IGHV1-3/IGHV3-72/IGHV4-31/FCER1G/IGHV3-64/TYROBP/IGHV5-10-1/TRBC1/IGHV2-26/IGHV2-70/IGHV4-28/IGKC/IGHV3-13/IGLC3/IGLC2/IGHA1/IGLC1/IGHV3-73/IGHV1-69-2	down	47
GO:0002757	immune response-activating signal transduction	217	-0.498526	-2.03821	1.78239e-07	9.43623e-06	6.77745e-06	668	tags=22%, list=6%, signal=21%	IGHV3-7/ZAP70/IGHA2/TRAT1/IGHG1/IGHV1-69D/LIME1/IGHV1-69/ITK/CD79B/ZC3H12A/LCP2/IGHV4-34/IGHV3-20/YES1/ADA/CD247/IGHV7-4-1/IGHG3/LGALS3/IGHV4-59/FYB1/CD3E/CD28/IGHV3-43/IGHG2/IGHV3-64D/THEMIS/IGHV1-3/IGHV3-72/IGHV4-31/FCER1G/IGHV3-64/TYROBP/IGHV5-10-1/TRBC1/IGHV2-26/IGHV2-70/IGHV4-28/IGKC/IGHV3-13/IGLC3/IGLC2/IGHA1/IGLC1/IGHV3-73/IGHV1-69-2	down	47
GO:0030104	water homeostasis	21	-0.726961	-2.04841	0.00985185	0.065876	0.0473146	1056	tags=38%, list=10%, signal=34%	AKR1B1/STMN1/ELOVL1/TP63/MET/MYO5B/AQP3/CLDN4	down	8
GO:0043620	regulation of DNA-templated transcription in response to stress	43	-0.639876	-2.04872	0.001013	0.0137048	0.00984331	1405	tags=33%, list=13%, signal=28%	RGS14/CHEK1/RELA/KLF2/DDIT3/CITED2/JUN/HMOX1/EGR1/BAG3/HSPA1A/EPAS1/ATF3/DNAJB1	down	14
GO:0051851	modulation by host of symbiont process	43	-0.644377	-2.06313	0.000779799	0.0111967	0.00804192	865	tags=28%, list=8%, signal=26%	PHB/CCL4/PPIB/STOM/CFL1/ZC3H12A/JUN/IFI27/APOE/LEF1/CCL3/LTF	down	12
GO:0006120	mitochondrial electron transport, NADH to ubiquinone	40	-0.654161	-2.06426	0.00106454	0.0142125	0.0102079	2531	tags=70%, list=24%, signal=54%	NDUFB6/NDUFA8/PARK7/COQ9/NDUFA6/NDUFS5/NDUFB5/NDUFA1/NDUFC2/NDUFB2/NDUFV2/NDUFB9/NDUFC1/NDUFB7/NDUFB3/NDUFB10/NDUFS6/NDUFAB1/NDUFA7/NDUFB4/NDUFB8/NDUFS2/NDUFS7/NDUFA2/NDUFA4/NDUFS3/NDUFS8/NDUFV1	down	28
GO:0050865	regulation of cell activation	405	-0.475353	-2.06839	1e-10	2.02933e-08	1.45754e-08	1538	tags=29%, list=14%, signal=26%	SOX4/SELENOK/HLA-DOB/ARG2/CD19/LCK/IGHV3-48/IGHV3-30/RPS3/VSIR/SOD1/AHR/IL6ST/DUSP10/IGHV3-23/TIGIT/PRKCA/HLA-F/KAT2A/PRKG1/CD74/IGHV6-1/TRBC2/IL7R/IL10/CD27/PYCARD/BAD/VAMP8/IGLC7/CTLA4/MAD2L2/TICAM1/MIF/CD80/SPI1/STXBP2/HLA-DQB1/PRELID1/NLRP3/HLA-A/GRN/CD6/ADAM8/IGHV3-7/ZAP70/IL4I1/IGHA2/CORO1A/AIF1/FES/IGHG1/TNFAIP3/IGHV1-69D/ADORA2A/SOCS1/LAT/IGHV1-69/TCF7/TNFSF9/CD5/ZC3H12A/CST7/CD2/CD274/LG…	down	119
GO:0070098	chemokine-mediated signaling pathway	25	-0.701762	-2.07383	0.0137499	0.0789709	0.0567199	1412	tags=44%, list=13%, signal=38%	CIB1/PADI2/CCL22/ROBO1/CCL4/CXCR5/CCL21/CCL3/CXCL8/CXCL2/CCL20	down	11
GO:0043618	regulation of transcription from RNA polymerase II promoter in response to stress	38	-0.670047	-2.07856	0.0013129	0.0162457	0.0116683	1195	tags=32%, list=11%, signal=28%	CHEK1/KLF2/DDIT3/CITED2/JUN/HMOX1/EGR1/BAG3/HSPA1A/EPAS1/ATF3/DNAJB1	down	12
GO:0051702	biological process involved in interaction with symbiont	50	-0.624363	-2.07885	0.000137897	0.00267431	0.00192079	1045	tags=28%, list=10%, signal=25%	TUSC2/PHB/CCL4/PPIB/STOM/CFL1/GAPDH/ZC3H12A/JUN/IFI27/APOE/LEF1/CCL3/LTF	down	14
GO:0033002	muscle cell proliferation	109	-0.552113	-2.08031	3.60001e-05	0.000886458	0.000636687	1056	tags=28%, list=10%, signal=25%	TPM1/IL6R/PRKG1/AKR1B1/IL10/CITED2/PHB/GSTP1/CDK1/AIF1/TGM2/TNFAIP3/ERN1/CALCRL/ID2/JUN/TENM4/HPGD/HMOX1/PIM1/APOE/TRIB1/TCF7L2/MYB/KLF4/IGFBP3/THBS1/MMP9/ITGA2/EREG	down	30
GO:0010632	regulation of epithelial cell migration	127	-0.539348	-2.08131	1.00796e-05	0.000297885	0.000213953	1412	tags=31%, list=13%, signal=27%	CIB1/GPI/DUSP10/AAMP/PRKCA/PLPP3/RGCC/SCARB1/LGMN/SEMA4A/ATP5F1B/GADD45A/TMSB4X/GRN/ADIPOR1/ADAM9/ZC3H12A/NRP2/HSPB1/PFN1/GLUL/LCN2/JUP/HMOX1/PTPRM/MET/RHOB/FGFR1/APOE/DNAJA4/KLF4/DCN/ENPP2/ANXA1/SPARC/THBS1/MMP9/ITGA2/TACSTD2	down	39
GO:0030593	neutrophil chemotaxis	44	-0.645431	-2.08141	0.000568376	0.00894661	0.00642579	1188	tags=34%, list=11%, signal=30%	CD74/PPIA/CCL22/BSG/S100A8/CCL4/SAA1/PPIB/LGALS3/CCL21/FCER1G/CCL3/CXCL8/CXCL2/CCL20	down	15
GO:0050864	regulation of B cell activation	154	-0.530149	-2.08344	1.12492e-06	4.44708e-05	3.19406e-05	1016	tags=29%, list=10%, signal=26%	IL10/CD27/BAD/IGLC7/CTLA4/MAD2L2/TICAM1/MIF/IGHV3-7/IL4I1/IGHA2/IGHG1/TNFAIP3/IGHV1-69D/IGHV1-69/IGHV4-34/IGHV3-20/ADA/ID2/IGHV7-4-1/IGHG3/IGHV4-59/CD28/IGHV3-43/IGHG2/IGHV3-64D/IGHV1-3/IGHV3-72/IGHV4-31/IGHV3-64/TYROBP/IGHV5-10-1/TRBC1/IGHV2-26/IGHV2-70/IGHV4-28/IGKC/IGHV3-13/IGLC3/IGLC2/IGHA1/IGLC1/IGHV3-73/IGHV1-69-2	down	44
GO:0002252	immune effector process	389	-0.483584	-2.09183	1e-10	2.02933e-08	1.45754e-08	1524	tags=28%, list=14%, signal=25%	SELENOK/HLA-DOB/CD19/IGHV3-48/EXO1/IGHV3-30/AHR/GPI/DUSP10/IGHV3-23/IL6R/HCK/HLA-F/SLC7A5/CD74/PRDX1/BATF/IGHV6-1/TRBC2/RGCC/IL7R/MFNG/TUSC2/IL10/CD27/PYCARD/VAMP8/IGLC7/SEMA4A/MAD2L2/TICAM1/CD80/PHB/SPI1/STXBP2/HLA-DQB1/WDR1/NLRP3/DNASE1L3/HLA-A/ITM2A/GRN/IGHV3-7/IL4I1/PHB2/IGHA2/CORO1A/FES/HLA-B/TUBB4B/DLL1/IGHG1/IGHV1-69D/TCIRG1/LAT/IGHV1-69/CD1C/TUBB/VAMP2/ZC3H12A/PTGDS/LGALS1/IGHV4-34/IGHV3-…	down	110
GO:0050851	antigen receptor-mediated signaling pathway	188	-0.519674	-2.09361	8.20099e-08	4.89487e-06	3.51568e-06	668	tags=23%, list=6%, signal=22%	IGHV3-7/ZAP70/IGHA2/TRAT1/IGHG1/IGHV1-69D/LIME1/IGHV1-69/ITK/CD79B/ZC3H12A/LCP2/IGHV4-34/IGHV3-20/ADA/CD247/IGHV7-4-1/IGHG3/LGALS3/IGHV4-59/FYB1/CD3E/CD28/IGHV3-43/IGHG2/IGHV3-64D/THEMIS/IGHV1-3/IGHV3-72/IGHV4-31/IGHV3-64/IGHV5-10-1/TRBC1/IGHV2-26/IGHV2-70/IGHV4-28/IGKC/IGHV3-13/IGLC3/IGLC2/IGHA1/IGLC1/IGHV3-73/IGHV1-69-2	down	44
GO:1901186	positive regulation of ERBB signaling pathway	20	-0.752803	-2.09876	0.00757311	0.0566147	0.0406628	32	tags=25%, list=0%, signal=25%	SHKBP1/PLAUR/MMP9/AGR2/EREG	down	5
GO:0042330	taxis	231	-0.509948	-2.10254	5.98858e-09	5.69664e-07	4.09154e-07	1315	tags=30%, list=12%, signal=27%	FEZ1/IL6R/EPHB6/PADI2/CD74/PPIA/LYPLA2/CCL22/IL10/BSG/GPSM3/HMGB2/LGMN/CORO1B/SEMA4A/MIF/NR4A1/SPI1/EFNB2/EGR2/TMSB4X/S100A8/RHOG/ADAM8/ROBO1/DOCK4/GSTP1/CCL4/CXCR5/SAA1/CORO1A/DDT/AIF1/PPIB/TYMP/FES/DUSP1/CXCL16/FLT1/LSP1/NRP2/HSPB1/CYFIP1/LGALS3/PRKCQ/PTPRM/BCL11B/MET/FGFR1/NINJ1/TIAM1/TNFSF11/CCL21/PLXNB2/NRG1/FCER1G/DCC/LEF1/PALLD/CCL3/TUBB3/ENPP2/CXCL8/ANXA1/THBS1/CXCL2/PLAUR/ITGA2/LAMC2/CCL…	down	70
GO:0097191	extrinsic apoptotic signaling pathway	135	-0.541537	-2.10276	2.21505e-06	8.32423e-05	5.97877e-05	1412	tags=30%, list=13%, signal=26%	CIB1/PMAIP1/DEDD2/IL6R/LMNA/NDUFA13/RELA/BAX/MOAP1/CD27/PYCARD/HMGB2/GABARAP/BAD/TRAF1/ITM2C/SPI1/GSTP1/PPP1CA/SIVA1/BCL2L12/TNFAIP3/BAK1/ITGA6/IFI6/LGALS3/HMOX1/ICAM1/FGFR1/EYA2/IFI27/TCF7L2/HSPA1B/KRT18/BAG3/HSPA1A/ATF3/KRT8/THBS1/IL1B	down	40
GO:0052548	regulation of endopeptidase activity	217	-0.51477	-2.10462	2.26035e-08	1.67817e-06	1.20532e-06	2015	tags=36%, list=19%, signal=30%	NCSTN/LGALS9/HTRA2/CTSH/GSN/ACER2/BIN1/FIS1/CASP1/NLRP2/PEBP1/PIH1D1/ARL6IP1/BID/BCAP31/LAMTOR5/EPHA4/LCK/PRDX5/RPS3/VSIR/TRIAP1/SERPINB8/PRR7/PSMB8/PMAIP1/MYC/GPI/SPINT2/NDUFA13/MUL1/MTCH1/BAX/RPS27L/CD27/ADRM1/PYCARD/LGMN/BAD/PSENEN/NR4A1/NLE1/PRELID1/NLRP3/CSTB/BIRC5/S100A8/PRDX3/ROBO1/ANXA2/RACK1/EGLN3/APH1A/BCL2L12/ADORA2A/PTTG1/CTSD/TIMP1/BAK1/CST3/GAPDH/SERPINA9/CST7/TP63/IFI6/SERPINE2/CCN…	down	79
GO:0050778	positive regulation of immune response	369	-0.489307	-2.10611	1e-10	2.02933e-08	1.45754e-08	1157	tags=24%, list=11%, signal=22%	IGHV6-1/TRBC2/RELA/PQBP1/RGCC/BAX/PRKCH/STOML2/IL10/PYCARD/HMGB2/VAMP8/IGLC7/CTLA4/MAD2L2/CD80/PHB/SPI1/HLA-DQB1/NLRP3/HSP90AA1/HLA-A/GRN/ADAM8/IGHV3-7/ZAP70/IGHA2/TRAT1/HLA-B/IGHG1/IGHV1-69D/LIME1/IGHV1-69/CD1C/ITK/CD79B/ZC3H12A/LCP2/CD274/IGHV4-34/IGHV3-20/YES1/ADA/CD247/CD59/IGHV7-4-1/IGHG3/LGALS3/IGHV4-59/FYB1/PRKCQ/C1S/CD3E/CD28/IGHV3-43/IGHG2/IGHV3-64D/THEMIS/IGHV1-3/IGHV3-72/IGHV4-31/FCER1…	down	87
GO:0030855	epithelial cell differentiation	254	-0.505297	-2.10794	5.41912e-09	5.32123e-07	3.82191e-07	1788	tags=29%, list=17%, signal=25%	ZFP36L1/PIH1D1/PRDM1/SHARPIN/CDKN1A/NME2/EDF1/F11R/AHI1/SOX4/DNPH1/GSTK1/SOD1/IL6ST/FLNB/SLC9A3R1/EZH2/AKT2/DSP/SPINT2/PCNA/E2F8/PRKCH/AKR1B1/KLF2/MYADM/CTSB/BAD/TXNIP/WWTR1/TAGLN2/ID3/CDK1/CNN3/TYMS/ACADVL/DLL1/TMEM231/ADAM9/ERRFI1/ZFP36/PTPRS/E2F7/KAZN/TP63/ID2/VIM/LGALS3/BCL11B/MET/ICAM1/HYDIN/MYO6/KLF5/PLCB1/MAFF/NRG1/KRT18/TJP2/PALLD/KLF4/TJP1/CD109/ANXA1/CSTA/ELF3/AQP3/MMP9/ITGA2/IL1B/AGR2/…	down	73
GO:0006935	chemotaxis	230	-0.511045	-2.10976	2.91852e-09	3.55359e-07	2.55232e-07	1315	tags=30%, list=12%, signal=27%	FEZ1/IL6R/EPHB6/PADI2/CD74/PPIA/LYPLA2/CCL22/IL10/BSG/GPSM3/HMGB2/LGMN/CORO1B/SEMA4A/MIF/NR4A1/SPI1/EFNB2/EGR2/TMSB4X/S100A8/RHOG/ADAM8/ROBO1/DOCK4/GSTP1/CCL4/CXCR5/SAA1/CORO1A/DDT/AIF1/PPIB/TYMP/FES/DUSP1/CXCL16/FLT1/LSP1/NRP2/HSPB1/CYFIP1/LGALS3/PRKCQ/PTPRM/BCL11B/MET/FGFR1/NINJ1/TIAM1/TNFSF11/CCL21/PLXNB2/NRG1/FCER1G/DCC/LEF1/PALLD/CCL3/TUBB3/ENPP2/CXCL8/ANXA1/THBS1/CXCL2/PLAUR/ITGA2/LAMC2/CCL…	down	70
GO:0022900	electron transport chain	125	-0.550448	-2.11857	2.43323e-06	9.03261e-05	6.48756e-05	2837	tags=61%, list=27%, signal=45%	ISCU/COX4I1/UQCRB/COX7A2L/UQCR11/AKR1A1/ETFA/NDUFB6/NDUFA8/GLRX2/CYBA/SDHD/PARK7/COQ9/NDUFA6/SDHC/COX7A2/NDUFS5/ETFDH/GBA/NDUFB5/UQCRQ/NDUFA1/CCNB1/NDUFC2/NDUFB2/COX7C/NDUFV2/COX7B/NDUFB9/NDUFC1/BID/NDUFB7/COX6B1/FDX2/NDUFB3/NDUFB10/UQCR10/COX5B/COX6C/ETFB/NDUFS6/NDUFAB1/DEGS1/NDUFA7/NDUFB4/NDUFB8/NDUFS2/NDUFA13/NDUFS7/SLC25A22/SURF1/IDH3B/NDUFA2/UQCRFS1/QDPR/NDUFA4/SCO2/AKR1B1/COX6A1/COX5A/UQCRH…	down	76
GO:0009060	aerobic respiration	147	-0.541009	-2.11917	1.33757e-06	5.21995e-05	3.74916e-05	2543	tags=55%, list=24%, signal=43%	SLC25A14/NDUFB6/PDHB/CAT/ARL2/NDUFA8/SDHD/ATP5F1D/SUCLG1/PARK7/ACO2/COQ9/NDUFA6/SDHC/COX7A2/NDUFS5/RHOA/CHCHD10/MDH1/NDUFB5/UQCRQ/ATP5PO/NDUFA1/CCNB1/ATP5PB/NDUFC2/NDUFB2/ATP5F1C/UQCRC2/DNAJC30/COX7C/BLOC1S1/ADSL/NDUFV2/COX7B/NDUFB9/NDUFC1/BID/NDUFB7/COX6B1/ATP5PF/NDUFB3/NDUFB10/UQCR10/COX5B/COX6C/NDUFS6/NDUFAB1/PPIF/MTFR2/NDUFA7/NDUFB4/NDUFB8/NDUFS2/NDUFS7/SURF1/IDH3B/NDUFA2/NDUFA4/STOML2/COX6A1…	down	81
GO:0002449	lymphocyte mediated immunity	224	-0.517188	-2.12449	5.31403e-09	5.32123e-07	3.82191e-07	1188	tags=27%, list=11%, signal=24%	CD74/PRDX1/BATF/IGHV6-1/TRBC2/IL7R/IL10/CD27/IGLC7/MAD2L2/HLA-DQB1/NLRP3/HLA-A/IGHV3-7/IL4I1/IGHA2/CORO1A/HLA-B/TUBB4B/IGHG1/IGHV1-69D/TCIRG1/IGHV1-69/CD1C/TUBB/IGHV4-34/IGHV3-20/IGHV7-4-1/IGHG3/IGHV4-59/C1S/CD8A/CD28/ICAM1/IGHV3-43/IGHG2/IGHV3-64D/IGHV1-3/IGHV3-72/IGHV4-31/FCER1G/IGHV3-64/C3/IGHV5-10-1/TRBC1/IGHV2-26/IGHV2-70/IGHV4-28/IL1R1/CLU/C1QC/IGKC/IGHV3-13/IGLC3/IGLC2/IGHA1/IL1B/IGLC1/IGH…	down	60
GO:0050900	leukocyte migration	184	-0.52922	-2.12803	7.2825e-08	4.43359e-06	3.18437e-06	1307	tags=29%, list=12%, signal=26%	IL6R/HCK/PADI2/CD74/PPIA/CCL22/IL10/BSG/GPSM3/PYCARD/LGMN/MIF/SPI1/WDR1/NLRP3/ITGB7/S100A8/RHOG/ADAM8/CCL4/ZAP70/SELPLG/CXCR5/SAA1/CORO1A/DDT/AIF1/PPIB/DUSP1/CHST2/CXCL16/FLT1/YES1/ADA/ASB2/LGALS3/HMOX1/TRIM55/ICAM1/NINJ1/TNFSF11/CCL21/PLCB1/FCER1G/CD9/IL1R1/CCL3/CXCL8/ANXA1/THBS1/CXCL2/MMP9/ITGA2/CCL20	down	54
GO:0051251	positive regulation of lymphocyte activation	256	-0.510684	-2.12992	8.73362e-10	1.20842e-07	8.67929e-08	1016	tags=26%, list=10%, signal=24%	IL10/CD27/PYCARD/BAD/IGLC7/MAD2L2/TICAM1/MIF/CD80/HLA-DQB1/NLRP3/HLA-A/CD6/ADAM8/IGHV3-7/ZAP70/IL4I1/IGHA2/CORO1A/AIF1/IGHG1/IGHV1-69D/SOCS1/IGHV1-69/TNFSF9/CD5/CD274/LGALS1/IGHV4-34/IGHV3-20/YES1/ADA/IGHV7-4-1/IGHG3/IGHV4-59/PRKCQ/CD3E/CD28/IGHV3-43/IGHG2/TNFSF11/IGHV3-64D/CCL21/IGHV1-3/IGHV3-72/IGHV4-31/ICOS/IGHV3-64/TYROBP/LEF1/IGHV5-10-1/MYB/TRBC1/IGHV2-26/IGHV2-70/IGHV4-28/CD4/ANXA1/IGKC/IGH…	down	67
GO:0002443	leukocyte mediated immunity	277	-0.506709	-2.13061	3.03051e-10	5.12492e-08	3.68091e-08	1188	tags=27%, list=11%, signal=24%	CD74/PRDX1/BATF/IGHV6-1/TRBC2/IL7R/TUSC2/IL10/CD27/VAMP8/IGLC7/MAD2L2/TICAM1/SPI1/STXBP2/HLA-DQB1/WDR1/NLRP3/DNASE1L3/HLA-A/IGHV3-7/IL4I1/IGHA2/CORO1A/FES/HLA-B/TUBB4B/IGHG1/IGHV1-69D/TCIRG1/LAT/IGHV1-69/CD1C/TUBB/VAMP2/PTGDS/IGHV4-34/IGHV3-20/IGHV7-4-1/IGHG3/IGHV4-59/C1S/HMOX1/CD8A/CD28/ICAM1/IGHV3-43/IGHG2/IGHV3-64D/IGHV1-3/IGHV3-72/IGHV4-31/FCER1G/IGHV3-64/TYROBP/C3/IGHV5-10-1/TRBC1/IGHV2-26/I…	down	74
GO:0030595	leukocyte chemotaxis	105	-0.566696	-2.13122	2.4972e-05	0.000638779	0.000458796	1201	tags=31%, list=11%, signal=28%	PADI2/CD74/PPIA/CCL22/IL10/BSG/GPSM3/LGMN/MIF/SPI1/S100A8/ADAM8/CCL4/CXCR5/SAA1/CORO1A/DDT/AIF1/PPIB/DUSP1/CXCL16/FLT1/LGALS3/NINJ1/TNFSF11/CCL21/FCER1G/CCL3/CXCL8/ANXA1/THBS1/CXCL2/CCL20	down	33
GO:0010466	negative regulation of peptidase activity	102	-0.570943	-2.13374	9.79572e-06	0.000292335	0.000209966	876	tags=32%, list=8%, signal=30%	LAMTOR5/PRDX5/TRIAP1/SERPINB8/GPI/SPINT2/CD27/NR4A1/NLE1/CSTB/BIRC5/PRDX3/ANXA2/BCL2L12/ADORA2A/PTTG1/TIMP1/CST3/GAPDH/SERPINA9/CST7/IFI6/SERPINE2/C3/KLF4/WFDC2/CD109/CSTA/THBS1/PLAUR/MMP9/SLPI/LTF	down	33
GO:0048659	smooth muscle cell proliferation	86	-0.590536	-2.14187	4.32479e-05	0.00103659	0.000744516	1358	tags=30%, list=13%, signal=27%	TPM1/IL6R/PRKG1/AKR1B1/IL10/PHB/GSTP1/AIF1/TGM2/TNFAIP3/ERN1/CALCRL/ID2/JUN/HPGD/HMOX1/APOE/TRIB1/TCF7L2/MYB/KLF4/IGFBP3/THBS1/MMP9/ITGA2/EREG	down	26
GO:0071347	cellular response to interleukin-1	55	-0.637237	-2.14984	0.000300635	0.00522933	0.0037559	1136	tags=31%, list=11%, signal=28%	RELA/CCL22/KLF2/PYCARD/CCL4/ZC3H12A/RORA/LCN2/EGR1/ICAM1/CCL21/PLCB1/IL1R1/CCL3/CXCL8/IL1B/CCL20	down	17
GO:0050867	positive regulation of cell activation	279	-0.511174	-2.15145	1e-10	2.02933e-08	1.45754e-08	1016	tags=26%, list=10%, signal=24%	IL10/CD27/PYCARD/BAD/VAMP8/IGLC7/MAD2L2/TICAM1/MIF/CD80/HLA-DQB1/NLRP3/HLA-A/CD6/ADAM8/IGHV3-7/ZAP70/IL4I1/IGHA2/CORO1A/AIF1/IGHG1/IGHV1-69D/SOCS1/IGHV1-69/TNFSF9/CD5/CD2/CD274/LGALS1/IGHV4-34/IGHV3-20/YES1/ADA/IGHV7-4-1/IGHG3/IGHV4-59/PRKCQ/CD3E/CCN2/CD28/IGHV3-43/IGHG2/TNFSF11/IGHV3-64D/CCL21/IGHV1-3/IGHV3-72/IGHV4-31/ICOS/IGHV3-64/TYROBP/LEF1/IGHV5-10-1/MYB/TRBC1/IGHV2-26/IGHV2-70/IGHV4-28/CD4…	down	72
GO:0010951	negative regulation of endopeptidase activity	100	-0.576345	-2.15243	1.18468e-05	0.000327832	0.000235462	876	tags=33%, list=8%, signal=31%	LAMTOR5/PRDX5/TRIAP1/SERPINB8/GPI/SPINT2/CD27/NR4A1/NLE1/CSTB/BIRC5/PRDX3/ANXA2/BCL2L12/ADORA2A/PTTG1/TIMP1/CST3/GAPDH/SERPINA9/CST7/IFI6/SERPINE2/C3/KLF4/WFDC2/CD109/CSTA/THBS1/PLAUR/MMP9/SLPI/LTF	down	33
GO:0002253	activation of immune response	253	-0.516001	-2.15298	4.55767e-10	7.30186e-08	5.24447e-08	1157	tags=27%, list=11%, signal=25%	IGHV6-1/TRBC2/RELA/PQBP1/RGCC/BAX/PRKCH/STOML2/PYCARD/IGLC7/CTLA4/PHB/HLA-DQB1/HSP90AA1/HLA-A/IGHV3-7/ZAP70/IGHA2/TRAT1/IGHG1/IGHV1-69D/LIME1/IGHV1-69/ITK/CD79B/ZC3H12A/LCP2/IGHV4-34/IGHV3-20/YES1/ADA/CD247/CD59/IGHV7-4-1/IGHG3/LGALS3/IGHV4-59/FYB1/C1S/CD3E/CD28/IGHV3-43/IGHG2/IGHV3-64D/THEMIS/IGHV1-3/IGHV3-72/IGHV4-31/FCER1G/IGHV3-64/TYROBP/C3/IGHV5-10-1/TRBC1/IGHV2-26/IGHV2-70/IGHV4-28/CLU/CFB/…	down	69
GO:0052547	regulation of peptidase activity	226	-0.523553	-2.15362	3.2283e-09	3.7796e-07	2.71465e-07	2015	tags=37%, list=19%, signal=30%	NCSTN/LGALS9/HTRA2/CTSH/GSN/ACER2/BIN1/FIS1/CASP1/NLRP2/DDRGK1/PEBP1/PIH1D1/SVBP/ARL6IP1/BID/BCAP31/LAMTOR5/EPHA4/LCK/PRDX5/RPS3/VSIR/TRIAP1/SERPINB8/PRR7/PSMB8/PMAIP1/MYC/GPI/SPINT2/NDUFA13/MUL1/MTCH1/BAX/RPS27L/CD27/ADRM1/PYCARD/LGMN/BAD/PSENEN/NR4A1/NLE1/PRELID1/NLRP3/CSTB/BIRC5/S100A8/PRDX3/GRN/ROBO1/ANXA2/RACK1/EGLN3/APH1A/BCL2L12/ADORA2A/PTTG1/CTSD/TIMP1/BAK1/CST3/GAPDH/SERPINA9/CST7/TP63/I…	down	83
GO:0002696	positive regulation of leukocyte activation	274	-0.513601	-2.1567	1e-10	2.02933e-08	1.45754e-08	1016	tags=26%, list=10%, signal=24%	IL10/CD27/PYCARD/BAD/VAMP8/IGLC7/MAD2L2/TICAM1/MIF/CD80/HLA-DQB1/NLRP3/HLA-A/CD6/ADAM8/IGHV3-7/ZAP70/IL4I1/IGHA2/CORO1A/AIF1/IGHG1/IGHV1-69D/SOCS1/IGHV1-69/TNFSF9/CD5/CD2/CD274/LGALS1/IGHV4-34/IGHV3-20/YES1/ADA/IGHV7-4-1/IGHG3/IGHV4-59/PRKCQ/CD3E/CD28/IGHV3-43/IGHG2/TNFSF11/IGHV3-64D/CCL21/IGHV1-3/IGHV3-72/IGHV4-31/ICOS/IGHV3-64/TYROBP/LEF1/IGHV5-10-1/MYB/TRBC1/IGHV2-26/IGHV2-70/IGHV4-28/CD4/CCL3…	down	71
GO:0048661	positive regulation of smooth muscle cell proliferation	54	-0.641334	-2.15672	8.36298e-05	0.00176784	0.00126973	1056	tags=30%, list=10%, signal=27%	AKR1B1/IL10/PHB/AIF1/TGM2/ERN1/CALCRL/ID2/JUN/HPGD/HMOX1/MYB/THBS1/MMP9/ITGA2/EREG	down	16
GO:1990266	neutrophil migration	55	-0.63934	-2.15693	0.000276307	0.00486172	0.00349187	1188	tags=35%, list=11%, signal=31%	CD74/PPIA/CCL22/BSG/WDR1/S100A8/RHOG/ADAM8/CCL4/SAA1/PPIB/LGALS3/CCL21/FCER1G/IL1R1/CCL3/CXCL8/CXCL2/CCL20	down	19
GO:0016064	immunoglobulin mediated immune response	145	-0.552912	-2.16009	4.35702e-07	2.04043e-05	1.46551e-05	502	tags=24%, list=5%, signal=23%	IGHG1/IGHV1-69D/TCIRG1/IGHV1-69/IGHV4-34/IGHV3-20/IGHV7-4-1/IGHG3/IGHV4-59/C1S/CD28/IGHV3-43/IGHG2/IGHV3-64D/IGHV1-3/IGHV3-72/IGHV4-31/FCER1G/IGHV3-64/C3/IGHV5-10-1/TRBC1/IGHV2-26/IGHV2-70/IGHV4-28/CLU/C1QC/IGKC/IGHV3-13/IGLC3/IGLC2/IGHA1/IGLC1/IGHV3-73/IGHV1-69-2	down	35
GO:0019724	B cell mediated immunity	146	-0.552703	-2.16172	2.91396e-07	1.45411e-05	1.0444e-05	502	tags=24%, list=5%, signal=23%	IGHG1/IGHV1-69D/TCIRG1/IGHV1-69/IGHV4-34/IGHV3-20/IGHV7-4-1/IGHG3/IGHV4-59/C1S/CD28/IGHV3-43/IGHG2/IGHV3-64D/IGHV1-3/IGHV3-72/IGHV4-31/FCER1G/IGHV3-64/C3/IGHV5-10-1/TRBC1/IGHV2-26/IGHV2-70/IGHV4-28/CLU/C1QC/IGKC/IGHV3-13/IGLC3/IGLC2/IGHA1/IGLC1/IGHV3-73/IGHV1-69-2	down	35
GO:0019646	aerobic electron transport chain	66	-0.630521	-2.16654	8.49561e-05	0.00178349	0.00128097	2900	tags=76%, list=27%, signal=56%	SDHA/ISCU/COX4I1/UQCRB/COX7A2L/UQCR11/NDUFB6/NDUFA8/SDHD/PARK7/COQ9/NDUFA6/SDHC/COX7A2/NDUFS5/NDUFB5/UQCRQ/NDUFA1/NDUFC2/NDUFB2/COX7C/NDUFV2/NDUFB9/NDUFC1/NDUFB7/NDUFB3/NDUFB10/UQCR10/COX5B/COX6C/NDUFS6/NDUFAB1/NDUFA7/NDUFB4/NDUFB8/NDUFS2/NDUFS7/NDUFA2/NDUFA4/COX6A1/COX5A/UQCRH/NDUFS3/COX8A/UQCC3/NDUFS8/UQCRC1/NDUFV1/CYC1/UQCRHL	down	50
GO:0050853	B cell receptor signaling pathway	105	-0.576501	-2.1681	1.10763e-05	0.000321106	0.000230631	502	tags=30%, list=5%, signal=28%	IGHG1/IGHV1-69D/LIME1/IGHV1-69/ITK/CD79B/IGHV4-34/IGHV3-20/IGHV7-4-1/IGHG3/IGHV4-59/IGHV3-43/IGHG2/IGHV3-64D/IGHV1-3/IGHV3-72/IGHV4-31/IGHV3-64/IGHV5-10-1/TRBC1/IGHV2-26/IGHV2-70/IGHV4-28/IGKC/IGHV3-13/IGLC3/IGLC2/IGHA1/IGLC1/IGHV3-73/IGHV1-69-2	down	31
GO:0048660	regulation of smooth muscle cell proliferation	83	-0.600954	-2.17056	4.2635e-05	0.00103659	0.000744516	1358	tags=31%, list=13%, signal=28%	TPM1/IL6R/PRKG1/AKR1B1/IL10/PHB/GSTP1/AIF1/TGM2/TNFAIP3/ERN1/CALCRL/ID2/JUN/HPGD/HMOX1/APOE/TRIB1/TCF7L2/MYB/KLF4/IGFBP3/THBS1/MMP9/ITGA2/EREG	down	26
GO:0050871	positive regulation of B cell activation	117	-0.5721	-2.17745	8.59201e-07	3.53434e-05	2.53849e-05	1016	tags=36%, list=10%, signal=33%	CD74/IGHV6-1/TRBC2/IL10/CD27/BAD/IGLC7/MAD2L2/TICAM1/MIF/IGHV3-7/IGHA2/IGHG1/IGHV1-69D/IGHV1-69/IGHV4-34/IGHV3-20/ADA/IGHV7-4-1/IGHG3/IGHV4-59/CD28/IGHV3-43/IGHG2/IGHV3-64D/IGHV1-3/IGHV3-72/IGHV4-31/IGHV3-64/IGHV5-10-1/TRBC1/IGHV2-26/IGHV2-70/IGHV4-28/IGKC/IGHV3-13/IGLC3/IGLC2/IGHA1/IGLC1/IGHV3-73/IGHV1-69-2	down	42
GO:0022904	respiratory electron transport chain	88	-0.598895	-2.18531	1.12004e-05	0.000321641	0.000231014	2900	tags=68%, list=27%, signal=50%	SDHA/ISCU/COX4I1/UQCRB/COX7A2L/UQCR11/NDUFB6/NDUFA8/SDHD/PARK7/COQ9/NDUFA6/SDHC/COX7A2/NDUFS5/ETFDH/GBA/NDUFB5/UQCRQ/NDUFA1/CCNB1/NDUFC2/NDUFB2/COX7C/NDUFV2/NDUFB9/NDUFC1/BID/NDUFB7/NDUFB3/NDUFB10/UQCR10/COX5B/COX6C/NDUFS6/NDUFAB1/NDUFA7/NDUFB4/NDUFB8/NDUFS2/NDUFS7/SLC25A22/NDUFA2/UQCRFS1/NDUFA4/SCO2/COX6A1/COX5A/UQCRH/NDUFS3/CHCHD2/COX8A/UQCC3/NDUFS8/UQCRC1/NDUFV1/CDK1/NDUFA12/CYC1/UQCRHL	down	60
GO:0071621	granulocyte chemotaxis	51	-0.656199	-2.18685	7.10894e-05	0.00152392	0.00109453	1188	tags=33%, list=11%, signal=30%	CD74/PPIA/CCL22/BSG/S100A8/CCL4/SAA1/PPIB/LGALS3/CCL21/FCER1G/CCL3/CXCL8/ANXA1/THBS1/CXCL2/CCL20	down	17
GO:0097529	myeloid leukocyte migration	98	-0.588871	-2.18865	4.23186e-06	0.000148067	0.000106347	1188	tags=33%, list=11%, signal=29%	CD74/PPIA/CCL22/BSG/LGMN/MIF/SPI1/WDR1/S100A8/RHOG/ADAM8/CCL4/SAA1/DDT/AIF1/PPIB/DUSP1/FLT1/LGALS3/TRIM55/TNFSF11/CCL21/PLCB1/FCER1G/CD9/IL1R1/CCL3/CXCL8/ANXA1/THBS1/CXCL2/CCL20	down	32
GO:0008544	epidermis development	111	-0.581724	-2.1948	9.67168e-07	3.87376e-05	2.78228e-05	506	tags=19%, list=5%, signal=18%	DLL1/ADAM9/ERRFI1/ZFP36/KAZN/TP63/CCN2/BCL11B/MYO6/MAFF/PALLD/KLF4/CD109/KRT5/ANXA1/CSTA/AQP3/LAMC2/KRT15/EREG/KRT17	down	21
GO:0009913	epidermal cell differentiation	73	-0.624421	-2.19484	3.43247e-05	0.000856429	0.00061512	506	tags=33%, list=5%, signal=32%	SOD1/FLNB/SLC9A3R1/EZH2/DSP/PRKCH/TXNIP/DLL1/ADAM9/ERRFI1/ZFP36/KAZN/TP63/BCL11B/MYO6/MAFF/PALLD/KLF4/CD109/ANXA1/CSTA/AQP3/EREG/KRT17	down	24
GO:0002460	adaptive immune response based on somatic recombination of immune receptors built from immunoglobulin superfamily domains	234	-0.535696	-2.21642	1e-10	2.02933e-08	1.45754e-08	1188	tags=29%, list=11%, signal=26%	CD74/BATF/IGHV6-1/TRBC2/IL7R/IL10/CD27/IGLC7/SEMA4A/MAD2L2/CD80/PHB/HLA-DQB1/NLRP3/HLA-A/IGHV3-7/IL4I1/IGHA2/HLA-B/IGHG1/TNFAIP3/IGHV1-69D/TCIRG1/IGHV1-69/CD1C/ZC3H12A/CD274/IGHV4-34/IGHV3-20/ADA/IGHV7-4-1/RORA/IGHG3/IGHV4-59/PRKCQ/C1S/CD8A/CD28/ICAM1/IGHV3-43/IGHG2/IGHV3-64D/IGHV1-3/IGHV3-72/IGHV4-31/FCER1G/IGHV3-64/C3/LEF1/IGHV5-10-1/TRBC1/IGHV2-26/IGHV2-70/IGHV4-28/CD4/IL1R1/CLU/ANXA1/C1QC/IGK…	down	68
GO:0097530	granulocyte migration	63	-0.647997	-2.23384	2.13885e-05	0.000561265	0.000403121	1188	tags=33%, list=11%, signal=30%	CD74/PPIA/CCL22/BSG/WDR1/S100A8/RHOG/ADAM8/CCL4/SAA1/PPIB/LGALS3/CCL21/FCER1G/IL1R1/CCL3/CXCL8/ANXA1/THBS1/CXCL2/CCL20	down	21
GO:0042773	ATP synthesis coupled electron transport	73	-0.641802	-2.25593	8.19177e-06	0.000249357	0.000179098	2900	tags=75%, list=27%, signal=55%	SDHA/ISCU/COX4I1/UQCRB/COX7A2L/UQCR11/NDUFB6/NDUFA8/SDHD/PARK7/COQ9/NDUFA6/SDHC/COX7A2/NDUFS5/NDUFB5/UQCRQ/NDUFA1/CCNB1/NDUFC2/NDUFB2/COX7C/NDUFV2/NDUFB9/NDUFC1/BID/NDUFB7/NDUFB3/NDUFB10/UQCR10/COX5B/COX6C/NDUFS6/NDUFAB1/NDUFA7/NDUFB4/NDUFB8/NDUFS2/NDUFS7/NDUFA2/NDUFA4/COX6A1/COX5A/UQCRH/NDUFS3/CHCHD2/COX8A/UQCC3/NDUFS8/UQCRC1/NDUFV1/CDK1/NDUFA12/CYC1/UQCRHL	down	55
GO:0042775	mitochondrial ATP synthesis coupled electron transport	73	-0.641802	-2.25593	8.19177e-06	0.000249357	0.000179098	2900	tags=75%, list=27%, signal=55%	SDHA/ISCU/COX4I1/UQCRB/COX7A2L/UQCR11/NDUFB6/NDUFA8/SDHD/PARK7/COQ9/NDUFA6/SDHC/COX7A2/NDUFS5/NDUFB5/UQCRQ/NDUFA1/CCNB1/NDUFC2/NDUFB2/COX7C/NDUFV2/NDUFB9/NDUFC1/BID/NDUFB7/NDUFB3/NDUFB10/UQCR10/COX5B/COX6C/NDUFS6/NDUFAB1/NDUFA7/NDUFB4/NDUFB8/NDUFS2/NDUFS7/NDUFA2/NDUFA4/COX6A1/COX5A/UQCRH/NDUFS3/CHCHD2/COX8A/UQCC3/NDUFS8/UQCRC1/NDUFV1/CDK1/NDUFA12/CYC1/UQCRHL	down	55
GO:0060326	cell chemotaxis	133	-0.584076	-2.26347	2.13084e-08	1.66315e-06	1.19454e-06	1201	tags=35%, list=11%, signal=31%	PADI2/CD74/PPIA/CCL22/IL10/BSG/GPSM3/HMGB2/LGMN/CORO1B/MIF/NR4A1/SPI1/TMSB4X/S100A8/RHOG/ADAM8/DOCK4/GSTP1/CCL4/CXCR5/SAA1/CORO1A/DDT/AIF1/PPIB/DUSP1/CXCL16/FLT1/HSPB1/LGALS3/PRKCQ/MET/FGFR1/NINJ1/TIAM1/TNFSF11/CCL21/FCER1G/LEF1/CCL3/CXCL8/ANXA1/THBS1/CXCL2/CCL20	down	46
GO:0043588	skin development	92	-0.62081	-2.27379	6.05353e-07	2.63242e-05	1.8907e-05	1180	tags=29%, list=11%, signal=26%	DSP/SLC27A4/RELA/PRKCH/STMN1/TXNIP/LTB/ELOVL1/DLL1/ADAM9/ERRFI1/ZFP36/KAZN/ITGA6/TP63/JUP/BCL11B/MET/PALLD/CD109/ANXA1/CSTA/AQP3/ITGA2/EREG/KRT17/CLDN4	down	27
GO:0002548	monocyte chemotaxis	22	-0.793248	-2.2786	0.000355586	0.00614408	0.00441291	1307	tags=59%, list=12%, signal=52%	IL6R/CCL22/LGMN/CCL4/AIF1/DUSP1/FLT1/LGALS3/TNFSF11/CCL21/CCL3/ANXA1/CCL20	down	13
GO:0006909	phagocytosis	196	-0.565308	-2.28841	1e-10	2.02933e-08	1.45754e-08	615	tags=24%, list=6%, signal=24%	IGHV3-7/RACK1/IGHA2/CORO1A/AIF1/PLD4/TGM2/IGHG1/IGHV1-69D/ADORA2A/IGHV1-69/IGHV4-34/IGHV3-20/YES1/IGHV7-4-1/IGHG3/IL2RB/IGHV4-59/ABCA1/MET/IGHV3-43/IGHG2/IGHV3-64D/IGHV1-3/IGHV3-72/IGHV4-31/FCER1G/IGHV3-64/TYROBP/C3/IGHV5-10-1/TRBC1/IGHV2-26/IGHV2-70/IGHV4-28/LDLR/ANXA1/IGKC/IGHV3-13/IGLC3/THBS1/IGLC2/IGHA1/ITGA2/IL1B/IGLC1/IGHV3-73/IGHV1-69-2	down	48
GO:0030216	keratinocyte differentiation	50	-0.692034	-2.30416	2.19714e-06	8.32423e-05	5.97877e-05	449	tags=26%, list=4%, signal=25%	ADAM9/ERRFI1/ZFP36/KAZN/TP63/BCL11B/PALLD/CD109/ANXA1/CSTA/AQP3/EREG/KRT17	down	13
GO:0006910	phagocytosis, recognition	59	-0.680232	-2.3261	6.49379e-06	0.000212549	0.000152661	668	tags=51%, list=6%, signal=48%	IGHV3-7/IGHA2/IGHG1/IGHV1-69D/IGHV1-69/IGHV4-34/IGHV3-20/IGHV7-4-1/IGHG3/IGHV4-59/IGHV3-43/IGHG2/IGHV3-64D/IGHV1-3/IGHV3-72/IGHV4-31/IGHV3-64/IGHV5-10-1/TRBC1/IGHV2-26/IGHV2-70/IGHV4-28/IGKC/IGHV3-13/IGLC3/IGLC2/IGHA1/IGLC1/IGHV3-73/IGHV1-69-2	down	30
GO:0006119	oxidative phosphorylation	105	-0.620152	-2.33226	9.66853e-08	5.65981e-06	4.06509e-06	2379	tags=62%, list=22%, signal=49%	NDUFA8/SDHD/ATP5F1D/PARK7/COQ9/NDUFA6/SDHC/COX7A2/NDUFS5/RHOA/CHCHD10/NDUFB5/UQCRQ/ATP5PO/NDUFA1/CCNB1/ATP5PB/NDUFC2/NDUFB2/ATP5F1C/UQCRC2/DNAJC30/COX7C/NDUFV2/COX7B/NDUFB9/NDUFC1/BID/NDUFB7/COX6B1/ATP5PF/NDUFB3/NDUFB10/UQCR10/COX5B/COX6C/NDUFS6/NDUFAB1/PPIF/NDUFA7/NDUFB4/NDUFB8/NDUFS2/NDUFS7/NDUFA2/NDUFA4/STOML2/COX6A1/COX5A/ATP5MG/UQCRH/NDUFS3/ATP5F1B/CHCHD2/COX8A/UQCC3/NDUFS8/UQCRC1/NDUFV1/CDK…	down	65
GO:0008037	cell recognition	106	-0.620126	-2.33646	5.81503e-08	3.61244e-06	2.59459e-06	741	tags=35%, list=7%, signal=33%	CD6/ROBO1/IGHV3-7/IGHA2/IGHG1/IGHV1-69D/IGHV1-69/CD5/IGHV4-34/IGHV3-20/IGHV7-4-1/IGHG3/LGALS3/IGHV4-59/IGHV3-43/IGHG2/IGHV3-64D/CCL21/IGHV1-3/IGHV3-72/IGHV4-31/IGHV3-64/IGHV5-10-1/TRBC1/PALLD/IGHV2-26/IGHV2-70/IGHV4-28/CD9/IGKC/IGHV3-13/IGLC3/IGLC2/IGHA1/IGLC1/IGHV3-73/IGHV1-69-2	down	37
GO:0009617	response to bacterium	340	-0.547262	-2.34846	1e-10	2.02933e-08	1.45754e-08	1157	tags=28%, list=11%, signal=26%	IGHV6-1/TRBC2/CSF2RB/RELA/IL7R/GSDMD/SCARB1/TUSC2/IL10/PYCARD/HMGB2/PABPN1/CD68/IGLC7/OAS3/TICAM1/NR4A1/CD80/SPI1/CDK4/NLRP3/HLA-A/RNF5/S100A8/PRDX3/SIGIRR/GRN/CD6/FOS/GSTP1/IGHV3-7/ISG15/IGHA2/JCHAIN/HLA-B/IGHG1/TNFAIP3/IGHV1-69D/ADAM9/IGHV1-69/SHC1/ZFP36/ZC3H12A/CD274/NFKBIA/IGHV4-34/IGHV3-20/VIM/IGHV7-4-1/JUN/IGHG3/HPGD/IGHV4-59/IL12RB2/LCN2/SCGB1A1/ABCA1/ICAM1/IGHV3-43/IGHG2/IGHV3-64D/BAIAP2L…	down	96
GO:0019730	antimicrobial humoral response	26	-0.797562	-2.35857	4.62719e-05	0.00108539	0.000779572	802	tags=42%, list=8%, signal=39%	HLA-A/IGHA2/JCHAIN/GAPDH/WFDC2/CXCL8/CXCL2/LYZ/IGHA1/SLPI/LTF	down	11
GO:0006958	complement activation, classical pathway	67	-0.687132	-2.37779	1.79797e-07	9.43623e-06	6.77745e-06	502	tags=51%, list=5%, signal=49%	IGHV3-7/IGHA2/IGHG1/IGHV1-69D/IGHV1-69/IGHV4-34/IGHV3-20/IGHV7-4-1/IGHG3/IGHV4-59/C1S/IGHV3-43/IGHG2/IGHV3-64D/IGHV1-3/IGHV3-72/IGHV4-31/IGHV3-64/C3/IGHV5-10-1/TRBC1/IGHV2-26/IGHV2-70/IGHV4-28/CLU/C1QC/IGKC/IGHV3-13/IGLC3/IGLC2/IGHA1/IGLC1/IGHV3-73/IGHV1-69-2	down	34
GO:0002455	humoral immune response mediated by circulating immunoglobulin	76	-0.67451	-2.38927	4.44741e-08	3.00842e-06	2.16076e-06	502	tags=45%, list=5%, signal=43%	IGHV3-7/IGHA2/IGHG1/IGHV1-69D/IGHV1-69/IGHV4-34/IGHV3-20/IGHV7-4-1/IGHG3/IGHV4-59/C1S/IGHV3-43/IGHG2/IGHV3-64D/IGHV1-3/IGHV3-72/IGHV4-31/IGHV3-64/C3/IGHV5-10-1/TRBC1/IGHV2-26/IGHV2-70/IGHV4-28/CLU/C1QC/IGKC/IGHV3-13/IGLC3/IGLC2/IGHA1/IGLC1/IGHV3-73/IGHV1-69-2	down	34
GO:0010324	membrane invagination	103	-0.642915	-2.40456	1.03397e-08	8.99259e-07	6.45882e-07	790	tags=38%, list=7%, signal=35%	RHOBTB1/RHOG/HGS/IGHV3-7/IGHA2/AIF1/IGHG1/IGHV1-69D/IGHV1-69/IGHV4-34/IGHV3-20/IGHV7-4-1/IGHG3/IGHV4-59/ABCA1/IGHV3-43/AURKB/IGHG2/IGHV3-64D/IGHV1-3/IGHV3-72/IGHV4-31/IGHV3-64/C3/IGHV5-10-1/TRBC1/IGHV2-26/IGHV2-70/IGHV4-28/IGKC/IGHV3-13/IGLC3/THBS1/IGLC2/IGHA1/ITGA2/IGLC1/IGHV3-73/IGHV1-69-2	down	39
GO:0006911	phagocytosis, engulfment	89	-0.659773	-2.40467	2.0679e-08	1.65649e-06	1.18976e-06	790	tags=42%, list=7%, signal=39%	RHOBTB1/RHOG/IGHV3-7/IGHA2/AIF1/IGHG1/IGHV1-69D/IGHV1-69/IGHV4-34/IGHV3-20/IGHV7-4-1/IGHG3/IGHV4-59/ABCA1/IGHV3-43/IGHG2/IGHV3-64D/IGHV1-3/IGHV3-72/IGHV4-31/IGHV3-64/C3/IGHV5-10-1/TRBC1/IGHV2-26/IGHV2-70/IGHV4-28/IGKC/IGHV3-13/IGLC3/THBS1/IGLC2/IGHA1/ITGA2/IGLC1/IGHV3-73/IGHV1-69-2	down	37
GO:0099024	plasma membrane invagination	95	-0.651609	-2.41321	8.86507e-09	7.93685e-07	5.70054e-07	790	tags=40%, list=7%, signal=37%	RHOBTB1/RHOG/IGHV3-7/IGHA2/AIF1/IGHG1/IGHV1-69D/IGHV1-69/IGHV4-34/IGHV3-20/IGHV7-4-1/IGHG3/IGHV4-59/ABCA1/IGHV3-43/AURKB/IGHG2/IGHV3-64D/IGHV1-3/IGHV3-72/IGHV4-31/IGHV3-64/C3/IGHV5-10-1/TRBC1/IGHV2-26/IGHV2-70/IGHV4-28/IGKC/IGHV3-13/IGLC3/THBS1/IGLC2/IGHA1/ITGA2/IGLC1/IGHV3-73/IGHV1-69-2	down	38
GO:0042742	defense response to bacterium	140	-0.624155	-2.42794	1e-10	2.02933e-08	1.45754e-08	1157	tags=39%, list=11%, signal=35%	IGHV6-1/TRBC2/IL7R/GSDMD/TUSC2/IL10/PYCARD/HMGB2/IGLC7/OAS3/HLA-A/S100A8/GRN/IGHV3-7/ISG15/IGHA2/JCHAIN/IGHG1/IGHV1-69D/IGHV1-69/SHC1/IGHV4-34/IGHV3-20/IGHV7-4-1/IGHG3/IGHV4-59/LCN2/IGHV3-43/IGHG2/IGHV3-64D/IGHV1-3/IGHV3-72/IGHV4-31/FCER1G/IGHV3-64/IGHV5-10-1/TRBC1/IGHV2-26/IGHV2-70/IGHV4-28/CD4/WFDC2/IGKC/IGHV3-13/IGLC3/LYZ/IGLC2/IGHA1/SLPI/IGLC1/IGHV3-73/CCL20/LTF/IGHV1-69-2	down	54
GO:0006956	complement activation	72	-0.695765	-2.43408	2.35713e-08	1.70836e-06	1.22701e-06	502	tags=49%, list=5%, signal=47%	IGHG1/IGHV1-69D/IGHV1-69/IGHV4-34/IGHV3-20/CD59/IGHV7-4-1/IGHG3/IGHV4-59/C1S/IGHV3-43/IGHG2/IGHV3-64D/IGHV1-3/IGHV3-72/IGHV4-31/IGHV3-64/C3/IGHV5-10-1/TRBC1/IGHV2-26/IGHV2-70/IGHV4-28/CLU/CFB/C1QC/IGKC/IGHV3-13/IGLC3/IGLC2/IGHA1/IL1B/IGLC1/IGHV3-73/IGHV1-69-2	down	35
GO:0006959	humoral immune response	134	-0.647424	-2.50679	1e-10	2.02933e-08	1.45754e-08	609	tags=37%, list=6%, signal=36%	PHB/HLA-DQB1/TFE3/HLA-A/IGHV3-7/IGHA2/JCHAIN/IGHG1/IGHV1-69D/IGHV1-69/GAPDH/IGHV4-34/IGHV3-20/CD59/IGHV7-4-1/IGHG3/IGHV4-59/C1S/CD28/IGHV3-43/IGHG2/IGHV3-64D/IGHV1-3/IGHV3-72/IGHV4-31/IGHV3-64/C3/IGHV5-10-1/TRBC1/IGHV2-26/IGHV2-70/IGHV4-28/WFDC2/CLU/CFB/CXCL8/C1QC/IGKC/IGHV3-13/IGLC3/CXCL2/LYZ/IGLC2/IGHA1/SLPI/IL1B/IGLC1/IGHV3-73/LTF/IGHV1-69-2	down	50
