# Supplementary material for: Disease-stage-specific immunometabolic remodeling in pediatric obstructive sleep apnea: a single-cell transcriptomic atlas of adenoid tissue
Source: EMBO Mol Med. 2026 Apr 27;18(6):2483–513. doi: 10.1038/s44321-026-00419-3 (PMC13270133; doi:10.1038/s44321-026-00419-3)
Supplement: Supplementary file 12 — Dataset EV7 [file 44321_2026_419_MOESM12_ESM.xlsx]

## Sheet: Sheet1
Dataset EV7. Differentially expressed genes of T cell subsets in different groups.
gene	p_val	avg_log2FC	pct.1	pct.2	p_val_adj	cell_type	vs
RBFOX2	1.67050026061348e-36	1.11215989981229	0.334	0.079	4.46992459734955e-32	CD4Tn	ControlvsMild
OOEP	1.62479637203751e-20	0.776682667366001	0.517	0.304	4.34763013229796e-16	CD4Tn	ControlvsMild
AOAH	8.84991276775122e-09	0.68519347640584	0.356	0.234	0.000236805965839487	CD4Tn	ControlvsMild
XIST	8.08589238513989e-19	0.677091218832838	0.339	0.15	2.16362308441573e-14	CD4Tn	ControlvsMild
YPEL5	7.76023627883558e-22	0.628613015921191	0.814	0.662	2.07648402349082e-17	CD4Tn	ControlvsMild
ZNF331	2.23997879791139e-18	0.607303696513953	0.711	0.534	5.99373526745131e-14	CD4Tn	ControlvsMild
RNF125	2.84371658037275e-16	0.604359927789711	0.601	0.421	7.60921682576142e-12	CD4Tn	ControlvsMild
HLA-B	4.64503374947405e-46	0.589470965613097	0.962	0.902	1.24291813068427e-41	CD4Tn	ControlvsMild
MYADM	4.37820964060453e-12	0.583475298561451	0.347	0.195	1.17152133563296e-07	CD4Tn	ControlvsMild
FHIT	2.00762158248534e-15	0.583276364612886	0.472	0.28	5.37199383041427e-11	CD4Tn	ControlvsMild
SIK3	6.62124151582445e-16	0.577295981382567	0.594	0.403	1.77171180480431e-11	CD4Tn	ControlvsMild
DENND4A	2.74978840796078e-18	0.572803425523846	0.735	0.573	7.35788382202146e-14	CD4Tn	ControlvsMild
NR4A2	5.56916247651938e-11	0.562499521987547	0.563	0.411	1.49019649546706e-06	CD4Tn	ControlvsMild
TNFAIP3	3.58566071501707e-18	0.552242714231825	0.819	0.656	9.59451094124268e-14	CD4Tn	ControlvsMild
PCBP3	1.07482675262617e-10	0.539504671738341	0.537	0.379	2.87602142467712e-06	CD4Tn	ControlvsMild
NR4A3	1.22142150412379e-09	0.523918512623744	0.267	0.144	3.26827966073443e-05	CD4Tn	ControlvsMild
BACH2	3.56947695700346e-22	0.496778157069945	0.946	0.866	9.55120644154985e-18	CD4Tn	ControlvsMild
CREM	3.67418827753848e-15	0.492381457310145	0.735	0.564	9.83139299303746e-11	CD4Tn	ControlvsMild
PGAP1	7.28070533156139e-08	0.489398216714612	0.271	0.164	0.0019481711326192	CD4Tn	ControlvsMild
MAML2	3.32409795517143e-10	0.486809298593584	0.751	0.628	8.89462130844771e-06	CD4Tn	ControlvsMild
HIST2H2AC	9.67485621107496e-12	0.486299849574444	0.305	0.162	2.58879802495944e-07	CD4Tn	ControlvsMild
IGHA1	4.13345389460585e-09	0.484871901229414	0.373	0.243	0.000110602959311863	CD4Tn	ControlvsMild
VPS37B	3.12921234616089e-09	0.47889027317193	0.46	0.318	8.3731463958573e-05	CD4Tn	ControlvsMild
CXCR4	2.90127871894252e-13	0.47744600584737	0.732	0.619	7.76324159614638e-09	CD4Tn	ControlvsMild
HERC1	3.70761829160669e-08	0.476408373945417	0.692	0.573	0.000992084502468118	CD4Tn	ControlvsMild
ZHX2	7.55947479896982e-09	0.476024444740457	0.428	0.301	0.000202276426670834	CD4Tn	ControlvsMild
DLEU2	1.19831899533496e-09	0.470499869611631	0.438	0.289	3.20646196771727e-05	CD4Tn	ControlvsMild
JOSD1	4.04410926119357e-11	0.456197357612105	0.537	0.366	1.08212275611018e-06	CD4Tn	ControlvsMild
JMJD1C	1.44550635949688e-08	0.455120328806735	0.791	0.725	0.000386788591674174	CD4Tn	ControlvsMild
PRMT9	2.99804592521324e-10	0.454630201889298	0.283	0.152	8.02217128668557e-06	CD4Tn	ControlvsMild
SCLT1	5.87632381582538e-07	0.447202254256156	0.359	0.241	0.0157238672663856	CD4Tn	ControlvsMild
USP37	1.46097431213079e-10	0.445311531270598	0.354	0.205	3.90927506439957e-06	CD4Tn	ControlvsMild
CD55	4.55342823047642e-14	0.444506890627083	0.823	0.698	1.21840632591088e-09	CD4Tn	ControlvsMild
SIPA1L1	3.16149592616949e-10	0.435728307642335	0.5	0.35	8.45953079924432e-06	CD4Tn	ControlvsMild
ARIH1	2.24698408093004e-11	0.433630421057799	0.576	0.409	6.01248000375261e-07	CD4Tn	ControlvsMild
MT-CO3	4.89742229983215e-11	0.427002239050389	0.775	0.722	1.31045225898909e-06	CD4Tn	ControlvsMild
SIK2	8.05641641214073e-10	0.426973506051514	0.296	0.167	2.15573590356062e-05	CD4Tn	ControlvsMild
GPCPD1	1.99908741379735e-12	0.425883336416142	0.767	0.649	5.34915810183895e-08	CD4Tn	ControlvsMild
TMSB4X	1.77310457146276e-18	0.411421706473119	0.953	0.924	4.74447321232005e-14	CD4Tn	ControlvsMild
NR3C1	4.40597995562588e-09	0.408321405301078	0.613	0.488	0.000117895211652637	CD4Tn	ControlvsMild
ATP2B1	2.14784731317579e-08	0.405595291633851	0.41	0.272	0.000574720984059577	CD4Tn	ControlvsMild
BIRC2	2.35915578119698e-07	0.403368322528349	0.46	0.342	0.00631262903932688	CD4Tn	ControlvsMild
RALGAPA1	5.94377879440894e-09	0.399808116163984	0.618	0.487	0.000159043632980794	CD4Tn	ControlvsMild
CAMK4	1.14917580063626e-09	0.398178557555415	0.88	0.817	3.07496460734249e-05	CD4Tn	ControlvsMild
IGLC2	3.76293424813684e-10	0.397437512817329	0.293	0.161	1.00688594611645e-05	CD4Tn	ControlvsMild
EPC2	2.42506304449351e-08	0.394454996622263	0.376	0.244	0.000648898369445573	CD4Tn	ControlvsMild
SYAP1	8.02339231543551e-11	0.38860353749865	0.568	0.39	2.14689931576423e-06	CD4Tn	ControlvsMild
PDCD4	2.52090020188046e-12	0.373817695799428	0.82	0.707	6.74542476019173e-08	CD4Tn	ControlvsMild
IGKC	1.22221309998092e-20	0.373611115667977	0.621	0.335	3.27039781292896e-16	CD4Tn	ControlvsMild
JPX	4.79092816810358e-08	0.369971661739922	0.269	0.158	0.00128195655922116	CD4Tn	ControlvsMild
GNG2	1.79611712574589e-07	0.365117127920853	0.601	0.478	0.00480605020507085	CD4Tn	ControlvsMild
BRAF	2.94649127076375e-07	0.363633900995103	0.485	0.362	0.00788422134230964	CD4Tn	ControlvsMild
RFTN1	4.0266443521991e-08	0.357281490122872	0.47	0.329	0.00107744949576143	CD4Tn	ControlvsMild
SNRK	1.37026215580216e-07	0.356319069513977	0.491	0.356	0.00366654747649543	CD4Tn	ControlvsMild
IFT57	5.32673437262233e-09	0.355196920364957	0.252	0.131	0.000142532758342628	CD4Tn	ControlvsMild
MED14	2.89942814730804e-08	0.349675658206415	0.273	0.158	0.000775828983656686	CD4Tn	ControlvsMild
FAM118A	2.70533877964395e-07	0.346824018328057	0.429	0.304	0.00723894550657128	CD4Tn	ControlvsMild
SF3A1	6.07455032035578e-09	0.337153696975442	0.276	0.15	0.00016254281747208	CD4Tn	ControlvsMild
STAT3	1.82623773051362e-07	0.336625647544199	0.704	0.577	0.00488664691930834	CD4Tn	ControlvsMild
DDX3X	4.65185547603031e-09	0.335170442046772	0.661	0.513	0.000124474348827619	CD4Tn	ControlvsMild
ZSWIM6	1.15966708160132e-06	0.332534719489468	0.468	0.345	0.0310303717694881	CD4Tn	ControlvsMild
GOLGA4	2.19991379893825e-07	0.331520012962085	0.512	0.381	0.00588652934319897	CD4Tn	ControlvsMild
SSH2	3.07470978727711e-09	0.329582598198813	0.884	0.815	8.22730844879609e-05	CD4Tn	ControlvsMild
GPR183	4.0465367987616e-07	0.328872728231827	0.577	0.449	0.0108277231661263	CD4Tn	ControlvsMild
ARHGAP15	1.76835953739389e-10	0.328226917246718	0.914	0.845	4.73177645015856e-06	CD4Tn	ControlvsMild
NFE2L2	3.8730404472882e-08	0.327381374716396	0.546	0.394	0.00103634816288538	CD4Tn	ControlvsMild
PITPNC1	6.74795251323539e-08	0.326521288617728	0.759	0.631	0.00180561713349153	CD4Tn	ControlvsMild
ANKRD17	8.18370924453678e-08	0.321322314696042	0.494	0.348	0.00218979691965315	CD4Tn	ControlvsMild
MAPK8	4.44991250717509e-07	0.318950044507882	0.443	0.314	0.0119070758866991	CD4Tn	ControlvsMild
LRRFIP1	6.18030474178891e-08	0.315644684929076	0.665	0.521	0.00165372594280788	CD4Tn	ControlvsMild
MED4	1.52207344000339e-07	0.313597522411557	0.275	0.165	0.00407276411076106	CD4Tn	ControlvsMild
PRPF40A	4.25808642972932e-07	0.313316687953386	0.459	0.333	0.0113937876686697	CD4Tn	ControlvsMild
EMB	1.47737177224749e-08	0.310211187620462	0.519	0.369	0.000395315138817984	CD4Tn	ControlvsMild
SELENOF	1.91975780841125e-07	0.309874412144115	0.32	0.201	0.00513688794374681	CD4Tn	ControlvsMild
USP9X	7.22769654948736e-08	0.309559477144844	0.455	0.311	0.00193398704271183	CD4Tn	ControlvsMild
PUM2	1.08976716040398e-06	0.30464366061323	0.512	0.381	0.0291599896780897	CD4Tn	ControlvsMild
MBNL1	6.54879577168462e-08	0.301864735693273	0.951	0.906	0.00175232677258737	CD4Tn	ControlvsMild
AQR	5.23767551666344e-07	0.300612117438295	0.266	0.159	0.014014972147488	CD4Tn	ControlvsMild
PNPLA8	1.50578815972374e-06	0.299243812731486	0.423	0.301	0.0402918795778879	CD4Tn	ControlvsMild
PPIL4	4.6886476530199e-07	0.293812802957058	0.42	0.293	0.0125458833899506	CD4Tn	ControlvsMild
PRRC2C	1.73880133353562e-08	0.289614352397963	0.741	0.606	0.000465268460827462	CD4Tn	ControlvsMild
MAP3K2	3.71266905236585e-07	0.289133451635519	0.525	0.402	0.00993435985032055	CD4Tn	ControlvsMild
LCP1	6.98389460931833e-08	0.281794380833378	0.779	0.671	0.0018687505195614	CD4Tn	ControlvsMild
RPL27A	1.09033308720286e-07	0.271654287045934	0.78	0.698	0.0029175132747374	CD4Tn	ControlvsMild
EIF2S2	1.08039342129142e-06	0.270927181542109	0.313	0.199	0.0289091671669157	CD4Tn	ControlvsMild
RPL37A	9.86075582672689e-07	0.258722851105102	0.801	0.726	0.0263854104411558	CD4Tn	ControlvsMild
HLA-E	2.62270965757622e-07	-0.253414	0.87	0.885	0.00701784650174244	CD4Tn	ControlvsMild
B2M	1.35645516064583e-19	-0.256157	0.99	0.999	3.62960271885611e-15	CD4Tn	ControlvsMild
MT-ND4L	8.10166673178061e-11	-0.268091	0.696	0.812	2.16784398408986e-06	CD4Tn	ControlvsMild
RPL11	1.31550887657261e-18	-0.275351	0.97	0.978	3.52003865193299e-14	CD4Tn	ControlvsMild
RPL8	1.359217303126e-12	-0.279523	0.944	0.957	3.63699365970455e-08	CD4Tn	ControlvsMild
RPLP0	1.29941496646659e-11	-0.289005	0.902	0.935	3.47697456727131e-07	CD4Tn	ControlvsMild
RPS12	1.68380296328632e-22	-0.289765	0.972	0.987	4.50551996916154e-18	CD4Tn	ControlvsMild
RPS27A	3.95773150411189e-17	-0.290434	0.963	0.975	1.05900979587026e-12	CD4Tn	ControlvsMild
TMBIM6	7.44249695115211e-07	-0.296163	0.717	0.756	0.0199146333418928	CD4Tn	ControlvsMild
RPL7A	3.82785750063987e-14	-0.296899	0.942	0.955	1.02425811002122e-09	CD4Tn	ControlvsMild
RPL12	1.35148561168982e-18	-0.318884	0.958	0.979	3.61630519975963e-14	CD4Tn	ControlvsMild
PCBP2	1.2393007098393e-08	-0.323023	0.726	0.762	0.000331612083938801	CD4Tn	ControlvsMild
RPL22	2.41111634095221e-14	-0.329392	0.786	0.917	6.45166510511992e-10	CD4Tn	ControlvsMild
MT-ATP8	9.83825899319468e-08	-0.372782	0.226	0.323	0.00263252134139903	CD4Tn	ControlvsMild
FAU	2.0482083680266e-23	-0.378168	0.933	0.966	5.48059595116557e-19	CD4Tn	ControlvsMild
RPS5	2.03836569056266e-19	-0.380381	0.921	0.952	5.45425891480758e-15	CD4Tn	ControlvsMild
RPS13	1.07505842705718e-27	-0.384962	0.965	0.979	2.8766413391196e-23	CD4Tn	ControlvsMild
DDX39B	5.07344043797808e-07	-0.40995	0.347	0.429	0.0135755119239417	CD4Tn	ControlvsMild
RNASET2	8.34687137798468e-09	-0.421871	0.332	0.438	0.000223345584332114	CD4Tn	ControlvsMild
RPL18	1.23874821035069e-29	-0.434193	0.952	0.966	3.31464246125636e-25	CD4Tn	ControlvsMild
RPL10	1.7983910989385e-35	-0.434792	0.975	0.982	4.81213490253963e-31	CD4Tn	ControlvsMild
GYPC	2.75529557818852e-07	-0.444591	0.42	0.501	0.00737261990811684	CD4Tn	ControlvsMild
PPP1R15A	1.82237353951996e-06	-0.453867	0.309	0.394	0.0487630711704752	CD4Tn	ControlvsMild
DNAJB1	6.16927923211934e-08	-0.511515	0.628	0.71	0.00165077573693049	CD4Tn	ControlvsMild
SNHG29	8.41911470126837e-11	-0.521435	0.585	0.643	2.25278671176539e-06	CD4Tn	ControlvsMild
HSPA1B	1.72355097995604e-09	-0.52919	0.274	0.409	4.61187771216638e-05	CD4Tn	ControlvsMild
STMN1	2.26517472263348e-07	-0.53713	0.229	0.314	0.00606115452282265	CD4Tn	ControlvsMild
HSPA1A	1.14558768111237e-10	-0.564674	0.24	0.385	3.06536351712048e-06	CD4Tn	ControlvsMild
UTY	4.54836656077691e-12	-0.579287	0.138	0.256	1.21705192433268e-07	CD4Tn	ControlvsMild
KLF6	3.19355508332114e-14	-0.580065	0.453	0.607	8.54531469195072e-10	CD4Tn	ControlvsMild
MT-CO2	9.28243182117624e-16	-0.599316	0.475	0.603	2.48379310671034e-11	CD4Tn	ControlvsMild
USP9Y	3.09813588297779e-15	-0.63648	0.117	0.25	8.28999199567197e-11	CD4Tn	ControlvsMild
DDIT4	1.36652376234646e-06	-0.657731	0.336	0.411	0.0365654428328667	CD4Tn	ControlvsMild
TSPYL2	3.68578822997158e-08	-0.679778	0.406	0.485	0.000986243214575794	CD4Tn	ControlvsMild
TXNIP	9.83085958078647e-55	-0.927758	0.713	0.911	2.63054140662684e-50	CD4Tn	ControlvsMild
RPS4Y1	1.64754274931595e-48	-1.06277	0.223	0.543	4.40849488861961e-44	CD4Tn	ControlvsMild
AC068587.4	1.63464239212942e-35	0.894108549671562	0.5	0.273	4.37397611285991e-31	CD4Tm	ControlvsMild
DENND4A	1.03719353954738e-38	0.819967171847488	0.66	0.444	2.77532247312088e-34	CD4Tm	ControlvsMild
XIST	1.2980696933418e-29	0.758295815415762	0.293	0.112	3.47337488544399e-25	CD4Tm	ControlvsMild
GPCPD1	7.49293039108548e-39	0.755903713505951	0.789	0.632	2.00495831404665e-34	CD4Tm	ControlvsMild
PTGER4	4.32611769118841e-32	0.721826472359593	0.57	0.355	1.1575825718082e-27	CD4Tm	ControlvsMild
GPR183	9.00889807448477e-33	0.69821735645607	0.797	0.637	2.41060094677064e-28	CD4Tm	ControlvsMild
HECTD1	2.71881734368443e-25	0.683027579189334	0.469	0.289	7.27501144823079e-21	CD4Tm	ControlvsMild
SIK3	8.67305498644363e-30	0.66405390007314	0.692	0.519	2.32073605327259e-25	CD4Tm	ControlvsMild
YPEL5	1.41956140264962e-38	0.655225227560591	0.871	0.705	3.79846240120985e-34	CD4Tm	ControlvsMild
CXCR4	1.76051914481309e-37	0.617830194818531	0.875	0.728	4.71079712769088e-33	CD4Tm	ControlvsMild
CREM	5.158687331898e-30	0.593972498922032	0.797	0.657	1.38036155626927e-25	CD4Tm	ControlvsMild
SIK2	1.32424301092696e-15	0.592574363941637	0.338	0.204	3.54340944863837e-11	CD4Tm	ControlvsMild
HLA-B	2.21808105346302e-58	0.579634792650716	0.97	0.932	5.93514128285635e-54	CD4Tm	ControlvsMild
RNF125	2.89907756536393e-18	0.559899214751389	0.461	0.308	7.75735174940081e-14	CD4Tm	ControlvsMild
PGAP1	1.53174544740824e-09	0.552888226183205	0.308	0.206	4.09864446817498e-05	CD4Tm	ControlvsMild
PDE4D	1.25060423044687e-18	0.551919243255484	0.681	0.531	3.34636679982973e-14	CD4Tm	ControlvsMild
RPS26	6.47854407991772e-22	0.532014570406025	0.776	0.663	1.73352882490438e-17	CD4Tm	ControlvsMild
NR3C1	1.17572878679355e-17	0.531640240136455	0.812	0.711	3.14601508770218e-13	CD4Tm	ControlvsMild
MCL1	8.84037493666223e-21	0.524661246802204	0.57	0.401	2.36550752555208e-16	CD4Tm	ControlvsMild
VPS37B	2.68710712369519e-17	0.524084213018714	0.325	0.179	7.1901612415836e-13	CD4Tm	ControlvsMild
IQGAP2	1.26565155845821e-23	0.52408046265482	0.672	0.474	3.38663044012248e-19	CD4Tm	ControlvsMild
ANKRD12	7.37286808188444e-22	0.515449720319108	0.863	0.777	1.97283204135064e-17	CD4Tm	ControlvsMild
PFKFB3	4.71116156810515e-15	0.514187308032587	0.399	0.254	1.26061261239357e-10	CD4Tm	ControlvsMild
ATP2B1	4.06349356225133e-16	0.4955242351177	0.522	0.363	1.08730960738721e-11	CD4Tm	ControlvsMild
RFX3	1.38184043047065e-11	0.495189738796926	0.457	0.336	3.69752862385338e-07	CD4Tm	ControlvsMild
ZFP36	6.98931402133535e-21	0.494203796268715	0.772	0.627	1.87020064582891e-16	CD4Tm	ControlvsMild
CRIP1	8.28868674583465e-09	0.483272424342746	0.528	0.435	0.000221788679945044	CD4Tm	ControlvsMild
PCBP3	1.16133716209127e-17	0.471820074575855	0.675	0.524	3.10750597832382e-13	CD4Tm	ControlvsMild
OOEP	2.18542293935582e-12	0.463123739551932	0.424	0.292	5.8477547011283e-08	CD4Tm	ControlvsMild
PTPN22	3.36200692455535e-14	0.452831217379461	0.457	0.314	8.99605812872521e-10	CD4Tm	ControlvsMild
MAML2	7.78156330570979e-12	0.452337260588788	0.602	0.476	2.08219070934183e-07	CD4Tm	ControlvsMild
DDX3X	1.995088791426e-20	0.450410084126884	0.67	0.497	5.3384585880977e-16	CD4Tm	ControlvsMild
USP36	4.85951520551983e-16	0.44320315056502	0.519	0.359	1.300309078693e-11	CD4Tm	ControlvsMild
SF1	1.89146039688205e-21	0.440839615294141	0.745	0.595	5.06116972997698e-17	CD4Tm	ControlvsMild
MAP3K5	6.63833349191211e-11	0.438741664578189	0.513	0.394	1.77628527576584e-06	CD4Tm	ControlvsMild
NR4A3	6.04463984707355e-14	0.436583837651925	0.343	0.212	1.61742473027994e-09	CD4Tm	ControlvsMild
ETF1	1.2498077754315e-17	0.433745488029018	0.48	0.302	3.34423564549961e-13	CD4Tm	ControlvsMild
SLC2A3	1.82131391466225e-19	0.433686561350172	0.744	0.594	4.87347177285324e-15	CD4Tm	ControlvsMild
SYAP1	1.61134716476692e-14	0.433569335091998	0.543	0.391	4.31164274348333e-10	CD4Tm	ControlvsMild
FAM177A1	9.21271386555065e-19	0.431931834912289	0.672	0.511	2.46513797614404e-14	CD4Tm	ControlvsMild
NAMPT	9.75878385059268e-09	0.43066063801694	0.412	0.306	0.000261125538274159	CD4Tm	ControlvsMild
TSHZ2	2.46019377320713e-09	0.429084710573297	0.552	0.451	6.58298649834765e-05	CD4Tm	ControlvsMild
SRGN	3.30695301518217e-40	0.428183129625128	0.962	0.9	8.84874487802445e-36	CD4Tm	ControlvsMild
BACH2	2.25381935541725e-18	0.419322491805238	0.706	0.553	6.03076983122547e-14	CD4Tm	ControlvsMild
BRAF	3.63651277575485e-11	0.418084318063715	0.483	0.355	9.73058088536483e-07	CD4Tm	ControlvsMild
CD55	1.55665207536844e-10	0.416307477566692	0.295	0.188	4.16528962327087e-06	CD4Tm	ControlvsMild
MYADM	1.95394110146599e-12	0.414748607385193	0.264	0.147	5.2283555993027e-08	CD4Tm	ControlvsMild
SETD2	3.02980395054047e-12	0.412894593810895	0.63	0.522	8.10714941085618e-08	CD4Tm	ControlvsMild
TIPARP	9.85611857908421e-12	0.411178517094458	0.495	0.367	2.63730020939135e-07	CD4Tm	ControlvsMild
NAB1	1.26433460050071e-09	0.407776160556984	0.537	0.431	3.3831065240198e-05	CD4Tm	ControlvsMild
EML4	2.37451629917539e-22	0.399734668480364	0.925	0.856	6.3537307133335e-18	CD4Tm	ControlvsMild
RANBP2	6.12624725063266e-13	0.391378052074912	0.72	0.591	1.63926123932429e-08	CD4Tm	ControlvsMild
HIST2H2AC	3.71573663279452e-09	0.383976330949441	0.308	0.206	9.94256808203158e-05	CD4Tm	ControlvsMild
CDC14A	6.46889342040977e-10	0.382509439334665	0.46	0.339	1.73094650143325e-05	CD4Tm	ControlvsMild
ZHX2	5.70385966858869e-11	0.381594575446462	0.397	0.274	1.52623877012096e-06	CD4Tm	ControlvsMild
BICDL1	2.64853852531255e-07	0.38002230894461	0.525	0.432	0.00708695938603133	CD4Tm	ControlvsMild
IGKC	1.04223253908918e-17	0.379717949836529	0.519	0.318	2.78880582809484e-13	CD4Tm	ControlvsMild
SKIL	1.1788176669708e-09	0.378164239584472	0.42	0.309	3.15428031328046e-05	CD4Tm	ControlvsMild
ITM2A	6.53711748207551e-11	0.377580702483371	0.649	0.54	1.74920189585376e-06	CD4Tm	ControlvsMild
EPC2	6.51111330618835e-10	0.37724798355699	0.361	0.248	1.74224369846988e-05	CD4Tm	ControlvsMild
NR4A2	1.24105144201844e-08	0.376620569606334	0.689	0.577	0.000332080544855294	CD4Tm	ControlvsMild
SERINC1	1.4737748276086e-12	0.375129302200866	0.582	0.446	3.94352668371509e-08	CD4Tm	ControlvsMild
RNF19A	8.00808608562357e-21	0.370846301484905	0.911	0.845	2.14280367479115e-16	CD4Tm	ControlvsMild
ZNF331	7.82985142301294e-21	0.370330965574318	0.848	0.69	2.0951116437698e-16	CD4Tm	ControlvsMild
G3BP2	6.10574446654535e-13	0.367430799225054	0.66	0.532	1.63377510435821e-08	CD4Tm	ControlvsMild
GSPT1	4.07900681711652e-11	0.364273010222599	0.56	0.442	1.09146064412404e-06	CD4Tm	ControlvsMild
AHNAK	6.6112419093927e-09	0.36405155206982	0.311	0.211	0.00017690361101153	CD4Tm	ControlvsMild
ADSS	6.72143073765247e-09	0.363544097830716	0.413	0.305	0.000179852043678105	CD4Tm	ControlvsMild
VIM	8.31188580901262e-07	0.363410813377487	0.457	0.366	0.022240944047756	CD4Tm	ControlvsMild
ATP1B3	4.03540635352709e-12	0.361376647329758	0.478	0.343	1.07979403207678e-07	CD4Tm	ControlvsMild
ATXN7	6.71004305957288e-11	0.359180185229192	0.467	0.34	1.79547332188051e-06	CD4Tm	ControlvsMild
OGT	3.57020816823446e-11	0.357697033577352	0.362	0.239	9.55316301656176e-07	CD4Tm	ControlvsMild
CMSS1	5.4413143068765e-13	0.35719423079207	0.47	0.326	1.45598688223401e-08	CD4Tm	ControlvsMild
CLTC	9.7544327066921e-11	0.356884501232223	0.46	0.334	2.61009110365667e-06	CD4Tm	ControlvsMild
PDE4B	1.08740946886689e-11	0.356841562986768	0.543	0.413	2.90969025679402e-07	CD4Tm	ControlvsMild
AP3M2	1.96609997916347e-09	0.348366304141992	0.442	0.327	5.26089032424562e-05	CD4Tm	ControlvsMild
CDK17	3.79993858988316e-08	0.345563317109096	0.573	0.475	0.00101678756788094	CD4Tm	ControlvsMild
USP16	1.31675090561196e-09	0.345320677254895	0.35	0.238	3.5233620732365e-05	CD4Tm	ControlvsMild
JOSD1	1.94458997460718e-11	0.343947847479997	0.463	0.325	5.20333385405388e-07	CD4Tm	ControlvsMild
ARHGDIB	3.70490981443661e-18	0.343393143491632	0.861	0.76	9.91359768146948e-14	CD4Tm	ControlvsMild
TNFAIP3	2.68479438817397e-11	0.339126280239784	0.66	0.526	7.18397282387591e-07	CD4Tm	ControlvsMild
IDS	4.78507746986059e-09	0.336845171209336	0.524	0.408	0.00012803910293853	CD4Tm	ControlvsMild
FYTTD1	1.29874822622179e-09	0.336646136488845	0.351	0.241	3.47519050372427e-05	CD4Tm	ControlvsMild
PPP1CB	4.40195469710341e-13	0.335571839248129	0.627	0.477	1.17787503785093e-08	CD4Tm	ControlvsMild
ZSWIM6	1.7567632986859e-07	0.331477412783901	0.456	0.356	0.00470074723462373	CD4Tm	ControlvsMild
RPL27A	1.6431885917453e-11	0.331030195029881	0.75	0.651	4.39684403379207e-07	CD4Tm	ControlvsMild
LDLRAD4	4.34895428859094e-07	0.322263176280834	0.706	0.626	0.0116369318854116	CD4Tm	ControlvsMild
BCL11B	1.41192671430842e-10	0.321478068406517	0.735	0.627	3.77803350214648e-06	CD4Tm	ControlvsMild
CHD1	4.02061017375691e-10	0.321026508024175	0.689	0.571	1.07583487029387e-05	CD4Tm	ControlvsMild
JMJD1C	4.39133169689646e-08	0.317766589411294	0.744	0.665	0.00117503253545556	CD4Tm	ControlvsMild
TTC3	1.29070591606555e-07	0.317664548903179	0.496	0.397	0.00345367089020819	CD4Tm	ControlvsMild
MORC3	9.58458953929105e-07	0.316674839703872	0.346	0.258	0.025646444689235	CD4Tm	ControlvsMild
KAT6A	4.27784489258882e-09	0.316192053242135	0.577	0.467	0.000114466573635892	CD4Tm	ControlvsMild
IL7R	1.70717441650387e-17	0.313596861462701	0.88	0.773	4.56805730368107e-13	CD4Tm	ControlvsMild
ALG13	6.31065702968854e-07	0.312777200645202	0.447	0.349	0.0168860560800406	CD4Tm	ControlvsMild
DMTF1	1.09588938834735e-06	0.309854548751067	0.347	0.256	0.0293238082533984	CD4Tm	ControlvsMild
RPL31	1.18973331571047e-13	0.30961866515999	0.869	0.805	3.18348840617808e-09	CD4Tm	ControlvsMild
MAPK8	9.61591544157829e-07	0.307071647950199	0.328	0.242	0.0257302665385752	CD4Tm	ControlvsMild
HIST1H1D	1.27361153558191e-09	0.306719162816633	0.621	0.5	3.40792974691007e-05	CD4Tm	ControlvsMild
FAM118A	2.55081079915579e-07	0.305498715671869	0.349	0.256	0.00682545953638107	CD4Tm	ControlvsMild
NFE2L2	9.80388364470481e-09	0.303946723593992	0.41	0.296	0.000262332318565011	CD4Tm	ControlvsMild
RABEP1	2.79997247208962e-07	0.302127234770933	0.258	0.175	0.0074921663408174	CD4Tm	ControlvsMild
TMF1	3.19931033012397e-09	0.301756883753299	0.381	0.269	8.56071458134572e-05	CD4Tm	ControlvsMild
TMSB4X	9.646496383714e-19	0.301294473544053	0.979	0.966	2.58120950235419e-14	CD4Tm	ControlvsMild
SAMHD1	4.60676861056655e-08	0.299755027135552	0.335	0.233	0.0012326791448154	CD4Tm	ControlvsMild
TUT4	1.50688993265099e-11	0.295201704699579	0.65	0.525	4.03213608178751e-07	CD4Tm	ControlvsMild
CD4	3.647660790209e-08	0.294687196029725	0.459	0.34	0.000976041074244123	CD4Tm	ControlvsMild
RPL13A	5.11278348833028e-16	0.293853774934698	0.941	0.904	1.36807860580741e-11	CD4Tm	ControlvsMild
CAMK1D	3.99583625276237e-08	0.293557195317796	0.437	0.33	0.00106920586451415	CD4Tm	ControlvsMild
DUSP16	2.03375045673179e-09	0.290464844425248	0.642	0.523	5.44190947212293e-05	CD4Tm	ControlvsMild
CDKN1B	5.10913527066745e-14	0.290334813062485	0.73	0.584	1.3671024157252e-09	CD4Tm	ControlvsMild
CNOT6L	5.65573907090255e-13	0.289606663656468	0.888	0.81	1.5133626605921e-08	CD4Tm	ControlvsMild
RPL37A	3.36538094739793e-12	0.287106435618146	0.782	0.666	9.00508633904739e-08	CD4Tm	ControlvsMild
GLIPR1	5.21074727797689e-07	0.286248221704117	0.391	0.294	0.0139429175664106	CD4Tm	ControlvsMild
PITPNC1	1.37962991283985e-08	0.284387128415271	0.787	0.712	0.000369161372077687	CD4Tm	ControlvsMild
EZR	7.17452428939846e-11	0.284371478831322	0.832	0.757	1.91975920935724e-06	CD4Tm	ControlvsMild
TOP1	3.41058148830461e-08	0.284100295348722	0.433	0.325	0.000912603394640548	CD4Tm	ControlvsMild
RNF138	2.54101814372221e-08	0.282541730392724	0.398	0.291	0.000679925634897189	CD4Tm	ControlvsMild
TMEM131L	6.32458560974864e-09	0.282523431860436	0.57	0.449	0.000169233261745654	CD4Tm	ControlvsMild
ARAP2	1.47396933928263e-09	0.279698633764768	0.735	0.643	3.94404715805245e-05	CD4Tm	ControlvsMild
FYN	3.33218023114762e-14	0.278640264205655	0.944	0.917	8.91624786250481e-10	CD4Tm	ControlvsMild
RPL23A	8.15388261109886e-08	0.278487760134323	0.79	0.732	0.00218181590907783	CD4Tm	ControlvsMild
PDCD4	3.19310020204174e-09	0.277670103482239	0.735	0.634	8.5440975206233e-05	CD4Tm	ControlvsMild
USP9X	1.25482736759631e-07	0.276852778994475	0.427	0.329	0.0033576670702142	CD4Tm	ControlvsMild
DDX24	3.60984708936996e-10	0.274937055801416	0.738	0.612	9.65922884173614e-06	CD4Tm	ControlvsMild
RNF168	3.4746358769088e-08	0.273959219877546	0.355	0.251	0.000929743067943255	CD4Tm	ControlvsMild
ICOS	1.71130098387947e-08	0.270823428917354	0.823	0.749	0.000457909917266469	CD4Tm	ControlvsMild
STAT5B	1.04349407662902e-06	0.268613604805563	0.449	0.35	0.0279218145024392	CD4Tm	ControlvsMild
CD96	8.95707663231517e-08	0.266416798423586	0.463	0.363	0.00239673456527489	CD4Tm	ControlvsMild
CCND2	7.55971151487185e-07	0.265637561706974	0.372	0.274	0.0202282760714941	CD4Tm	ControlvsMild
SYTL3	6.749187974229e-10	0.265265102747196	0.476	0.343	1.80594771814419e-05	CD4Tm	ControlvsMild
CCNT1	8.53711317476493e-07	0.265041460014896	0.28	0.193	0.022843607433036	CD4Tm	ControlvsMild
AKAP9	1.71245889699534e-07	0.264186516535711	0.493	0.381	0.00458219751658013	CD4Tm	ControlvsMild
RHOH	7.38904716133857e-07	0.263843966221823	0.705	0.623	0.0197716123943098	CD4Tm	ControlvsMild
RPL21	5.4161675672848e-10	0.260928113709196	0.919	0.88	1.44925811765407e-05	CD4Tm	ControlvsMild
KMT2E	4.45990385967886e-09	0.259798137960562	0.715	0.62	0.000119338107477287	CD4Tm	ControlvsMild
CD2	2.04991200432089e-08	0.254968186757613	0.695	0.588	0.000548515454116185	CD4Tm	ControlvsMild
DOCK8	2.61588999963461e-09	0.254134883561807	0.629	0.5	6.99959846102228e-05	CD4Tm	ControlvsMild
FNBP1	8.31593008812793e-08	0.252663176728046	0.709	0.601	0.00222517657298127	CD4Tm	ControlvsMild
USP15	3.4036725341641e-07	0.25197057252501	0.71	0.623	0.0091075469669163	CD4Tm	ControlvsMild
PIAS1	6.61940245747315e-07	0.251108133772362	0.398	0.3	0.0177121970957066	CD4Tm	ControlvsMild
RGS1	8.31636311076679e-07	0.250930495402542	0.472	0.366	0.0222529244117898	CD4Tm	ControlvsMild
SERF2	9.40103652840607e-07	-0.251244	0.637	0.699	0.0251552935427089	CD4Tm	ControlvsMild
RPS5	2.39450520578335e-13	-0.253286	0.902	0.935	6.40721702963509e-09	CD4Tm	ControlvsMild
RPS13	1.972705886196e-17	-0.257163	0.963	0.986	5.27856641028325e-13	CD4Tm	ControlvsMild
RPL12	6.37220083956958e-14	-0.266164	0.967	0.98	1.70507350065203e-09	CD4Tm	ControlvsMild
HNRNPA2B1	1.41289537772811e-09	-0.266755	0.879	0.87	3.78062545172489e-05	CD4Tm	ControlvsMild
FAU	2.21366923867411e-19	-0.268334	0.939	0.972	5.92333614884418e-15	CD4Tm	ControlvsMild
EEF1D	4.63849699389074e-11	-0.27311	0.777	0.814	1.24116902562529e-06	CD4Tm	ControlvsMild
RPLP0	7.57925752084273e-13	-0.279764	0.884	0.916	2.0280577274271e-08	CD4Tm	ControlvsMild
PSMB9	1.77596958505346e-07	-0.283754	0.304	0.39	0.00475213941568604	CD4Tm	ControlvsMild
RPL7A	6.42759477089553e-20	-0.294273	0.941	0.956	1.71989580879623e-15	CD4Tm	ControlvsMild
KLF6	3.59462949194821e-12	-0.325283	0.767	0.852	9.61850959455502e-08	CD4Tm	ControlvsMild
RPL18	4.44186262637637e-28	-0.345009	0.961	0.973	1.18855360156579e-23	CD4Tm	ControlvsMild
TCP1	7.29516345485229e-07	-0.345407	0.24	0.312	0.0195203983724938	CD4Tm	ControlvsMild
SEMA4D	1.48967751412662e-07	-0.355322	0.383	0.448	0.0039860790923	CD4Tm	ControlvsMild
SLC25A5	1.75423059054114e-08	-0.360378	0.338	0.421	0.000469397021416999	CD4Tm	ControlvsMild
SIRPG	1.2864361920228e-07	-0.362953	0.202	0.279	0.00344224596261462	CD4Tm	ControlvsMild
SNHG29	2.97492986365152e-11	-0.363494	0.483	0.583	7.96031732915875e-07	CD4Tm	ControlvsMild
RPL10	1.39816608354391e-43	-0.371531	0.989	0.993	3.74121280634679e-39	CD4Tm	ControlvsMild
RSRP1	5.61425623779144e-08	-0.375066	0.551	0.615	0.00150226268410823	CD4Tm	ControlvsMild
IRF1	7.57482535755132e-09	-0.395626	0.545	0.618	0.000202687176917358	CD4Tm	ControlvsMild
DENND2D	3.22407529358247e-09	-0.402353	0.253	0.347	8.62698067056798e-05	CD4Tm	ControlvsMild
SOD1	2.39550337700455e-10	-0.409255	0.493	0.574	6.40988793618877e-06	CD4Tm	ControlvsMild
CCT4	5.77715667049673e-07	-0.414469	0.343	0.41	0.0154585158189152	CD4Tm	ControlvsMild
USP9Y	5.30898146382801e-13	-0.41742	0.19	0.305	1.4205772600911e-08	CD4Tm	ControlvsMild
RESF1	2.44714493659675e-13	-0.419868	0.822	0.838	6.54807042134558e-09	CD4Tm	ControlvsMild
STIP1	1.46476912687906e-11	-0.425276	0.234	0.343	3.91942922970299e-07	CD4Tm	ControlvsMild
TPI1	2.60084511034956e-09	-0.432073	0.295	0.381	6.95934134627334e-05	CD4Tm	ControlvsMild
JAK3	3.33567289861047e-12	-0.437	0.245	0.358	8.92559354210191e-08	CD4Tm	ControlvsMild
HIBCH	1.0090857139241e-10	-0.437302	0.166	0.264	2.7001115533181e-06	CD4Tm	ControlvsMild
TIFA	7.42548479340154e-09	-0.44263	0.22	0.307	0.000198691122101838	CD4Tm	ControlvsMild
HERPUD1	1.86750571335185e-07	-0.446398	0.265	0.34	0.00499707178778688	CD4Tm	ControlvsMild
MT-CO2	2.31864043427375e-11	-0.460222	0.428	0.525	6.20421807402969e-07	CD4Tm	ControlvsMild
PCBP1	3.88699636819512e-18	-0.46589	0.384	0.531	1.04008248820165e-13	CD4Tm	ControlvsMild
CTSC	2.84337803352305e-10	-0.47476	0.226	0.324	7.60831094210097e-06	CD4Tm	ControlvsMild
GAPDH	2.12687866479895e-21	-0.481234	0.757	0.825	5.69110193126903e-17	CD4Tm	ControlvsMild
DDX3Y	6.52873136181134e-12	-0.48235	0.166	0.271	1.74695793779348e-07	CD4Tm	ControlvsMild
SELENOW	1.63021333261208e-12	-0.494271	0.286	0.391	4.3621248354034e-08	CD4Tm	ControlvsMild
UTY	1.33875970163214e-15	-0.495459	0.161	0.287	3.58225320962728e-11	CD4Tm	ControlvsMild
UBC	2.54480025029099e-14	-0.503906	0.856	0.848	6.80937650972863e-10	CD4Tm	ControlvsMild
HSPA4	4.36584262550744e-14	-0.512092	0.356	0.475	1.16821216973328e-09	CD4Tm	ControlvsMild
PPP1R15A	9.07711136730497e-09	-0.515229	0.415	0.492	0.000242885345966346	CD4Tm	ControlvsMild
HSP90AA1	1.76186789574319e-29	-0.572911	0.837	0.857	4.71440611542962e-25	CD4Tm	ControlvsMild
CHORDC1	4.51131128135218e-21	-0.585606	0.435	0.573	1.20713667266422e-16	CD4Tm	ControlvsMild
MRPL18	2.48262402163342e-16	-0.614505	0.146	0.271	6.64300535708671e-12	CD4Tm	ControlvsMild
CDC42EP3	5.17610309509324e-19	-0.633418	0.185	0.324	1.38502166618505e-14	CD4Tm	ControlvsMild
TSPYL2	3.03579315100419e-12	-0.641754	0.473	0.554	8.12317531345702e-08	CD4Tm	ControlvsMild
DNAJA1	4.54413002742832e-27	-0.644551	0.577	0.701	1.21591831273927e-22	CD4Tm	ControlvsMild
CHI3L2	7.92999228046419e-23	-0.661571	0.147	0.293	2.12190733440661e-18	CD4Tm	ControlvsMild
BAG3	1.91094574216259e-20	-0.707236	0.181	0.327	5.11330861687867e-16	CD4Tm	ControlvsMild
HSPD1	4.45118531798359e-27	-0.710107	0.667	0.738	1.19104816738605e-22	CD4Tm	ControlvsMild
HSPA8	1.22118840660437e-29	-0.717687	0.93	0.944	3.26765593839197e-25	CD4Tm	ControlvsMild
HSP90AB1	3.24632522521677e-48	-0.770507	0.881	0.928	8.68651703763505e-44	CD4Tm	ControlvsMild
UBB	6.91949465595353e-24	-0.787923	0.664	0.749	1.85151838004004e-19	CD4Tm	ControlvsMild
CACYBP	2.17978260484838e-33	-0.793492	0.365	0.551	5.83266229405329e-29	CD4Tm	ControlvsMild
RPS4Y1	5.80065851821692e-43	-0.820428	0.283	0.53	1.55214020630448e-38	CD4Tm	ControlvsMild
ZFAND2A	7.72707252098957e-24	-0.900718	0.139	0.286	2.06761006516639e-19	CD4Tm	ControlvsMild
HSPB1	2.2712670540547e-36	-0.922605	0.271	0.477	6.07745638323955e-32	CD4Tm	ControlvsMild
NR4A1	2.3458820637e-31	-0.975333	0.195	0.39	6.27711122604847e-27	CD4Tm	ControlvsMild
HSPE1	1.74939328241316e-34	-1.03821	0.52	0.674	4.68102654508114e-30	CD4Tm	ControlvsMild
HSPH1	3.32026135023637e-42	-1.09219	0.643	0.767	8.88435532096248e-38	CD4Tm	ControlvsMild
JUN	5.6208125171415e-33	-1.17204	0.458	0.639	1.50401701333672e-28	CD4Tm	ControlvsMild
DNAJB1	1.15997584922215e-64	-1.48672	0.652	0.818	3.10386337734863e-60	CD4Tm	ControlvsMild
HSPA1B	6.45755401658568e-89	-1.67141	0.217	0.579	1.727912303758e-84	CD4Tm	ControlvsMild
HSPA1A	2.11498308325835e-98	-1.79378	0.184	0.567	5.6592717341827e-94	CD4Tm	ControlvsMild
HSPA6	2.31654442807221e-51	-1.98326	0.061	0.268	6.19860958063561e-47	CD4Tm	ControlvsMild
RPS26	2.44103247793452e-10	0.742879161428625	0.858	0.749	6.53171470445718e-06	CD4Tcm	ControlvsMild
RBFOX2	1.37580922612106e-08	0.630834197440746	0.348	0.19	0.000368139032725474	CD4Tcm	ControlvsMild
HLA-B	3.76812243623323e-36	0.620385752671554	0.997	0.985	1.00827420148729e-31	CD4Tcm	ControlvsMild
P2RY8	1.16741337243714e-08	0.598190129662263	0.6	0.438	0.000312376470196729	CD4Tcm	ControlvsMild
CXCR4	2.64324990073258e-13	0.578705214661862	0.896	0.77	7.07280808438023e-09	CD4Tcm	ControlvsMild
XIST	9.69256745469611e-12	0.565799344166637	0.39	0.18	2.59353719952759e-07	CD4Tcm	ControlvsMild
ATP1B3	6.40875951875932e-08	0.501123195546374	0.467	0.296	0.00171485587202962	CD4Tcm	ControlvsMild
RNF125	1.09937548472814e-09	0.497472550540875	0.709	0.544	2.94170892203555e-05	CD4Tcm	ControlvsMild
CREM	5.17897912899111e-09	0.473303981153937	0.839	0.757	0.000138579123533544	CD4Tcm	ControlvsMild
TMSB4X	1.06143926172488e-19	0.466669361492527	1	0.992	2.84019917652344e-15	CD4Tcm	ControlvsMild
SRSF2	6.56956382861513e-07	0.403589293862166	0.388	0.23	0.0175788388926084	CD4Tcm	ControlvsMild
SRP14	3.81484945651413e-08	0.376156372534669	0.785	0.62	0.00102077741757405	CD4Tcm	ControlvsMild
ARHGDIB	2.54006913931976e-09	0.365634459528489	0.937	0.871	6.79671700299181e-05	CD4Tcm	ControlvsMild
ZNF331	1.58652983412755e-07	0.333571801048506	0.77	0.605	0.0042452365301585	CD4Tcm	ControlvsMild
RPL23	1.33244276257426e-06	0.327354367133675	0.866	0.787	0.0356535034409621	CD4Tcm	ControlvsMild
SRGN	1.75268535856051e-12	0.322366216319455	0.981	0.924	4.6898354824362e-08	CD4Tcm	ControlvsMild
RPS20	9.45028190531006e-07	0.299202549611767	0.873	0.744	0.0252870643222287	CD4Tcm	ControlvsMild
RPL7	1.5858458018332e-07	0.298621475820704	0.958	0.919	0.00424340619654529	CD4Tcm	ControlvsMild
RPL37A	3.45643157132594e-08	0.296344956306856	0.937	0.868	0.000924871959855394	CD4Tcm	ControlvsMild
RPL23A	1.17741105951422e-06	0.267258696115048	0.96	0.894	0.0315051651304815	CD4Tcm	ControlvsMild
DDX5	3.68577669320288e-08	-0.370689	0.785	0.856	0.000986240127567225	CD4Tcm	ControlvsMild
USP9Y	6.79041937018806e-07	-0.390378	0.157	0.281	0.0181698041507492	CD4Tcm	ControlvsMild
CHORDC1	2.25873275241327e-07	-0.437507	0.421	0.539	0.00604391709890743	CD4Tcm	ControlvsMild
MT-ND4L	1.25075185252997e-08	-0.45881	0.59	0.752	0.00033467618069997	CD4Tcm	ControlvsMild
PCBP1	2.31790773506522e-09	-0.460905	0.487	0.638	6.20225751748752e-05	CD4Tcm	ControlvsMild
DOK2	3.88356875091763e-07	-0.467762	0.19	0.314	0.0103916532637054	CD4Tcm	ControlvsMild
MRPL18	1.80351727168193e-07	-0.475873	0.142	0.268	0.0048258515155665	CD4Tcm	ControlvsMild
DNAJA1	9.8685193957549e-13	-0.523243	0.685	0.78	2.6406184199161e-08	CD4Tcm	ControlvsMild
UBC	5.51079165888799e-08	-0.538497	0.916	0.927	0.00147457763208525	CD4Tcm	ControlvsMild
STIP1	2.69116419332376e-09	-0.572855	0.201	0.344	7.20101714849572e-05	CD4Tcm	ControlvsMild
UTY	2.83535593855892e-10	-0.577289	0.149	0.306	7.58684542039596e-06	CD4Tcm	ControlvsMild
PPP1R15A	8.28813225062756e-08	-0.634671	0.485	0.575	0.00221773842762292	CD4Tcm	ControlvsMild
HSP90AB1	3.40350836738875e-15	-0.646141	0.931	0.962	9.10710768945881e-11	CD4Tcm	ControlvsMild
HSP90AA1	7.40016819227054e-14	-0.652778	0.899	0.899	1.98013700488775e-09	CD4Tcm	ControlvsMild
UBB	9.97843089266254e-10	-0.683516	0.754	0.815	2.67002853825864e-05	CD4Tcm	ControlvsMild
RPS4Y1	1.60823864686593e-17	-0.722965	0.276	0.542	4.30332497128385e-13	CD4Tcm	ControlvsMild
CACYBP	1.18087388065552e-13	-0.738638	0.39	0.565	3.15978232985804e-09	CD4Tcm	ControlvsMild
HSPD1	2.38868982951287e-14	-0.794746	0.694	0.777	6.39165624581054e-10	CD4Tcm	ControlvsMild
NR4A1	2.15904251243446e-08	-0.81285	0.225	0.367	0.000577716595477213	CD4Tcm	ControlvsMild
HSPA8	7.26423389614061e-24	-0.889343	0.952	0.967	1.94376370592931e-19	CD4Tcm	ControlvsMild
HSPE1	6.21866523070723e-11	-0.99868	0.506	0.623	1.66399044243264e-06	CD4Tcm	ControlvsMild
JUN	1.63238551894916e-12	-1.07484	0.516	0.651	4.36793717160416e-08	CD4Tcm	ControlvsMild
HSPH1	1.66242407529422e-14	-1.23893	0.681	0.744	4.44831434067227e-10	CD4Tcm	ControlvsMild
DNAJB1	6.6097991278481e-17	-1.4459	0.773	0.841	1.76865005062959e-12	CD4Tcm	ControlvsMild
HSPA1B	1.8942304347079e-32	-1.98372	0.179	0.504	5.06858179719139e-28	CD4Tcm	ControlvsMild
HSPA1A	1.32704668088026e-42	-2.18346	0.149	0.534	3.55091150869941e-38	CD4Tcm	ControlvsMild
CXCR4	7.76509154593178e-07	1.28733331690964	0.748	0.437	0.0207778319586043	CD4Tem	ControlvsMild
HLA-B	5.46659368045296e-11	0.938657807805814	0.99	0.944	1.4627511370156e-06	CD4Tem	ControlvsMild
HSPA1B	1.29837447636194e-07	-1.77799	0.184	0.563	0.00347419042384927	CD4Tem	ControlvsMild
AC068587.4	4.41733741588647e-50	0.811249556136989	0.513	0.319	1.1819911457429e-45	CD4Tfh	ControlvsMild
RPS26	2.83513305638103e-54	0.729613149014884	0.873	0.806	7.58624903226436e-50	CD4Tfh	ControlvsMild
RBFOX2	3.17701933459375e-51	0.7285890249938	0.283	0.115	8.50106833550597e-47	CD4Tfh	ControlvsMild
XIST	3.63264162735827e-69	0.728032424109169	0.329	0.111	9.72022246648525e-65	CD4Tfh	ControlvsMild
CXCR4	5.59082474158708e-73	0.655962990598019	0.828	0.656	1.49599288435387e-68	CD4Tfh	ControlvsMild
DENND4A	2.76275762393646e-24	0.600707921312916	0.551	0.427	7.39258685012918e-20	CD4Tfh	ControlvsMild
PCBP3	1.79864247516528e-28	0.590248277877747	0.574	0.438	4.81280753504726e-24	CD4Tfh	ControlvsMild
CREM	2.27091794053408e-43	0.588772892728236	0.722	0.556	6.07652222528109e-39	CD4Tfh	ControlvsMild
PGAP1	8.16885873839819e-21	0.567754618997471	0.285	0.172	2.18582322122059e-16	CD4Tfh	ControlvsMild
HLA-B	1.05031458541663e-98	0.545208505847379	0.989	0.98	2.81043176765781e-94	CD4Tfh	ControlvsMild
GPR183	1.92987569940362e-25	0.537917994327701	0.423	0.289	5.16396139646422e-21	CD4Tfh	ControlvsMild
OOEP	4.09926054782744e-31	0.53601583459739	0.473	0.329	1.09688013738767e-26	CD4Tfh	ControlvsMild
YPEL5	4.97342399233629e-38	0.532146278901295	0.761	0.641	1.33078879186934e-33	CD4Tfh	ControlvsMild
ZNF331	9.32101023754176e-61	0.520283205337055	0.86	0.629	2.49411591936142e-56	CD4Tfh	ControlvsMild
GPCPD1	5.84077665932409e-31	0.518912067404362	0.723	0.604	1.56287501850194e-26	CD4Tfh	ControlvsMild
BACH2	5.36273204937362e-40	0.509651391068062	0.721	0.538	1.43495984177139e-35	CD4Tfh	ControlvsMild
BTG1	3.65281296708629e-26	0.505355903164824	0.891	0.868	9.77419693732949e-22	CD4Tfh	ControlvsMild
PTPN22	4.88668954864124e-26	0.479894511544699	0.563	0.431	1.30758038942542e-21	CD4Tfh	ControlvsMild
IQGAP2	4.09654469983338e-33	0.47358802175124	0.702	0.539	1.09615343078142e-28	CD4Tfh	ControlvsMild
PDE4D	1.65589923726755e-19	0.463442286900831	0.759	0.672	4.43085517908052e-15	CD4Tfh	ControlvsMild
CMSS1	8.70173829945649e-14	0.441112990670656	0.369	0.27	2.32841113416857e-09	CD4Tfh	ControlvsMild
SIK3	2.97677985556293e-22	0.421749529981626	0.699	0.588	7.96526753751529e-18	CD4Tfh	ControlvsMild
ZDBF2	1.51795710150679e-14	0.419156118437141	0.329	0.237	4.06174961221186e-10	CD4Tfh	ControlvsMild
BICDL1	1.28450649047686e-22	0.411270347121019	0.589	0.464	3.43708246721798e-18	CD4Tfh	ControlvsMild
SIK2	9.20413580356475e-19	0.404335642100528	0.267	0.163	2.46284265831786e-14	CD4Tfh	ControlvsMild
FAM118A	2.34341858077835e-23	0.393994991153582	0.391	0.26	6.27051943844672e-19	CD4Tfh	ControlvsMild
IL7R	2.0239993159636e-18	0.380409001863232	0.564	0.448	5.4158173696554e-14	CD4Tfh	ControlvsMild
DLEU2	1.06675127052356e-08	0.378676773391351	0.743	0.706	0.000285441304966694	CD4Tfh	ControlvsMild
TSC22D3	1.4613121860586e-15	0.378524402324463	0.617	0.52	3.91017914745561e-11	CD4Tfh	ControlvsMild
ATP2B1	2.59807025620514e-16	0.376537820137954	0.504	0.396	6.95191639155371e-12	CD4Tfh	ControlvsMild
EXT1	1.42619054525746e-11	0.373186145168968	0.424	0.337	3.81620066099991e-07	CD4Tfh	ControlvsMild
ANKRD12	5.88788017373124e-23	0.370759146130891	0.861	0.788	1.57547897688701e-18	CD4Tfh	ControlvsMild
RNF19A	1.54817586899018e-38	0.368270474639901	0.96	0.926	4.14260899024392e-34	CD4Tfh	ControlvsMild
NR3C1	2.82483624586298e-23	0.365589213037417	0.89	0.835	7.55869682668015e-19	CD4Tfh	ControlvsMild
MAML2	1.82467139805686e-10	0.356420850805861	0.475	0.39	4.88245572692053e-06	CD4Tfh	ControlvsMild
TNIK	4.12412927353901e-10	0.352310052944261	0.729	0.672	1.10353451101357e-05	CD4Tfh	ControlvsMild
ZHX2	6.20680970571319e-13	0.350975869351949	0.446	0.358	1.66081814105474e-08	CD4Tfh	ControlvsMild
ADSS	6.54489247985311e-19	0.350517073850287	0.534	0.417	1.7512823297591e-14	CD4Tfh	ControlvsMild
PTGER4	3.99262529407707e-14	0.349305472315612	0.34	0.241	1.06834667618914e-09	CD4Tfh	ControlvsMild
TMSB4X	5.89754191761272e-39	0.349024763804734	0.989	0.987	1.57806426631481e-34	CD4Tfh	ControlvsMild
RPL13A	1.18077383885258e-38	0.345412788802135	0.965	0.942	3.15951463800174e-34	CD4Tfh	ControlvsMild
SESN3	1.29791102159377e-08	0.341734134653071	0.745	0.688	0.000347295031158061	CD4Tfh	ControlvsMild
FAAH2	8.69945353796376e-09	0.341415268613836	0.761	0.742	0.000232779977768834	CD4Tfh	ControlvsMild
NAB1	1.29396302357385e-18	0.341249038116811	0.64	0.544	3.46238625847891e-14	CD4Tfh	ControlvsMild
TUT4	3.07448719035975e-18	0.339968464615837	0.705	0.616	8.22671282396463e-14	CD4Tfh	ControlvsMild
AP3M2	7.12763770100042e-15	0.334011110860086	0.31	0.211	1.90721329603369e-10	CD4Tfh	ControlvsMild
TSHZ2	2.23650237440682e-09	0.330211675092764	0.562	0.481	5.98443305343778e-05	CD4Tfh	ControlvsMild
SRGN	7.2515647414182e-31	0.326767733657926	0.978	0.943	1.94037369350868e-26	CD4Tfh	ControlvsMild
RPL31	3.26004554746876e-28	0.325846582703585	0.916	0.873	8.72322987591692e-24	CD4Tfh	ControlvsMild
ITK	3.99583762120717e-17	0.323629834878481	0.754	0.657	1.06920623068262e-12	CD4Tfh	ControlvsMild
CD2	7.40809365608648e-19	0.323228310385576	0.827	0.753	1.98225770049562e-14	CD4Tfh	ControlvsMild
HECTD1	7.9668623977614e-12	0.322692427454691	0.467	0.376	2.13177304039299e-07	CD4Tfh	ControlvsMild
RPL27A	5.33683107843238e-20	0.322037323858581	0.792	0.719	1.42802925996694e-15	CD4Tfh	ControlvsMild
RFX3	3.23832264234355e-08	0.319581780676473	0.457	0.4	0.000866510372638288	CD4Tfh	ControlvsMild
DUSP16	6.7862688095392e-11	0.317597876372768	0.64	0.573	1.8158698080565e-06	CD4Tfh	ControlvsMild
PDE4B	2.24145183332572e-18	0.317117083460173	0.432	0.306	5.99767681561297e-14	CD4Tfh	ControlvsMild
RPL21	3.63136629155728e-27	0.317050304975483	0.935	0.905	9.71680992294896e-23	CD4Tfh	ControlvsMild
RPL37A	1.23920848747548e-27	0.31573015575783	0.868	0.795	3.31587407078688e-23	CD4Tfh	ControlvsMild
CHD1	1.783359547232e-13	0.314371551739465	0.689	0.609	4.77191347648339e-09	CD4Tfh	ControlvsMild
HIVEP1	6.67086271285969e-13	0.310360581682983	0.355	0.265	1.784989444707e-08	CD4Tfh	ControlvsMild
RPS20	2.91200992138848e-17	0.308266667136166	0.738	0.66	7.7919561476513e-13	CD4Tfh	ControlvsMild
USP36	4.35117373410588e-12	0.308007788472614	0.382	0.295	1.16428706777205e-07	CD4Tfh	ControlvsMild
SYAP1	3.09028729970147e-17	0.306828847932149	0.477	0.356	8.2689907565412e-13	CD4Tfh	ControlvsMild
ZFP36	5.13389461380002e-18	0.306586265455445	0.671	0.544	1.37372752076061e-13	CD4Tfh	ControlvsMild
SLA	5.64734007933514e-12	0.306244092256664	0.518	0.43	1.5111152584285e-07	CD4Tfh	ControlvsMild
CRIP1	8.50284831084238e-08	0.305179576017914	0.521	0.465	0.0022751921510152	CD4Tfh	ControlvsMild
EML4	1.43127880868832e-13	0.304911691662835	0.897	0.867	3.82981583628822e-09	CD4Tfh	ControlvsMild
STAT5B	3.11803621673237e-11	0.304343270604933	0.569	0.487	8.34324130873249e-07	CD4Tfh	ControlvsMild
RANBP2	6.90899565439976e-09	0.304170850414559	0.574	0.502	0.000184870905720429	CD4Tfh	ControlvsMild
RPS2	1.7190166377435e-16	0.304021739122953	0.924	0.911	4.59974471927405e-12	CD4Tfh	ControlvsMild
MCL1	9.54336447673351e-15	0.303232541710784	0.574	0.47	2.55361346668435e-10	CD4Tfh	ControlvsMild
G3BP2	3.43868724298441e-11	0.302854720027027	0.706	0.646	9.20123932477767e-07	CD4Tfh	ControlvsMild
RPL38	2.79157835607242e-23	0.300847634789938	0.856	0.812	7.46970536517858e-19	CD4Tfh	ControlvsMild
HERC1	2.58679432380758e-09	0.300081791808921	0.612	0.546	6.92174425164432e-05	CD4Tfh	ControlvsMild
ANK3	3.8629572397574e-08	0.300003263109759	0.311	0.242	0.00103365009821429	CD4Tfh	ControlvsMild
CDC14A	2.98761994629251e-08	0.296162065395342	0.274	0.208	0.000799427345228951	CD4Tfh	ControlvsMild
JUND	1.04705528403266e-14	0.291793561531882	0.389	0.284	2.80171052901459e-10	CD4Tfh	ControlvsMild
FAM177A1	5.43873889748607e-11	0.291340312082824	0.472	0.389	1.45529775418932e-06	CD4Tfh	ControlvsMild
PFKFB3	3.43578622980445e-09	0.289670655653303	0.364	0.292	9.19347679371075e-05	CD4Tfh	ControlvsMild
RPL23A	2.43156834620651e-18	0.287642354690629	0.854	0.811	6.50639058077938e-14	CD4Tfh	ControlvsMild
EIF5	2.80309476980456e-14	0.287633027151853	0.608	0.513	7.50052098504305e-10	CD4Tfh	ControlvsMild
TNFAIP3	2.32579664952925e-17	0.286451833351542	0.601	0.479	6.22336667481038e-13	CD4Tfh	ControlvsMild
CNOT6L	7.1202832897869e-21	0.285422222146274	0.902	0.841	1.90524540268118e-16	CD4Tfh	ControlvsMild
NSD3	3.78453310989253e-15	0.284767197120342	0.667	0.573	1.01266536954504e-10	CD4Tfh	ControlvsMild
HBP1	2.61576665943715e-13	0.283452822173067	0.496	0.393	6.99926842732193e-09	CD4Tfh	ControlvsMild
SETD2	5.7080619421803e-12	0.281127907498389	0.677	0.606	1.5273632144886e-07	CD4Tfh	ControlvsMild
HIST2H2AC	5.20832370014917e-14	0.280602015939863	0.286	0.195	1.39364325568592e-09	CD4Tfh	ControlvsMild
STK17B	8.20538372094353e-22	0.279902882930399	0.915	0.854	2.19559657605007e-17	CD4Tfh	ControlvsMild
HIST1H1D	1.10354301720882e-10	0.279751840889614	0.553	0.468	2.95286040544736e-06	CD4Tfh	ControlvsMild
GIMAP7	1.95287562616568e-11	0.279532208835148	0.695	0.635	5.22550460049412e-07	CD4Tfh	ControlvsMild
JUNB	1.40841053838999e-22	0.278969165509678	0.808	0.671	3.76862491862393e-18	CD4Tfh	ControlvsMild
LEPROTL1	1.25040935318352e-15	0.276930909230825	0.627	0.52	3.34584534724845e-11	CD4Tfh	ControlvsMild
RPS4X	1.29840728359147e-16	0.276493943974668	0.966	0.969	3.47427820943404e-12	CD4Tfh	ControlvsMild
CCND2	4.636144263847e-07	0.275395875826292	0.324	0.257	0.0124053948212018	CD4Tfh	ControlvsMild
ITM2A	9.82241955489652e-11	0.274585584003166	0.824	0.801	2.62828302449921e-06	CD4Tfh	ControlvsMild
RPS27	7.61454676569981e-22	0.273145057559725	0.975	0.972	2.03750042356595e-17	CD4Tfh	ControlvsMild
ZEB1	4.17961697015413e-07	0.272050587603968	0.626	0.574	0.0111838190887384	CD4Tfh	ControlvsMild
TGFBR2	4.79096993185953e-09	0.271757298825332	0.495	0.417	0.000128196773436697	CD4Tfh	ControlvsMild
PTPRM	4.3088014336107e-07	0.269991761528693	0.341	0.273	0.0115294908760555	CD4Tfh	ControlvsMild
DHX9	4.18724788970692e-15	0.267018673776257	0.546	0.429	1.12042379032778e-10	CD4Tfh	ControlvsMild
ZFP36L2	7.98897288085423e-13	0.266201549902958	0.78	0.714	2.13768936345898e-08	CD4Tfh	ControlvsMild
RPS25	8.02765138566238e-17	0.260541380984929	0.875	0.84	2.14803895777554e-12	CD4Tfh	ControlvsMild
GK	5.2629287441422e-14	0.259929777202484	0.588	0.487	1.40825447335757e-09	CD4Tfh	ControlvsMild
NAP1L1	4.62518494501122e-19	0.259159615942228	0.828	0.76	1.2376069875861e-14	CD4Tfh	ControlvsMild
CCR7	4.41942146801434e-09	0.257146810424606	0.286	0.212	0.000118254879641128	CD4Tfh	ControlvsMild
RPS29	8.40756984894057e-21	0.255423517365476	0.901	0.864	2.24969754017952e-16	CD4Tfh	ControlvsMild
RPL37	3.32189036871349e-25	0.250842962949775	0.968	0.97	8.88871424860356e-21	CD4Tfh	ControlvsMild
CDKN1B	6.76103666551926e-14	0.250323019328253	0.665	0.567	1.80911819095964e-09	CD4Tfh	ControlvsMild
CXCR5	1.50212454903184e-06	-0.25142	0.312	0.367	0.040193848682994	CD4Tfh	ControlvsMild
HNRNPA2B1	1.95061993507028e-18	-0.252164	0.92	0.929	5.21946882226106e-14	CD4Tfh	ControlvsMild
EPSTI1	2.81836613252203e-13	-0.253711	0.558	0.636	7.54138409740244e-09	CD4Tfh	ControlvsMild
C9orf16	2.1979291161659e-14	-0.257431	0.696	0.762	5.88121872903672e-10	CD4Tfh	ControlvsMild
CTBS	7.697322908309e-10	-0.258107	0.204	0.272	2.05964966380532e-05	CD4Tfh	ControlvsMild
HSP90AB1	2.04639443536912e-14	-0.264859	0.858	0.891	5.47574223016068e-10	CD4Tfh	ControlvsMild
SMDT1	5.78526293244198e-10	-0.265296	0.426	0.491	1.54802065546283e-05	CD4Tfh	ControlvsMild
MT-ND1	7.39661332920906e-10	-0.270834	0.311	0.391	1.97918579462976e-05	CD4Tfh	ControlvsMild
HSPA4	3.11109027087606e-14	-0.277119	0.422	0.505	8.32465534681017e-10	CD4Tfh	ControlvsMild
SEMA4D	6.94467766459319e-08	-0.278701	0.447	0.495	0.00185825684949184	CD4Tfh	ControlvsMild
DENND2D	3.58210369072736e-10	-0.279349	0.358	0.424	9.58499305564826e-06	CD4Tfh	ControlvsMild
ARPC1B	7.27548487576274e-15	-0.279738	0.62	0.688	1.9467742430566e-10	CD4Tfh	ControlvsMild
PCBP1	1.34183486685772e-18	-0.282156	0.579	0.675	3.59048173673787e-14	CD4Tfh	ControlvsMild
TNFAIP8	1.13659950469237e-10	-0.283618	0.638	0.687	3.04131295465583e-06	CD4Tfh	ControlvsMild
NEAT1	1.25204406944588e-07	-0.285147	0.422	0.474	0.00335021952102328	CD4Tfh	ControlvsMild
NDUFB2	6.41639391264511e-13	-0.285788	0.549	0.623	1.71689868314558e-08	CD4Tfh	ControlvsMild
CORO1B	3.14460431519701e-11	-0.286394	0.607	0.665	8.41433222660416e-07	CD4Tfh	ControlvsMild
MT-ND4	6.07018367394862e-12	-0.288756	0.35	0.44	1.62425974747517e-07	CD4Tfh	ControlvsMild
IFRD1	1.26964609866054e-06	-0.291004	0.315	0.366	0.0339731903079587	CD4Tfh	ControlvsMild
SELENOW	5.27926479867788e-12	-0.293033	0.477	0.543	1.41262567483023e-07	CD4Tfh	ControlvsMild
CD82	9.28349011798942e-10	-0.294165	0.323	0.399	2.48407628577161e-05	CD4Tfh	ControlvsMild
COTL1	1.70034108552113e-24	-0.301464	0.84	0.895	4.54977267663744e-20	CD4Tfh	ControlvsMild
STX16	4.36911545242863e-14	-0.305009	0.373	0.464	1.16908791276085e-09	CD4Tfh	ControlvsMild
TRAF5	1.89730261602302e-14	-0.30633	0.372	0.459	5.0768023399544e-10	CD4Tfh	ControlvsMild
TRG-AS1	1.08842067544639e-08	-0.30721	0.207	0.269	0.000291239604335944	CD4Tfh	ControlvsMild
CPM	2.39279630963214e-08	-0.30724	0.272	0.335	0.000640264436531368	CD4Tfh	ControlvsMild
TBL1XR1	3.58750916898088e-10	-0.307705	0.477	0.547	9.59945703435905e-06	CD4Tfh	ControlvsMild
DDX39B	1.23134405744075e-14	-0.309499	0.468	0.555	3.29483042889995e-10	CD4Tfh	ControlvsMild
ABHD3	5.45437770126735e-11	-0.309699	0.22	0.296	1.45948238530512e-06	CD4Tfh	ControlvsMild
AL450352.1	1.74042405836318e-13	-0.311418	0.382	0.48	4.6570266953682e-09	CD4Tfh	ControlvsMild
HERPUD1	9.37761670423787e-09	-0.31773	0.368	0.43	0.000250926267771997	CD4Tfh	ControlvsMild
FKBP5	3.84737357615301e-09	-0.323837	0.808	0.82	0.000102948022150702	CD4Tfh	ControlvsMild
CNN2	8.18357854803386e-12	-0.330533	0.425	0.5	2.1897619478829e-07	CD4Tfh	ControlvsMild
CHORDC1	5.78894160728209e-19	-0.333278	0.417	0.52	1.54900499527654e-14	CD4Tfh	ControlvsMild
AHSA1	3.22404311040132e-14	-0.335438	0.189	0.273	8.62689455481184e-10	CD4Tfh	ControlvsMild
CDC42EP3	1.26369976817671e-11	-0.33579	0.18	0.252	3.38140783968723e-07	CD4Tfh	ControlvsMild
JAK3	2.76936843641682e-15	-0.343666	0.302	0.394	7.41027606216413e-11	CD4Tfh	ControlvsMild
MT-ATP6	2.79138362921105e-20	-0.345239	0.399	0.532	7.46918431504294e-16	CD4Tfh	ControlvsMild
PTPN7	4.36188243035682e-15	-0.348224	0.369	0.46	1.16715250071488e-10	CD4Tfh	ControlvsMild
MT-ATP8	1.91734078161549e-18	-0.350035	0.202	0.306	5.13042046344672e-14	CD4Tfh	ControlvsMild
IKZF2	2.09038413673347e-08	-0.357346	0.202	0.264	0.000559344987307142	CD4Tfh	ControlvsMild
HSPD1	6.89659233413433e-18	-0.357384	0.659	0.713	1.84539017676766e-13	CD4Tfh	ControlvsMild
IL16	4.13570210282083e-13	-0.361997	0.474	0.539	1.1066311686728e-08	CD4Tfh	ControlvsMild
S100A11	6.48321998355802e-11	-0.363076	0.279	0.355	1.73478000320045e-06	CD4Tfh	ControlvsMild
CD200	8.43691200946704e-07	-0.380159	0.331	0.382	0.0225754891549319	CD4Tfh	ControlvsMild
DNAJA1	6.31462410983918e-20	-0.380653	0.544	0.624	1.68966711931077e-15	CD4Tfh	ControlvsMild
GAPDH	2.18288224516088e-45	-0.384577	0.937	0.968	5.84095631160149e-41	CD4Tfh	ControlvsMild
BCL6	1.68900634782416e-13	-0.393116	0.357	0.44	4.51944318550789e-09	CD4Tfh	ControlvsMild
PDCD1	3.69068398200525e-19	-0.394281	0.377	0.476	9.87553219904963e-15	CD4Tfh	ControlvsMild
MCTP1	5.5640536329829e-09	-0.397503	0.216	0.283	0.000148882947111356	CD4Tfh	ControlvsMild
LPP	6.84910697816495e-20	-0.400036	0.52	0.622	1.83268404521738e-15	CD4Tfh	ControlvsMild
MT-CO1	3.96165788101611e-31	-0.405661	0.759	0.852	1.06006041580229e-26	CD4Tfh	ControlvsMild
XXYLT1	1.75930331535967e-14	-0.406884	0.287	0.382	4.70754381123939e-10	CD4Tfh	ControlvsMild
CTSC	4.18626312764051e-15	-0.41629	0.343	0.438	1.12016028769405e-10	CD4Tfh	ControlvsMild
UTY	3.63621590494761e-35	-0.417923	0.222	0.384	9.72978651845882e-31	CD4Tfh	ControlvsMild
PPP1R15A	4.71569160771379e-07	-0.429761	0.321	0.372	0.0126182476039205	CD4Tfh	ControlvsMild
BAG3	1.02986705875252e-23	-0.430741	0.147	0.259	2.75571827581e-19	CD4Tfh	ControlvsMild
TPI1	1.72234797754092e-24	-0.430987	0.528	0.642	4.60865871830399e-20	CD4Tfh	ControlvsMild
USP9Y	2.50261938413373e-32	-0.434538	0.223	0.377	6.69650894806504e-28	CD4Tfh	ControlvsMild
DDX3Y	3.67109670144947e-30	-0.448457	0.174	0.31	9.8231205537385e-26	CD4Tfh	ControlvsMild
RESF1	1.40783483065284e-26	-0.453297	0.826	0.876	3.76708443986088e-22	CD4Tfh	ControlvsMild
UBB	1.28387027254702e-17	-0.479329	0.738	0.769	3.43538007528131e-13	CD4Tfh	ControlvsMild
CACYBP	1.25550022202704e-27	-0.481318	0.41	0.535	3.35946749409996e-23	CD4Tfh	ControlvsMild
RSRP1	2.77525245115015e-29	-0.553406	0.59	0.694	7.42602050878758e-25	CD4Tfh	ControlvsMild
MT-CYB	1.03379932320564e-32	-0.558567	0.439	0.578	2.76624022903364e-28	CD4Tfh	ControlvsMild
HSPE1	2.00168773847931e-11	-0.601398	0.538	0.576	5.35611605062293e-07	CD4Tfh	ControlvsMild
HSPB1	4.99477688339475e-32	-0.613478	0.365	0.499	1.33650239845877e-27	CD4Tfh	ControlvsMild
HSPA8	2.88299124763869e-53	-0.614265	0.904	0.931	7.71430798043162e-49	CD4Tfh	ControlvsMild
DDIT4	3.27939687046242e-11	-0.62055	0.44	0.507	8.77501014598333e-07	CD4Tfh	ControlvsMild
MT-CO2	8.58509788756419e-50	-0.661774	0.499	0.659	2.29720049275443e-45	CD4Tfh	ControlvsMild
LINC01480	8.38191115179387e-22	-0.685198	0.155	0.258	2.242831785997e-17	CD4Tfh	ControlvsMild
HSPH1	4.4773899186435e-33	-0.717818	0.57	0.658	1.19805999443063e-28	CD4Tfh	ControlvsMild
RPS4Y1	6.26995248794664e-98	-0.762952	0.336	0.642	1.67771388672476e-93	CD4Tfh	ControlvsMild
SGK1	1.4154678146566e-18	-0.785857	0.174	0.27	3.78750877845813e-14	CD4Tfh	ControlvsMild
JUN	1.47001085317902e-21	-0.852831	0.404	0.503	3.93345504093643e-17	CD4Tfh	ControlvsMild
ID3	9.32335511615638e-36	-0.881195	0.163	0.303	2.49474336198112e-31	CD4Tfh	ControlvsMild
DNAJB1	2.15662799327401e-57	-1.24636	0.48	0.639	5.77070518440259e-53	CD4Tfh	ControlvsMild
HSPA1B	1.244423063566e-105	-1.49274	0.148	0.42	3.32982723348989e-101	CD4Tfh	ControlvsMild
HSPA1A	7.81321539246829e-128	-1.71745	0.162	0.467	2.09066017471667e-123	CD4Tfh	ControlvsMild
RPS26	1.61650309213719e-15	0.849785113007546	0.837	0.774	4.32543897394068e-11	CD4Treg	ControlvsMild
RBFOX2	7.06601836969728e-09	0.671461531674437	0.265	0.14	0.00018907251953636	CD4Treg	ControlvsMild
HLA-B	2.14414283643133e-35	0.648216448029916	0.989	0.97	5.73729740172295e-31	CD4Treg	ControlvsMild
OOEP	1.93231774648588e-08	0.53914429576897	0.43	0.29	0.000517049582604692	CD4Treg	ControlvsMild
GPCPD1	1.57866499474037e-10	0.532543159888827	0.73	0.568	4.22419179292629e-06	CD4Treg	ControlvsMild
TMSB4X	1.62283784272421e-15	0.448924025103244	0.989	0.986	4.34238949956145e-11	CD4Treg	ControlvsMild
XIST	6.92209953331737e-08	0.446329820975353	0.358	0.214	0.00185221539312506	CD4Treg	ControlvsMild
CXCR4	5.36002352172005e-08	0.436109643809431	0.713	0.576	0.00143423509394185	CD4Treg	ControlvsMild
JUND	7.43728128304e-07	0.429336319291204	0.341	0.216	0.0199006772571584	CD4Treg	ControlvsMild
JUNB	3.07362955372023e-09	0.413080253443456	0.771	0.622	8.22441795984459e-05	CD4Treg	ControlvsMild
RPS25	1.91479383081822e-10	0.407238565446734	0.845	0.768	5.1236053325034e-06	CD4Treg	ControlvsMild
YPEL5	4.70418303799214e-07	0.395730858203024	0.711	0.604	0.0125874529730594	CD4Treg	ControlvsMild
ZNF331	3.56752943172334e-09	0.37010067283403	0.718	0.55	9.54599525340531e-05	CD4Treg	ControlvsMild
RPL37A	5.06162348019721e-07	0.353801960108969	0.824	0.73	0.0135438921083117	CD4Treg	ControlvsMild
ADSS	5.89461993032799e-07	0.353595205544477	0.513	0.366	0.0157728240095716	CD4Treg	ControlvsMild
RPL7	1.70288382020423e-08	0.344872044868297	0.884	0.766	0.000455657652610248	CD4Treg	ControlvsMild
SERINC1	3.38028378029568e-07	0.343872762183288	0.641	0.478	0.00904496333931518	CD4Treg	ControlvsMild
MORF4L1	6.82378652110365e-07	0.320130205969017	0.701	0.582	0.0182590879731691	CD4Treg	ControlvsMild
ARHGDIB	2.28603684067497e-07	0.310414901376219	0.863	0.784	0.00611697737827807	CD4Treg	ControlvsMild
RPL18A	1.31572725032282e-06	0.301809675210439	0.949	0.922	0.0352062297641381	CD4Treg	ControlvsMild
EEF1A1	1.01166410588397e-06	0.277619410468873	0.992	0.986	0.0270701081452432	CD4Treg	ControlvsMild
RPL35A	2.31673252796526e-07	0.262786898836502	0.964	0.932	0.00619911289832944	CD4Treg	ControlvsMild
HSP90AB1	2.03325106515846e-11	-0.354612	0.873	0.91	5.440573200151e-07	CD4Treg	ControlvsMild
RPS4Y1	9.68816620003956e-09	-0.377353	0.279	0.446	0.000259235951180659	CD4Treg	ControlvsMild
SEMA4D	1.25709865504042e-06	-0.390841	0.235	0.346	0.0336374458115716	CD4Treg	ControlvsMild
MT-ND4L	8.68709742356345e-12	-0.396602	0.537	0.73	2.32449352859711e-07	CD4Treg	ControlvsMild
TMEM65	5.01749214181354e-08	-0.420684	0.148	0.264	0.00134258054730647	CD4Treg	ControlvsMild
CACYBP	6.80393834174879e-09	-0.424593	0.509	0.64	0.000182059782148514	CD4Treg	ControlvsMild
FAM107B	1.86486168808873e-07	-0.439787	0.518	0.618	0.00498999690498782	CD4Treg	ControlvsMild
IRF4	8.43457185787859e-07	-0.450987	0.264	0.386	0.0225692273773115	CD4Treg	ControlvsMild
CHORDC1	5.80963303576543e-10	-0.458759	0.369	0.52	1.55454160771011e-05	CD4Treg	ControlvsMild
HSP90AA1	1.11104342737318e-12	-0.499529	0.832	0.866	2.97293000296515e-08	CD4Treg	ControlvsMild
UTY	1.08960647425443e-07	-0.512152	0.14	0.25	0.00291556900381002	CD4Treg	ControlvsMild
USP9Y	4.11888254486388e-09	-0.531625	0.144	0.27	0.000110213059135468	CD4Treg	ControlvsMild
HSPD1	9.81110061935318e-11	-0.542827	0.573	0.68	2.62525430372652e-06	CD4Treg	ControlvsMild
DNAJA1	3.52228004113405e-08	-0.605329	0.564	0.656	0.00094249169340665	CD4Treg	ControlvsMild
HSPA8	3.71455317766126e-23	-0.675657	0.923	0.942	9.93940139278601e-19	CD4Treg	ControlvsMild
BAG3	3.75569323438574e-17	-0.706807	0.111	0.288	1.00494839565694e-12	CD4Treg	ControlvsMild
JUN	2.53282863851487e-08	-0.772443	0.408	0.542	0.00067773428709381	CD4Treg	ControlvsMild
HSPH1	2.55882133620847e-17	-0.810942	0.534	0.686	6.84689413142663e-13	CD4Treg	ControlvsMild
DNAJB1	5.96666108473915e-28	-1.28153	0.573	0.758	1.5965591730545e-23	CD4Treg	ControlvsMild
HSPA1B	2.82284270761999e-36	-1.57934	0.17	0.484	7.55336251704956e-32	CD4Treg	ControlvsMild
HSPA1A	5.91355350536629e-52	-1.77816	0.17	0.558	1.58234864696591e-47	CD4Treg	ControlvsMild
RPS26	4.40740387022419e-09	0.835983157460687	0.922	0.851	0.000117933312759459	CD4Tex	ControlvsMild
CXCR4	7.11325713728617e-07	0.726041319954465	0.691	0.489	0.0190336534479503	CD4Tex	ControlvsMild
HLA-B	7.17966915678782e-20	0.649780622226853	1	0.977	1.92113587297329e-15	CD4Tex	ControlvsMild
XIST	4.44942361637273e-07	0.61322757409899	0.435	0.222	0.0119057677126901	CD4Tex	ControlvsMild
BTG1	9.14741469935031e-07	0.559850827012234	0.948	0.86	0.0244766522525215	CD4Tex	ControlvsMild
POLR2J3	2.96348224988633e-07	0.536857989738962	0.309	0.113	0.00792968580424585	CD4Tex	ControlvsMild
RPL37A	2.4265253372397e-07	0.522732198222894	0.892	0.719	0.006492896497386	CD4Tex	ControlvsMild
PTPN22	1.01115115169027e-06	0.511800338236592	0.844	0.692	0.0270563825169283	CD4Tex	ControlvsMild
TMSB4X	1.48992114715166e-07	0.482757229335767	1	1	0.0039867310055484	CD4Tex	ControlvsMild
CHORDC1	1.14583030652384e-06	-0.621369	0.394	0.557	0.0306601273419649	CD4Tex	ControlvsMild
SEMA4D	7.98781422452001e-07	-0.646128	0.201	0.38	0.0213737933019706	CD4Tex	ControlvsMild
HSPA8	1.02787548476326e-09	-0.739909	0.907	0.959	2.75038922212953e-05	CD4Tex	ControlvsMild
TRAF5	1.7194051531211e-08	-0.748668	0.368	0.579	0.000460078430872144	CD4Tex	ControlvsMild
PPP1R15A	1.77175152807518e-06	-0.807627	0.379	0.557	0.0474085273882358	CD4Tex	ControlvsMild
DNAJA1	6.01979397885748e-07	-0.94274	0.587	0.706	0.0161077647286268	CD4Tex	ControlvsMild
HSPH1	3.590898143187e-12	-1.21504	0.506	0.715	9.60852525153976e-08	CD4Tex	ControlvsMild
DNAJB1	4.29239384499545e-09	-1.3603	0.688	0.783	0.000114855874504388	CD4Tex	ControlvsMild
JUN	5.25651962741514e-11	-1.43427	0.357	0.593	1.40653952190374e-06	CD4Tex	ControlvsMild
CCL5	4.30195433693446e-07	-1.95091	0.119	0.281	0.0115111694147692	CD4Tex	ControlvsMild
HSPA1B	4.60642612416889e-17	-2.13039	0.123	0.452	1.23258750230511e-12	CD4Tex	ControlvsMild
HSPA1A	2.24766362706822e-17	-2.2308	0.152	0.489	6.01429833330913e-13	CD4Tex	ControlvsMild
RBFOX2	4.10931379796379e-27	1.13353854761981	0.436	0.175	1.09957018605915e-22	CD8Tn	ControlvsMild
KIZ-AS1	1.67360078079527e-21	0.931806372589791	0.32	0.104	4.47822096925198e-17	CD8Tn	ControlvsMild
SNED1	1.48883019108687e-13	0.851376080374225	0.298	0.126	3.98381182531025e-09	CD8Tn	ControlvsMild
AC004448.2	1.48095129483531e-19	0.806047473727385	0.313	0.108	3.96272947472033e-15	CD8Tn	ControlvsMild
OOEP	1.71009386862358e-17	0.799602512411768	0.616	0.418	4.57586917366298e-13	CD8Tn	ControlvsMild
RNF125	1.59792087508487e-20	0.675541078743758	0.747	0.552	4.27571667755211e-16	CD8Tn	ControlvsMild
MYADM	3.29069144258928e-13	0.617471587845332	0.379	0.189	8.80523216208039e-09	CD8Tn	ControlvsMild
AOAH	1.4149235577725e-06	0.5856555823221	0.523	0.424	0.0378605245588767	CD8Tn	ControlvsMild
PASK	2.81274443968639e-12	0.55634581785032	0.295	0.132	7.52634157171285e-08	CD8Tn	ControlvsMild
GPCPD1	1.50871828722948e-14	0.550556721333318	0.774	0.642	4.03702839296864e-10	CD8Tn	ControlvsMild
ZNF331	4.55615366061817e-12	0.547118761784925	0.821	0.672	1.21913559650821e-07	CD8Tn	ControlvsMild
CXCR4	1.1625927917333e-18	0.544774546840012	0.856	0.709	3.11086579211996e-14	CD8Tn	ControlvsMild
HLA-B	3.66653212840719e-37	0.543552326356764	0.997	0.957	9.81090666919196e-33	CD8Tn	ControlvsMild
NR4A2	9.93531068631702e-08	0.535155607639977	0.658	0.538	0.00265849043344471	CD8Tn	ControlvsMild
FAM118A	2.17121972005854e-10	0.521887280853349	0.489	0.318	5.80974972693265e-06	CD8Tn	ControlvsMild
CREM	2.24146282015499e-13	0.516184585573327	0.774	0.631	5.99770621417072e-09	CD8Tn	ControlvsMild
MT-CO3	4.04192089010378e-15	0.504799096649192	0.845	0.841	1.08153719177397e-10	CD8Tn	ControlvsMild
CAST	2.0974851474091e-07	0.489654409639375	0.463	0.322	0.00561245075743727	CD8Tn	ControlvsMild
SIK3	1.67968871604657e-10	0.478866729105635	0.734	0.562	4.49451106639742e-06	CD8Tn	ControlvsMild
YPEL5	1.36453774592488e-12	0.477620785984334	0.858	0.741	3.65123010054578e-08	CD8Tn	ControlvsMild
RANBP2	1.47080322370745e-09	0.470640923014222	0.718	0.578	3.9355752659964e-05	CD8Tn	ControlvsMild
HGSNAT	3.61528425788467e-09	0.461059104365091	0.286	0.145	9.67377761724781e-05	CD8Tn	ControlvsMild
HIST2H2AC	2.1624542082404e-09	0.455003831147582	0.38	0.218	5.78629497040967e-05	CD8Tn	ControlvsMild
DENND4A	2.60043735465362e-09	0.454879993560573	0.799	0.711	6.95825027358216e-05	CD8Tn	ControlvsMild
PLEKHA7	6.2268407755436e-10	0.447956597134274	0.367	0.204	1.66617805471996e-05	CD8Tn	ControlvsMild
MGAT4A	6.2857501038164e-11	0.447342973252647	0.851	0.762	1.68194101277919e-06	CD8Tn	ControlvsMild
HECTD1	1.18106142590016e-06	0.445471398400692	0.482	0.354	0.0316028416342365	CD8Tn	ControlvsMild
PCBP3	5.56470211128063e-08	0.443055002382564	0.444	0.291	0.00148900299093647	CD8Tn	ControlvsMild
TC2N	3.69901638428547e-07	0.434465059129922	0.483	0.342	0.00989782804107106	CD8Tn	ControlvsMild
CHD1	3.38768811736705e-08	0.42578852525432	0.804	0.703	0.000906477586445075	CD8Tn	ControlvsMild
SKIL	9.39490896797554e-08	0.423581859429131	0.588	0.466	0.0025138897416509	CD8Tn	ControlvsMild
ZHX2	2.76943651913559e-08	0.41914557192771	0.533	0.373	0.000741045823790301	CD8Tn	ControlvsMild
TNFAIP3	9.94448291192423e-08	0.418442247335264	0.854	0.75	0.00266094473757269	CD8Tn	ControlvsMild
CMSS1	3.43053127997025e-07	0.414206674449045	0.631	0.499	0.0091794155989444	CD8Tn	ControlvsMild
BACH2	1.86535100706333e-15	0.404156686273141	0.969	0.951	4.99130622470005e-11	CD8Tn	ControlvsMild
FAM177A1	2.75883779920042e-12	0.398460007931918	0.776	0.601	7.38209818310049e-08	CD8Tn	ControlvsMild
PPIL4	1.4665798269861e-08	0.396536937593697	0.481	0.326	0.000392427430104939	CD8Tn	ControlvsMild
CD55	1.66545726019845e-13	0.395894240502968	0.943	0.862	4.45643053683901e-09	CD8Tn	ControlvsMild
XIST	8.65663626553293e-10	0.388986242196099	0.404	0.23	2.3163427319313e-05	CD8Tn	ControlvsMild
ANKRD12	1.5501217761078e-06	0.383785189186969	0.787	0.694	0.0414781584850925	CD8Tn	ControlvsMild
TIPARP	3.85727213361442e-07	0.378695021180085	0.469	0.33	0.0103212887751255	CD8Tn	ControlvsMild
GALNT11	1.6591162672992e-06	0.359144413903408	0.363	0.232	0.044394633080392	CD8Tn	ControlvsMild
IL21R	1.82356820714897e-06	0.355380416353642	0.285	0.173	0.0487950380868922	CD8Tn	ControlvsMild
DDX3X	2.1277360949583e-07	0.354228508906999	0.758	0.615	0.00569339624288941	CD8Tn	ControlvsMild
RHOH	3.11477910429924e-07	0.353482674436748	0.804	0.682	0.00833452592728389	CD8Tn	ControlvsMild
CCNT1	1.23409831879418e-06	0.337516200538113	0.386	0.259	0.0330220028142946	CD8Tn	ControlvsMild
TMSB4X	1.20377550458516e-12	0.328906173573443	0.983	0.951	3.22106249516896e-08	CD8Tn	ControlvsMild
DDX24	4.56609382806781e-07	0.315022911317474	0.737	0.595	0.0122179538651438	CD8Tn	ControlvsMild
ARHGAP15	9.03101638777284e-11	0.311451774886084	0.939	0.87	2.41651936504026e-06	CD8Tn	ControlvsMild
G3BP2	1.66826032933349e-07	0.292865601828381	0.797	0.668	0.00446393098923054	CD8Tn	ControlvsMild
CNOT6L	5.20441441850256e-07	0.267333715394745	0.942	0.866	0.0139259721010292	CD8Tn	ControlvsMild
ARHGDIB	3.94450919511459e-08	0.263815126454583	0.892	0.817	0.00105547177042876	CD8Tn	ControlvsMild
SRGN	1.5250409475554e-07	0.255189899828394	0.884	0.79	0.00408070456746873	CD8Tn	ControlvsMild
RPS28	4.59617838654774e-15	-0.256599	0.993	0.992	1.22984541267245e-10	CD8Tn	ControlvsMild
COX4I1	2.34758627269717e-07	-0.264541	0.856	0.888	0.00628167134848309	CD8Tn	ControlvsMild
DDX5	1.10268221433845e-06	-0.268343	0.797	0.804	0.0295055706912683	CD8Tn	ControlvsMild
DNAJB1	4.12319276464496e-10	-0.280708	0.726	0.835	1.1032839199637e-05	CD8Tn	ControlvsMild
RPL22	1.07628785795975e-09	-0.280913	0.852	0.957	2.8799310503287e-05	CD8Tn	ControlvsMild
RPL18	4.05043085691048e-12	-0.284383	0.996	0.994	1.0838142886921e-07	CD8Tn	ControlvsMild
RPS5	2.28768418270103e-15	-0.298487	0.989	0.99	6.12138533607141e-11	CD8Tn	ControlvsMild
RPL12	2.06240836394646e-20	-0.314796	0.999	0.996	5.51859230024793e-16	CD8Tn	ControlvsMild
RPS13	6.36932451390101e-16	-0.31521	0.996	0.992	1.70430385342963e-11	CD8Tn	ControlvsMild
RPL10	1.8047570245412e-17	-0.323835	1	0.996	4.82916884626734e-13	CD8Tn	ControlvsMild
FKBP5	8.79392162346489e-07	-0.350297	0.708	0.768	0.0235307754800674	CD8Tn	ControlvsMild
CACYBP	4.45258300293782e-08	-0.370014	0.42	0.546	0.0011914221599261	CD8Tn	ControlvsMild
PPP1R15A	1.31789482767256e-06	-0.381902	0.364	0.483	0.0352642297988623	CD8Tn	ControlvsMild
FAU	5.46665340990677e-21	-0.388959	0.973	0.99	1.46276711942285e-16	CD8Tn	ControlvsMild
PCBP1	8.76916631837345e-11	-0.389511	0.476	0.637	2.34645352347037e-06	CD8Tn	ControlvsMild
UBC	4.19041305515479e-10	-0.407182	0.773	0.827	1.12127072529832e-05	CD8Tn	ControlvsMild
MT-ND4L	1.34382984050671e-12	-0.407702	0.736	0.872	3.59581988722785e-08	CD8Tn	ControlvsMild
SNHG29	7.17643392164935e-08	-0.415308	0.697	0.762	0.00192027018875493	CD8Tn	ControlvsMild
SEMA4D	6.83447311081038e-10	-0.43289	0.491	0.611	1.82876831499064e-05	CD8Tn	ControlvsMild
TSPYL2	9.95476198332879e-07	-0.462598	0.486	0.587	0.0266369521149912	CD8Tn	ControlvsMild
MT-CYB	4.89228445783263e-07	-0.483824	0.572	0.648	0.0130907747522686	CD8Tn	ControlvsMild
MT-CO2	2.67863128725076e-07	-0.524388	0.605	0.68	0.0071674815984256	CD8Tn	ControlvsMild
TXNIP	2.47484621503995e-22	-0.545395	0.796	0.939	6.6221935022039e-18	CD8Tn	ControlvsMild
HSPA1A	8.82804837307509e-15	-0.570667	0.223	0.428	2.36220918366743e-10	CD8Tn	ControlvsMild
KLF6	6.20979848680714e-11	-0.570888	0.474	0.613	1.66161787909985e-06	CD8Tn	ControlvsMild
UTY	7.76097723192586e-17	-0.70577	0.092	0.251	2.07668228771872e-12	CD8Tn	ControlvsMild
RPS4Y1	6.0555046353194e-41	-1.17094	0.174	0.511	1.62033193031876e-36	CD8Tn	ControlvsMild
HLA-B	1.44266971473173e-11	1.00538204745208	0.993	1	3.86029562267916e-07	CD8Tcm	ControlvsMild
HSPA1A	2.84542189844883e-07	-1.68985	0.151	0.483	0.00761377991586938	CD8Tcm	ControlvsMild
RPS26	2.78660315437563e-52	1.48185586613339	0.855	0.765	7.4563927204783e-48	CD8Tem	ControlvsMild
CCL4	7.14797702379795e-25	1.13037425632821	0.698	0.497	1.91265569202786e-20	CD8Tem	ControlvsMild
HLA-B	8.41061388106656e-162	1.06606595308041	0.999	0.974	2.25051206229579e-157	CD8Tem	ControlvsMild
CXCR4	2.1221169074469e-62	1.00621543226206	0.882	0.75	5.67836042094641e-58	CD8Tem	ControlvsMild
GZMA	5.02711022834811e-28	0.842579784054442	0.671	0.483	1.34515415490139e-23	CD8Tem	ControlvsMild
BTG1	1.54261009823684e-41	0.803689251946671	0.954	0.935	4.12771610086213e-37	CD8Tem	ControlvsMild
ZFP36	5.43365844177955e-30	0.762345203252758	0.809	0.667	1.45393832585137e-25	CD8Tem	ControlvsMild
GZMH	1.68865121127472e-08	0.761622354004197	0.318	0.227	0.00045184929111289	CD8Tem	ControlvsMild
RBFOX2	1.39448139524276e-16	0.734766999037199	0.262	0.127	3.73135331739058e-12	CD8Tem	ControlvsMild
CRTAM	2.39627418351568e-24	0.702798684572193	0.57	0.365	6.41195046025126e-20	CD8Tem	ControlvsMild
NKG7	1.35129514071623e-27	0.702657088072214	0.853	0.752	3.61579553752849e-23	CD8Tem	ControlvsMild
TMSB4X	9.41894844406268e-65	0.66201718539755	0.993	0.972	2.52032222466229e-60	CD8Tem	ControlvsMild
AOAH	2.8557079268843e-16	0.660862804171668	0.667	0.536	7.64130327075701e-12	CD8Tem	ControlvsMild
PFN1	6.88660193225323e-38	0.648371079608117	0.946	0.89	1.84271694503232e-33	CD8Tem	ControlvsMild
GPR65	1.65254457251286e-13	0.639685314898424	0.426	0.297	4.42187876712991e-09	CD8Tem	ControlvsMild
LSP1	1.56009856849341e-18	0.636639921163834	0.517	0.358	4.17451174957466e-14	CD8Tem	ControlvsMild
CTSW	9.22343657892594e-15	0.60213826119984	0.505	0.357	2.468007159789e-10	CD8Tem	ControlvsMild
HCST	1.40506985411924e-19	0.596687488191858	0.74	0.675	3.75968591565227e-15	CD8Tem	ControlvsMild
CD74	3.25699625565301e-22	0.592245675551137	0.933	0.925	8.71507058087633e-18	CD8Tem	ControlvsMild
TRBC2	5.04512724118669e-16	0.580822652344295	0.619	0.505	1.34997514719673e-11	CD8Tem	ControlvsMild
MYADM	7.32600819073351e-12	0.578512054350883	0.442	0.309	1.96029327167647e-07	CD8Tem	ControlvsMild
HLA-DRB1	9.41210847284749e-15	0.57498998642526	0.596	0.466	2.51849198516453e-10	CD8Tem	ControlvsMild
AC068587.4	2.52983023772182e-10	0.563019927635906	0.295	0.184	6.76931975009604e-06	CD8Tem	ControlvsMild
TSC22D3	1.06988486817104e-11	0.562133606706015	0.649	0.552	2.86279793025207e-07	CD8Tem	ControlvsMild
CCL4L2	4.23311490974783e-08	0.561242372348773	0.523	0.388	0.00113269688755032	CD8Tem	ControlvsMild
OOEP	4.16137157831017e-12	0.544979195567881	0.46	0.342	1.11349980692423e-07	CD8Tem	ControlvsMild
DUSP2	2.35243248099454e-20	0.537922651824034	0.881	0.812	6.2946388326452e-16	CD8Tem	ControlvsMild
GZMM	1.23654088408001e-17	0.530667688641346	0.604	0.452	3.30873609762128e-13	CD8Tem	ControlvsMild
TMA7	1.91634314452929e-16	0.528259147466237	0.698	0.617	5.12775098613149e-12	CD8Tem	ControlvsMild
XIST	7.9206696631928e-12	0.527381182678323	0.338	0.21	2.11941278847713e-07	CD8Tem	ControlvsMild
CST7	6.25281300394973e-25	0.527029341728606	0.848	0.734	1.67312770359687e-20	CD8Tem	ControlvsMild
HLA-A	1.57670735626935e-52	0.517720370867396	0.992	0.97	4.21895354390553e-48	CD8Tem	ControlvsMild
SUB1	1.27879680313145e-13	0.501409162805253	0.531	0.413	3.42180448581912e-09	CD8Tem	ControlvsMild
DUSP1	1.64360302485895e-09	0.499626476494331	0.598	0.524	4.39795297391757e-05	CD8Tem	ControlvsMild
HLA-DQA1	1.91136620224524e-09	0.49605496281419	0.294	0.189	5.1144336839678e-05	CD8Tem	ControlvsMild
CD69	2.07190288716296e-14	0.492965369465852	0.785	0.674	5.54399774547065e-10	CD8Tem	ControlvsMild
GZMK	4.09722018246461e-14	0.490874222293677	0.782	0.688	1.09633417642388e-09	CD8Tem	ControlvsMild
JUNB	1.29663065982287e-08	0.462572346937989	0.7	0.614	0.000346952431955403	CD8Tem	ControlvsMild
CD3G	1.00566375094299e-13	0.462289222994044	0.691	0.588	2.69095506477326e-09	CD8Tem	ControlvsMild
HIST1H4C	2.3724271519475e-11	0.460315803935154	0.655	0.556	6.34814057318112e-07	CD8Tem	ControlvsMild
VAMP2	7.41638439615842e-10	0.456275833941128	0.429	0.309	1.98447613672407e-05	CD8Tem	ControlvsMild
CYCS	3.58668017151562e-11	0.451472562734706	0.493	0.375	9.5972388029415e-07	CD8Tem	ControlvsMild
JUND	3.06630250880858e-09	0.451100289397115	0.384	0.272	8.20481225306999e-05	CD8Tem	ControlvsMild
ATP5IF1	1.10556929356665e-09	0.446350033480481	0.443	0.341	2.95828231572564e-05	CD8Tem	ControlvsMild
B2M	2.69536995607036e-37	0.443010961949081	1	0.997	7.21227092845307e-33	CD8Tem	ControlvsMild
AL136454.1	3.71254566715084e-09	0.442006662040366	0.325	0.219	9.93402969616223e-05	CD8Tem	ControlvsMild
RGS1	1.29874041693437e-08	0.441180256687336	0.52	0.419	0.000347516960763298	CD8Tem	ControlvsMild
HLA-DPB1	7.19337285145161e-09	0.438687952910612	0.524	0.429	0.000192480270759142	CD8Tem	ControlvsMild
SRGN	6.62931520442445e-33	0.423933906027738	0.97	0.927	1.77387216239989e-28	CD8Tem	ControlvsMild
CCL5	8.80037632208168e-18	0.423755728795895	0.96	0.911	2.35480469626262e-13	CD8Tem	ControlvsMild
TERF2IP	1.44853025332533e-10	0.421368753675827	0.627	0.515	3.87597725184792e-06	CD8Tem	ControlvsMild
PTPN22	3.20507500297369e-11	0.418322838324585	0.698	0.602	8.57613969295701e-07	CD8Tem	ControlvsMild
IL32	2.18542649350991e-09	0.413779182218573	0.819	0.828	5.84776421133382e-05	CD8Tem	ControlvsMild
ATP5F1E	4.72258567346841e-11	0.408433103939076	0.773	0.717	1.26366947450668e-06	CD8Tem	ControlvsMild
RPL39	1.51768219903319e-11	0.405415206299558	0.813	0.823	4.061014028173e-07	CD8Tem	ControlvsMild
CORO1A	2.50708670601091e-10	0.404397318010404	0.685	0.589	6.70846260794399e-06	CD8Tem	ControlvsMild
ZFP36L2	1.89357806328444e-10	0.397876302016332	0.838	0.807	5.06683618173651e-06	CD8Tem	ControlvsMild
RBM8A	4.87106439507114e-10	0.397662007991712	0.54	0.432	1.30339941083314e-05	CD8Tem	ControlvsMild
MAP3K8	1.90818940441472e-07	0.392333166086331	0.502	0.408	0.00510593320833291	CD8Tem	ControlvsMild
CALM2	3.70662572007081e-11	0.390436630361995	0.621	0.522	9.91818910176547e-07	CD8Tem	ControlvsMild
RPL37A	1.64527328251978e-15	0.386022401374125	0.877	0.802	4.40242224936643e-11	CD8Tem	ControlvsMild
SPCS2	7.60132170390411e-10	0.382959011048819	0.461	0.346	2.03396166153066e-05	CD8Tem	ControlvsMild
PPIB	1.81579819954343e-09	0.379546704790973	0.603	0.506	4.85871282233831e-05	CD8Tem	ControlvsMild
SOCS1	4.82070452539933e-07	0.378710671309363	0.38	0.281	0.0128992411690635	CD8Tem	ControlvsMild
HLA-F	3.92114335913287e-07	0.376622236386756	0.609	0.544	0.0104921954003677	CD8Tem	ControlvsMild
ARHGDIB	6.08070035648625e-16	0.375786847442385	0.831	0.753	1.62707380138859e-11	CD8Tem	ControlvsMild
DYNLT1	4.18155328248174e-08	0.373209970056099	0.486	0.391	0.00111890002732646	CD8Tem	ControlvsMild
FYB1	2.86988639002726e-13	0.365037179535583	0.802	0.697	7.67924200243494e-09	CD8Tem	ControlvsMild
RBL2	1.38597863589972e-07	0.36464759543575	0.616	0.555	0.00370860163394046	CD8Tem	ControlvsMild
UQCRB	1.38621445125016e-07	0.361676770162456	0.536	0.453	0.00370923262865518	CD8Tem	ControlvsMild
PPP2R2B	3.84601754439825e-09	0.361249190698836	0.392	0.272	0.000102911737453008	CD8Tem	ControlvsMild
IL2RG	3.94835365812683e-08	0.354597510833695	0.733	0.683	0.00105650047184158	CD8Tem	ControlvsMild
OST4	5.33058116124393e-08	0.353594225544195	0.555	0.472	0.00142635690712565	CD8Tem	ControlvsMild
CREM	9.9241742671981e-08	0.347322308012541	0.697	0.639	0.00265551055041687	CD8Tem	ControlvsMild
CD3E	1.70622135577931e-11	0.34070890817659	0.866	0.838	4.56550710379429e-07	CD8Tem	ControlvsMild
RPS25	2.09945489565244e-11	0.339333918846659	0.877	0.824	5.61772140978679e-07	CD8Tem	ControlvsMild
CFL1	5.16032392200799e-09	0.338100424363579	0.726	0.661	0.00013807994750509	CD8Tem	ControlvsMild
RPL23A	8.05672036589666e-13	0.336551028752155	0.888	0.864	2.15581723550663e-08	CD8Tem	ControlvsMild
DTHD1	4.53724844402408e-08	0.325541771708118	0.385	0.271	0.00121407693865196	CD8Tem	ControlvsMild
RPS20	1.46834989547719e-07	0.322698106413875	0.715	0.654	0.00392901065031786	CD8Tem	ControlvsMild
RPL38	2.16835557923699e-12	0.321050569452636	0.871	0.838	5.80208585892235e-08	CD8Tem	ControlvsMild
COMMD6	4.72396419301582e-08	0.320624115653726	0.635	0.559	0.00126403833876717	CD8Tem	ControlvsMild
ZEB2	8.11422084831633e-07	0.317370868167835	0.725	0.653	0.0217120321459248	CD8Tem	ControlvsMild
CD3D	1.98195771069939e-08	0.317172704208397	0.757	0.713	0.000530332244228942	CD8Tem	ControlvsMild
HLA-E	1.55907395436498e-13	0.315830404010304	0.937	0.921	4.17177008708981e-09	CD8Tem	ControlvsMild
RPL21	2.43090240902271e-11	0.31500288309334	0.93	0.906	6.50460866606297e-07	CD8Tem	ControlvsMild
CALM1	9.87991540063355e-16	0.311302046393277	0.919	0.876	2.64366776290153e-11	CD8Tem	ControlvsMild
RPS27	3.95888631394159e-12	0.308923731367703	0.983	0.979	1.05931879988449e-07	CD8Tem	ControlvsMild
NFKBIA	2.38751851918994e-09	0.291103904595174	0.646	0.539	6.38852205364845e-05	CD8Tem	ControlvsMild
RPL27	2.46197053829565e-07	0.289507311661614	0.755	0.696	0.0065877407663715	CD8Tem	ControlvsMild
RPL13A	1.62030242385022e-14	0.286679872536305	0.975	0.946	4.33560522573841e-10	CD8Tem	ControlvsMild
DDX24	9.62850535184814e-08	0.284933038262134	0.714	0.645	0.00257639546204753	CD8Tem	ControlvsMild
EIF1	3.54328038505678e-10	0.277382113162897	0.948	0.937	9.48110965433493e-06	CD8Tem	ControlvsMild
RPL41	9.32984647850241e-11	0.27498545189153	0.994	0.983	2.49648032071767e-06	CD8Tem	ControlvsMild
H3F3B	2.21669159659441e-11	0.274934199227495	0.916	0.857	5.93142337416732e-07	CD8Tem	ControlvsMild
RPL27A	1.03509376845401e-07	0.273136394772513	0.818	0.768	0.00276970390562923	CD8Tem	ControlvsMild
TRAT1	9.30176889973851e-09	0.269196883094613	0.573	0.445	0.000248896732219203	CD8Tem	ControlvsMild
PTMA	1.0716158511303e-12	0.266519460415312	0.982	0.979	2.86742969445444e-08	CD8Tem	ControlvsMild
SH3BGRL3	1.02632479117962e-06	0.26021601370473	0.805	0.773	0.0274623987623844	CD8Tem	ControlvsMild
CDC42	8.71561908501097e-07	0.250618533525741	0.771	0.72	0.0233212535476724	CD8Tem	ControlvsMild
HNRNPU	1.06208193982602e-10	-0.259359	0.626	0.762	2.84191885458648e-06	CD8Tem	ControlvsMild
TOP2B	4.4196932255277e-07	-0.261538	0.302	0.411	0.011826215132867	CD8Tem	ControlvsMild
IGHA1	2.00482165275605e-07	-0.264307	0.228	0.334	0.00536450177844464	CD8Tem	ControlvsMild
SPTAN1	9.52335914258707e-08	-0.264846	0.367	0.483	0.00254826043937345	CD8Tem	ControlvsMild
JAK3	2.85489797069961e-07	-0.266045	0.176	0.268	0.00763913598999803	CD8Tem	ControlvsMild
HNRNPA2B1	1.3546917579702e-10	-0.272744	0.845	0.894	3.62488420597667e-06	CD8Tem	ControlvsMild
MT-CO3	1.28555802771915e-15	-0.274396	0.518	0.754	3.43989617057091e-11	CD8Tem	ControlvsMild
CDV3	3.27153336801102e-07	-0.274671	0.384	0.489	0.00875396898612389	CD8Tem	ControlvsMild
GLS	7.62152233635807e-09	-0.276959	0.628	0.769	0.000203936694676269	CD8Tem	ControlvsMild
ZEB1	3.3889342710758e-07	-0.280794	0.345	0.456	0.00906811032254463	CD8Tem	ControlvsMild
MT-ND4	2.14983096450973e-09	-0.282269	0.305	0.441	5.75251769483514e-05	CD8Tem	ControlvsMild
BAZ1A	1.05068488504221e-06	-0.284984	0.486	0.588	0.0281142261539594	CD8Tem	ControlvsMild
DUSP16	2.44271462662939e-08	-0.29007	0.324	0.449	0.000653621579793492	CD8Tem	ControlvsMild
CCT4	1.81020827487773e-06	-0.290094	0.322	0.423	0.0484375530191782	CD8Tem	ControlvsMild
ARID1B	4.94599255567784e-07	-0.291826	0.377	0.481	0.0132344868804828	CD8Tem	ControlvsMild
RAD23B	2.36460629608017e-07	-0.292038	0.247	0.347	0.00632721352705133	CD8Tem	ControlvsMild
PBXIP1	2.72887557483043e-08	-0.293579	0.21	0.317	0.000730192526313127	CD8Tem	ControlvsMild
PTGES3	2.94159072313967e-07	-0.294718	0.551	0.645	0.00787110845697712	CD8Tem	ControlvsMild
STX16	1.82284664654121e-07	-0.295755	0.226	0.326	0.00487757305681497	CD8Tem	ControlvsMild
ABCC1	4.24388772531904e-07	-0.296245	0.165	0.254	0.0113557947754087	CD8Tem	ControlvsMild
CYTH1	8.77506774866139e-07	-0.296851	0.471	0.572	0.0234803262818681	CD8Tem	ControlvsMild
PARP8	6.21299858011201e-07	-0.298777	0.736	0.789	0.0166247416006637	CD8Tem	ControlvsMild
BIRC2	6.29698571763715e-08	-0.305872	0.26	0.373	0.00168494743832535	CD8Tem	ControlvsMild
PDS5A	4.39949757813685e-08	-0.30779	0.285	0.395	0.00117721756195786	CD8Tem	ControlvsMild
ERAP2	7.19322530840637e-08	-0.308785	0.162	0.256	0.00192476322802338	CD8Tem	ControlvsMild
MYH9	1.11505161264257e-09	-0.310771	0.486	0.622	2.98365510510898e-05	CD8Tem	ControlvsMild
HUWE1	2.18343529134352e-07	-0.311667	0.329	0.436	0.00584243615257699	CD8Tem	ControlvsMild
RAB3GAP1	3.53124913878578e-08	-0.315049	0.171	0.268	0.0009448916445563	CD8Tem	ControlvsMild
NCOA3	2.66585323370785e-08	-0.320026	0.25	0.361	0.000713329008275547	CD8Tem	ControlvsMild
ATM	3.65764600696052e-08	-0.322267	0.493	0.601	0.000978712918542496	CD8Tem	ControlvsMild
TMED5	3.69147761740609e-09	-0.323482	0.27	0.39	9.87765580865521e-05	CD8Tem	ControlvsMild
ST13	6.69838740903121e-08	-0.323854	0.325	0.436	0.00179235450290857	CD8Tem	ControlvsMild
STIM2	2.80821838276666e-07	-0.325173	0.31	0.413	0.00751423074860703	CD8Tem	ControlvsMild
OSBPL3	1.36220420008093e-06	-0.325642	0.24	0.329	0.0364498599857656	CD8Tem	ControlvsMild
TCF12	4.97563428018233e-08	-0.327733	0.334	0.44	0.00133138022069119	CD8Tem	ControlvsMild
TMEM123	2.27537345533889e-08	-0.329684	0.316	0.425	0.000608844429179581	CD8Tem	ControlvsMild
DIP2A	4.56473936996148e-07	-0.332069	0.282	0.383	0.0122143296061429	CD8Tem	ControlvsMild
CCSER2	3.54518709333338e-09	-0.333147	0.563	0.684	9.48621162434146e-05	CD8Tem	ControlvsMild
MT-ATP8	2.62591356094778e-10	-0.333295	0.155	0.266	7.02641950638406e-06	CD8Tem	ControlvsMild
HIVEP2	1.8630823963145e-06	-0.337319	0.381	0.482	0.0498523587605833	CD8Tem	ControlvsMild
MALT1	3.37392444473785e-08	-0.338993	0.352	0.469	0.000902794702922953	CD8Tem	ControlvsMild
CHD7	6.90166163584549e-07	-0.339578	0.168	0.255	0.0184674662051954	CD8Tem	ControlvsMild
IVNS1ABP	2.43934700495988e-07	-0.340593	0.249	0.351	0.00652720471587164	CD8Tem	ControlvsMild
HBS1L	1.01616083107859e-08	-0.342352	0.251	0.367	0.000271904315180009	CD8Tem	ControlvsMild
PRMT2	5.01965493754185e-08	-0.343441	0.271	0.378	0.00134315926818745	CD8Tem	ControlvsMild
ZC3HAV1	1.51325638670223e-07	-0.344259	0.465	0.575	0.00404917143953783	CD8Tem	ControlvsMild
CDC42SE1	1.91082062586474e-10	-0.346034	0.412	0.546	5.11297383068888e-06	CD8Tem	ControlvsMild
MT-ND1	1.32582047318349e-12	-0.346131	0.254	0.406	3.54763042214439e-08	CD8Tem	ControlvsMild
MSN	1.67794832528429e-11	-0.348913	0.541	0.672	4.48985412879571e-07	CD8Tem	ControlvsMild
MT-CYB	1.37439316398967e-11	-0.350382	0.355	0.51	3.67760122820357e-07	CD8Tem	ControlvsMild
FAM102A	1.84237734233049e-07	-0.351111	0.321	0.427	0.00492983329260791	CD8Tem	ControlvsMild
MAN1A1	2.76422963880949e-08	-0.351136	0.279	0.391	0.000739652566752644	CD8Tem	ControlvsMild
PACS1	6.28163330465309e-07	-0.352458	0.29	0.384	0.0168083943965907	CD8Tem	ControlvsMild
TRAF5	1.93495466154433e-09	-0.355417	0.218	0.328	5.17755168336032e-05	CD8Tem	ControlvsMild
PPP1R2	9.94771627857582e-09	-0.360881	0.532	0.653	0.000266180992182132	CD8Tem	ControlvsMild
PRKACB	5.82970051706382e-08	-0.361617	0.437	0.546	0.00155991126435594	CD8Tem	ControlvsMild
DGKA	3.30336706457914e-08	-0.362797	0.178	0.272	0.000883914959140086	CD8Tem	ControlvsMild
TCP1	1.97304518398638e-10	-0.363043	0.245	0.371	5.27947430331075e-06	CD8Tem	ControlvsMild
MGAT5	1.7798324181011e-07	-0.367602	0.246	0.346	0.00476247558435492	CD8Tem	ControlvsMild
FUT8	1.35125093312601e-07	-0.370836	0.241	0.339	0.00361567724685859	CD8Tem	ControlvsMild
EPB41	1.28642817681526e-10	-0.372587	0.548	0.655	3.44222451552229e-06	CD8Tem	ControlvsMild
NEAT1	5.24010342353528e-08	-0.377347	0.286	0.395	0.00140214687406957	CD8Tem	ControlvsMild
SSH2	8.60913989007122e-12	-0.38259	0.531	0.661	2.30363365178526e-07	CD8Tem	ControlvsMild
HIST1H1E	1.74618901522246e-07	-0.383143	0.61	0.684	0.00467245256693225	CD8Tem	ControlvsMild
ABHD3	1.33305828714673e-07	-0.383438	0.201	0.296	0.00356699736474721	CD8Tem	ControlvsMild
DOCK10	3.4195424285482e-09	-0.38418	0.509	0.626	9.15001163030927e-05	CD8Tem	ControlvsMild
KDM7A	2.0501529390654e-08	-0.384337	0.194	0.292	0.000548579923435119	CD8Tem	ControlvsMild
SMAP2	7.21401219034215e-09	-0.39288	0.649	0.758	0.000193032538189175	CD8Tem	ControlvsMild
PLCL2	1.63542927736744e-09	-0.393038	0.228	0.345	4.37608166037979e-05	CD8Tem	ControlvsMild
RAPGEF2	1.49666388685957e-06	-0.393262	0.241	0.333	0.0400477322845883	CD8Tem	ControlvsMild
CAMK2D	1.259801202003e-08	-0.394411	0.291	0.402	0.000337097605631963	CD8Tem	ControlvsMild
ADK	1.18491830198056e-08	-0.399657	0.338	0.457	0.000317060439243958	CD8Tem	ControlvsMild
MORF4L2	8.46884699540422e-09	-0.405503	0.344	0.466	0.000226609407903026	CD8Tem	ControlvsMild
CDC42EP3	5.7577637097505e-07	-0.408843	0.263	0.359	0.0154066241345504	CD8Tem	ControlvsMild
NELL2	2.95821704330825e-10	-0.4108	0.177	0.291	7.9155971644842e-06	CD8Tem	ControlvsMild
PELI1	2.55805248398542e-09	-0.41287	0.245	0.354	6.84483683664819e-05	CD8Tem	ControlvsMild
VAV3	6.16590856771156e-09	-0.414058	0.303	0.419	0.000164987381454826	CD8Tem	ControlvsMild
AZIN1	6.64122925074147e-11	-0.416115	0.296	0.423	1.7770601229134e-06	CD8Tem	ControlvsMild
DNAJB6	1.15499584433058e-11	-0.417405	0.481	0.61	3.09053788025976e-07	CD8Tem	ControlvsMild
INPP5D	1.93362950169498e-08	-0.42326	0.326	0.436	0.000517400582063542	CD8Tem	ControlvsMild
SPOCK2	1.90495188706713e-11	-0.423476	0.326	0.461	5.09727025941421e-07	CD8Tem	ControlvsMild
RASA3	6.50865358772553e-13	-0.425909	0.253	0.399	1.7415855270036e-08	CD8Tem	ControlvsMild
RESF1	5.67793934225894e-14	-0.429731	0.711	0.795	1.51930300920165e-09	CD8Tem	ControlvsMild
SYNE2	9.43735865519097e-17	-0.441084	0.584	0.738	2.525248428956e-12	CD8Tem	ControlvsMild
SMCHD1	1.00615833226621e-13	-0.443073	0.823	0.885	2.69227846547793e-09	CD8Tem	ControlvsMild
MT-ND2	4.04093605669443e-17	-0.449947	0.376	0.577	1.0812736700503e-12	CD8Tem	ControlvsMild
HIF1A	1.375151215405e-12	-0.45392	0.586	0.697	3.6796296221807e-08	CD8Tem	ControlvsMild
STK38	4.4461365511077e-10	-0.456948	0.302	0.423	1.1896972183454e-05	CD8Tem	ControlvsMild
SEMA4D	2.9871804187402e-15	-0.463491	0.367	0.526	7.99309736446503e-11	CD8Tem	ControlvsMild
PDE4DIP	6.18256242732627e-12	-0.468499	0.193	0.314	1.65433005430396e-07	CD8Tem	ControlvsMild
KLF3	4.34397506588838e-12	-0.470859	0.175	0.301	1.16236084813041e-07	CD8Tem	ControlvsMild
LINC01619	2.14807174757346e-10	-0.476506	0.341	0.462	5.74781038215707e-06	CD8Tem	ControlvsMild
PLCL1	1.86619167164778e-09	-0.489738	0.185	0.291	4.99355567499512e-05	CD8Tem	ControlvsMild
FAM107B	6.4520441707278e-15	-0.492901	0.477	0.625	1.72643797920335e-10	CD8Tem	ControlvsMild
SELL	7.36838597503157e-13	-0.494043	0.239	0.388	1.97163271919895e-08	CD8Tem	ControlvsMild
SNX9	2.28797433619692e-09	-0.503093	0.238	0.346	6.12216172879571e-05	CD8Tem	ControlvsMild
LRIF1	6.28343463570775e-12	-0.507544	0.174	0.289	1.68132143982268e-07	CD8Tem	ControlvsMild
AKT3	5.13166526781279e-12	-0.510856	0.225	0.358	1.37313099236135e-07	CD8Tem	ControlvsMild
MT-ATP6	2.27251873971183e-23	-0.561596	0.316	0.54	6.0808056437209e-19	CD8Tem	ControlvsMild
STIP1	4.51467574029321e-19	-0.565826	0.223	0.391	1.20803693458766e-14	CD8Tem	ControlvsMild
PSME4	3.73176728076789e-17	-0.57338	0.286	0.448	9.98546288987872e-13	CD8Tem	ControlvsMild
HIBCH	5.94150868003164e-16	-0.574686	0.126	0.254	1.58982889260287e-11	CD8Tem	ControlvsMild
TSPYL2	4.5820427573049e-08	-0.57522	0.427	0.515	0.00122606300099965	CD8Tem	ControlvsMild
PPP1R15A	2.5294703534785e-11	-0.581258	0.41	0.531	6.76835677183777e-07	CD8Tem	ControlvsMild
MT-CO2	5.71762591841989e-22	-0.612548	0.433	0.624	1.52992234325079e-17	CD8Tem	ControlvsMild
HSPA5	2.23191698824531e-10	-0.61807	0.714	0.765	5.97216347714679e-06	CD8Tem	ControlvsMild
IL7R	2.05643477670142e-15	-0.622914	0.354	0.524	5.50260817549767e-11	CD8Tem	ControlvsMild
RPS4Y1	2.49547594071284e-25	-0.624442	0.217	0.429	6.67739452215942e-21	CD8Tem	ControlvsMild
DNAJA1	4.42693981770016e-17	-0.62947	0.625	0.736	1.18456055642021e-12	CD8Tem	ControlvsMild
HSPA4	2.84262850187879e-23	-0.647964	0.311	0.502	7.60630534532727e-19	CD8Tem	ControlvsMild
CHORDC1	7.83279384378685e-21	-0.656017	0.346	0.522	2.09589897672048e-16	CD8Tem	ControlvsMild
MT-CO1	5.55200525660444e-49	-0.667913	0.702	0.945	1.48560556656222e-44	CD8Tem	ControlvsMild
PDE3B	3.26865484056084e-26	-0.669673	0.528	0.729	8.74626662237269e-22	CD8Tem	ControlvsMild
HSPB1	2.17985927973293e-13	-0.698198	0.2	0.322	5.83286746070937e-09	CD8Tem	ControlvsMild
UTY	2.72463101298554e-26	-0.721595	0.1	0.264	7.29056766454671e-22	CD8Tem	ControlvsMild
JUN	1.71077108145385e-11	-0.746637	0.51	0.639	4.5776812597542e-07	CD8Tem	ControlvsMild
CACYBP	9.71506403089138e-28	-0.757237	0.302	0.514	2.59955683338592e-23	CD8Tem	ControlvsMild
HSP90AB1	7.98929841587914e-36	-0.798187	0.865	0.933	2.13777647012094e-31	CD8Tem	ControlvsMild
BAG3	1.04398043106633e-40	-0.804301	0.091	0.304	2.79348283744729e-36	CD8Tem	ControlvsMild
DDX3Y	6.2585674198208e-33	-0.830522	0.115	0.309	1.67466747019565e-28	CD8Tem	ControlvsMild
MT-ND4L	1.29439522786172e-61	-0.833739	0.406	0.795	3.46354275071239e-57	CD8Tem	ControlvsMild
HSP90AA1	4.81182988849147e-27	-0.861872	0.829	0.873	1.28754944156255e-22	CD8Tem	ControlvsMild
HSPE1	1.8637374041302e-16	-0.921538	0.501	0.62	4.98698854597159e-12	CD8Tem	ControlvsMild
NR4A1	1.92706708685367e-15	-0.992662	0.23	0.366	5.15644611100305e-11	CD8Tem	ControlvsMild
HSPD1	1.09829863130932e-48	-1.0325	0.538	0.774	2.93882747765749e-44	CD8Tem	ControlvsMild
HSPA8	6.45465887759814e-65	-1.07764	0.896	0.952	1.72713762246771e-60	CD8Tem	ControlvsMild
DNAJB1	8.28452996032004e-36	-1.27643	0.743	0.864	2.21677452678244e-31	CD8Tem	ControlvsMild
HSPH1	1.18270717615964e-57	-1.42278	0.495	0.753	3.16468786196797e-53	CD8Tem	ControlvsMild
HSPA1B	4.50783971390963e-65	-1.99556	0.194	0.507	1.20620775064794e-60	CD8Tem	ControlvsMild
HSPA1A	2.27490818165208e-78	-2.36429	0.173	0.513	6.08719931246465e-74	CD8Tem	ControlvsMild
RBFOX2	7.99828679792731e-07	1.00374702241164	0.315	0.12	0.0214018158138939	NKT	ControlvsMild
HLA-B	2.52840781194966e-19	0.832938792099372	0.983	0.946	6.7655136232149e-15	NKT	ControlvsMild
CXCR4	3.84005596211401e-13	0.793728607696662	0.897	0.749	1.02752217434247e-08	NKT	ControlvsMild
GPCPD1	3.58246232992635e-08	0.660951020432037	0.884	0.701	0.000958595270241693	NKT	ControlvsMild
YPEL5	5.43556824012738e-08	0.608040507004591	0.871	0.713	0.00145444934969328	NKT	ControlvsMild
TMSB4X	5.98097156309974e-11	0.598841449011059	0.996	0.964	1.60038837085423e-06	NKT	ControlvsMild
SRGN	1.78246197199176e-08	0.534329352818963	0.953	0.784	0.000476951174465556	NKT	ControlvsMild
MT-CO1	1.68474525153318e-06	-0.487565	0.828	0.934	0.0450804134405247	NKT	ControlvsMild
HSPA8	2.21981152167633e-08	-0.605527	0.914	0.952	0.000593977166970152	NKT	ControlvsMild
MT-ND4L	2.71227111478224e-09	-0.645966	0.621	0.904	7.25749504893431e-05	NKT	ControlvsMild
CACYBP	6.93305881190824e-07	-0.712894	0.315	0.539	0.0185514787689041	NKT	ControlvsMild
MT-CO2	1.25623689216369e-06	-0.717968	0.5	0.695	0.033614386760516	NKT	ControlvsMild
RPS4Y1	3.6554970248899e-07	-0.743005	0.25	0.491	0.00978137893920041	NKT	ControlvsMild
USP9Y	4.77075148061427e-07	-0.804116	0.129	0.335	0.0127655768118277	NKT	ControlvsMild
BAG3	1.66127969109494e-09	-0.812762	0.069	0.299	4.44525219743183e-05	NKT	ControlvsMild
HSPH1	3.12240322640043e-10	-0.949831	0.694	0.844	8.35492655320226e-06	NKT	ControlvsMild
DNAJB1	3.29770044394436e-09	-1.17193	0.759	0.868	8.82398684790632e-05	NKT	ControlvsMild
NR4A1	8.10621045393874e-10	-1.32966	0.414	0.659	2.16905979326493e-05	NKT	ControlvsMild
HSPA1B	4.98378145084643e-12	-1.52436	0.228	0.563	1.33356024061749e-07	NKT	ControlvsMild
HSPA1A	8.25039667290772e-19	-2.1332	0.185	0.599	2.20764114173665e-14	NKT	ControlvsMild
RPS26	1.42416825304113e-06	0.92787033120336	0.867	0.661	0.0381078941148745	gdT	ControlvsMild
H3F3B	8.23528450229123e-07	0.675061208389541	0.933	0.786	0.0220359742712309	gdT	ControlvsMild
HLA-B	4.08776964133571e-08	0.546092305039514	1	0.982	0.00109380540062861	gdT	ControlvsMild
B2M	5.65859809671168e-08	0.510052719518123	1	0.991	0.00151412767871811	gdT	ControlvsMild
HSPD1	1.31863456377111e-08	-1.11733	0.6	0.812	0.000352840236573873	gdT	ControlvsMild
HSPA8	9.11206748710879e-12	-1.19298	0.9	0.982	2.43820701820057e-07	gdT	ControlvsMild
IGKC	6.91391242338534e-08	-1.20016	0.567	0.714	0.00185002468624945	gdT	ControlvsMild
HSPH1	3.02782220167456e-09	-1.27865	0.458	0.732	8.10184664724079e-05	gdT	ControlvsMild
HSP90AA1	4.18621653176135e-13	-1.66487	0.833	0.973	1.1201478195687e-08	gdT	ControlvsMild
BAG3	9.20826281493762e-09	-1.67388	0.033	0.321	0.000246394696402101	gdT	ControlvsMild
DNAJB1	3.87805195813987e-10	-1.83848	0.658	0.857	1.03768914295907e-05	gdT	ControlvsMild
HSPA1B	4.62834837695201e-15	-2.85667	0.108	0.598	1.23845345870482e-10	gdT	ControlvsMild
HSPA6	5.01507963888311e-11	-3.167	0.017	0.348	1.34193500977234e-06	gdT	ControlvsMild
HSPA1A	3.86917006193026e-14	-3.22142	0.142	0.589	1.0353125251713e-09	gdT	ControlvsMild
PFN1	6.02035264643098e-07	0.842804831062334	0.942	0.912	0.01610925961132	dnT	ControlvsMild
CXCR4	2.27190397199935e-08	0.7779725460439	0.84	0.706	0.000607916064827586	dnT	ControlvsMild
RPS26	1.03014423169157e-07	0.769008199603144	0.914	0.809	0.0027564599351603	dnT	ControlvsMild
VAMP2	1.92875366690284e-07	0.732774476350974	0.556	0.279	0.00516095906189863	dnT	ControlvsMild
HLA-B	3.04640584798274e-14	0.706296788145561	0.988	0.978	8.15157276803222e-10	dnT	ControlvsMild
TMSB4X	2.55572066706109e-08	0.661729018688522	0.996	0.978	0.000683859736092207	dnT	ControlvsMild
CD3D	9.50880302475398e-07	0.625366499814087	0.84	0.706	0.0254436551336367	dnT	ControlvsMild
ARHGDIB	4.75539271017006e-08	0.612510017355938	0.93	0.831	0.0012724479813873	dnT	ControlvsMild
CD3E	1.58714288856055e-07	0.60476918976455	0.901	0.772	0.00424687694121031	dnT	ControlvsMild
SRGN	6.84943351777456e-08	0.511210821560602	0.984	0.926	0.00183277142068612	dnT	ControlvsMild
SET	5.07857437199196e-07	-0.537945	0.535	0.728	0.0135892493045761	dnT	ControlvsMild
PRKCH	9.97518657661341e-07	-0.634908	0.658	0.824	0.0266916042417022	dnT	ControlvsMild
DNAJA1	5.94243940976355e-09	-0.822648	0.568	0.75	0.000159007793726453	dnT	ControlvsMild
MT-ND4L	1.41475351102908e-12	-0.827128	0.502	0.868	3.78559744481161e-08	dnT	ControlvsMild
HSP90AA1	1.11416520617008e-08	-0.879115	0.86	0.912	0.000298128325866991	dnT	ControlvsMild
BAG3	8.02754548864558e-08	-1.049	0.07	0.257	0.00214801062185178	dnT	ControlvsMild
HSPA8	5.88818084490713e-15	-1.05502	0.852	0.949	1.57555943048025e-10	dnT	ControlvsMild
HSPD1	2.93103769498669e-11	-1.14242	0.527	0.75	7.84287066424538e-07	dnT	ControlvsMild
PDE3B	5.63787155818664e-11	-1.27746	0.374	0.684	1.50858167153958e-06	dnT	ControlvsMild
DNAJB1	1.29685394798602e-10	-1.46376	0.691	0.838	3.470121794021e-06	dnT	ControlvsMild
HSPA1B	3.40111147593766e-17	-2.2123	0.074	0.434	9.100694087314e-13	dnT	ControlvsMild
HSPA1A	3.49399414621055e-17	-2.72245	0.111	0.471	9.34922953643018e-13	dnT	ControlvsMild
HSPA8	9.91996140233134e-08	-1.11549	0.988	0.984	0.00265438327203582	Cycling_T	ControlvsMild
HSPA1B	4.53555757523951e-11	-2.41804	0.086	0.597	1.21362449598259e-06	Cycling_T	ControlvsMild
HSPA1A	5.59130241527334e-09	-2.56867	0.198	0.613	0.000149612070027884	Cycling_T	ControlvsMild
AOAH	7.4576739635145e-11	0.768812487656512	0.374	0.234	1.99552439915721e-06	CD4Tn	ControlvsModerate
RPS26	3.86735097260161e-18	0.759988916943753	0.773	0.601	1.03482577324874e-13	CD4Tn	ControlvsModerate
TNFAIP3	1.17979173439639e-22	0.753759830652304	0.798	0.656	3.15688672289786e-18	CD4Tn	ControlvsModerate
CRIP1	1.28106458269355e-08	0.63703817547612	0.402	0.277	0.000342787261037141	CD4Tn	ControlvsModerate
RNF125	2.24415638178263e-19	0.635667620070024	0.632	0.421	6.00491364637396e-15	CD4Tn	ControlvsModerate
TSHZ2	1.01955625499907e-07	0.620187065447763	0.297	0.189	0.0027281286271265	CD4Tn	ControlvsModerate
GPCPD1	8.66747807927272e-23	0.580935411708333	0.814	0.649	2.31924378445179e-18	CD4Tn	ControlvsModerate
PTGER4	5.43970991410167e-12	0.576697202872463	0.589	0.442	1.45555757881533e-07	CD4Tn	ControlvsModerate
DENND4A	2.52741713029299e-18	0.56565885218919	0.749	0.573	6.76286275723799e-14	CD4Tn	ControlvsModerate
YPEL5	7.96575961526322e-13	0.553022958898203	0.755	0.662	2.13147795785213e-08	CD4Tn	ControlvsModerate
RFX3	6.8584060565904e-07	0.481590734082303	0.449	0.341	0.0183517229262246	CD4Tn	ControlvsModerate
ADGRE5	4.40932913732245e-08	0.478140708877661	0.331	0.213	0.00117984829056474	CD4Tn	ControlvsModerate
SYAP1	6.29297664617378e-12	0.477282727915863	0.567	0.39	1.68387469098318e-07	CD4Tn	ControlvsModerate
IL7R	2.86590024950558e-24	0.476956678646542	0.947	0.865	7.66857588762703e-20	CD4Tn	ControlvsModerate
FAM177A1	9.70125219503123e-11	0.450788425083998	0.623	0.463	2.59586106234646e-06	CD4Tn	ControlvsModerate
SIK3	6.35164981970294e-09	0.448472379760259	0.543	0.403	0.000169957445875611	CD4Tn	ControlvsModerate
MYADM	1.08289751235729e-07	0.44775212501336	0.312	0.195	0.00289761716356565	CD4Tn	ControlvsModerate
CD55	8.18660099793196e-18	0.445780834298199	0.859	0.698	2.19057069502663e-13	CD4Tn	ControlvsModerate
MT-CO3	4.75663063654176e-14	0.430980253978297	0.861	0.722	1.27277922572584e-09	CD4Tn	ControlvsModerate
YES1	1.37779346643081e-06	0.428657205837555	0.332	0.225	0.0368669975747556	CD4Tn	ControlvsModerate
ATP2B1	1.29427049358317e-08	0.422130875022599	0.412	0.272	0.000346320898672984	CD4Tn	ControlvsModerate
CAST	1.08109535003666e-06	0.400333861322653	0.386	0.271	0.028927949376281	CD4Tn	ControlvsModerate
FBXO11	9.58391320638741e-08	0.397745388732667	0.43	0.304	0.00256446349576514	CD4Tn	ControlvsModerate
MT-ND5	8.69069399716924e-12	0.396685443611169	0.784	0.628	2.32545589976255e-07	CD4Tn	ControlvsModerate
FYN	2.54305836928913e-10	0.395082011770446	0.858	0.754	6.80471558454386e-06	CD4Tn	ControlvsModerate
ETS1	3.42297794392208e-16	0.393346328803519	0.899	0.802	9.1592043823467e-12	CD4Tn	ControlvsModerate
SYTL3	6.54448997064844e-10	0.391453150721249	0.668	0.516	1.75117462634611e-05	CD4Tn	ControlvsModerate
USP16	1.76668915113018e-07	0.390287597955872	0.355	0.232	0.00472730683059415	CD4Tn	ControlvsModerate
HIST1H1C	7.78350805069716e-09	0.380888799692734	0.34	0.204	0.000208271108420555	CD4Tn	ControlvsModerate
HIST2H2AC	1.55354554211421e-07	0.376797910419167	0.272	0.162	0.0041569771615892	CD4Tn	ControlvsModerate
PDCD4	6.03731700486774e-11	0.375070512851404	0.821	0.707	1.61546528416251e-06	CD4Tn	ControlvsModerate
CD44	1.32982925338386e-06	0.367236012550586	0.708	0.635	0.0355835711620454	CD4Tn	ControlvsModerate
STAT3	3.18956943183605e-10	0.365580251678992	0.709	0.577	8.5346498857069e-06	CD4Tn	ControlvsModerate
MPP7	4.36415245129267e-07	0.363022670916602	0.423	0.293	0.0116775991291689	CD4Tn	ControlvsModerate
LRRFIP1	4.8709725061058e-08	0.361794343022769	0.66	0.521	0.00130337482318379	CD4Tn	ControlvsModerate
NFE2L2	1.56760338612738e-07	0.358435988945522	0.529	0.394	0.00419459314059964	CD4Tn	ControlvsModerate
GSPT1	5.14923126059496e-07	0.357365833030324	0.556	0.432	0.0137783130071	CD4Tn	ControlvsModerate
ARIH1	6.34792598063871e-07	0.350909483689463	0.535	0.409	0.0169857803389931	CD4Tn	ControlvsModerate
UTY	1.36888108597313e-07	0.350323153813662	0.393	0.256	0.0036628520098469	CD4Tn	ControlvsModerate
BACH2	9.57275756148847e-12	0.348937377162423	0.933	0.866	2.56147846830308e-07	CD4Tn	ControlvsModerate
KAT6A	2.74939038852456e-08	0.3468382391421	0.656	0.51	0.000735681880161402	CD4Tn	ControlvsModerate
SAMHD1	8.1048533280162e-10	0.344327937171131	0.696	0.548	2.16869665351057e-05	CD4Tn	ControlvsModerate
USP24	1.1887725609618e-06	0.342264178029636	0.367	0.253	0.0318091761862157	CD4Tn	ControlvsModerate
GPR183	1.32539562271647e-07	0.34024530062586	0.586	0.449	0.00354649360726474	CD4Tn	ControlvsModerate
PPP1CB	2.33361125560404e-10	0.33615650513498	0.694	0.528	6.24427699774529e-06	CD4Tn	ControlvsModerate
ZNF331	9.58886412521775e-08	0.334708439909267	0.654	0.534	0.00256578826262577	CD4Tn	ControlvsModerate
CNOT6L	1.0074285888879e-13	0.332197198371202	0.929	0.812	2.69567741814626e-09	CD4Tn	ControlvsModerate
FTH1	2.63328716447803e-07	0.330176600621191	0.938	0.918	0.00704614979471031	CD4Tn	ControlvsModerate
CRTC3	1.40866830352571e-06	0.327378753670978	0.552	0.433	0.037693146465741	CD4Tn	ControlvsModerate
CXCR4	2.10440845025633e-09	0.324781303075427	0.738	0.619	5.63097613119589e-05	CD4Tn	ControlvsModerate
EIF2A	1.1541794135859e-06	0.320919303229558	0.297	0.188	0.0308835327487316	CD4Tn	ControlvsModerate
PITPNC1	1.29818336101675e-07	0.320080700808869	0.772	0.631	0.00347367903740863	CD4Tn	ControlvsModerate
PDE4B	1.54172362204987e-08	0.309574405008492	0.698	0.546	0.000412534406788105	CD4Tn	ControlvsModerate
IPCEF1	1.2265835397703e-07	0.30228249880832	0.569	0.436	0.00328209223571738	CD4Tn	ControlvsModerate
ZEB1	1.15066250025614e-06	0.298652170242667	0.703	0.592	0.0307894271818538	CD4Tn	ControlvsModerate
GPR132	7.52527979552786e-07	0.295707507002968	0.351	0.229	0.0201361436768735	CD4Tn	ControlvsModerate
CD6	8.62009135907353e-07	0.291571493983724	0.591	0.475	0.0230656404586089	CD4Tn	ControlvsModerate
SMAP2	1.69758565125341e-08	0.284106547666614	0.861	0.757	0.000454239968562386	CD4Tn	ControlvsModerate
GOLGA4	1.16679180046395e-06	0.283605985710744	0.509	0.381	0.0312210149968144	CD4Tn	ControlvsModerate
OXNAD1	7.00273508461693e-07	0.283249840574781	0.619	0.49	0.018737918539418	CD4Tn	ControlvsModerate
SSH2	2.59802798510578e-07	0.274174139227185	0.883	0.815	0.00695180328254606	CD4Tn	ControlvsModerate
MT-ND4L	4.40070289846146e-07	0.273882897600537	0.9	0.812	0.0117754008157032	CD4Tn	ControlvsModerate
ARHGAP15	1.12948269756112e-07	0.271764213194855	0.887	0.845	0.00302226980213404	CD4Tn	ControlvsModerate
DDX3Y	1.53266727744532e-06	0.252698068092305	0.339	0.216	0.0410111110098819	CD4Tn	ControlvsModerate
RPS4X	4.24173466852075e-11	-0.253174	0.913	0.949	1.13500336260278e-06	CD4Tn	ControlvsModerate
RPS14	9.41499801995747e-11	-0.260939	0.95	0.963	2.51926517018022e-06	CD4Tn	ControlvsModerate
RPS16	3.43200830342197e-08	-0.272421	0.845	0.872	0.00091833678182965	CD4Tn	ControlvsModerate
RACK1	1.35732159409802e-07	-0.274426	0.835	0.856	0.00363192112148749	CD4Tn	ControlvsModerate
RPL13	3.71173277785565e-11	-0.280363	0.936	0.954	9.93185456698616e-07	CD4Tn	ControlvsModerate
FTL	1.78672833836303e-08	-0.397839	0.596	0.683	0.00047809276877918	CD4Tn	ControlvsModerate
STIP1	2.74845692103964e-08	-0.436757	0.178	0.289	0.000735432102931787	CD4Tn	ControlvsModerate
GBP2	2.69379769282724e-08	-0.519322	0.334	0.445	0.000720806386646712	CD4Tn	ControlvsModerate
CHORDC1	9.18132773849125e-08	-0.534257	0.309	0.412	0.00245673967626549	CD4Tn	ControlvsModerate
BAG3	3.24222820394596e-10	-0.585436	0.134	0.25	8.67555422811861e-06	CD4Tn	ControlvsModerate
SOD1	7.97772386747196e-13	-0.593207	0.376	0.512	2.13467935245815e-08	CD4Tn	ControlvsModerate
UBB	2.64506472575228e-09	-0.630183	0.566	0.644	7.07766419316796e-05	CD4Tn	ControlvsModerate
DNAJA1	4.23324740116348e-13	-0.661226	0.493	0.621	1.13273233960332e-08	CD4Tn	ControlvsModerate
HSP90AB1	2.0855367749684e-19	-0.677135	0.831	0.9	5.58047930246044e-15	CD4Tn	ControlvsModerate
HSPA8	6.31573959792966e-09	-0.706782	0.881	0.887	0.000168996560161402	CD4Tn	ControlvsModerate
CACYBP	7.08309040896553e-21	-0.823758	0.271	0.466	1.895293331631e-16	CD4Tn	ControlvsModerate
HSPB1	1.72974070357533e-17	-0.863722	0.198	0.369	4.62844017462686e-13	CD4Tn	ControlvsModerate
HSPH1	5.41187943173874e-10	-0.882735	0.64	0.696	1.44811069834465e-05	CD4Tn	ControlvsModerate
HSPD1	5.87805337342635e-12	-0.963337	0.594	0.661	1.57284952166142e-07	CD4Tn	ControlvsModerate
HSP90AA1	1.89680093349781e-19	-0.995082	0.675	0.747	5.07545993785344e-15	CD4Tn	ControlvsModerate
HSPE1	6.0304139763227e-20	-1.15367	0.313	0.494	1.61361817178443e-15	CD4Tn	ControlvsModerate
NR4A1	2.2729988847141e-13	-1.23655	0.224	0.362	6.08209041571798e-09	CD4Tn	ControlvsModerate
DNAJB1	2.07137698872798e-18	-1.54773	0.637	0.71	5.54259054643834e-14	CD4Tn	ControlvsModerate
HSPA1A	4.86597151599764e-45	-1.90012	0.099	0.385	1.30203665825065e-40	CD4Tn	ControlvsModerate
HSPA1B	1.03410440230893e-54	-2.17421	0.094	0.409	2.76705655969825e-50	CD4Tn	ControlvsModerate
AC068587.4	7.75329517797879e-42	0.978816831367109	0.507	0.273	2.07462672372356e-37	CD4Tm	ControlvsModerate
MT-CO3	6.6600725103504e-76	0.888784131800407	0.879	0.639	1.78210220231956e-71	CD4Tm	ControlvsModerate
PTPN13	1.88072793870991e-26	0.79821430476774	0.643	0.49	5.03245181839999e-22	CD4Tm	ControlvsModerate
ATP1B3	6.24264679079895e-21	0.792204876288816	0.493	0.343	1.67040742828198e-16	CD4Tm	ControlvsModerate
MT-ND5	8.13004923068484e-57	0.770346989560734	0.78	0.513	2.17543857314665e-52	CD4Tm	ControlvsModerate
RNF19A	1.04182978282142e-74	0.736508007674728	0.953	0.845	2.78772813287356e-70	CD4Tm	ControlvsModerate
PTGER4	1.31813426619146e-30	0.730205270244026	0.555	0.355	3.52706366947512e-26	CD4Tm	ControlvsModerate
DENND4A	1.55560882879387e-32	0.725237077467822	0.643	0.444	4.16249810408664e-28	CD4Tm	ControlvsModerate
ZNF331	1.12299845266275e-49	0.710232819553307	0.875	0.69	3.00491925963498e-45	CD4Tm	ControlvsModerate
GPCPD1	3.23631177785408e-41	0.697228172497287	0.796	0.632	8.65972305518194e-37	CD4Tm	ControlvsModerate
DTHD1	1.03641106067858e-15	0.683558716024327	0.269	0.145	2.77322871616374e-11	CD4Tm	ControlvsModerate
CNOT6L	9.69302060628393e-61	0.66832570595188	0.929	0.81	2.59365845382945e-56	CD4Tm	ControlvsModerate
MT-ND3	2.27586036301413e-27	0.645916552271695	0.411	0.217	6.0897471593532e-23	CD4Tm	ControlvsModerate
IQGAP2	4.42355072410281e-32	0.643327987673718	0.676	0.474	1.18365370275543e-27	CD4Tm	ControlvsModerate
GK	2.93313707409262e-16	0.636643226923374	0.345	0.211	7.84848818285702e-12	CD4Tm	ControlvsModerate
SIK3	2.65517511223731e-26	0.626001382480495	0.67	0.519	7.10471756532459e-22	CD4Tm	ControlvsModerate
ETS1	2.21411125217857e-43	0.610968114314604	0.912	0.816	5.92451888857941e-39	CD4Tm	ControlvsModerate
CRYBG1	7.10211447445198e-36	0.61004324410154	0.747	0.535	1.90038379107386e-31	CD4Tm	ControlvsModerate
MAF	8.37288308488598e-16	0.609975293211082	0.492	0.363	2.24041605585379e-11	CD4Tm	ControlvsModerate
HECTD1	6.93254583222144e-20	0.602521737574149	0.437	0.289	1.85501061378581e-15	CD4Tm	ControlvsModerate
NAB1	2.74372713578259e-25	0.600436604381759	0.602	0.431	7.34166506992704e-21	CD4Tm	ControlvsModerate
TSHZ2	1.05621511568013e-21	0.600263956554564	0.613	0.451	2.8262204065369e-17	CD4Tm	ControlvsModerate
FKBP5	4.96001556812906e-45	0.598197522051592	0.872	0.708	1.32720096571997e-40	CD4Tm	ControlvsModerate
NR3C1	5.04481190866178e-22	0.581963862126171	0.787	0.711	1.34989077051972e-17	CD4Tm	ControlvsModerate
DLEU2	7.53237463626712e-15	0.572793036803772	0.555	0.432	2.01551280517236e-10	CD4Tm	ControlvsModerate
SRGN	3.15793229798329e-41	0.569818315668337	0.966	0.9	8.44999524294369e-37	CD4Tm	ControlvsModerate
SMAP2	1.64322028014985e-42	0.567062593361907	0.862	0.687	4.39692882562496e-38	CD4Tm	ControlvsModerate
MT-ND2	2.39062189518983e-33	0.566821158934555	0.733	0.511	6.39682606714894e-29	CD4Tm	ControlvsModerate
PGAP1	8.64596732955818e-08	0.559900612305523	0.291	0.206	0.00231348793804318	CD4Tm	ControlvsModerate
ATP2B1	4.52945168762627e-16	0.550867286991512	0.497	0.363	1.21199068257504e-11	CD4Tm	ControlvsModerate
IPCEF1	1.77820819224801e-25	0.543368340809602	0.557	0.372	4.75812948081722e-21	CD4Tm	ControlvsModerate
SETD2	1.41456606768346e-21	0.539664000509852	0.664	0.522	3.78509588390741e-17	CD4Tm	ControlvsModerate
MT-CO1	2.2692631347591e-45	0.533987813614521	0.962	0.828	6.0720942959884e-41	CD4Tm	ControlvsModerate
CUL3	9.95518211507356e-14	0.512951292302613	0.414	0.287	2.66380763035138e-09	CD4Tm	ControlvsModerate
ARAP2	6.19468545837971e-27	0.506459772274184	0.776	0.643	1.65757393495324e-22	CD4Tm	ControlvsModerate
SFMBT2	4.59059091830441e-14	0.504796653786036	0.392	0.267	1.22835031791989e-09	CD4Tm	ControlvsModerate
FYN	8.12275781440947e-52	0.503347068852723	0.967	0.917	2.17348753597969e-47	CD4Tm	ControlvsModerate
MT-CYB	2.85073366510084e-22	0.502062655537441	0.627	0.454	7.62799314107683e-18	CD4Tm	ControlvsModerate
CMSS1	4.85425939862681e-09	0.497121662581202	0.432	0.326	0.000129890272988456	CD4Tm	ControlvsModerate
OGT	1.74195046699917e-15	0.496890828122704	0.372	0.239	4.66111105959637e-11	CD4Tm	ControlvsModerate
PTPN22	2.43626758523796e-10	0.494074162046019	0.415	0.314	6.51896480457974e-06	CD4Tm	ControlvsModerate
SNX9	2.43628542668097e-11	0.478085671330438	0.511	0.405	6.51901254471295e-07	CD4Tm	ControlvsModerate
IL7R	3.4537891291075e-30	0.477821198673563	0.89	0.773	9.24164895166586e-26	CD4Tm	ControlvsModerate
MT-CO2	2.68518587396721e-16	0.474989797066217	0.654	0.525	7.18502036156147e-12	CD4Tm	ControlvsModerate
PPP1CB	9.46581120794863e-20	0.474778584234687	0.632	0.477	2.53286176302289e-15	CD4Tm	ControlvsModerate
STAT5B	5.84799507465331e-14	0.473192393911143	0.473	0.35	1.56480652207573e-09	CD4Tm	ControlvsModerate
RIC1	1.29294222586462e-13	0.472739884659266	0.393	0.261	3.45965480796854e-09	CD4Tm	ControlvsModerate
RFX3	1.41365351316566e-11	0.466656530021426	0.445	0.336	3.78265407052868e-07	CD4Tm	ControlvsModerate
BACH2	5.91516928420554e-19	0.463355031445103	0.693	0.553	1.58278099706772e-14	CD4Tm	ControlvsModerate
FAM177A1	5.75603747613792e-14	0.46081219994008	0.631	0.511	1.54020050786498e-09	CD4Tm	ControlvsModerate
MCL1	1.70653481222715e-17	0.458976731356659	0.553	0.401	4.56634585055741e-13	CD4Tm	ControlvsModerate
ATXN7	1.01392625377488e-13	0.455806350631092	0.467	0.34	2.71306386985082e-09	CD4Tm	ControlvsModerate
CYTH1	8.37301883480429e-17	0.453742168211114	0.692	0.578	2.24045237981693e-12	CD4Tm	ControlvsModerate
TOX	1.19143492923399e-16	0.452978658145952	0.744	0.638	3.18804158364431e-12	CD4Tm	ControlvsModerate
EZR	2.64401604169767e-23	0.449846799910075	0.856	0.757	7.07485812437462e-19	CD4Tm	ControlvsModerate
CD4	4.96574408670803e-11	0.448231795811326	0.449	0.34	1.32873380272134e-06	CD4Tm	ControlvsModerate
SIK2	2.415675663846e-09	0.44728777704467	0.301	0.204	6.46386494131914e-05	CD4Tm	ControlvsModerate
ANKRD12	3.57317503660549e-18	0.444337456426413	0.847	0.777	9.56110176294897e-14	CD4Tm	ControlvsModerate
OSBPL8	1.07721565016172e-16	0.443794422842192	0.777	0.654	2.88241363670274e-12	CD4Tm	ControlvsModerate
SLA	3.46961326633302e-10	0.443172300611757	0.386	0.286	9.28399117805389e-06	CD4Tm	ControlvsModerate
PBX4	5.48563708485149e-14	0.441809722325717	0.404	0.269	1.46784677116456e-09	CD4Tm	ControlvsModerate
GSPT1	2.63009859409365e-12	0.437254924914157	0.55	0.442	7.0376178180758e-08	CD4Tm	ControlvsModerate
YPEL5	4.83189142186027e-17	0.436161736136703	0.802	0.705	1.29291750666137e-12	CD4Tm	ControlvsModerate
CBLB	3.82285873199219e-13	0.433316193144485	0.716	0.61	1.02292053950647e-08	CD4Tm	ControlvsModerate
FOXN2	1.96643976221335e-14	0.429948997209741	0.478	0.345	5.26179951573047e-10	CD4Tm	ControlvsModerate
ITPKB	5.69327606675387e-13	0.41634528042089	0.547	0.427	1.523406809942e-08	CD4Tm	ControlvsModerate
BCL11B	4.74629060703081e-16	0.415567186707733	0.741	0.627	1.2700124406293e-11	CD4Tm	ControlvsModerate
ADSS	7.45745570647751e-10	0.415201633764347	0.407	0.305	1.99546599793925e-05	CD4Tm	ControlvsModerate
AGPAT5	4.46058019671028e-10	0.413562055301111	0.337	0.23	1.19356204903574e-05	CD4Tm	ControlvsModerate
TENT5C	1.78443945555576e-12	0.412458739611347	0.503	0.386	4.7748030951761e-08	CD4Tm	ControlvsModerate
ABI1	2.9495997312715e-12	0.407384778415479	0.515	0.399	7.89253896093627e-08	CD4Tm	ControlvsModerate
MT-ND4L	1.81151478001689e-19	0.40139865355749	0.817	0.659	4.8472512483692e-15	CD4Tm	ControlvsModerate
AP3M2	4.8944202376002e-11	0.401160550313745	0.442	0.327	1.30964896717706e-06	CD4Tm	ControlvsModerate
ITK	9.27484053910749e-22	0.400403041267817	0.808	0.672	2.48176183145438e-17	CD4Tm	ControlvsModerate
CREM	4.4897301158855e-17	0.400048520024488	0.764	0.657	1.20136198440864e-12	CD4Tm	ControlvsModerate
MAP3K5	7.10817475299368e-08	0.399297316565628	0.479	0.394	0.00190200540040605	CD4Tm	ControlvsModerate
AHNAK	1.50643425003282e-09	0.398048904170526	0.309	0.211	4.03091676623781e-05	CD4Tm	ControlvsModerate
2025-03-06	1.05684019725517e-09	0.391643214924406	0.429	0.328	2.82789299981539e-05	CD4Tm	ControlvsModerate
CAMK1D	5.81114648723364e-10	0.385766712087345	0.437	0.33	1.55494657705398e-05	CD4Tm	ControlvsModerate
GCNT4	2.64410430711893e-10	0.384212213578789	0.319	0.214	7.07509430498884e-06	CD4Tm	ControlvsModerate
HIPK2	6.95242970575685e-09	0.379461547727825	0.327	0.233	0.000186033114066642	CD4Tm	ControlvsModerate
MT-ND1	9.59016290979385e-15	0.378319358837825	0.47	0.322	2.56613579140264e-10	CD4Tm	ControlvsModerate
PITPNC1	1.69094696472528e-15	0.377907430905884	0.79	0.712	4.52463588821191e-11	CD4Tm	ControlvsModerate
ESYT2	4.82007179777584e-12	0.37789321510764	0.551	0.432	1.28975481164886e-07	CD4Tm	ControlvsModerate
G3BP2	2.58291544320291e-10	0.377177890315069	0.624	0.532	6.91136514292236e-06	CD4Tm	ControlvsModerate
ZDBF2	1.71382412665317e-07	0.376273858094704	0.304	0.22	0.00458585059809856	CD4Tm	ControlvsModerate
LDLRAD4	1.13676091376255e-09	0.376135056131487	0.696	0.626	3.04174485304583e-05	CD4Tm	ControlvsModerate
MALT1	2.09222265844314e-13	0.37373978896666	0.658	0.528	5.59836938946216e-09	CD4Tm	ControlvsModerate
STAT3	5.19140189330205e-15	0.372074444336639	0.738	0.615	1.38911531860976e-10	CD4Tm	ControlvsModerate
CD55	4.48858627643613e-10	0.371952309745626	0.289	0.188	1.20105591584878e-05	CD4Tm	ControlvsModerate
PDE4D	3.42745627906261e-11	0.371262411058526	0.639	0.531	9.17118751151572e-07	CD4Tm	ControlvsModerate
KAT6A	1.53822341487836e-13	0.369954942749312	0.589	0.467	4.11597821353153e-09	CD4Tm	ControlvsModerate
DUSP16	1.66683499197334e-14	0.367020661359708	0.651	0.523	4.46011707152227e-10	CD4Tm	ControlvsModerate
HIST1H1C	1.18224192258653e-10	0.363015321362154	0.335	0.221	3.16344293645703e-06	CD4Tm	ControlvsModerate
STT3B	2.63255036504135e-09	0.355818324780052	0.492	0.384	7.04417826677763e-05	CD4Tm	ControlvsModerate
CMTM8	1.5659259015994e-07	0.355692689989638	0.385	0.298	0.00419010452749966	CD4Tm	ControlvsModerate
LRRC8C	1.9246129500178e-07	0.355249283838514	0.288	0.206	0.00514987933165762	CD4Tm	ControlvsModerate
SYTL3	8.71759361090872e-08	0.35518791936659	0.435	0.343	0.00233265369840696	CD4Tm	ControlvsModerate
TET2	1.63706872944926e-08	0.353999426487184	0.422	0.328	0.000438046850626034	CD4Tm	ControlvsModerate
PPP2R5C	1.68239567591963e-19	0.350171454110242	0.838	0.748	4.50175434962573e-15	CD4Tm	ControlvsModerate
AP2B1	6.6913861372521e-08	0.348989331388283	0.265	0.181	0.00179048110260592	CD4Tm	ControlvsModerate
PASK	1.64449642815203e-09	0.344836691782276	0.299	0.196	4.4003435424492e-05	CD4Tm	ControlvsModerate
PCBP3	2.19964185960035e-08	0.342570897495115	0.609	0.524	0.000588580168791861	CD4Tm	ControlvsModerate
ZHX2	8.61365938189595e-09	0.339756752921127	0.38	0.274	0.000230484297740772	CD4Tm	ControlvsModerate
SYAP1	2.49750198049667e-08	0.338672245945949	0.49	0.391	0.000668281579941299	CD4Tm	ControlvsModerate
PDE4B	7.1671591673641e-07	0.338463807001645	0.494	0.413	0.0191778845000329	CD4Tm	ControlvsModerate
MT-ATP6	1.68061812021506e-09	0.337646488744421	0.552	0.44	4.49699796607146e-05	CD4Tm	ControlvsModerate
THADA	1.68614641489684e-07	0.335828590369118	0.535	0.447	0.00451179057698095	CD4Tm	ControlvsModerate
ICOS	7.05420167180608e-14	0.335609887319213	0.833	0.749	1.88756328334187e-09	CD4Tm	ControlvsModerate
CEMIP2	1.53402724530489e-17	0.335444416376834	0.838	0.737	4.10475010298682e-13	CD4Tm	ControlvsModerate
TNFAIP3	3.78718774379745e-10	0.332923554405318	0.624	0.526	1.01337569648532e-05	CD4Tm	ControlvsModerate
GLCCI1	1.51358781503715e-08	0.331567382616153	0.527	0.443	0.000405005827547641	CD4Tm	ControlvsModerate
KMT2E	1.52798268833291e-14	0.328445496172904	0.725	0.62	4.08857607744121e-10	CD4Tm	ControlvsModerate
FAM118A	6.1944205925969e-08	0.328248999289157	0.344	0.256	0.00165750306216708	CD4Tm	ControlvsModerate
PDE3B	9.04674500767487e-09	0.327407441013024	0.47	0.366	0.000242072802915364	CD4Tm	ControlvsModerate
CELF2	2.41200143683848e-11	0.326591021447022	0.745	0.657	6.45403344469239e-07	CD4Tm	ControlvsModerate
BOD1L1	7.52347520095454e-08	0.326480465432134	0.285	0.198	0.00201313149427142	CD4Tm	ControlvsModerate
CAPZA1	2.16352946837464e-10	0.32550940121381	0.629	0.536	5.78917215147685e-06	CD4Tm	ControlvsModerate
TAF15	2.02255103502898e-08	0.322718107344754	0.388	0.293	0.000541194205953054	CD4Tm	ControlvsModerate
GPR183	3.64644235114511e-07	0.321758255349128	0.707	0.637	0.00975715044319408	CD4Tm	ControlvsModerate
HIF1A	6.59303863003042e-11	0.321655980949267	0.813	0.747	1.76416527662354e-06	CD4Tm	ControlvsModerate
AKNA	1.68348237679726e-06	0.32157556156855	0.25	0.178	0.0450466214383412	CD4Tm	ControlvsModerate
MAN2A1	4.17028998904527e-09	0.321530424450798	0.608	0.518	0.000111588619526873	CD4Tm	ControlvsModerate
NAMPT	1.07532924324141e-06	0.321088762120767	0.392	0.306	0.0287736598906536	CD4Tm	ControlvsModerate
PDCD4	5.08014950445436e-12	0.320766905660951	0.733	0.634	1.3593464044019e-07	CD4Tm	ControlvsModerate
FNBP1	8.8865572017487e-11	0.319102070909524	0.699	0.601	2.37786497604392e-06	CD4Tm	ControlvsModerate
FYTTD1	3.04605477973502e-07	0.317924312024626	0.325	0.241	0.00815063337961497	CD4Tm	ControlvsModerate
NCOA2	1.54790517596065e-08	0.3158620050605	0.432	0.337	0.000414188466983551	CD4Tm	ControlvsModerate
RANBP2	3.02400490474425e-07	0.315836681510476	0.674	0.591	0.00809163232411467	CD4Tm	ControlvsModerate
SLC2A3	2.63127915254729e-15	0.315697668177899	0.715	0.594	7.04077675638604e-11	CD4Tm	ControlvsModerate
ZEB1	6.92089862716393e-08	0.315344283023317	0.544	0.451	0.00185189405465652	CD4Tm	ControlvsModerate
NR4A3	1.72744126806507e-07	0.314527063860856	0.299	0.212	0.00462228734508853	CD4Tm	ControlvsModerate
RETREG1	6.79017512378836e-08	0.312720037188537	0.385	0.292	0.00181691505962329	CD4Tm	ControlvsModerate
MPP7	1.04512482710413e-07	0.312253990170339	0.398	0.301	0.00279654501236524	CD4Tm	ControlvsModerate
SREBF2	1.4184702704441e-07	0.311340295914675	0.375	0.282	0.00379554274965432	CD4Tm	ControlvsModerate
RNF125	3.49730635789236e-07	0.311290045299208	0.391	0.308	0.00935809235244838	CD4Tm	ControlvsModerate
HIPK1	4.25291747513347e-08	0.310224608016223	0.332	0.237	0.00113799565799621	CD4Tm	ControlvsModerate
BRAF	1.48196781536559e-07	0.309161406204105	0.447	0.355	0.00396544948035525	CD4Tm	ControlvsModerate
PFKFB3	6.97892590669426e-09	0.308352599696423	0.361	0.254	0.000186742099411325	CD4Tm	ControlvsModerate
TRPS1	1.75205083895648e-06	0.307646023811233	0.6	0.542	0.0468813763487974	CD4Tm	ControlvsModerate
USP37	3.9241433109458e-07	0.304861598003137	0.338	0.251	0.0105002226714288	CD4Tm	ControlvsModerate
ETF1	3.78111460462625e-07	0.304165249477886	0.395	0.302	0.0101175064590589	CD4Tm	ControlvsModerate
ZBTB10	4.96776324123e-07	0.303815276419207	0.414	0.326	0.0132927408808832	CD4Tm	ControlvsModerate
TENT2	1.87749780705344e-07	0.303692246926171	0.349	0.257	0.00502380863211359	CD4Tm	ControlvsModerate
RHOH	7.64632720781798e-07	0.302613772624742	0.667	0.623	0.0204600423426794	CD4Tm	ControlvsModerate
JMY	2.55668014477372e-07	0.301778488624781	0.329	0.239	0.00684116473138551	CD4Tm	ControlvsModerate
USP47	6.17710408628697e-07	0.299869295578698	0.503	0.416	0.0165286951140867	CD4Tm	ControlvsModerate
YWHAZ	3.18921144216996e-15	0.299669368671494	0.899	0.834	8.53369197695837e-11	CD4Tm	ControlvsModerate
STAG2	4.93767950678824e-08	0.298581268247307	0.433	0.333	0.0013212242824264	CD4Tm	ControlvsModerate
DHX15	5.69082489843168e-07	0.297286034938129	0.261	0.181	0.0152275092632235	CD4Tm	ControlvsModerate
MON2	6.24299169533359e-08	0.296976625301392	0.425	0.328	0.00167049971783736	CD4Tm	ControlvsModerate
EML4	3.74713862564871e-12	0.294953154812639	0.888	0.856	1.00265935345108e-07	CD4Tm	ControlvsModerate
LRMP	2.5380140926584e-08	0.292063230833356	0.393	0.285	0.000679121810913534	CD4Tm	ControlvsModerate
PER1	6.42858321107318e-08	0.291496843671517	0.302	0.208	0.00172016029561896	CD4Tm	ControlvsModerate
SC5D	8.65427415777069e-11	0.291039726154724	0.379	0.254	2.31571067913628e-06	CD4Tm	ControlvsModerate
NKTR	3.93238418753567e-08	0.290805122170594	0.624	0.546	0.00105222736090079	CD4Tm	ControlvsModerate
NIPBL	1.17736968687844e-08	0.289174642515019	0.562	0.467	0.000315040580814932	CD4Tm	ControlvsModerate
NORAD	2.73002611340029e-09	0.288341482584903	0.529	0.418	7.30500387423649e-05	CD4Tm	ControlvsModerate
ARPP19	2.39031147303272e-07	0.288015938897821	0.296	0.212	0.00639599543954095	CD4Tm	ControlvsModerate
CD2	1.5665593362124e-08	0.286750924318647	0.671	0.588	0.000419179947183715	CD4Tm	ControlvsModerate
ZMYM2	1.1787530585313e-06	0.285036754999349	0.491	0.407	0.0315410743401805	CD4Tm	ControlvsModerate
HNRNPH1	1.41722930564944e-06	0.284539867584533	0.418	0.332	0.0379222217605676	CD4Tm	ControlvsModerate
ELL2	6.43264364878946e-08	0.284503900397753	0.478	0.375	0.00172124678754308	CD4Tm	ControlvsModerate
MT-ND4	1.6286889803423e-06	0.281333831118431	0.447	0.366	0.0435804597359992	CD4Tm	ControlvsModerate
KIAA1109	3.43873256188385e-07	0.281231983635024	0.459	0.369	0.00920136058908881	CD4Tm	ControlvsModerate
TMF1	7.92430824078096e-08	0.27913891640141	0.364	0.269	0.00212038639906817	CD4Tm	ControlvsModerate
IL6ST	6.99404909958463e-13	0.276411640258071	0.862	0.77	1.87146765806686e-08	CD4Tm	ControlvsModerate
EPC1	7.71077055395251e-09	0.276072290064437	0.685	0.606	0.000206324798482661	CD4Tm	ControlvsModerate
PUM1	1.86475784320369e-06	0.274569576440347	0.323	0.245	0.0498971903684445	CD4Tm	ControlvsModerate
JMJD1C	6.51535208362276e-08	0.272548183882289	0.725	0.665	0.00174337791053578	CD4Tm	ControlvsModerate
AHI1	6.84530767396539e-07	0.268102276855682	0.515	0.432	0.0183166742739966	CD4Tm	ControlvsModerate
SYNE2	2.8729469057253e-10	0.267053174640202	0.803	0.743	7.68743133033977e-06	CD4Tm	ControlvsModerate
ZNF831	4.97023089182212e-07	0.264906086958286	0.502	0.424	0.0132993438203376	CD4Tm	ControlvsModerate
ITM2A	6.91998493693591e-07	0.262804598115199	0.615	0.54	0.0185164956942531	CD4Tm	ControlvsModerate
CDKN1B	1.57935053390002e-09	0.261854382797583	0.671	0.584	4.22602615860968e-05	CD4Tm	ControlvsModerate
TC2N	3.11304177039461e-07	0.26109666440572	0.668	0.597	0.00832987716922189	CD4Tm	ControlvsModerate
USP9X	5.05126078996819e-07	0.258653542348566	0.415	0.329	0.0135161636217969	CD4Tm	ControlvsModerate
USP36	4.19212701023713e-08	0.256856625607834	0.47	0.359	0.00112172934539925	CD4Tm	ControlvsModerate
MYH9	5.25256104168981e-07	0.256238020946077	0.55	0.461	0.0140548028353536	CD4Tm	ControlvsModerate
DDX24	7.84462607558969e-08	0.254009165211875	0.696	0.612	0.00209906504530629	CD4Tm	ControlvsModerate
SF1	3.14767071639031e-08	0.252135194470176	0.68	0.595	0.000842253730291719	CD4Tm	ControlvsModerate
STK17B	4.99632385038864e-10	0.25132943871828	0.915	0.888	1.33691633588699e-05	CD4Tm	ControlvsModerate
PPIA	1.44085799165851e-06	-0.250314	0.652	0.705	0.0385544781407983	CD4Tm	ControlvsModerate
RPS9	2.06436352573772e-08	-0.251289	0.641	0.706	0.0005523823922169	CD4Tm	ControlvsModerate
HLA-A	1.65943699645941e-08	-0.256173	0.937	0.936	0.00044403215151261	CD4Tm	ControlvsModerate
UBA52	7.70732272847194e-10	-0.257537	0.825	0.846	2.06232541568452e-05	CD4Tm	ControlvsModerate
TNFAIP8	3.34118625321162e-07	-0.268065	0.565	0.636	0.00894034617634366	CD4Tm	ControlvsModerate
RPL30	2.45455678437861e-16	-0.270087	0.981	0.988	6.56790304364028e-12	CD4Tm	ControlvsModerate
PLAAT4	1.14059868352401e-06	-0.272064	0.251	0.337	0.0305201395737354	CD4Tm	ControlvsModerate
RPS15A	1.7783277586976e-18	-0.272421	0.98	0.978	4.75844941672303e-14	CD4Tm	ControlvsModerate
RPL19	3.96529280179595e-22	-0.278236	0.977	0.984	1.06103304790456e-17	CD4Tm	ControlvsModerate
PFDN5	4.4408821333412e-09	-0.27858	0.634	0.702	0.000118829124123944	CD4Tm	ControlvsModerate
RPL18	1.88356267382762e-19	-0.278939	0.968	0.973	5.04003700262795e-15	CD4Tm	ControlvsModerate
RPLP1	4.7308027510101e-26	-0.280485	0.995	0.993	1.26586820011528e-21	CD4Tm	ControlvsModerate
PCED1B-AS1	1.49147311261275e-06	-0.281791	0.175	0.25	0.0399088375472921	CD4Tm	ControlvsModerate
RPS27A	5.46720994175984e-22	-0.286256	0.985	0.983	1.4629160362161e-17	CD4Tm	ControlvsModerate
SSR2	7.86545214360225e-09	-0.286886	0.314	0.42	0.000210463768458509	CD4Tm	ControlvsModerate
RPS23	5.45438068161553e-15	-0.287228	0.951	0.955	1.45948318278668e-10	CD4Tm	ControlvsModerate
IL2RG	1.4831662695573e-07	-0.288263	0.44	0.526	0.00396865630408142	CD4Tm	ControlvsModerate
EEF1A1	1.5301747908385e-17	-0.28827	0.989	0.992	4.09444170532567e-13	CD4Tm	ControlvsModerate
SEPTIN1	3.20838999323313e-07	-0.288601	0.321	0.408	0.0085850099438932	CD4Tm	ControlvsModerate
PCBP1	2.59704652527061e-09	-0.289027	0.417	0.531	6.94917709231909e-05	CD4Tm	ControlvsModerate
TMSB10	5.56849867101716e-10	-0.290752	0.719	0.784	1.49001887439077e-05	CD4Tm	ControlvsModerate
RPL35	1.27380962485063e-10	-0.29126	0.791	0.82	3.40845979417533e-06	CD4Tm	ControlvsModerate
RPS15	2.91377755793892e-15	-0.291283	0.902	0.924	7.79668598953296e-11	CD4Tm	ControlvsModerate
RPL5	1.91823600107062e-13	-0.292289	0.924	0.943	5.13281589166478e-09	CD4Tm	ControlvsModerate
NME2	1.01419828775232e-06	-0.29265	0.178	0.254	0.0271379177836766	CD4Tm	ControlvsModerate
AMBRA1	3.70078374867271e-07	-0.297893	0.33	0.421	0.00990255715469845	CD4Tm	ControlvsModerate
RPL41	2.66048930554455e-14	-0.300213	0.99	0.989	7.11893728377611e-10	CD4Tm	ControlvsModerate
ACTG1	1.72338209547858e-11	-0.303668	0.705	0.766	4.6114258110816e-07	CD4Tm	ControlvsModerate
RPL32	4.7388102493044e-17	-0.30704	0.978	0.981	1.26801084650887e-12	CD4Tm	ControlvsModerate
RPL13A	2.66814134754875e-10	-0.308664	0.899	0.904	7.13941261777095e-06	CD4Tm	ControlvsModerate
RPS3	5.11536927744002e-23	-0.313987	0.958	0.971	1.3687705112574e-18	CD4Tm	ControlvsModerate
MYL12A	2.94643606504056e-09	-0.315329	0.456	0.555	7.88407362283553e-05	CD4Tm	ControlvsModerate
RPL10	3.21513942625166e-30	-0.316393	0.995	0.993	8.60307007676419e-26	CD4Tm	ControlvsModerate
CD3D	2.55375996124993e-08	-0.318582	0.599	0.667	0.000683335090431258	CD4Tm	ControlvsModerate
RPS16	2.25686730191031e-12	-0.319864	0.81	0.853	6.03892552645161e-08	CD4Tm	ControlvsModerate
RPSA	2.64615435955204e-11	-0.322568	0.769	0.81	7.08057983528935e-07	CD4Tm	ControlvsModerate
TRBC2	1.45424857649961e-06	-0.32345	0.41	0.489	0.0389127834099765	CD4Tm	ControlvsModerate
FTL	2.95114466456964e-08	-0.323476	0.575	0.64	0.000789667289345543	CD4Tm	ControlvsModerate
RPL13	5.91438471692194e-17	-0.32528	0.936	0.955	1.58257106255397e-12	CD4Tm	ControlvsModerate
RPS19	3.6132373556093e-13	-0.325854	0.852	0.867	9.66830051613937e-09	CD4Tm	ControlvsModerate
RPL29	3.71831268619446e-16	-0.328971	0.88	0.926	9.94946108571913e-12	CD4Tm	ControlvsModerate
TPI1	8.6793283860357e-07	-0.329909	0.299	0.381	0.0232241468953543	CD4Tm	ControlvsModerate
CFL1	2.3240402657931e-09	-0.331107	0.528	0.601	6.21866694320918e-05	CD4Tm	ControlvsModerate
RPLP0	4.59242023182109e-17	-0.335413	0.875	0.916	1.22883980563069e-12	CD4Tm	ControlvsModerate
KLF6	6.7154897197494e-08	-0.33983	0.804	0.852	0.00179693073921054	CD4Tm	ControlvsModerate
RPS18	6.65758190355656e-21	-0.344789	0.927	0.94	1.78143576575367e-16	CD4Tm	ControlvsModerate
RPS4X	3.78348379288476e-23	-0.345155	0.91	0.952	1.0123845933001e-18	CD4Tm	ControlvsModerate
RPS12	1.37090820385704e-33	-0.349959	0.988	0.991	3.66827617188067e-29	CD4Tm	ControlvsModerate
EEF1G	2.97706900913635e-13	-0.351053	0.555	0.656	7.96604125464704e-09	CD4Tm	ControlvsModerate
RPL28	1.40724147985947e-35	-0.352115	0.984	0.988	3.76549675180798e-31	CD4Tm	ControlvsModerate
NOP10	3.17265709829168e-10	-0.352419	0.165	0.262	8.48939586360887e-06	CD4Tm	ControlvsModerate
IL16	2.93388506894692e-08	-0.354975	0.3	0.392	0.000785048966748816	CD4Tm	ControlvsModerate
RPS5	1.96176861605234e-23	-0.362786	0.893	0.935	5.24930046283284e-19	CD4Tm	ControlvsModerate
RACK1	1.38793562314994e-15	-0.367589	0.737	0.802	3.71383814042462e-11	CD4Tm	ControlvsModerate
OOEP	2.77451931986261e-07	-0.36792	0.217	0.292	0.00742405879608836	CD4Tm	ControlvsModerate
SH3BGRL3	2.63772705084286e-10	-0.368753	0.497	0.592	7.05803004264532e-06	CD4Tm	ControlvsModerate
SIRPG	2.33911875981308e-10	-0.368809	0.177	0.279	6.25901397750785e-06	CD4Tm	ControlvsModerate
PTGES3	1.48603000696864e-08	-0.370574	0.519	0.611	0.00039763190926467	CD4Tm	ControlvsModerate
DNTTIP2	8.62830397551942e-07	-0.371972	0.308	0.381	0.0230876157776949	CD4Tm	ControlvsModerate
PSMB9	6.43938779324465e-12	-0.37227	0.269	0.39	1.7230513857164e-07	CD4Tm	ControlvsModerate
RPS14	3.54648385740499e-28	-0.373593	0.958	0.971	9.48968150564428e-24	CD4Tm	ControlvsModerate
NUDC	2.40752494308083e-07	-0.378634	0.225	0.303	0.0064420552426957	CD4Tm	ControlvsModerate
RPL26	6.38100605797166e-20	-0.380351	0.852	0.88	1.70742960099206e-15	CD4Tm	ControlvsModerate
BTG2	3.8556994218673e-07	-0.387875	0.937	0.928	0.0103170805130325	CD4Tm	ControlvsModerate
CCT4	6.29644071486371e-08	-0.394901	0.318	0.41	0.00168480160648323	CD4Tm	ControlvsModerate
PFN1	9.11979618198126e-14	-0.396597	0.801	0.845	2.44027506237455e-09	CD4Tm	ControlvsModerate
STIP1	1.14932088031954e-10	-0.414327	0.236	0.343	3.07535281155903e-06	CD4Tm	ControlvsModerate
HIBCH	9.72934120918768e-11	-0.42107	0.166	0.264	2.60337712075444e-06	CD4Tm	ControlvsModerate
DENND2D	2.7479073128168e-12	-0.440818	0.229	0.347	7.3528503876352e-08	CD4Tm	ControlvsModerate
CTSC	5.42868112655251e-10	-0.453083	0.224	0.324	1.45260649584292e-05	CD4Tm	ControlvsModerate
SELENOW	4.26353808372103e-15	-0.523733	0.265	0.391	1.14083752044207e-10	CD4Tm	ControlvsModerate
AL136454.1	1.47382444075359e-11	-0.538945	0.174	0.272	3.94365943856844e-07	CD4Tm	ControlvsModerate
PPP1R15A	1.46496539243848e-10	-0.553168	0.384	0.492	3.91995439708689e-06	CD4Tm	ControlvsModerate
HSPA4	1.79457623412207e-14	-0.563424	0.351	0.475	4.80192708726382e-10	CD4Tm	ControlvsModerate
SOD1	5.98321659875484e-18	-0.563933	0.435	0.574	1.60098909749482e-13	CD4Tm	ControlvsModerate
DUSP1	7.82323829128372e-11	-0.567003	0.527	0.602	2.0933421019817e-06	CD4Tm	ControlvsModerate
CHI3L2	2.11612499426976e-19	-0.588296	0.155	0.293	5.66232725966702e-15	CD4Tm	ControlvsModerate
CDC42EP3	2.34081519143271e-18	-0.623076	0.185	0.324	6.26355328923564e-14	CD4Tm	ControlvsModerate
DNAJA1	1.92055634989002e-23	-0.701296	0.576	0.701	5.13902468103571e-19	CD4Tm	ControlvsModerate
CHORDC1	4.82417869057025e-24	-0.742019	0.422	0.573	1.29085373402279e-19	CD4Tm	ControlvsModerate
HSPD1	7.33473712301932e-19	-0.763957	0.66	0.738	1.96262895937751e-14	CD4Tm	ControlvsModerate
UBC	3.83595180155719e-43	-0.786619	0.746	0.848	1.02642398306067e-38	CD4Tm	ControlvsModerate
HSPA8	2.39262631671087e-28	-0.804951	0.928	0.944	6.40218949825495e-24	CD4Tm	ControlvsModerate
MRPL18	1.72637346318279e-28	-0.806558	0.11	0.271	4.6194301127845e-24	CD4Tm	ControlvsModerate
HSP90AB1	8.04961310339776e-44	-0.817841	0.859	0.928	2.15391547420717e-39	CD4Tm	ControlvsModerate
HSP90AA1	5.10842774261237e-37	-0.870353	0.777	0.857	1.36691309536822e-32	CD4Tm	ControlvsModerate
CACYBP	2.26078674319666e-40	-0.911449	0.333	0.551	6.04941316744563e-36	CD4Tm	ControlvsModerate
UBB	2.40341205071915e-36	-0.930068	0.599	0.749	6.43104996531431e-32	CD4Tm	ControlvsModerate
ZFAND2A	1.09993392532451e-28	-0.947675	0.125	0.286	2.94320319738334e-24	CD4Tm	ControlvsModerate
HSPH1	2.06070469374016e-24	-0.975507	0.687	0.767	5.51403361950992e-20	CD4Tm	ControlvsModerate
HSPE1	7.96653049177786e-34	-1.06354	0.508	0.674	2.13168422898992e-29	CD4Tm	ControlvsModerate
HSPB1	1.27502119217015e-54	-1.13472	0.216	0.477	3.41170170600888e-50	CD4Tm	ControlvsModerate
BAG3	1.43612275544249e-30	-1.21024	0.16	0.327	3.84277726901301e-26	CD4Tm	ControlvsModerate
JUN	1.64973057555041e-40	-1.34362	0.451	0.639	4.41434907405779e-36	CD4Tm	ControlvsModerate
NR4A1	8.07334732850289e-41	-1.34655	0.181	0.39	2.1602662781608e-36	CD4Tm	ControlvsModerate
DNAJB1	7.22705459091061e-68	-1.74578	0.658	0.818	1.93381526743586e-63	CD4Tm	ControlvsModerate
HSPA1B	6.78940296524589e-89	-1.93411	0.252	0.579	1.81670844544049e-84	CD4Tm	ControlvsModerate
HSPA1A	2.05777473833887e-94	-2.08337	0.223	0.567	5.50619364484714e-90	CD4Tm	ControlvsModerate
HSPA6	1.9829513911852e-68	-2.40388	0.041	0.268	5.30598133253336e-64	CD4Tm	ControlvsModerate
GK	9.26939166959253e-08	0.742292929053881	0.274	0.129	0.00248030382294957	CD4Tcm	ControlvsModerate
IPCEF1	2.34772694409174e-11	0.649758860446097	0.564	0.359	6.28204775700068e-07	CD4Tcm	ControlvsModerate
SAMHD1	2.14011129950319e-14	0.639161284044874	0.771	0.603	5.72650981521064e-10	CD4Tcm	ControlvsModerate
ATP2B1	1.64496324486082e-09	0.625812427215956	0.664	0.499	4.40159265059858e-05	CD4Tcm	ControlvsModerate
TSHZ2	9.02941576542914e-08	0.590255811782179	0.635	0.489	0.00241609107051353	CD4Tcm	ControlvsModerate
DLEU2	4.18661817932699e-07	0.588556780087404	0.555	0.418	0.0112025529242432	CD4Tcm	ControlvsModerate
GPCPD1	1.04404333900962e-12	0.562871614839952	0.833	0.676	2.79365116652193e-08	CD4Tcm	ControlvsModerate
ITK	8.22463423161473e-16	0.546437484272327	0.865	0.658	2.20074762769547e-11	CD4Tcm	ControlvsModerate
MT-CO2	3.99598206348891e-12	0.543586121316887	0.78	0.605	1.06924488054836e-07	CD4Tcm	ControlvsModerate
ITGA4	9.81077495288094e-10	0.523533294837917	0.771	0.641	2.62516716189188e-05	CD4Tcm	ControlvsModerate
PTPN22	7.68301732096492e-07	0.514127820460513	0.577	0.441	0.0205582177474379	CD4Tcm	ControlvsModerate
CRYBG1	4.87952969181557e-10	0.511012722360573	0.791	0.633	1.30566455493601e-05	CD4Tcm	ControlvsModerate
RPS26	6.19491712877831e-12	0.508202537175829	0.868	0.749	1.6576359253185e-07	CD4Tcm	ControlvsModerate
UCP2	1.85099895949084e-07	0.506508189924751	0.555	0.38	0.00495290301580558	CD4Tcm	ControlvsModerate
NAB1	6.01529450523354e-07	0.502449522921119	0.383	0.233	0.0160957250371039	CD4Tcm	ControlvsModerate
MT-CO3	1.59723862137019e-13	0.496963089821955	0.912	0.757	4.27389110306236e-09	CD4Tcm	ControlvsModerate
NSF	4.7587784321841e-10	0.493358487364561	0.502	0.304	1.27335393288382e-05	CD4Tcm	ControlvsModerate
ZNF331	7.86354688746978e-09	0.489406018852282	0.746	0.605	0.000210412787614916	CD4Tcm	ControlvsModerate
SKAP1	9.22676732798473e-08	0.45460475403039	0.778	0.673	0.00246889840162216	CD4Tcm	ControlvsModerate
MCL1	1.20577264350771e-07	0.438832470392213	0.744	0.592	0.00322640643949794	CD4Tcm	ControlvsModerate
MT-ND5	1.14015154236636e-10	0.43828361037411	0.9	0.714	3.05081749706391e-06	CD4Tcm	ControlvsModerate
DYNLT1	5.0988487775372e-08	0.436106433484139	0.596	0.433	0.0013643499558934	CD4Tcm	ControlvsModerate
MAP3K1	6.25984109156727e-07	0.427536153522783	0.387	0.238	0.0167500827928157	CD4Tcm	ControlvsModerate
MT-CO1	1.99772324051656e-13	0.415784324371571	0.989	0.899	5.34550784697422e-09	CD4Tcm	ControlvsModerate
CNOT6L	4.96245523865057e-12	0.413531783485118	0.949	0.863	1.32785377275812e-07	CD4Tcm	ControlvsModerate
ATXN7	5.24444918624884e-07	0.402010884551396	0.545	0.375	0.0140330971325646	CD4Tcm	ControlvsModerate
IQGAP1	1.46905026990237e-08	0.400670984835436	0.712	0.542	0.000393088471220475	CD4Tcm	ControlvsModerate
CD55	2.22924324249457e-07	0.400495242600146	0.808	0.663	0.00596500906826697	CD4Tcm	ControlvsModerate
PDE4B	1.55574598478002e-08	0.400450253459512	0.75	0.595	0.000416286510607437	CD4Tcm	ControlvsModerate
ETS1	3.08469310559041e-11	0.399653804851347	0.959	0.889	8.25402181193883e-07	CD4Tcm	ControlvsModerate
DDX3Y	1.16833908556274e-06	0.399327575611805	0.391	0.233	0.0312624172514877	CD4Tcm	ControlvsModerate
GNG2	2.88523230508062e-08	0.397331247328948	0.771	0.633	0.000772030460193474	CD4Tcm	ControlvsModerate
FOXP1	1.216560552056e-07	0.395116926268021	0.885	0.785	0.00325527272519144	CD4Tcm	ControlvsModerate
MT-ND3	9.6234522086708e-07	0.38692544365313	0.489	0.329	0.0257504334199613	CD4Tcm	ControlvsModerate
CYTH1	3.19246547840655e-07	0.375289719400425	0.833	0.747	0.00854239912712025	CD4Tcm	ControlvsModerate
IQGAP2	9.25217565031147e-08	0.374445878490471	0.788	0.625	0.00247569716051034	CD4Tcm	ControlvsModerate
RNF125	4.58442230662732e-07	0.370981522703556	0.675	0.544	0.0122669972080734	CD4Tcm	ControlvsModerate
EIF3A	4.58372634034755e-07	0.369666704958137	0.665	0.504	0.012265134941502	CD4Tcm	ControlvsModerate
SLC2A3	2.7651865485145e-07	0.369119109721831	0.84	0.722	0.0073990861665151	CD4Tcm	ControlvsModerate
PPP2R5C	6.91465556717583e-10	0.35888264796257	0.908	0.8	1.85022353666491e-05	CD4Tcm	ControlvsModerate
ZNF831	3.29154755534948e-07	0.346752964045811	0.65	0.476	0.00880752294860413	CD4Tcm	ControlvsModerate
FKBP5	8.00635963342711e-07	0.340486687257379	0.816	0.716	0.0214234171071243	CD4Tcm	ControlvsModerate
FYN	1.1449781966886e-08	0.316026123262017	0.957	0.924	0.000306373265869935	CD4Tcm	ControlvsModerate
PTPRC	4.88212838156685e-16	0.305479676210004	1	0.995	1.30635991233966e-11	CD4Tcm	ControlvsModerate
MON2	1.02742910416598e-06	0.304239887304999	0.521	0.327	0.0274919479692734	CD4Tcm	ControlvsModerate
AKAP13	5.39192190469434e-07	0.303771870768579	0.897	0.823	0.0144277046325811	CD4Tcm	ControlvsModerate
WIPF1	7.81486542386807e-07	0.288993887752043	0.906	0.833	0.0209110169011862	CD4Tcm	ControlvsModerate
YWHAZ	1.20542506742138e-07	0.253247519592063	0.972	0.916	0.00322547639540613	CD4Tcm	ControlvsModerate
RPS12	4.1655770676682e-08	-0.251207	1	1	0.00111462511176666	CD4Tcm	ControlvsModerate
RPLP0	2.69347033017006e-07	-0.278003	0.985	0.985	0.00720718790946905	CD4Tcm	ControlvsModerate
RPL34	1.96488879721776e-07	-0.278411	1	0.995	0.00525764944359529	CD4Tcm	ControlvsModerate
RPL19	2.93273791578838e-10	-0.279582	0.998	0.995	7.84742011506654e-06	CD4Tcm	ControlvsModerate
RPS27A	1.74175454948352e-08	-0.283186	0.998	1	0.000466058682350801	CD4Tcm	ControlvsModerate
RPS23	1.9849201421115e-09	-0.284415	0.994	0.995	5.31124931626196e-05	CD4Tcm	ControlvsModerate
RPL29	9.7604527673388e-07	-0.28715	0.987	0.977	0.0261170195148452	CD4Tcm	ControlvsModerate
RPS3	8.73600926841642e-11	-0.297089	0.996	0.995	2.33758136004287e-06	CD4Tcm	ControlvsModerate
RPS16	2.26485942572999e-07	-0.31884	0.953	0.932	0.0060603108513683	CD4Tcm	ControlvsModerate
RPS5	3.52374364896399e-10	-0.327963	0.985	0.977	9.42883325589784e-06	CD4Tcm	ControlvsModerate
RPL17	1.58787897666101e-07	-0.330508	0.947	0.965	0.00424884656574953	CD4Tcm	ControlvsModerate
EEF1A1	2.67241139596374e-10	-0.332394	0.998	1	7.15083841331977e-06	CD4Tcm	ControlvsModerate
RPL35	6.34758519368282e-08	-0.333495	0.93	0.944	0.00169848684612565	CD4Tcm	ControlvsModerate
RPLP2	8.39520280377461e-14	-0.335021	1	1	2.24638836623401e-09	CD4Tcm	ControlvsModerate
RPS18	3.09646904789084e-11	-0.335921	0.987	0.977	8.28553187834631e-07	CD4Tcm	ControlvsModerate
RPL21	3.55662191805772e-07	-0.33741	0.949	0.942	0.00951680892833885	CD4Tcm	ControlvsModerate
RPS11	3.05625839851597e-08	-0.341307	0.857	0.909	0.000817793622274903	CD4Tcm	ControlvsModerate
RPS2	3.89973581197735e-08	-0.34418	0.947	0.967	0.0010434913085689	CD4Tcm	ControlvsModerate
RPL31	1.23476944692465e-06	-0.352887	0.927	0.934	0.0330399608608098	CD4Tcm	ControlvsModerate
RPS14	1.59061128249983e-11	-0.354262	0.987	0.997	4.25615766971305e-07	CD4Tcm	ControlvsModerate
PFDN5	2.768450372186e-07	-0.356191	0.795	0.851	0.0074078195058953	CD4Tcm	ControlvsModerate
RPL23A	3.97624281178508e-07	-0.362567	0.897	0.894	0.0106396305157745	CD4Tcm	ControlvsModerate
RPS19	2.86959419807032e-11	-0.368761	0.974	0.975	7.67846015519656e-07	CD4Tcm	ControlvsModerate
RPL27	1.04935242649334e-06	-0.375394	0.788	0.808	0.0280785722281088	CD4Tcm	ControlvsModerate
RPL26	2.69819808911079e-11	-0.38029	0.97	0.98	7.21983844684264e-07	CD4Tcm	ControlvsModerate
RPL13	1.01857805687993e-12	-0.384756	0.989	0.997	2.72551116459933e-08	CD4Tcm	ControlvsModerate
RPL38	8.83207830340615e-08	-0.385978	0.915	0.932	0.00236328751242542	CD4Tcm	ControlvsModerate
RPL3	8.46584976428815e-10	-0.387917	0.923	0.932	2.26529207992822e-05	CD4Tcm	ControlvsModerate
RPSA	4.83219211300394e-10	-0.388105	0.927	0.949	1.29299796559759e-05	CD4Tcm	ControlvsModerate
EEF1G	2.47950770676549e-09	-0.397475	0.806	0.848	6.63466672176311e-05	CD4Tcm	ControlvsModerate
RPS4X	2.21959831903276e-17	-0.418647	0.976	0.987	5.93920118206786e-13	CD4Tcm	ControlvsModerate
TPT1	1.03103379699231e-15	-0.420135	1	1	2.75884023399202e-11	CD4Tcm	ControlvsModerate
TIFA	3.53252698937757e-07	-0.43422	0.188	0.337	0.0094523357181765	CD4Tcm	ControlvsModerate
STEAP1B	1.69450819778405e-07	-0.446553	0.132	0.263	0.00453416503563056	CD4Tcm	ControlvsModerate
UBC	2.15215401117207e-07	-0.460031	0.882	0.927	0.00575873370309422	CD4Tcm	ControlvsModerate
RPL13A	3.86237437666088e-14	-0.490578	0.966	0.972	1.03349413570692e-09	CD4Tcm	ControlvsModerate
PLEKHA7	8.79391096160921e-07	-0.490826	0.141	0.261	0.0235307469510739	CD4Tcm	ControlvsModerate
RPL27A	4.4360000492315e-14	-0.552871	0.801	0.878	1.18698489317336e-09	CD4Tcm	ControlvsModerate
MRPL18	7.07245824667973e-08	-0.629796	0.137	0.268	0.00189244837764656	CD4Tcm	ControlvsModerate
CHORDC1	1.14077038192558e-06	-0.634279	0.438	0.539	0.0305247338795647	CD4Tcm	ControlvsModerate
OOEP	1.32254816226397e-10	-0.674531	0.301	0.458	3.53887437258593e-06	CD4Tcm	ControlvsModerate
DNAJA1	1.06892097607194e-14	-0.700775	0.632	0.78	2.8602187477733e-10	CD4Tcm	ControlvsModerate
UBB	2.89149247621548e-09	-0.703176	0.724	0.815	7.73705556785738e-05	CD4Tcm	ControlvsModerate
RGS2	7.31621068050889e-07	-0.730299	0.143	0.258	0.0195767165389057	CD4Tcm	ControlvsModerate
ZFAND2A	2.56010218344345e-09	-0.748219	0.122	0.268	6.85032142245799e-05	CD4Tcm	ControlvsModerate
IGHA1	6.83753909779399e-11	-0.777899	0.203	0.375	1.82958871178771e-06	CD4Tcm	ControlvsModerate
HSPA8	3.46156151536043e-12	-0.785427	0.962	0.967	9.26244630280145e-08	CD4Tcm	ControlvsModerate
CACYBP	1.1353389896506e-12	-0.825451	0.38	0.565	3.03794006850708e-08	CD4Tcm	ControlvsModerate
HSP90AB1	8.2023451105122e-18	-0.84353	0.932	0.962	2.19478350467085e-13	CD4Tcm	ControlvsModerate
NR4A1	4.71908141941541e-13	-0.992726	0.171	0.367	1.26273180620718e-08	CD4Tcm	ControlvsModerate
BAG3	1.47783750588434e-07	-1.00375	0.192	0.322	0.00395439759824531	CD4Tcm	ControlvsModerate
JUN	1.30447631247758e-10	-1.01801	0.511	0.651	3.49051771692752e-06	CD4Tcm	ControlvsModerate
HSPD1	2.44953135050504e-13	-1.08892	0.675	0.777	6.5544559876814e-09	CD4Tcm	ControlvsModerate
HSPH1	3.38246542990163e-10	-1.17453	0.695	0.744	9.05080099733077e-06	CD4Tcm	ControlvsModerate
HSPE1	1.47955208650881e-16	-1.20129	0.417	0.623	3.95898547308027e-12	CD4Tcm	ControlvsModerate
HSP90AA1	4.95147554851182e-25	-1.27289	0.816	0.899	1.32491582727079e-20	CD4Tcm	ControlvsModerate
DNAJB1	2.94642996471914e-15	-1.50543	0.774	0.841	7.88405729959546e-11	CD4Tcm	ControlvsModerate
HSPA1B	1.29387489865454e-33	-2.11647	0.15	0.504	3.46215045381981e-29	CD4Tcm	ControlvsModerate
HSPA1A	2.38870510026465e-35	-2.24223	0.175	0.534	6.39169710728815e-31	CD4Tcm	ControlvsModerate
RPS26	1.66817897271307e-06	0.976210193291518	0.863	0.634	0.0446371329518564	CD4Tem	ControlvsModerate
IGKC	8.18762483922703e-07	-1.6534	0.189	0.507	0.0219084465448037	CD4Tem	ControlvsModerate
ZNF331	2.27282026857798e-163	0.996269549008621	0.885	0.629	6.08161247466097e-159	CD4Tfh	ControlvsModerate
AC068587.4	1.97667158929439e-80	0.921690442803885	0.556	0.319	5.28917783863394e-76	CD4Tfh	ControlvsModerate
PGAP1	5.50043374316411e-35	0.829007388963291	0.315	0.172	1.47180606099585e-30	CD4Tfh	ControlvsModerate
CRYBG1	8.77006064060896e-105	0.823310517428502	0.728	0.463	2.34669282621415e-100	CD4Tfh	ControlvsModerate
IL7R	9.46137788723825e-69	0.820295480752582	0.659	0.448	2.53167549506721e-64	CD4Tfh	ControlvsModerate
PTPN13	1.79164549364143e-80	0.792654265314491	0.764	0.594	4.79408501188573e-76	CD4Tfh	ControlvsModerate
MT-CO3	2.29260833229171e-139	0.776269467806403	0.937	0.75	6.13456137554615e-135	CD4Tfh	ControlvsModerate
CNOT6L	8.16236645057834e-155	0.774807574541493	0.952	0.841	2.18408601484575e-150	CD4Tfh	ControlvsModerate
GK	5.3901360754369e-62	0.698534345902241	0.663	0.487	1.44229261106541e-57	CD4Tfh	ControlvsModerate
PTPN22	6.95590552120899e-43	0.679485460432225	0.582	0.431	1.8612611993651e-38	CD4Tfh	ControlvsModerate
ITK	2.14961768659155e-82	0.670919958449775	0.827	0.657	5.75194700578166e-78	CD4Tfh	ControlvsModerate
SIK3	2.14189353042173e-62	0.661899958686012	0.74	0.588	5.73127870870247e-58	CD4Tfh	ControlvsModerate
MT-ND5	3.2221101601811e-106	0.660799951839217	0.852	0.609	8.62172236661258e-102	CD4Tfh	ControlvsModerate
DENND4A	3.11331679683149e-55	0.65815790666402	0.616	0.427	8.33061308496171e-51	CD4Tfh	ControlvsModerate
RNF19A	3.0648972757652e-136	0.651634005087325	0.976	0.926	8.20105213049252e-132	CD4Tfh	ControlvsModerate
GPCPD1	6.95354644315359e-72	0.650501885090714	0.777	0.604	1.86062995725904e-67	CD4Tfh	ControlvsModerate
FKBP5	1.94763738055162e-112	0.634172926286762	0.94	0.82	5.21148810288002e-108	CD4Tfh	ControlvsModerate
STAT5B	1.49526776844158e-57	0.630610782525494	0.657	0.487	4.00103749479598e-53	CD4Tfh	ControlvsModerate
FOXN2	2.00802026019449e-51	0.628577379543381	0.603	0.433	5.37306061222841e-47	CD4Tfh	ControlvsModerate
OSBPL8	7.1378207064877e-77	0.622870083329718	0.841	0.689	1.90993806464198e-72	CD4Tfh	ControlvsModerate
BACH2	1.36223163608593e-65	0.618816099753334	0.736	0.538	3.64505941183874e-61	CD4Tfh	ControlvsModerate
DAB1	8.05064807691565e-19	0.617856170402869	0.375	0.272	2.15419241242109e-14	CD4Tfh	ControlvsModerate
SMAP2	8.50261867351953e-109	0.61184639661477	0.909	0.745	2.27513070466035e-104	CD4Tfh	ControlvsModerate
CUL3	2.58184816662889e-60	0.610762021026037	0.652	0.458	6.90850932426558e-56	CD4Tfh	ControlvsModerate
DTHD1	2.55001867584714e-46	0.606182797837214	0.58	0.404	6.82333997283178e-42	CD4Tfh	ControlvsModerate
TNFAIP3	6.0908928742338e-49	0.591451352182985	0.647	0.479	1.62980111528748e-44	CD4Tfh	ControlvsModerate
PTPN14	4.61494560969463e-26	0.582183668680244	0.301	0.184	1.23486714624209e-21	CD4Tfh	ControlvsModerate
RIC1	1.34966272755269e-54	0.580928599628299	0.656	0.466	3.61142752638549e-50	CD4Tfh	ControlvsModerate
ATP1B3	1.17809254307205e-23	0.577333102108471	0.499	0.383	3.15234002675219e-19	CD4Tfh	ControlvsModerate
FAAH2	6.49851484195812e-45	0.57555990719504	0.813	0.742	1.73887260141115e-40	CD4Tfh	ControlvsModerate
IQGAP2	8.40969938318895e-65	0.572655819986058	0.745	0.539	2.2502673609537e-60	CD4Tfh	ControlvsModerate
STAT3	2.40870196916264e-51	0.563024899948561	0.783	0.644	6.44520472908538e-47	CD4Tfh	ControlvsModerate
NAB1	1.44122306568791e-58	0.557546456394855	0.712	0.544	3.85642467916772e-54	CD4Tfh	ControlvsModerate
DLEU2	7.26835118186999e-46	0.555262710731437	0.813	0.706	1.94486540924477e-41	CD4Tfh	ControlvsModerate
ATP2B1	5.7987941934337e-38	0.554742313833911	0.547	0.396	1.55164135027899e-33	CD4Tfh	ControlvsModerate
CXCL13	5.50979945475493e-15	0.549318247908394	0.418	0.317	1.47431213810332e-10	CD4Tfh	ControlvsModerate
BICDL1	2.31775832152922e-37	0.529925046433309	0.618	0.464	6.20185771674789e-33	CD4Tfh	ControlvsModerate
MAP4K3	7.16389193626693e-28	0.525473658700824	0.336	0.207	1.9169142043063e-23	CD4Tfh	ControlvsModerate
NR3C1	1.00813407468801e-52	0.524130619183623	0.9	0.835	2.69756515705018e-48	CD4Tfh	ControlvsModerate
NPIPB4	4.12366061676157e-37	0.521961053332668	0.393	0.241	1.10340910783306e-32	CD4Tfh	ControlvsModerate
CBLB	1.00026106457184e-55	0.516611067772829	0.858	0.715	2.67649855658134e-51	CD4Tfh	ControlvsModerate
MCTP1	1.04498005370159e-18	0.50848297416961	0.389	0.283	2.79615762769472e-14	CD4Tfh	ControlvsModerate
ETS1	8.13832375273946e-91	0.507598835988503	0.945	0.859	2.17765266975803e-86	CD4Tfh	ControlvsModerate
MT-ND2	8.44326347919706e-57	0.505218574268168	0.746	0.536	2.25924844176355e-52	CD4Tfh	ControlvsModerate
HIF1A	5.44072509782595e-62	0.50258111674137	0.902	0.811	1.45582922167627e-57	CD4Tfh	ControlvsModerate
CD4	1.57238986295481e-24	0.495139157158988	0.591	0.492	4.20740079529448e-20	CD4Tfh	ControlvsModerate
HERC1	9.97555790035343e-36	0.485939812360321	0.68	0.546	2.66925978297657e-31	CD4Tfh	ControlvsModerate
ARAP2	6.44126789144443e-68	0.47456060616727	0.903	0.795	1.7235544623927e-63	CD4Tfh	ControlvsModerate
IPCEF1	1.11720136301477e-43	0.4730192109817	0.623	0.452	2.98940740715492e-39	CD4Tfh	ControlvsModerate
STK17B	1.31697951207227e-62	0.46804046369254	0.934	0.854	3.52397377840298e-58	CD4Tfh	ControlvsModerate
ZEB1	8.36412339914998e-34	0.464991145450861	0.702	0.574	2.23807213914455e-29	CD4Tfh	ControlvsModerate
AC105052.4	4.67158626017985e-33	0.461271037448378	0.39	0.244	1.25002305149893e-28	CD4Tfh	ControlvsModerate
ITPKB	5.76995170954263e-46	0.455172171289799	0.708	0.545	1.54392367843942e-41	CD4Tfh	ControlvsModerate
SLA	3.13733403290777e-27	0.453194382598915	0.552	0.43	8.3948784052546e-23	CD4Tfh	ControlvsModerate
ZBTB10	8.40754458389671e-30	0.452616712967584	0.569	0.442	2.24969077975908e-25	CD4Tfh	ControlvsModerate
LDLRAD4	1.4460603147105e-50	0.452609103916712	0.858	0.753	3.86936819010235e-46	CD4Tfh	ControlvsModerate
MCL1	4.91978058863052e-35	0.452201070785178	0.629	0.47	1.31643488990576e-30	CD4Tfh	ControlvsModerate
TOX	7.54394103388595e-65	0.448272839602645	0.957	0.921	2.0186077418472e-60	CD4Tfh	ControlvsModerate
FAM118A	1.07140368193928e-32	0.448015318368649	0.405	0.26	2.86686197213312e-28	CD4Tfh	ControlvsModerate
ASAP1	4.56418866212453e-34	0.447058432328333	0.706	0.579	1.22128560221128e-29	CD4Tfh	ControlvsModerate
AGPAT5	6.33892932060999e-26	0.445287145039382	0.46	0.327	1.69617070760882e-21	CD4Tfh	ControlvsModerate
ITGAV	2.51248072476332e-21	0.428880575330401	0.361	0.247	6.72289592332169e-17	CD4Tfh	ControlvsModerate
PBX4	9.39589756611858e-20	0.426600369507446	0.334	0.227	2.51415427074201e-15	CD4Tfh	ControlvsModerate
IQGAP1	7.93756369621451e-42	0.422456041318785	0.742	0.607	2.12393329383308e-37	CD4Tfh	ControlvsModerate
SESN1	4.72026251691701e-24	0.420652516501578	0.583	0.455	1.26304784427665e-19	CD4Tfh	ControlvsModerate
RFX3	2.22615100292385e-22	0.418781439318882	0.509	0.4	5.95673485362363e-18	CD4Tfh	ControlvsModerate
MAML2	7.69999087562586e-19	0.416841358807953	0.499	0.39	2.06036355849997e-14	CD4Tfh	ControlvsModerate
TSHZ2	1.29774721944608e-21	0.416383032328499	0.595	0.481	3.47251200979382e-17	CD4Tfh	ControlvsModerate
MRPL1	4.89878992725677e-28	0.416071667908896	0.521	0.375	1.31081820873537e-23	CD4Tfh	ControlvsModerate
CMSS1	1.4340257106949e-19	0.414275090764967	0.384	0.27	3.83716599667742e-15	CD4Tfh	ControlvsModerate
CASD1	5.51344493663983e-24	0.414214510903485	0.483	0.353	1.47528759614609e-19	CD4Tfh	ControlvsModerate
USP47	1.07834054250639e-33	0.41383597983713	0.64	0.485	2.8854236236386e-29	CD4Tfh	ControlvsModerate
ADSS	1.75651354030086e-26	0.413657804088138	0.543	0.417	4.70007893113704e-22	CD4Tfh	ControlvsModerate
ZDBF2	5.54972503613288e-20	0.413517156941475	0.344	0.237	1.48499542516844e-15	CD4Tfh	ControlvsModerate
ERLIN1	7.61114677148864e-23	0.406919075812564	0.307	0.192	2.03659065311493e-18	CD4Tfh	ControlvsModerate
PTGER4	6.59362399766265e-20	0.405897781301531	0.355	0.241	1.76432190929457e-15	CD4Tfh	ControlvsModerate
FYN	4.93823410356421e-73	0.405487885786642	0.973	0.933	1.32137268143171e-68	CD4Tfh	ControlvsModerate
CREM	6.28944106272653e-32	0.401666071393074	0.7	0.556	1.68292863956436e-27	CD4Tfh	ControlvsModerate
HIPK1	7.58520795724076e-29	0.401524350651042	0.417	0.272	2.02964994519848e-24	CD4Tfh	ControlvsModerate
RHOH	1.36301781676223e-33	0.399528271787049	0.793	0.7	3.64716307409237e-29	CD4Tfh	ControlvsModerate
CDC14A	1.28594204041196e-15	0.398941113410429	0.301	0.208	3.44092371173433e-11	CD4Tfh	ControlvsModerate
RETREG1	2.5597107879493e-22	0.398844287724968	0.472	0.352	6.84927412639473e-18	CD4Tfh	ControlvsModerate
MT-CO1	7.45837001523737e-60	0.397906286357412	0.98	0.852	1.99571064867722e-55	CD4Tfh	ControlvsModerate
MT-ND3	4.4130810440877e-33	0.397209496578741	0.442	0.274	1.18085222577699e-28	CD4Tfh	ControlvsModerate
RANBP2	1.42106069464007e-17	0.394546584103349	0.612	0.502	3.80247420671789e-13	CD4Tfh	ControlvsModerate
SETD2	4.02875382591354e-33	0.39450800935166	0.723	0.606	1.07801394873795e-28	CD4Tfh	ControlvsModerate
UST	5.37993317839268e-15	0.394313117533058	0.435	0.345	1.43956251987431e-10	CD4Tfh	ControlvsModerate
TP53BP2	2.61874249224984e-20	0.392807620189787	0.376	0.262	7.00723116076211e-16	CD4Tfh	ControlvsModerate
MPP7	3.83666897541107e-29	0.392298765765037	0.465	0.318	1.02661588444049e-24	CD4Tfh	ControlvsModerate
ESYT2	6.86470148140557e-35	0.390550280400451	0.684	0.541	1.8368568223945e-30	CD4Tfh	ControlvsModerate
FNBP1	3.09646684230518e-42	0.390226452210602	0.789	0.661	8.28552597664021e-38	CD4Tfh	ControlvsModerate
NLK	2.17910071890336e-18	0.388095929559839	0.285	0.185	5.83083770364162e-14	CD4Tfh	ControlvsModerate
GABPB1	4.64303446736328e-16	0.387943196333665	0.293	0.2	1.24238316277707e-11	CD4Tfh	ControlvsModerate
CYTH1	3.54547609172765e-31	0.384985449323419	0.767	0.667	9.48698492624485e-27	CD4Tfh	ControlvsModerate
NCOA2	1.25464184680374e-25	0.384901864001018	0.591	0.474	3.35717065367743e-21	CD4Tfh	ControlvsModerate
LRMP	2.34451616845008e-26	0.384155141663018	0.599	0.483	6.27345636353873e-22	CD4Tfh	ControlvsModerate
ADD3	8.09798643997497e-20	0.38377894364304	0.675	0.591	2.1668592116085e-15	CD4Tfh	ControlvsModerate
FBXO32	2.64202939012778e-15	0.379831019650361	0.321	0.231	7.06954224210391e-11	CD4Tfh	ControlvsModerate
AKAP13	1.21056617305466e-50	0.377472989055679	0.94	0.878	3.23923296585966e-46	CD4Tfh	ControlvsModerate
ZHX2	2.33051793076981e-21	0.375671301665911	0.473	0.358	6.23599987915386e-17	CD4Tfh	ControlvsModerate
ARIH1	2.06820223077553e-27	0.375086651409342	0.611	0.484	5.53409552910918e-23	CD4Tfh	ControlvsModerate
TNIK	4.60779220776726e-27	0.375070634347603	0.768	0.672	1.23295303895436e-22	CD4Tfh	ControlvsModerate
ZMYM2	1.98426105681069e-25	0.366413966356127	0.68	0.563	5.30948573581403e-21	CD4Tfh	ControlvsModerate
SREBF2	1.26821214176872e-23	0.365569135842046	0.576	0.455	3.39348204894475e-19	CD4Tfh	ControlvsModerate
CLASP1	8.35502945832405e-19	0.364012771659301	0.485	0.375	2.23563878245835e-14	CD4Tfh	ControlvsModerate
JMY	2.07665925277442e-20	0.361737057383846	0.41	0.292	5.55672482857379e-16	CD4Tfh	ControlvsModerate
GPRIN3	3.47389381969143e-38	0.360662015854409	0.817	0.704	9.29544508273032e-34	CD4Tfh	ControlvsModerate
SYNE2	1.0002703376091e-29	0.360120941374007	0.84	0.755	2.67652336937443e-25	CD4Tfh	ControlvsModerate
HIPK2	1.51758324407312e-24	0.36008107302794	0.493	0.356	4.06074924449086e-20	CD4Tfh	ControlvsModerate
POR	5.52215779335224e-17	0.358235651083794	0.275	0.182	1.47761898234519e-12	CD4Tfh	ControlvsModerate
NCOA3	2.19825602651324e-16	0.35492766308428	0.549	0.462	5.88209347574413e-12	CD4Tfh	ControlvsModerate
OSTF1	5.48449693844402e-15	0.352134175301753	0.514	0.427	1.46754169078885e-10	CD4Tfh	ControlvsModerate
YPEL5	1.75304100744437e-18	0.351680545665302	0.716	0.641	4.69078712771964e-14	CD4Tfh	ControlvsModerate
AHNAK	3.79976152292566e-17	0.351045271960201	0.277	0.18	1.01674018830445e-12	CD4Tfh	ControlvsModerate
PPP2R5C	1.95074596951363e-33	0.350871376143453	0.858	0.775	5.21980606522457e-29	CD4Tfh	ControlvsModerate
STT3B	9.58369208066141e-23	0.350674423848619	0.587	0.458	2.56440432694338e-18	CD4Tfh	ControlvsModerate
MAP3K8	9.66154678776241e-08	0.350109256509438	0.407	0.348	0.00258523668946946	CD4Tfh	ControlvsModerate
SESN3	1.3565215280248e-17	0.349364899727356	0.763	0.688	3.62978030468877e-13	CD4Tfh	ControlvsModerate
KIAA1109	9.90872781286101e-15	0.346930853642168	0.531	0.44	2.65137738816535e-10	CD4Tfh	ControlvsModerate
FAS	4.7084310164188e-18	0.346082006441476	0.451	0.339	1.25988197137334e-13	CD4Tfh	ControlvsModerate
CELF2	1.85230268135258e-36	0.344454652825021	0.855	0.772	4.95639151476325e-32	CD4Tfh	ControlvsModerate
EZR	1.54943299891266e-23	0.344224029118857	0.914	0.866	4.14597281849049e-19	CD4Tfh	ControlvsModerate
TAF15	2.46623268528303e-20	0.343504773751274	0.499	0.383	6.59914541928034e-16	CD4Tfh	ControlvsModerate
MT-ND4L	1.4196221358515e-42	0.342761428700161	0.829	0.648	3.79862491111145e-38	CD4Tfh	ControlvsModerate
SNX9	1.17240369356303e-26	0.341159781040842	0.669	0.533	3.13711780323595e-22	CD4Tfh	ControlvsModerate
CAPN7	5.7101668094296e-16	0.341031885715618	0.489	0.389	1.52792643486717e-11	CD4Tfh	ControlvsModerate
NIPBL	1.18477387931645e-28	0.340206468962788	0.68	0.554	3.17021794627495e-24	CD4Tfh	ControlvsModerate
SYTL3	4.95661153424882e-16	0.339774223942583	0.324	0.226	1.3262901143343e-11	CD4Tfh	ControlvsModerate
MAP3K5	5.5270192955647e-21	0.338827408731606	0.612	0.497	1.4789198231072e-16	CD4Tfh	ControlvsModerate
MAN2A1	1.71777032450393e-20	0.338234917301696	0.637	0.529	4.5964098343076e-16	CD4Tfh	ControlvsModerate
PBX3	7.11396324702792e-13	0.337689940826178	0.401	0.314	1.90355428563973e-08	CD4Tfh	ControlvsModerate
ATXN7	3.0932490510428e-22	0.337680693753736	0.435	0.305	8.27691581078032e-18	CD4Tfh	ControlvsModerate
ANKRD36B	8.58946032255658e-21	0.335750278786837	0.275	0.165	2.29836779310969e-16	CD4Tfh	ControlvsModerate
LRRC8C	1.38149378270296e-15	0.332964292872705	0.343	0.247	3.69660106375657e-11	CD4Tfh	ControlvsModerate
TANK	1.39423584422345e-12	0.3323670296571	0.584	0.516	3.7306962719731e-08	CD4Tfh	ControlvsModerate
PDE7A	4.04291302803268e-16	0.331019676931875	0.462	0.361	1.08180266804099e-11	CD4Tfh	ControlvsModerate
PPP2CA	6.30789497557808e-21	0.330914039129387	0.672	0.575	1.68786653756518e-16	CD4Tfh	ControlvsModerate
MT-ATP6	3.7584641464969e-29	0.329526332115732	0.676	0.532	1.00568983631964e-24	CD4Tfh	ControlvsModerate
FBXO11	1.19250012910116e-17	0.329246089034249	0.452	0.345	3.19089184544888e-13	CD4Tfh	ControlvsModerate
RAP1GDS1	8.38170303237833e-13	0.327988970723961	0.55	0.472	2.24277609740379e-08	CD4Tfh	ControlvsModerate
GNG2	3.43250826064787e-16	0.327379273936292	0.662	0.579	9.18470560384158e-12	CD4Tfh	ControlvsModerate
MALT1	1.12189089771336e-21	0.32650416582776	0.69	0.579	3.0019556641014e-17	CD4Tfh	ControlvsModerate
RICTOR	2.19481500283864e-19	0.326364101168085	0.474	0.353	5.87288598459563e-15	CD4Tfh	ControlvsModerate
LRRC8D	9.479348146373e-26	0.326203654301945	0.545	0.401	2.53648397700649e-21	CD4Tfh	ControlvsModerate
TMEM131L	4.38807342136147e-16	0.325139910634316	0.551	0.449	1.1741606860879e-11	CD4Tfh	ControlvsModerate
CLIP4	4.47713192594372e-22	0.325000297900173	0.331	0.208	1.19799096074402e-17	CD4Tfh	ControlvsModerate
FAM107B	1.46312421149908e-17	0.323235753394467	0.785	0.705	3.91502776512924e-13	CD4Tfh	ControlvsModerate
SAMHD1	9.50200357856838e-14	0.32287614993163	0.288	0.202	2.54254611755333e-09	CD4Tfh	ControlvsModerate
MFHAS1	2.34714044651595e-12	0.321311482217133	0.32	0.237	6.28047840678738e-08	CD4Tfh	ControlvsModerate
CEMIP2	2.57865667200629e-32	0.321223039775995	0.849	0.755	6.89996952295442e-28	CD4Tfh	ControlvsModerate
CAMK1D	3.29283957711714e-17	0.320945315184636	0.388	0.279	8.81098014045004e-13	CD4Tfh	ControlvsModerate
DUSP16	1.29092524337233e-19	0.319688697890594	0.668	0.573	3.45425776621568e-15	CD4Tfh	ControlvsModerate
ZNF831	1.26322250429914e-21	0.318557084527996	0.636	0.532	3.38013077700363e-17	CD4Tfh	ControlvsModerate
LMO7	5.85872655320324e-15	0.317318373359371	0.357	0.26	1.56767805110612e-10	CD4Tfh	ControlvsModerate
SFMBT2	3.52554544243784e-11	0.317160340831832	0.367	0.286	9.43365449487516e-07	CD4Tfh	ControlvsModerate
MEF2A	1.37815703596091e-15	0.317063364169943	0.558	0.472	3.68767259682421e-11	CD4Tfh	ControlvsModerate
HBP1	1.17302276970598e-18	0.316670248764307	0.507	0.393	3.13877432717925e-14	CD4Tfh	ControlvsModerate
GSPT1	5.79975263347381e-25	0.316636175049595	0.61	0.483	1.55189780966492e-20	CD4Tfh	ControlvsModerate
GNA13	4.09578227935558e-20	0.316421933320867	0.524	0.411	1.09594942230997e-15	CD4Tfh	ControlvsModerate
CHD1	5.90903204127239e-18	0.315735910024566	0.693	0.609	1.58113879360367e-13	CD4Tfh	ControlvsModerate
2025-03-06	6.44391535742254e-18	0.314919165624178	0.599	0.499	1.72426287133912e-13	CD4Tfh	ControlvsModerate
RBMS1	2.66157090590748e-12	0.314525662658101	0.292	0.212	7.12183143002723e-08	CD4Tfh	ControlvsModerate
STK4	8.15088425410516e-24	0.314358027740246	0.807	0.738	2.18101360871346e-19	CD4Tfh	ControlvsModerate
HECTD1	1.44679094768894e-17	0.314182030015482	0.488	0.376	3.87132321782606e-13	CD4Tfh	ControlvsModerate
MAF	8.51871945742835e-15	0.313855772121329	0.688	0.63	2.27943895241868e-10	CD4Tfh	ControlvsModerate
NCOA1	3.04567822530163e-17	0.313667851528043	0.56	0.46	8.14962579526211e-13	CD4Tfh	ControlvsModerate
AHI1	1.14821122313615e-17	0.313442541752806	0.656	0.56	3.07238359086772e-13	CD4Tfh	ControlvsModerate
CHUK	3.04769692697536e-17	0.313306379062429	0.3	0.201	8.15502743720068e-13	CD4Tfh	ControlvsModerate
ARHGAP15	8.50605808161052e-31	0.31271551249128	0.885	0.828	2.27605102147734e-26	CD4Tfh	ControlvsModerate
TRPS1	3.73904734503669e-16	0.310377132762301	0.75	0.688	1.00049428858492e-11	CD4Tfh	ControlvsModerate
ANKRD12	5.84141160263178e-21	0.310022261244223	0.851	0.788	1.56304491663221e-16	CD4Tfh	ControlvsModerate
SECISBP2L	4.43566336669111e-15	0.310016844582912	0.43	0.331	1.18689480365921e-10	CD4Tfh	ControlvsModerate
KAT6A	7.76274679634268e-21	0.309685202295624	0.614	0.502	2.07715578776537e-16	CD4Tfh	ControlvsModerate
CDR2	1.42854667408091e-13	0.309660973547904	0.455	0.365	3.82250519050569e-09	CD4Tfh	ControlvsModerate
PRKCQ	7.78243217796559e-20	0.309290678603251	0.658	0.556	2.08242320218003e-15	CD4Tfh	ControlvsModerate
CCDC6	7.08259638821332e-22	0.308957811064374	0.563	0.433	1.89516114155812e-17	CD4Tfh	ControlvsModerate
AKNA	3.29349686451677e-16	0.306838815919338	0.353	0.255	8.81273891007396e-12	CD4Tfh	ControlvsModerate
CARNMT1	2.38138036969327e-10	0.305792828597343	0.269	0.2	6.37209759322526e-06	CD4Tfh	ControlvsModerate
KIAA0232	6.16176675459712e-14	0.303769916618054	0.412	0.325	1.6487655481951e-09	CD4Tfh	ControlvsModerate
IL6ST	9.93672600640677e-41	0.303172540065286	0.96	0.903	2.65886914479432e-36	CD4Tfh	ControlvsModerate
G3BP2	1.85838847875938e-15	0.302129831569917	0.714	0.646	4.97267589146435e-11	CD4Tfh	ControlvsModerate
ODF2L	8.76338224062084e-08	0.30018518743796	0.423	0.363	0.00234490581994532	CD4Tfh	ControlvsModerate
HMGB2	2.31458648946107e-09	0.2994324081417	0.435	0.367	6.19337052849992e-05	CD4Tfh	ControlvsModerate
KLF12	2.56193255468125e-15	0.29929782804798	0.664	0.596	6.85521912981608e-11	CD4Tfh	ControlvsModerate
TET2	4.28691903143788e-18	0.299031671673956	0.636	0.534	1.14709379443215e-13	CD4Tfh	ControlvsModerate
DNAJB14	3.41673618916194e-13	0.298806663468243	0.668	0.596	9.14250269495953e-09	CD4Tfh	ControlvsModerate
RLF	5.39513978523991e-19	0.298488804461844	0.482	0.362	1.4436315037345e-14	CD4Tfh	ControlvsModerate
ARID4B	2.14440770508042e-26	0.297638153313744	0.826	0.736	5.73800613725418e-22	CD4Tfh	ControlvsModerate
PDCD4	1.04203445191135e-23	0.297272562726352	0.709	0.583	2.78827578642439e-19	CD4Tfh	ControlvsModerate
JMJD1C	4.03601196537501e-18	0.296402064165942	0.743	0.65	1.07995608169504e-13	CD4Tfh	ControlvsModerate
PDE4D	5.21480270193331e-21	0.296060620592559	0.777	0.672	1.39537690698332e-16	CD4Tfh	ControlvsModerate
H1FX	8.33240385422164e-09	0.293796665213282	0.33	0.268	0.000222958462331263	CD4Tfh	ControlvsModerate
OGT	4.56018030572374e-15	0.29344680915171	0.442	0.347	1.22021304620556e-10	CD4Tfh	ControlvsModerate
PPP2R2A	1.0140995882829e-17	0.293102051852502	0.57	0.46	2.71352767832738e-13	CD4Tfh	ControlvsModerate
WIPF1	6.31985900186549e-34	0.290877947840259	0.912	0.873	1.69106787171917e-29	CD4Tfh	ControlvsModerate
EPC1	1.62664310348419e-20	0.290823124430701	0.79	0.725	4.352571616303e-16	CD4Tfh	ControlvsModerate
RBM26	1.54155952366315e-15	0.290351939118132	0.424	0.323	4.12490497341785e-11	CD4Tfh	ControlvsModerate
MIS18BP1	1.75676302012725e-13	0.290251323226067	0.454	0.363	4.7007464892565e-09	CD4Tfh	ControlvsModerate
ZFP36L2	2.59737157883716e-13	0.289788365541439	0.773	0.714	6.95004687065246e-09	CD4Tfh	ControlvsModerate
PGM2L1	1.35292780866805e-09	0.288602259802118	0.255	0.185	3.62016423043397e-05	CD4Tfh	ControlvsModerate
MON2	2.79800209966076e-19	0.288281014392172	0.536	0.423	7.48689401827225e-15	CD4Tfh	ControlvsModerate
HNRNPU	6.37071025510643e-32	0.288177615041887	0.869	0.744	1.70467465006138e-27	CD4Tfh	ControlvsModerate
HIVEP1	1.21566383809466e-12	0.287816179285141	0.351	0.265	3.2528732979737e-08	CD4Tfh	ControlvsModerate
AP3M2	3.68683736892375e-13	0.287341124012128	0.298	0.211	9.86523943176617e-09	CD4Tfh	ControlvsModerate
PAN3	1.88721558089868e-16	0.28700438498088	0.467	0.36	5.04981145136868e-12	CD4Tfh	ControlvsModerate
ZNF410	6.52746619294133e-15	0.286276393752462	0.396	0.295	1.74661940390724e-10	CD4Tfh	ControlvsModerate
SSH2	1.11219047205868e-24	0.28626208075094	0.848	0.783	2.97599926513463e-20	CD4Tfh	ControlvsModerate
STK39	1.02524885870197e-13	0.285677283396184	0.644	0.565	2.74336089611474e-09	CD4Tfh	ControlvsModerate
RC3H2	1.08297984773386e-12	0.284105566652752	0.38	0.295	2.89783747656626e-08	CD4Tfh	ControlvsModerate
TLN1	9.48673724614337e-18	0.283878647103102	0.528	0.422	2.53846115232304e-13	CD4Tfh	ControlvsModerate
GLCCI1	1.10915188877682e-22	0.282085653005101	0.722	0.611	2.96786862398902e-18	CD4Tfh	ControlvsModerate
BMP2K	5.74170760095804e-13	0.281852744447111	0.265	0.183	1.53636611986435e-08	CD4Tfh	ControlvsModerate
USP36	5.09663661656385e-17	0.281782258942803	0.405	0.295	1.36375802586015e-12	CD4Tfh	ControlvsModerate
GOLGA4	1.45849806308082e-17	0.281514975671118	0.568	0.465	3.90264911719165e-13	CD4Tfh	ControlvsModerate
USP8	4.3460239862197e-14	0.28056673714725	0.404	0.312	1.16290909823267e-09	CD4Tfh	ControlvsModerate
ABI1	4.31964634011275e-14	0.277185101734438	0.698	0.633	1.15585096768737e-09	CD4Tfh	ControlvsModerate
YTHDF3	7.02097376167026e-13	0.276352024686573	0.392	0.3	1.87867215914773e-08	CD4Tfh	ControlvsModerate
FAF1	6.84288703173631e-15	0.275665731794935	0.489	0.389	1.831019711952e-10	CD4Tfh	ControlvsModerate
ANKRD44	1.87786697640587e-21	0.275538212153152	0.788	0.699	5.02479645546683e-17	CD4Tfh	ControlvsModerate
BRAF	4.02144976750279e-15	0.275453384311838	0.471	0.365	1.0760595287884e-10	CD4Tfh	ControlvsModerate
MTR	4.20391990629198e-10	0.275033745554981	0.324	0.251	1.12488488852561e-05	CD4Tfh	ControlvsModerate
ADSL	2.71190751516557e-14	0.274813169114908	0.357	0.263	7.25652212908003e-10	CD4Tfh	ControlvsModerate
LY75	4.44000214081065e-09	0.274168077946703	0.419	0.346	0.000118805577283811	CD4Tfh	ControlvsModerate
NKTR	2.57044372511055e-18	0.274158190191504	0.714	0.613	6.87799331965082e-14	CD4Tfh	ControlvsModerate
STAG2	3.33572230781555e-19	0.273764979835041	0.607	0.501	8.92572575125284e-15	CD4Tfh	ControlvsModerate
PPP1CB	1.54993495370999e-13	0.273586760068954	0.481	0.387	4.1473159491372e-09	CD4Tfh	ControlvsModerate
HECA	3.15165391517783e-14	0.273250840820069	0.379	0.283	8.43319554623285e-10	CD4Tfh	ControlvsModerate
NSD3	2.88557071299352e-15	0.273216004064309	0.653	0.573	7.72121011382807e-11	CD4Tfh	ControlvsModerate
PARP4	4.21815714079076e-14	0.272641885881708	0.382	0.286	1.12869448773279e-09	CD4Tfh	ControlvsModerate
NFKB1	1.08849678298655e-07	0.271939091800037	0.505	0.443	0.0029125996919154	CD4Tfh	ControlvsModerate
TUT4	1.5046711125433e-16	0.271703995038895	0.698	0.616	4.02619896294336e-12	CD4Tfh	ControlvsModerate
GALNT1	6.27403991463857e-10	0.271216911356029	0.365	0.294	1.67880760035899e-05	CD4Tfh	ControlvsModerate
HELZ	3.78746642332503e-13	0.271060720512121	0.438	0.347	1.01345026555331e-08	CD4Tfh	ControlvsModerate
BAZ2B	3.9571804193039e-12	0.270804653683903	0.478	0.391	1.05886233659734e-07	CD4Tfh	ControlvsModerate
MT-CO2	1.56888177093753e-17	0.270672612073095	0.757	0.659	4.19801384267465e-13	CD4Tfh	ControlvsModerate
LNPEP	8.09126094253255e-17	0.269886255517006	0.73	0.645	2.16505960300286e-12	CD4Tfh	ControlvsModerate
ELL2	9.61836443687541e-16	0.268850581408258	0.331	0.234	2.57368195601912e-11	CD4Tfh	ControlvsModerate
MAPK8	4.32531287338327e-10	0.268659483952912	0.347	0.273	1.1573672186599e-05	CD4Tfh	ControlvsModerate
IFNAR2	7.20122477451553e-09	0.267910088240132	0.537	0.468	0.000192690372516487	CD4Tfh	ControlvsModerate
ZFAND5	1.11646699395557e-09	0.26766984520706	0.484	0.415	2.98744238242631e-05	CD4Tfh	ControlvsModerate
NSF	1.19667172874088e-18	0.267394650940702	0.547	0.432	3.20205421176485e-14	CD4Tfh	ControlvsModerate
FAM177A1	1.07940550050827e-08	0.267135270890716	0.457	0.389	0.000288827323826004	CD4Tfh	ControlvsModerate
TNRC6B	2.45060690357707e-16	0.26660882259546	0.744	0.673	6.55733395259152e-12	CD4Tfh	ControlvsModerate
ATM	3.61718778795168e-15	0.2663677553913	0.666	0.585	9.6788710830011e-11	CD4Tfh	ControlvsModerate
UTY	5.85117359535539e-12	0.266183248472518	0.474	0.384	1.5656570306452e-07	CD4Tfh	ControlvsModerate
RRAS2	6.02533328665343e-07	0.265616453204523	0.285	0.229	0.0161225868084273	CD4Tfh	ControlvsModerate
HEATR1	2.84927043943824e-11	0.26475604749302	0.313	0.235	7.62407784184883e-07	CD4Tfh	ControlvsModerate
KCNQ5	1.25624801470287e-07	0.264736202673442	0.264	0.206	0.00336146843774194	CD4Tfh	ControlvsModerate
PHC3	1.25730516669307e-15	0.264530921091737	0.44	0.334	3.36429716503731e-11	CD4Tfh	ControlvsModerate
SLC4A7	5.30276356438633e-12	0.262823596977827	0.454	0.364	1.41891347455849e-07	CD4Tfh	ControlvsModerate
STK24	7.17052630549858e-10	0.262703592702377	0.277	0.21	1.91868942882531e-05	CD4Tfh	ControlvsModerate
RAB9A	3.32679931163053e-11	0.261283406095271	0.331	0.252	8.90184959806098e-07	CD4Tfh	ControlvsModerate
CD99	3.62882751516766e-09	0.260971155751483	0.548	0.478	9.71001666508562e-05	CD4Tfh	ControlvsModerate
IVNS1ABP	9.81732502673353e-15	0.260664649556288	0.486	0.386	2.62691983065336e-10	CD4Tfh	ControlvsModerate
CEP128	1.16725382337791e-06	0.260289680958034	0.548	0.496	0.0312333778059462	CD4Tfh	ControlvsModerate
TCF12	3.7078287970323e-14	0.259801410276281	0.723	0.658	9.92140829509902e-10	CD4Tfh	ControlvsModerate
TM9SF3	6.92238922012042e-17	0.259545916018263	0.48	0.365	1.85229290751982e-12	CD4Tfh	ControlvsModerate
C9orf72	2.05986787853832e-13	0.25946759175369	0.288	0.199	5.51179446939283e-09	CD4Tfh	ControlvsModerate
AGFG1	2.11247919809235e-11	0.259207179583692	0.397	0.311	5.6525718382555e-07	CD4Tfh	ControlvsModerate
USP9Y	6.13028562031014e-10	0.258750071506684	0.449	0.377	1.64034182628259e-05	CD4Tfh	ControlvsModerate
HIST1H1C	1.30989027985725e-11	0.258206065922229	0.392	0.301	3.50500441084203e-07	CD4Tfh	ControlvsModerate
ZCCHC7	1.36510475386909e-11	0.258163736845687	0.48	0.398	3.65274730040292e-07	CD4Tfh	ControlvsModerate
PLCL2	1.18439480838838e-10	0.257893465145213	0.51	0.431	3.16920362828563e-06	CD4Tfh	ControlvsModerate
DHX9	5.25548485380799e-12	0.257581618475546	0.519	0.429	1.40626263718194e-07	CD4Tfh	ControlvsModerate
PRRC2C	2.54584014596862e-16	0.257579162934102	0.769	0.695	6.81215906258282e-12	CD4Tfh	ControlvsModerate
MDM4	2.53663292016802e-13	0.256414365827353	0.466	0.371	6.78752236778559e-09	CD4Tfh	ControlvsModerate
MED13	2.05483630435858e-13	0.254992216300744	0.364	0.27	5.49833098320268e-09	CD4Tfh	ControlvsModerate
XRN1	9.6864745357174e-16	0.254388480076693	0.631	0.536	2.59190685626726e-11	CD4Tfh	ControlvsModerate
LPIN1	8.56695911865434e-11	0.253863526969917	0.327	0.246	2.29234692096953e-06	CD4Tfh	ControlvsModerate
TBC1D15	4.53488059012001e-13	0.253823737746615	0.39	0.293	1.21344334830431e-08	CD4Tfh	ControlvsModerate
PCNX1	8.2097092920794e-15	0.25326669010608	0.431	0.326	2.1967540123746e-10	CD4Tfh	ControlvsModerate
BOD1L1	2.32433151435814e-14	0.253160803258581	0.412	0.311	6.21944626611952e-10	CD4Tfh	ControlvsModerate
NAP1L1	1.4098522608516e-18	0.252570273649989	0.826	0.76	3.7724826795867e-14	CD4Tfh	ControlvsModerate
BCL11B	1.04254254689772e-15	0.251410500142703	0.741	0.671	2.78963534698892e-11	CD4Tfh	ControlvsModerate
KMT2E	4.91221286315324e-19	0.251125456754988	0.779	0.687	1.31440991792254e-14	CD4Tfh	ControlvsModerate
NEK7	2.38025414532536e-13	0.250386560880284	0.545	0.452	6.36908404206159e-09	CD4Tfh	ControlvsModerate
SRSF5	8.32628895658816e-11	-0.250221	0.528	0.587	2.22794839900386e-06	CD4Tfh	ControlvsModerate
GPX4	6.19509617569397e-11	-0.250352	0.404	0.479	1.65768383469219e-06	CD4Tfh	ControlvsModerate
TRMT112	1.41295718897511e-11	-0.251107	0.392	0.47	3.78079084625959e-07	CD4Tfh	ControlvsModerate
RPS11	6.52393434671161e-19	-0.254498	0.829	0.859	1.74567435249309e-14	CD4Tfh	ControlvsModerate
RPLP2	6.88058373594483e-27	-0.254797	0.994	0.989	1.84110659606412e-22	CD4Tfh	ControlvsModerate
RPL7A	1.10341257463588e-33	-0.255108	0.976	0.984	2.95251136721069e-29	CD4Tfh	ControlvsModerate
MYL6	6.88364267426487e-21	-0.256128	0.836	0.892	1.84192510677979e-16	CD4Tfh	ControlvsModerate
SSR4	1.31771543791681e-13	-0.256425	0.498	0.578	3.52594296877779e-09	CD4Tfh	ControlvsModerate
EEF1D	1.12905829516688e-18	-0.257467	0.859	0.887	3.02113418620755e-14	CD4Tfh	ControlvsModerate
COMMD6	3.61042400102714e-14	-0.257622	0.714	0.758	9.66077254194842e-10	CD4Tfh	ControlvsModerate
LSM2	8.06945563531205e-15	-0.257765	0.191	0.275	2.1592249388968e-10	CD4Tfh	ControlvsModerate
DAZAP2	3.03887542949206e-15	-0.260829	0.531	0.609	8.13142287423485e-11	CD4Tfh	ControlvsModerate
HLA-E	1.47923565458976e-26	-0.260839	0.932	0.956	3.95813876455128e-22	CD4Tfh	ControlvsModerate
CD7	1.6066967076215e-08	-0.261255	0.564	0.61	0.000429919905025362	CD4Tfh	ControlvsModerate
SIRPG	1.08866438651029e-10	-0.261271	0.404	0.477	2.91304816542425e-06	CD4Tfh	ControlvsModerate
TRAPPC1	2.76737004469801e-13	-0.261505	0.332	0.413	7.40492876560294e-09	CD4Tfh	ControlvsModerate
RPL23	3.78644638668588e-12	-0.261718	0.74	0.759	1.01317732414941e-07	CD4Tfh	ControlvsModerate
CTSB	5.47340104742846e-13	-0.262741	0.285	0.369	1.46457265227091e-08	CD4Tfh	ControlvsModerate
SNRPD2	2.0055766995394e-14	-0.262904	0.64	0.708	5.36652213262751e-10	CD4Tfh	ControlvsModerate
TBC1D10C	3.87420385606669e-12	-0.263037	0.234	0.312	1.03665946780632e-07	CD4Tfh	ControlvsModerate
PSMB8	9.27569344757643e-12	-0.26422	0.323	0.403	2.4819900527025e-07	CD4Tfh	ControlvsModerate
PNRC2	2.22444528941565e-10	-0.265515	0.414	0.485	5.95217070541838e-06	CD4Tfh	ControlvsModerate
ARL6IP5	3.98560049210298e-12	-0.266161	0.439	0.514	1.06646697967691e-07	CD4Tfh	ControlvsModerate
SLC9A3R1	5.23242533031623e-12	-0.267453	0.266	0.343	1.40009236988602e-07	CD4Tfh	ControlvsModerate
COX6A1	1.37016026150587e-14	-0.267873	0.632	0.703	3.66627482773741e-10	CD4Tfh	ControlvsModerate
CIB1	3.61219917454166e-16	-0.268189	0.415	0.512	9.66552255123857e-12	CD4Tfh	ControlvsModerate
RPL30	6.63277918533811e-31	-0.268699	0.988	0.987	1.77479905441277e-26	CD4Tfh	ControlvsModerate
FCMR	3.73992984347009e-10	-0.269393	0.362	0.432	1.00073042751573e-05	CD4Tfh	ControlvsModerate
CTSA	4.58904593367947e-14	-0.269423	0.196	0.28	1.22793691093395e-09	CD4Tfh	ControlvsModerate
OST4	8.02673862823147e-14	-0.269579	0.562	0.635	2.14779472214218e-09	CD4Tfh	ControlvsModerate
PPDPF	1.9194031446302e-14	-0.270888	0.558	0.628	5.13593893440149e-10	CD4Tfh	ControlvsModerate
CHI3L2	1.31993145112582e-08	-0.270898	0.423	0.478	0.000353187257692246	CD4Tfh	ControlvsModerate
RPS9	1.25313577703071e-17	-0.27172	0.742	0.794	3.35314071217877e-13	CD4Tfh	ControlvsModerate
PLAAT4	1.00101645259604e-10	-0.271834	0.303	0.376	2.67851982385647e-06	CD4Tfh	ControlvsModerate
MYL12A	2.02240318601599e-16	-0.272757	0.487	0.579	5.41154644514159e-12	CD4Tfh	ControlvsModerate
GABARAP	3.87399549886607e-18	-0.273837	0.589	0.668	1.03660371558658e-13	CD4Tfh	ControlvsModerate
BST2	7.40150058605827e-14	-0.275578	0.23	0.312	1.98049352681747e-09	CD4Tfh	ControlvsModerate
EEF1G	5.49537652379682e-19	-0.276433	0.695	0.761	1.47045285023755e-14	CD4Tfh	ControlvsModerate
CUTA	5.28595361865473e-13	-0.276931	0.459	0.529	1.41441546927963e-08	CD4Tfh	ControlvsModerate
RPL18	1.66751150126263e-43	-0.277722	0.982	0.985	4.46192727507854e-39	CD4Tfh	ControlvsModerate
RPSA	6.73095062828009e-18	-0.278244	0.853	0.875	1.80106776911519e-13	CD4Tfh	ControlvsModerate
B2M	2.4504738160558e-66	-0.278772	0.997	0.998	6.55697783700211e-62	CD4Tfh	ControlvsModerate
PCBP1	5.4776133443366e-22	-0.278965	0.554	0.675	1.46569977867759e-17	CD4Tfh	ControlvsModerate
RPS19	6.73702085124489e-23	-0.278978	0.907	0.939	1.80269203937611e-18	CD4Tfh	ControlvsModerate
MIF	8.9190361325809e-17	-0.279085	0.694	0.755	2.386555688356e-12	CD4Tfh	ControlvsModerate
ACTG1	2.09030556074786e-17	-0.279189	0.852	0.873	5.59323961944912e-13	CD4Tfh	ControlvsModerate
RPL18A	7.16441996542848e-25	-0.279709	0.942	0.953	1.91705549434935e-20	CD4Tfh	ControlvsModerate
TECR	1.41589114026967e-13	-0.281223	0.213	0.294	3.78864151313359e-09	CD4Tfh	ControlvsModerate
PPIA	2.76735554984538e-20	-0.281234	0.811	0.852	7.40488998027626e-16	CD4Tfh	ControlvsModerate
CD82	3.84725617163213e-10	-0.281792	0.322	0.399	1.02944880640533e-05	CD4Tfh	ControlvsModerate
RPL8	4.57164524556448e-38	-0.283019	0.968	0.974	1.22328083480814e-33	CD4Tfh	ControlvsModerate
TRAF1	3.81911187029717e-07	-0.283209	0.247	0.301	0.0102191795425412	CD4Tfh	ControlvsModerate
NDUFA4	3.1057329922397e-15	-0.283963	0.532	0.606	8.31032034063498e-11	CD4Tfh	ControlvsModerate
RPS18	5.06031105171334e-24	-0.28439	0.948	0.96	1.35403803121746e-19	CD4Tfh	ControlvsModerate
ATP6V0B	1.27690095905655e-16	-0.285292	0.231	0.325	3.4167315862435e-12	CD4Tfh	ControlvsModerate
RPL10	1.68157871918016e-51	-0.286828	0.993	0.994	4.49956833678226e-47	CD4Tfh	ControlvsModerate
SELENOH	9.45449222969469e-13	-0.287665	0.388	0.47	2.52983303082171e-08	CD4Tfh	ControlvsModerate
SNHG5	1.0864962946837e-12	-0.288202	0.305	0.391	2.90724678531463e-08	CD4Tfh	ControlvsModerate
RPL34	1.62721278184439e-24	-0.288688	0.986	0.981	4.35409596165923e-20	CD4Tfh	ControlvsModerate
RPS25	2.35854971417842e-16	-0.290366	0.815	0.84	6.31100732519861e-12	CD4Tfh	ControlvsModerate
HCST	5.02053009424726e-10	-0.290817	0.451	0.512	1.34339344261868e-05	CD4Tfh	ControlvsModerate
RPS15	4.78660377637978e-28	-0.291321	0.935	0.944	1.2807994384837e-23	CD4Tfh	ControlvsModerate
PPP1CA	5.24565495785665e-17	-0.291928	0.378	0.472	1.40363235362328e-12	CD4Tfh	ControlvsModerate
LCK	8.62770964305167e-19	-0.29399	0.564	0.656	2.30860254628777e-14	CD4Tfh	ControlvsModerate
IFITM3	9.56131632231509e-11	-0.294412	0.313	0.385	2.55841702152507e-06	CD4Tfh	ControlvsModerate
IGHA1	8.09628528667286e-08	-0.294651	0.214	0.266	0.00216640401700792	CD4Tfh	ControlvsModerate
APRT	4.40281631770508e-14	-0.295396	0.421	0.495	1.17810559029152e-09	CD4Tfh	ControlvsModerate
COTL1	2.67144360310067e-35	-0.295697	0.813	0.895	7.14824879317677e-31	CD4Tfh	ControlvsModerate
PPIB	5.25284845783127e-18	-0.296761	0.526	0.608	1.40555719034649e-13	CD4Tfh	ControlvsModerate
RPS3	4.16087539412564e-40	-0.297133	0.969	0.98	1.11336703796014e-35	CD4Tfh	ControlvsModerate
ITGB2	1.81602740660018e-17	-0.29927	0.403	0.505	4.85932613458077e-13	CD4Tfh	ControlvsModerate
GMFG	1.61691417734078e-18	-0.29929	0.622	0.705	4.32653895572845e-14	CD4Tfh	ControlvsModerate
RPL41	7.86366884291216e-29	-0.299941	0.991	0.992	2.10416050898644e-24	CD4Tfh	ControlvsModerate
SYNGR2	3.46221627156674e-14	-0.30045	0.202	0.282	9.26419829945829e-10	CD4Tfh	ControlvsModerate
GAPDH	1.87221416562361e-37	-0.302657	0.956	0.968	5.00967066437567e-33	CD4Tfh	ControlvsModerate
GBP2	6.71363557319807e-09	-0.303244	0.488	0.549	0.000179643460667634	CD4Tfh	ControlvsModerate
RPLP1	1.65756819813752e-59	-0.304123	0.997	0.994	4.43532098457639e-55	CD4Tfh	ControlvsModerate
RPL23A	5.55025579060829e-17	-0.304206	0.771	0.811	1.48513744445097e-12	CD4Tfh	ControlvsModerate
TRG-AS1	1.06114351260694e-10	-0.305383	0.201	0.269	2.83940781103366e-06	CD4Tfh	ControlvsModerate
RPS12	2.86018310494958e-48	-0.305405	0.991	0.993	7.65327795222409e-44	CD4Tfh	ControlvsModerate
RPS23	5.16607426295358e-44	-0.305734	0.972	0.97	1.38233815128112e-39	CD4Tfh	ControlvsModerate
PFDN5	1.13024239934069e-24	-0.305814	0.754	0.82	3.02430261215583e-20	CD4Tfh	ControlvsModerate
NDUFB2	2.96148419195182e-12	-0.305926	0.561	0.623	7.92433940082468e-08	CD4Tfh	ControlvsModerate
UBA52	8.17499860985191e-35	-0.306294	0.9	0.933	2.18746612802417e-30	CD4Tfh	ControlvsModerate
CD27	4.35124414882734e-16	-0.306453	0.426	0.518	1.16430590934322e-11	CD4Tfh	ControlvsModerate
RPL29	1.42329296438495e-34	-0.308742	0.944	0.951	3.80844731410125e-30	CD4Tfh	ControlvsModerate
PRDX1	1.9893563612561e-17	-0.308764	0.194	0.285	5.32311975144907e-13	CD4Tfh	ControlvsModerate
IGFLR1	4.49545961463997e-18	-0.308844	0.225	0.324	1.20289508368536e-13	CD4Tfh	ControlvsModerate
RPL32	5.70917687674143e-32	-0.309323	0.983	0.983	1.52766154867847e-27	CD4Tfh	ControlvsModerate
UBL5	1.51542180695383e-15	-0.310417	0.484	0.558	4.05496567104707e-11	CD4Tfh	ControlvsModerate
NBEAL1	4.02617019984781e-10	-0.310573	0.322	0.384	1.07732262207528e-05	CD4Tfh	ControlvsModerate
ARPC1B	5.28654828252288e-22	-0.312873	0.601	0.688	1.41457458943747e-17	CD4Tfh	ControlvsModerate
RPS4X	1.3460600841768e-49	-0.315085	0.959	0.969	3.60178757324027e-45	CD4Tfh	ControlvsModerate
NOP10	2.3431160574003e-16	-0.315334	0.325	0.418	6.26970994639172e-12	CD4Tfh	ControlvsModerate
SLC25A6	7.26906053368784e-19	-0.315703	0.652	0.721	1.94505521760419e-14	CD4Tfh	ControlvsModerate
OOEP	8.65237167844323e-11	-0.318488	0.265	0.329	2.31520161371784e-06	CD4Tfh	ControlvsModerate
RPL26	1.22096490565085e-34	-0.318622	0.923	0.946	3.26705789454054e-30	CD4Tfh	ControlvsModerate
PPP1R18	1.67080932544272e-16	-0.320257	0.225	0.318	4.47075159301962e-12	CD4Tfh	ControlvsModerate
AMBRA1	7.46352484528321e-14	-0.320642	0.436	0.513	1.99708997810088e-09	CD4Tfh	ControlvsModerate
ALOX5AP	1.96623463843334e-16	-0.321043	0.409	0.499	5.26125064551994e-12	CD4Tfh	ControlvsModerate
RPS4Y1	4.9331881450862e-18	-0.321793	0.577	0.642	1.32002248386217e-13	CD4Tfh	ControlvsModerate
WDR83OS	1.2019468167585e-19	-0.323316	0.37	0.476	3.21616929228239e-15	CD4Tfh	ControlvsModerate
TNFRSF4	1.35476279177769e-14	-0.325426	0.198	0.281	3.62507427823873e-10	CD4Tfh	ControlvsModerate
DYNLL1	1.90157521329989e-14	-0.326252	0.435	0.513	5.08823495574784e-10	CD4Tfh	ControlvsModerate
IL2RG	9.43607339005524e-24	-0.327233	0.637	0.736	2.52490451771098e-19	CD4Tfh	ControlvsModerate
IL21	1.76930580747594e-06	-0.327523	0.235	0.286	0.0473430847964413	CD4Tfh	ControlvsModerate
EEF1A1	2.27758812911385e-44	-0.328241	0.992	0.996	6.09437031588283e-40	CD4Tfh	ControlvsModerate
RPS27A	6.45279845488401e-48	-0.330184	0.99	0.987	1.72663981055786e-43	CD4Tfh	ControlvsModerate
SERF2	2.69679694500708e-31	-0.333014	0.831	0.886	7.21608926544995e-27	CD4Tfh	ControlvsModerate
RPL19	1.68554042556727e-57	-0.333613	0.986	0.987	4.51016907073289e-53	CD4Tfh	ControlvsModerate
RPL13	2.06187414541569e-35	-0.334127	0.958	0.961	5.51716283830329e-31	CD4Tfh	ControlvsModerate
RAC2	5.03515323815357e-34	-0.335858	0.819	0.881	1.34730630346513e-29	CD4Tfh	ControlvsModerate
GNG5	8.10319209917706e-21	-0.336537	0.473	0.576	2.1682521418978e-16	CD4Tfh	ControlvsModerate
CFL1	2.52822385978866e-27	-0.337481	0.734	0.796	6.76502140402249e-23	CD4Tfh	ControlvsModerate
FTL	1.70401370407994e-23	-0.337622	0.641	0.715	4.5595998693771e-19	CD4Tfh	ControlvsModerate
RPS16	2.89220280420989e-31	-0.338564	0.871	0.896	7.73895626350483e-27	CD4Tfh	ControlvsModerate
LGMN	4.48397461831284e-09	-0.339891	0.23	0.295	0.000119982192836815	CD4Tfh	ControlvsModerate
RNASEK	3.57510486541654e-22	-0.341091	0.598	0.682	9.56626559888158e-18	CD4Tfh	ControlvsModerate
RPL12	8.78425524720868e-53	-0.341901	0.985	0.99	2.3504910190481e-48	CD4Tfh	ControlvsModerate
PTPN7	1.8840961401087e-18	-0.343022	0.356	0.46	5.04146445170285e-14	CD4Tfh	ControlvsModerate
CDK2AP2	3.39231603617234e-17	-0.344102	0.243	0.336	9.07715924958995e-13	CD4Tfh	ControlvsModerate
SELENOW	1.59700592261541e-19	-0.34477	0.446	0.543	4.27326844773433e-15	CD4Tfh	ControlvsModerate
RPL28	4.12279382619735e-74	-0.346379	0.991	0.993	1.10317717201389e-69	CD4Tfh	ControlvsModerate
SOD1	1.43824956242588e-19	-0.34853	0.592	0.691	3.84846817913917e-15	CD4Tfh	ControlvsModerate
CLIC1	5.12478965370425e-24	-0.350565	0.488	0.602	1.37129121553818e-19	CD4Tfh	ControlvsModerate
TMSB4X	5.85034604188096e-31	-0.351705	0.986	0.987	1.56543559388651e-26	CD4Tfh	ControlvsModerate
HSP90AB1	9.24157521512568e-15	-0.354902	0.861	0.891	2.47286069606333e-10	CD4Tfh	ControlvsModerate
TMA7	5.55042322200132e-21	-0.356312	0.724	0.773	1.48518224574311e-16	CD4Tfh	ControlvsModerate
PEBP1	6.67080507748926e-21	-0.357454	0.472	0.578	1.78497402263458e-16	CD4Tfh	ControlvsModerate
CORO1B	1.51534366231195e-16	-0.360708	0.601	0.665	4.05475657161433e-12	CD4Tfh	ControlvsModerate
OAZ1	6.86191311367904e-38	-0.366015	0.778	0.838	1.83611071095824e-33	CD4Tfh	ControlvsModerate
KLF6	7.37551257392011e-09	-0.366678	0.722	0.749	0.000197353965452954	CD4Tfh	ControlvsModerate
TMSB10	1.61051454548559e-30	-0.371358	0.775	0.845	4.30941482081035e-26	CD4Tfh	ControlvsModerate
RSRP1	5.6299965738537e-12	-0.372897	0.635	0.694	1.50647448323177e-07	CD4Tfh	ControlvsModerate
TPI1	1.58535206459506e-25	-0.374786	0.525	0.642	4.24208505444347e-21	CD4Tfh	ControlvsModerate
CD3D	3.22508880971182e-32	-0.375087	0.783	0.836	8.62969263702689e-28	CD4Tfh	ControlvsModerate
IL32	7.1776887551571e-21	-0.375385	0.798	0.831	1.92060595710494e-16	CD4Tfh	ControlvsModerate
LAT	1.73047303764856e-24	-0.377772	0.58	0.67	4.63039975414001e-20	CD4Tfh	ControlvsModerate
RPS14	3.30651019218125e-64	-0.378075	0.976	0.98	8.84755997223859e-60	CD4Tfh	ControlvsModerate
IL16	1.04818506772517e-17	-0.378923	0.454	0.539	2.80473360421901e-13	CD4Tfh	ControlvsModerate
AC012645.3	5.31836925074975e-16	-0.382825	0.323	0.412	1.42308924411562e-11	CD4Tfh	ControlvsModerate
CORO1A	3.91829146621438e-23	-0.386068	0.486	0.592	1.04845643052964e-18	CD4Tfh	ControlvsModerate
RPS5	1.51098648024009e-57	-0.387151	0.919	0.954	4.04309762382644e-53	CD4Tfh	ControlvsModerate
C9orf16	2.2662472982776e-29	-0.392598	0.68	0.762	6.0640245207312e-25	CD4Tfh	ControlvsModerate
RPLP0	3.10087754114649e-53	-0.392803	0.928	0.959	8.29732812459977e-49	CD4Tfh	ControlvsModerate
AHSA1	1.32513615512916e-27	-0.39563	0.158	0.273	3.5457993238946e-23	CD4Tfh	ControlvsModerate
EIF5A	3.69156875378942e-23	-0.397985	0.277	0.387	9.87789967138972e-19	CD4Tfh	ControlvsModerate
PFN1	3.14676966221387e-45	-0.405149	0.943	0.956	8.42012626215186e-41	CD4Tfh	ControlvsModerate
CDC42EP3	8.03205980210419e-18	-0.406011	0.164	0.252	2.14921856184704e-13	CD4Tfh	ControlvsModerate
CKLF	2.09463539048275e-14	-0.407734	0.337	0.418	5.60482537785375e-10	CD4Tfh	ControlvsModerate
FABP5	1.35071385423107e-10	-0.413019	0.216	0.282	3.61424013115149e-06	CD4Tfh	ControlvsModerate
CHORDC1	8.97387041154705e-13	-0.415764	0.455	0.52	2.40122824472176e-08	CD4Tfh	ControlvsModerate
RACK1	1.76975384502791e-56	-0.420145	0.872	0.919	4.73550733852567e-52	CD4Tfh	ControlvsModerate
TRBC2	4.41642280853085e-20	-0.421267	0.6	0.675	1.18174641510669e-15	CD4Tfh	ControlvsModerate
SH3BGRL3	4.54506810130038e-43	-0.433727	0.731	0.823	1.21616932254595e-38	CD4Tfh	ControlvsModerate
HLA-A	1.29361818406384e-64	-0.442379	0.977	0.979	3.46146353691801e-60	CD4Tfh	ControlvsModerate
TRBC1	5.25927254808088e-18	-0.448959	0.325	0.428	1.40727614841548e-13	CD4Tfh	ControlvsModerate
CD69	5.95005139497558e-07	-0.463648	0.447	0.498	0.0159211475226757	CD4Tfh	ControlvsModerate
DNAJA1	9.72635980199914e-22	-0.469243	0.525	0.624	2.60257935581893e-17	CD4Tfh	ControlvsModerate
LTB	4.74439351357339e-22	-0.470508	0.635	0.697	1.26950481636197e-17	CD4Tfh	ControlvsModerate
HSP90AA1	1.12488218746037e-25	-0.472883	0.788	0.841	3.00995975720646e-21	CD4Tfh	ControlvsModerate
PPP1R15A	6.96354355773784e-08	-0.472971	0.324	0.372	0.00186330498517949	CD4Tfh	ControlvsModerate
CTSC	2.73139522244976e-26	-0.488867	0.312	0.438	7.30866733623108e-22	CD4Tfh	ControlvsModerate
CD52	1.40868753614586e-20	-0.495391	0.74	0.771	3.76936610921909e-16	CD4Tfh	ControlvsModerate
NFKBIA	9.42097367403222e-12	-0.523216	0.616	0.662	2.52086413569754e-07	CD4Tfh	ControlvsModerate
CACYBP	8.43625543280444e-32	-0.535787	0.403	0.535	2.25737322870981e-27	CD4Tfh	ControlvsModerate
PDCD1	3.00317531206168e-37	-0.567904	0.341	0.476	8.03589650001465e-33	CD4Tfh	ControlvsModerate
HSPA8	3.41885941364016e-35	-0.596856	0.921	0.931	9.14818401901834e-31	CD4Tfh	ControlvsModerate
DDIT4	5.45364529833089e-17	-0.624988	0.416	0.507	1.45928640892738e-12	CD4Tfh	ControlvsModerate
LINC01480	3.67963980600365e-22	-0.635753	0.159	0.258	9.84598019290457e-18	CD4Tfh	ControlvsModerate
AL136454.1	2.32844423121291e-35	-0.645001	0.193	0.317	6.23045107387949e-31	CD4Tfh	ControlvsModerate
UBB	1.55662391377523e-42	-0.686689	0.699	0.769	4.16521426847975e-38	CD4Tfh	ControlvsModerate
DUSP1	6.6650338301756e-21	-0.696412	0.486	0.552	1.78342975227839e-16	CD4Tfh	ControlvsModerate
UBC	7.52264725639658e-73	-0.714003	0.812	0.898	2.0129099528666e-68	CD4Tfh	ControlvsModerate
HSPH1	1.19516540124823e-11	-0.744586	0.631	0.658	3.19802358066002e-07	CD4Tfh	ControlvsModerate
HSPE1	1.01390057305549e-17	-0.75826	0.521	0.576	2.71299515338189e-13	CD4Tfh	ControlvsModerate
BAG3	7.0147983415451e-31	-0.779531	0.146	0.259	1.87701974023064e-26	CD4Tfh	ControlvsModerate
HSPB1	4.06307898923189e-68	-0.875067	0.306	0.499	1.08719867593867e-63	CD4Tfh	ControlvsModerate
SGK1	6.14412800831063e-29	-0.894571	0.158	0.27	1.64404577246376e-24	CD4Tfh	ControlvsModerate
ID3	1.25299702372062e-65	-1.01873	0.127	0.303	3.35276943607165e-61	CD4Tfh	ControlvsModerate
JUN	3.98512378062766e-30	-1.2089	0.407	0.503	1.06633942122035e-25	CD4Tfh	ControlvsModerate
DNAJB1	9.11537775847351e-49	-1.52914	0.513	0.639	2.43909278061234e-44	CD4Tfh	ControlvsModerate
HSPA1B	3.82587618929637e-87	-1.78297	0.208	0.42	1.02372795073192e-82	CD4Tfh	ControlvsModerate
HSPA1A	1.69820762851106e-122	-2.0988	0.207	0.467	4.5440639723699e-118	CD4Tfh	ControlvsModerate
RPS26	2.5868798130077e-16	0.670799773577011	0.873	0.774	6.92197300364599e-12	CD4Treg	ControlvsModerate
MT-ND2	8.42681765781797e-16	0.601357823550246	0.755	0.53	2.25484786887893e-11	CD4Treg	ControlvsModerate
DENND4A	5.29604834951127e-08	0.573581227760155	0.637	0.494	0.00141711661736223	CD4Treg	ControlvsModerate
CRYBG1	4.0606469399792e-10	0.530434863158963	0.592	0.406	1.08654790819963e-05	CD4Treg	ControlvsModerate
IPCEF1	5.26983304436799e-09	0.5139260740252	0.608	0.428	0.000141010192601199	CD4Treg	ControlvsModerate
GPCPD1	4.27106791168209e-09	0.497514696215652	0.71	0.568	0.000114285235180789	CD4Treg	ControlvsModerate
MT-ND5	5.65184193512523e-13	0.492313853061501	0.797	0.618	1.51231986500081e-08	CD4Treg	ControlvsModerate
ZNF331	2.67009201948095e-07	0.484946120090794	0.681	0.55	0.00714463222572713	CD4Treg	ControlvsModerate
MT-CO3	8.19031408750348e-10	0.482293133612623	0.833	0.71	2.19156424353418e-05	CD4Treg	ControlvsModerate
UTY	5.71751997618171e-09	0.464120195651272	0.418	0.25	0.00015298939952267	CD4Treg	ControlvsModerate
CD99	7.75683513982954e-08	0.44695660177553	0.597	0.47	0.00207557394671559	CD4Treg	ControlvsModerate
CNOT6L	4.62874635445371e-10	0.421699140977752	0.903	0.84	1.23855994952472e-05	CD4Treg	ControlvsModerate
MT-CO2	4.48333615563882e-09	0.414911302163759	0.722	0.574	0.000119965108852583	CD4Treg	ControlvsModerate
USP9Y	1.72513459993825e-06	0.399428472885857	0.41	0.27	0.0461611516251476	CD4Treg	ControlvsModerate
MT-ND3	3.41478439400224e-08	0.395521776190424	0.434	0.26	0.000913728008147119	CD4Treg	ControlvsModerate
NSF	1.75363663514978e-06	0.393002631366206	0.526	0.382	0.0469238090833379	CD4Treg	ControlvsModerate
GIMAP4	1.56972004763817e-06	0.368959264028229	0.375	0.244	0.042002569034702	CD4Treg	ControlvsModerate
DDX3Y	8.94568001619138e-07	0.347581670221758	0.359	0.214	0.0239368505873249	CD4Treg	ControlvsModerate
SARAF	1.1811545106111e-07	0.329568871573896	0.941	0.91	0.00316053323949318	CD4Treg	ControlvsModerate
MT-CO1	2.24158921105466e-08	0.314108430564558	0.976	0.908	0.000599804441094005	CD4Treg	ControlvsModerate
MT-ATP6	5.56781098539742e-07	0.31162187977895	0.609	0.448	0.0148983486347264	CD4Treg	ControlvsModerate
ETS1	1.24857903503456e-08	0.296169609101275	0.96	0.9	0.000334094778194549	CD4Treg	ControlvsModerate
RPS4X	8.04806436686438e-07	-0.274649	0.922	0.938	0.0215350106328557	CD4Treg	ControlvsModerate
TPT1	3.07044258676584e-08	-0.319804	0.991	0.99	0.000821589027366803	CD4Treg	ControlvsModerate
UBC	7.00100902236183e-07	-0.353019	0.875	0.9	0.0187332999420358	CD4Treg	ControlvsModerate
HSP90AB1	1.69653964234449e-07	-0.390165	0.898	0.91	0.00453960077498539	CD4Treg	ControlvsModerate
RPL3	3.02637110165692e-08	-0.399825	0.797	0.838	0.000809796379381359	CD4Treg	ControlvsModerate
CACYBP	1.02711742823189e-07	-0.460049	0.505	0.64	0.0027483608144629	CD4Treg	ControlvsModerate
TMEM65	5.54010156251089e-08	-0.511256	0.137	0.264	0.00148242037609666	CD4Treg	ControlvsModerate
HSPH1	7.38679110636709e-07	-0.553275	0.585	0.686	0.0197655756424171	CD4Treg	ControlvsModerate
DNAJA1	3.64987787833831e-09	-0.588142	0.512	0.656	9.76634322685766e-05	CD4Treg	ControlvsModerate
HSPD1	6.70324404521136e-08	-0.590848	0.552	0.68	0.00179365404161765	CD4Treg	ControlvsModerate
HSPA8	1.79743305558602e-12	-0.603106	0.941	0.942	4.80957137013708e-08	CD4Treg	ControlvsModerate
IGHG1	1.01492263214894e-07	-0.634295	0.21	0.336	0.00271572997910414	CD4Treg	ControlvsModerate
HSPE1	6.21883296099718e-07	-0.650598	0.373	0.5	0.0166403532370362	CD4Treg	ControlvsModerate
BAG3	5.6691839892393e-11	-0.843482	0.132	0.288	1.51696025184065e-06	CD4Treg	ControlvsModerate
HSP90AA1	9.89564257082661e-17	-0.876327	0.783	0.866	2.64787603910178e-12	CD4Treg	ControlvsModerate
IGKC	5.25479858024705e-10	-0.969317	0.325	0.448	1.40607900410251e-05	CD4Treg	ControlvsModerate
DNAJB1	2.20322656661204e-13	-1.05608	0.656	0.758	5.8953936469405e-09	CD4Treg	ControlvsModerate
IGHA1	2.43256545149026e-15	-1.12676	0.158	0.354	6.50905863509763e-11	CD4Treg	ControlvsModerate
HSPA1B	1.99120010799629e-26	-1.42456	0.177	0.484	5.32805324897647e-22	CD4Treg	ControlvsModerate
HSPA1A	4.31843247970951e-32	-1.54786	0.215	0.558	1.15552616292067e-27	CD4Treg	ControlvsModerate
MT-CO2	7.61605741253504e-12	0.844341644147108	0.76	0.507	2.03790464244613e-07	CD4Tex	ControlvsModerate
MT-CO3	2.0940212436524e-12	0.778544308375041	0.897	0.715	5.60318204376508e-08	CD4Tex	ControlvsModerate
MT-CYB	5.0500355639041e-08	0.672441638215143	0.625	0.38	0.00135128851618946	CD4Tex	ControlvsModerate
LCP1	5.01615707398168e-12	0.647091050151063	0.92	0.833	1.34222330985602e-07	CD4Tex	ControlvsModerate
CNOT6L	3.762081168517e-11	0.613752802866257	0.974	0.864	1.00665767907178e-06	CD4Tex	ControlvsModerate
USP9Y	4.32658980225303e-07	0.609494031343092	0.506	0.271	0.0115770889928687	CD4Tex	ControlvsModerate
PTPN22	7.28354444514682e-09	0.575092497342047	0.865	0.692	0.000194893082263238	CD4Tex	ControlvsModerate
AGPAT5	3.25079209067889e-08	0.551830425980791	0.641	0.403	0.000869846947623857	CD4Tex	ControlvsModerate
YWHAE	1.29971830612452e-06	0.49767547797306	0.548	0.317	0.0347778624352798	CD4Tex	ControlvsModerate
MT-ND3	1.39248087818027e-07	0.495058192268455	0.381	0.158	0.00372600033383478	CD4Tex	ControlvsModerate
MT-ATP8	6.20833559940356e-08	0.490381486907024	0.429	0.186	0.0016612264396884	CD4Tex	ControlvsModerate
ACTB	1.04159350616639e-06	0.468385369717068	0.994	0.995	0.0278709590380003	CD4Tex	ControlvsModerate
RPS26	5.77185383756934e-09	0.442099607999506	0.926	0.851	0.00015444326498568	CD4Tex	ControlvsModerate
UTY	4.68525201715034e-07	0.416340700449002	0.545	0.294	0.0125367973474909	CD4Tex	ControlvsModerate
HSP90AB1	6.0169220606284e-09	-0.697201	0.843	0.928	0.000161000800498295	CD4Tex	ControlvsModerate
IGHG3	1.19887817985051e-10	-0.716667	0.071	0.267	3.20795823364401e-06	CD4Tex	ControlvsModerate
CDC42EP3	1.55348158178475e-06	-0.724912	0.212	0.371	0.0415680601653965	CD4Tex	ControlvsModerate
[truncated: 9,069 more rows]
