# Supplementary material for: Disease-stage-specific immunometabolic remodeling in pediatric obstructive sleep apnea: a single-cell transcriptomic atlas of adenoid tissue
Source: EMBO Mol Med. 2026 Apr 27;18(6):2483–513. doi: 10.1038/s44321-026-00419-3 (PMC13270133; doi:10.1038/s44321-026-00419-3)
Supplement: Supplementary file 13 — Dataset EV8 [file 44321_2026_419_MOESM13_ESM.xlsx]

## Sheet: Sheet1
Dataset EV8. Biological processes enriched by shared upregulated and down-regulated genes in T cell subsets.
Biological processes enriched by shared upregulated genes in T cell subsets											Biological processes enriched by shared downregulated genes in T cell subsets
ID	Description	GeneRatio	BgRatio	pvalue	p.adjust	qvalue	geneID	Count	Cluster		ID	Description	GeneRatio	BgRatio	pvalue	p.adjust	qvalue	geneID	Count	Cluster
GO:1903131	mononuclear cell differentiation	14/97	426/18722	4.04301e-08	6.23925e-05	4.85758e-05	HLA-B/PTPN22/GPR183/HECTD1/B2M/CD2/CD3D/CD3E/IL7R/ITM2A/PTGER4/RHOH/STAT5B/ZFP36L2	14	ControlvsMild		GO:0006986	response to unfolded protein	16/55	137/18722	6.41277e-22	8.37507e-19	6.37227e-19	HSPA1A/HSPA1B/DNAJB1/HSPA8/HSPH1/BAG3/DNAJA1/HSPD1/PPP1R15A/HSP90AA1/HSP90AB1/HSPE1/HSPA4/HSPB1/HERPUD1/HSPA6	16	ControlvsMild
GO:0030098	lymphocyte differentiation	13/97	374/18722	6.7183e-08	6.23925e-05	4.85758e-05	PTPN22/GPR183/HECTD1/B2M/CD2/CD3D/CD3E/IL7R/ITM2A/PTGER4/RHOH/STAT5B/ZFP36L2	13	ControlvsMild		GO:0006457	protein folding	17/55	212/18722	2.02064e-20	8.79654e-18	6.69294e-18	HSPA1A/HSPA1B/DNAJB1/HSPA8/HSPH1/BAG3/DNAJA1/HSPD1/CHORDC1/HSP90AA1/HSP90AB1/HSPE1/HSPB1/CCT4/FKBP5/HSPA6/TCP1	17	ControlvsMild
GO:0030217	T cell differentiation	11/97	257/18722	9.24789e-08	6.23925e-05	4.85758e-05	PTPN22/GPR183/B2M/CD2/CD3D/CD3E/IL7R/PTGER4/RHOH/STAT5B/ZFP36L2	11	ControlvsMild		GO:0034605	cellular response to heat	9/55	69/18722	4.05871e-13	9.50708e-11	7.23356e-11	HSPA1A/HSPA1B/DNAJB1/BAG3/HSPD1/CHORDC1/HSP90AA1/HSP90AB1/HSPA6	9	ControlvsMild
GO:0032623	interleukin-2 production	6/97	62/18722	8.04718e-07	0.00032575	0.000253613	TNFAIP3/ZFP36/CD3E/PDE4B/PDE4D/STAT5B	6	ControlvsMild		GO:0034620	cellular response to unfolded protein	8/55	96/18722	3.54735e-10	3.8607e-08	2.93745e-08	HSPA1A/HSPA1B/HSPA8/BAG3/HSPD1/PPP1R15A/HERPUD1/HSPA6	8	ControlvsMild
GO:0032663	regulation of interleukin-2 production	6/97	62/18722	8.04718e-07	0.00032575	0.000253613	TNFAIP3/ZFP36/CD3E/PDE4B/PDE4D/STAT5B	6	ControlvsMild		GO:0050821	protein stabilization	9/55	191/18722	4.2048e-09	3.92248e-07	2.98446e-07	HSPA1A/HSPA1B/BAG3/HSPD1/HSP90AA1/HSP90AB1/CCT4/GAPDH/TCP1	9	ControlvsMild
GO:0002696	positive regulation of leukocyte activation	12/97	409/18722	1.34423e-06	0.000425121	0.000330979	PTPN22/CD55/GPR183/JUND/B2M/CD2/CD3E/IGKC/IL7R/NR4A3/RHOH/STAT5B	12	ControlvsMild		GO:0051131	chaperone-mediated protein complex assembly	5/55	23/18722	5.86989e-09	5.11071e-07	3.88854e-07	HSPA1A/HSPD1/HSP90AA1/HSP90AB1/HSPA4	5	ControlvsMild
GO:0048872	homeostasis of number of cells	10/97	272/18722	1.47028e-06	0.000425121	0.000330979	RBFOX2/TNFAIP3/GPR183/ZFP36/B2M/IL7R/PDE4B/SKIL/STAT5B/TSC22D3	10	ControlvsMild		GO:0072594	establishment of protein localization to organelle	11/55	422/18722	3.28735e-08	2.52546e-06	1.92152e-06	HSPA8/BAG3/DNAJA1/HSPD1/HSP90AA1/HSP90AB1/HSPA4/CCT4/HERPUD1/TCP1/TXNIP	11	ControlvsMild
GO:0042110	T cell activation	12/97	487/18722	8.05228e-06	0.00135815	0.00105739	PTPN22/CD55/GPR183/B2M/CD2/CD3D/CD3E/IL7R/PTGER4/RHOH/STAT5B/ZFP36L2	12	ControlvsMild		GO:0044403	biological process involved in symbiotic interaction	9/55	290/18722	1.5449e-07	1.12091e-05	8.52856e-06	HSPA1A/HSPA1B/HSPA8/HSPD1/JUN/HSP90AB1/DDX39B/GAPDH/TCP1	9	ControlvsMild
GO:0043434	response to peptide hormone	11/97	414/18722	9.78229e-06	0.00152303	0.00118576	ATP2B1/BTG1/JUND/NR4A2/SIK2/SYAP1/CDKN1B/NFE2L2/NR4A3/STAT5B/VAMP2	11	ControlvsMild		GO:0051972	regulation of telomerase activity	5/55	47/18722	2.53658e-07	1.74357e-05	1.32661e-05	HSP90AA1/HSP90AB1/HNRNPA2B1/CCT4/TCP1	5	ControlvsMild
GO:0031341	regulation of cell killing	6/97	99/18722	1.25742e-05	0.00181787	0.00141531	HLA-B/CD55/B2M/IL7R/MAPK8/STAT5B	6	ControlvsMild		GO:0070841	inclusion body assembly	4/55	24/18722	6.77939e-07	4.21614e-05	3.20789e-05	HSPA1A/HSPA1B/DNAJB1/BAG3	4	ControlvsMild
GO:0002237	response to molecule of bacterial origin	10/97	363/18722	1.86764e-05	0.00252007	0.001962	PTPN22/TNFAIP3/CD55/JUND/ZFP36/B2M/MAPK8/PDCD4/PDE4B/PTGER4	10	ControlvsMild		GO:0097193	intrinsic apoptotic signaling pathway	8/55	288/18722	1.85089e-06	0.000105098	7.99652e-05	HSPA1A/DNAJA1/PPP1R15A/HSPB1/UBB/DDIT4/DDX5/HERPUD1	8	ControlvsMild
GO:1903039	positive regulation of leukocyte cell-cell adhesion	8/97	239/18722	3.41153e-05	0.00402266	0.00313185	PTPN22/CD55/B2M/CD3E/IL7R/NR4A3/RHOH/STAT5B	8	ControlvsMild		GO:0017038	protein import	7/55	206/18722	2.28725e-06	0.000124465	9.47002e-05	HSPA8/BAG3/HSPD1/HSP90AA1/HSP90AB1/HSPA4/TXNIP	7	ControlvsMild
GO:0071248	cellular response to metal ion	7/97	197/18722	7.41445e-05	0.00750343	0.00584181	JUNB/JUND/B2M/BRAF/CDKN1B/MAPK8/NFE2L2	7	ControlvsMild		GO:0031396	regulation of protein ubiquitination	7/55	210/18722	2.59854e-06	0.000135748	0.000103285	HSPA1A/HSPA1B/DNAJA1/HSP90AA1/HSP90AB1/UBB/HERPUD1	7	ControlvsMild
GO:0071364	cellular response to epidermal growth factor stimulus	4/97	45/18722	8.57149e-05	0.00826129	0.00643184	SYAP1/ZFP36/STAT5B/ZFP36L2	4	ControlvsMild		GO:0010833	telomere maintenance via telomere lengthening	5/55	81/18722	3.92804e-06	0.000190001	0.000144564	HSP90AA1/HSP90AB1/HNRNPA2B1/CCT4/TCP1	5	ControlvsMild
GO:0001818	negative regulation of cytokine production	9/97	357/18722	9.85022e-05	0.00847303	0.0065967	TMSB4X/SRGN/PTPN22/RNF125/TNFAIP3/ATP2B1/ZFP36/PDCD4/PTGER4	9	ControlvsMild		GO:1903362	regulation of cellular protein catabolic process	7/55	255/18722	9.30644e-06	0.000419111	0.000318885	HSPA1A/HSPA1B/HSP90AA1/HSP90AB1/UBB/CTSC/HERPUD1	7	ControlvsMild
GO:0045646	regulation of erythrocyte differentiation	4/97	47/18722	0.000101801	0.00847303	0.0065967	RBFOX2/ZFP36/B2M/STAT5B	4	ControlvsMild		GO:0043618	regulation of transcription from RNA polymerase II promoter in response to stress	4/55	47/18722	1.08235e-05	0.000471181	0.000358503	HSPA1A/DNAJB1/BAG3/JUN	4	ControlvsMild
GO:1901653	cellular response to peptide	9/97	359/18722	0.000102766	0.00847303	0.0065967	PTPN22/ATP2B1/NR4A2/SIK2/SYAP1/NFE2L2/NR4A3/STAT5B/VAMP2	9	ControlvsMild		GO:2001233	regulation of apoptotic signaling pathway	7/55	356/18722	7.84588e-05	0.00243969	0.00185627	HSPA1A/HSPA1B/DNAJA1/HSPB1/UBB/CTSC/HERPUD1	7	ControlvsMild
GO:0070849	response to epidermal growth factor	4/97	49/18722	0.000119973	0.00847303	0.0065967	SYAP1/ZFP36/STAT5B/ZFP36L2	4	ControlvsMild		GO:0006839	mitochondrial transport	6/55	254/18722	9.76672e-05	0.00285443	0.00217182	HSPA1A/BAG3/HSPD1/HSP90AA1/HSPA4/MRPL18	6	ControlvsMild
GO:1903706	regulation of hemopoiesis	9/97	367/18722	0.000121402	0.00847303	0.0065967	HLA-B/RBFOX2/ZFP36/B2M/CD2/IL7R/RHOH/STAT5B/ZFP36L2	9	ControlvsMild		GO:2001252	positive regulation of chromosome organization	4/55	82/18722	9.83533e-05	0.00285443	0.00217182	HNRNPA2B1/RESF1/CCT4/TCP1	4	ControlvsMild
GO:0050870	positive regulation of T cell activation	7/97	216/18722	0.000131686	0.00861713	0.00670888	PTPN22/CD55/B2M/CD3E/IL7R/RHOH/STAT5B	7	ControlvsMild		GO:0032200	telomere organization	5/55	159/18722	0.000102443	0.00290848	0.00221295	HSP90AA1/HSP90AB1/HNRNPA2B1/CCT4/TCP1	5	ControlvsMild
GO:0002764	immune response-regulating signaling pathway	10/97	468/18722	0.00015603	0.00956985	0.00745063	PTPN22/RNF125/TNFAIP3/DDX3X/CD3E/IGKC/MAPK8/NR4A3/PDE4B/PDE4D	10	ControlvsMild		GO:1900182	positive regulation of protein localization to nucleus	4/55	87/18722	0.000123814	0.00336877	0.00256316	BAG3/HSP90AB1/CCT4/TCP1	4	ControlvsMild
GO:0000288	nuclear-transcribed mRNA catabolic process, deadenylation-dependent decay	4/97	56/18722	0.000202292	0.0110659	0.00861538	CNOT6L/ZFP36/TUT4/ZFP36L2	4	ControlvsMild		GO:0046034	ATP metabolic process	6/55	277/18722	0.000156807	0.0040958	0.00311634	HSPA1A/HSPA1B/HSPA8/DDIT4/GAPDH/TPI1	6	ControlvsMild
GO:0071385	cellular response to glucocorticoid stimulus	4/97	56/18722	0.000202292	0.0110659	0.00861538	ATP2B1/NR3C1/ZFP36/ZFP36L2	4	ControlvsMild		GO:0006626	protein targeting to mitochondrion	4/55	100/18722	0.000212041	0.00511803	0.00389411	BAG3/HSPD1/HSP90AA1/HSPA4	4	ControlvsMild
GO:0032970	regulation of actin filament-based process	9/97	396/18722	0.000214421	0.0114208	0.00889166	TMSB4X/ARHGDIB/MYADM/IQGAP2/PDE4B/PDE4D/PFN1/PTGER4/RHOH	9	ControlvsMild		GO:1901998	toxin transport	3/55	40/18722	0.000219456	0.00511803	0.00389411	DNAJA1/CCT4/TCP1	3	ControlvsMild
GO:0009896	positive regulation of catabolic process	10/97	492/18722	0.000233443	0.0121151	0.00943224	TNFAIP3/CNOT6L/HECTD1/ZFP36/CDKN1B/NFE2L2/RNF19A/TIPARP/TUT4/ZFP36L2	10	ControlvsMild		GO:1903573	negative regulation of response to endoplasmic reticulum stress	3/55	44/18722	0.000291743	0.0066845	0.00508597	HSPA1A/PPP1R15A/HERPUD1	3	ControlvsMild
GO:0071216	cellular response to biotic stimulus	7/97	246/18722	0.000292112	0.0137496	0.0107048	PTPN22/TNFAIP3/CD55/ZFP36/MAPK8/PDCD4/PDE4B	7	ControlvsMild		GO:0006403	RNA localization	5/55	201/18722	0.00030534	0.00682192	0.00519053	HNRNPA2B1/CCT4/DDX39B/MRPL18/TCP1	5	ControlvsMild
GO:0050863	regulation of T cell activation	8/97	329/18722	0.000310791	0.0139787	0.0108831	PTPN22/CD55/B2M/CD2/CD3E/IL7R/RHOH/STAT5B	8	ControlvsMild		GO:0016049	cell growth	7/55	482/18722	0.000500338	0.0105605	0.00803511	HSPA1A/HSPA1B/HSP90AA1/SEMA4D/HSP90AB1/TSPYL2/DDX39B	7	ControlvsMild
GO:0002507	tolerance induction	3/97	28/18722	0.00040203	0.0169523	0.0131982	HLA-B/TNFAIP3/CD3E	3	ControlvsMild		GO:0070997	neuron death	6/55	361/18722	0.000644509	0.0123875	0.00942516	HSPD1/JUN/HSP90AB1/UBB/DDIT4/GAPDH	6	ControlvsMild
GO:0001906	cell killing	6/97	188/18722	0.000438826	0.0173884	0.0135378	HLA-B/CD55/B2M/IL7R/MAPK8/STAT5B	6	ControlvsMild		GO:0032481	positive regulation of type I interferon production	3/55	58/18722	0.000660236	0.0124966	0.00950821	HSPD1/HSP90AA1/GAPDH	3	ControlvsMild
GO:0045737	positive regulation of cyclin-dependent protein serine/threonine kinase activity	3/97	29/18722	0.000446739	0.0173884	0.0135378	CCND2/CCNT1/CDKN1B	3	ControlvsMild		GO:0032273	positive regulation of protein polymerization	4/55	138/18722	0.000720202	0.0132477	0.0100796	HSPA1A/HSPA1B/HSP90AA1/CDC42EP3	4	ControlvsMild
GO:0030522	intracellular receptor signaling pathway	7/97	265/18722	0.000456956	0.0174505	0.0135862	RBFOX2/PTPN22/RNF125/TNFAIP3/NR3C1/NR4A2/NR4A3	7	ControlvsMild		GO:1904589	regulation of protein import	3/55	63/18722	0.000840944	0.0146436	0.0111418	HSPA8/BAG3/HSP90AB1	3	ControlvsMild
GO:0007159	leukocyte cell-cell adhesion	8/97	371/18722	0.000687427	0.0239888	0.0186766	PTPN22/CD55/B2M/CD3E/IL7R/NR4A3/RHOH/STAT5B	8	ControlvsMild		GO:0038034	signal transduction in absence of ligand	3/55	65/18722	0.000921167	0.015624	0.0118877	HSPA1A/HSPA1B/BAG3	3	ControlvsMild
GO:0010038	response to metal ion	8/97	373/18722	0.000711908	0.0244221	0.0190138	JUNB/JUND/B2M/BRAF/CDKN1B/CRIP1/MAPK8/NFE2L2	8	ControlvsMild		GO:0097192	extrinsic apoptotic signaling pathway in absence of ligand	3/55	65/18722	0.000921167	0.015624	0.0118877	HSPA1A/HSPA1B/BAG3	3	ControlvsMild
GO:0032946	positive regulation of mononuclear cell proliferation	5/97	138/18722	0.000757483	0.0251335	0.0195678	PTPN22/CD55/GPR183/CD3E/STAT5B	5	ControlvsMild		GO:0010970	transport along microtubule	4/55	155/18722	0.00111013	0.0183523	0.0139636	HSPA8/BAG3/HSPB1/UBB	4	ControlvsMild
GO:0046640	regulation of alpha-beta T cell proliferation	3/97	35/18722	0.000782388	0.0255412	0.0198851	PTPN22/CD55/CD3E	3	ControlvsMild		GO:0031331	positive regulation of cellular catabolic process	6/55	427/18722	0.00153221	0.0244033	0.0185675	HSPA1A/HSPA1B/BAG3/HSP90AA1/CTSC/HERPUD1	6	ControlvsMild
GO:0031333	negative regulation of protein-containing complex assembly	5/97	140/18722	0.000808258	0.0259669	0.0202166	TMSB4X/MYADM/DDX3X/PFN1/PTGER4	5	ControlvsMild		GO:0032516	positive regulation of phosphoprotein phosphatase activity	2/55	21/18722	0.00171685	0.0254882	0.019393	PPP1R15A/HSP90AB1	2	ControlvsMild
GO:0001910	regulation of leukocyte mediated cytotoxicity	4/97	82/18722	0.000869306	0.0274918	0.0214038	HLA-B/B2M/IL7R/STAT5B	4	ControlvsMild		GO:0006096	glycolytic process	3/55	81/18722	0.00174066	0.0254882	0.019393	DDIT4/GAPDH/TPI1	3	ControlvsMild
GO:0061157	mRNA destabilization	4/97	84/18722	0.000951456	0.0296269	0.0230661	CNOT6L/ZFP36/TUT4/ZFP36L2	4	ControlvsMild		GO:0021954	central nervous system neuron development	3/55	81/18722	0.00174066	0.0254882	0.019393	HSP90AA1/HSP90AB1/UBB	3	ControlvsMild
GO:0002709	regulation of T cell mediated immunity	4/97	85/18722	0.000994514	0.0296804	0.0231077	HLA-B/CD55/B2M/IL7R	4	ControlvsMild		GO:0060968	regulation of gene silencing	3/55	81/18722	0.00174066	0.0254882	0.019393	RESF1/DDX5/NEAT1	3	ControlvsMild
GO:0010507	negative regulation of autophagy	4/97	85/18722	0.000994514	0.0296804	0.0231077	PTPN22/HERC1/MCL1/USP36	4	ControlvsMild		GO:0006757	ATP generation from ADP	3/55	82/18722	0.00180303	0.0254882	0.019393	DDIT4/GAPDH/TPI1	3	ControlvsMild
GO:0046633	alpha-beta T cell proliferation	3/97	38/18722	0.000997166	0.0296804	0.0231077	PTPN22/CD55/CD3E	3	ControlvsMild		GO:0045936	negative regulation of phosphate metabolic process	6/55	441/18722	0.00180405	0.0254882	0.019393	DNAJA1/PPP1R15A/CHORDC1/SEMA4D/HSPB1/DDIT4	6	ControlvsMild
GO:0045787	positive regulation of cell cycle	7/97	313/18722	0.00121378	0.0331986	0.0258469	OOEP/DDX3X/CCND2/CCNT1/CDC14A/CDKN1B/STAT5B	7	ControlvsMild		GO:0010563	negative regulation of phosphorus metabolic process	6/55	442/18722	0.00182479	0.0254882	0.019393	DNAJA1/PPP1R15A/CHORDC1/SEMA4D/HSPB1/DDIT4	6	ControlvsMild
GO:0030856	regulation of epithelial cell differentiation	5/97	154/18722	0.001238	0.0334096	0.0260111	BTG1/ZFP36/CDKN1B/RFX3/STAT5B	5	ControlvsMild		GO:0006913	nucleocytoplasmic transport	5/55	301/18722	0.00187356	0.0254882	0.019393	BAG3/HSP90AB1/HNRNPA2B1/DDX39B/TXNIP	5	ControlvsMild
GO:0045732	positive regulation of protein catabolic process	6/97	231/18722	0.00128346	0.0337366	0.0262657	TNFAIP3/HECTD1/CDKN1B/NFE2L2/RNF19A/TIPARP	6	ControlvsMild		GO:0006979	response to oxidative stress	6/55	446/18722	0.00190954	0.02571	0.0195617	HSPA1A/HSPA1B/HSPD1/JUN/HSPB1/TXNIP	6	ControlvsMild
GO:0070661	leukocyte proliferation	7/97	318/18722	0.00132958	0.0340641	0.0265207	PTPN22/TNFAIP3/CD55/GPR183/CD3E/IL7R/STAT5B	7	ControlvsMild		GO:0010921	regulation of phosphatase activity	3/55	84/18722	0.00193192	0.0257457	0.0195889	PPP1R15A/SEMA4D/HSP90AB1	3	ControlvsMild
GO:0002699	positive regulation of immune effector process	6/97	235/18722	0.00140098	0.0350073	0.027255	HLA-B/PTPN22/CD55/B2M/NR4A3/STAT5B	6	ControlvsMild		GO:0030308	negative regulation of cell growth	4/55	188/18722	0.00225252	0.0289013	0.0219898	HSPA1A/HSPA1B/SEMA4D/TSPYL2	4	ControlvsMild
GO:0000209	protein polyubiquitination	6/97	236/18722	0.00143161	0.0352531	0.0274464	PTPN22/RNF125/TNFAIP3/DDX3X/HECTD1/RNF19A	6	ControlvsMild		GO:1901214	regulation of neuron death	5/55	319/18722	0.00241167	0.0289013	0.0219898	HSPD1/JUN/HSP90AB1/UBB/DDIT4	5	ControlvsMild
GO:1904035	regulation of epithelial cell apoptotic process	4/97	96/18722	0.00156247	0.0367726	0.0286294	TNFAIP3/ZFP36/NFE2L2/PDCD4	4	ControlvsMild		GO:0090169	regulation of spindle assembly	2/55	25/18722	0.00243426	0.0289013	0.0219898	HSPA1A/HSPA1B	2	ControlvsMild
GO:0031331	positive regulation of cellular catabolic process	8/97	427/18722	0.00168885	0.0388436	0.0302417	TNFAIP3/CNOT6L/HECTD1/ZFP36/NFE2L2/RNF19A/TUT4/ZFP36L2	8	ControlvsMild		GO:1901798	positive regulation of signal transduction by p53 class mediator	2/55	25/18722	0.00243426	0.0289013	0.0219898	UBB/DDX5	2	ControlvsMild
GO:0010828	positive regulation of glucose transmembrane transport	3/97	46/18722	0.00174141	0.0391286	0.0304637	BRAF/NFE2L2/NR4A3	3	ControlvsMild		GO:0007179	transforming growth factor beta receptor signaling pathway	4/55	198/18722	0.00271659	0.0308858	0.0234998	HSPA1A/JUN/USP9Y/HSP90AB1	4	ControlvsMild
GO:0002706	regulation of lymphocyte mediated immunity	5/97	168/18722	0.00181728	0.0395209	0.0307691	HLA-B/CD55/B2M/IL7R/STAT5B	5	ControlvsMild		GO:0032606	type I interferon production	3/55	95/18722	0.0027433	0.0308858	0.0234998	HSPD1/HSP90AA1/GAPDH	3	ControlvsMild
GO:0002822	regulation of adaptive immune response based on somatic recombination of immune receptors built from immunoglobulin superfamily domains	5/97	168/18722	0.00181728	0.0395209	0.0307691	HLA-B/TNFAIP3/CD55/B2M/IL7R	5	ControlvsMild		GO:0062197	cellular response to chemical stress	5/55	337/18722	0.00305468	0.0335393	0.0255188	HSPA1A/HSPA1B/DNAJA1/JUN/HSPB1	5	ControlvsMild
GO:0062197	cellular response to chemical stress	7/97	337/18722	0.00185062	0.0395209	0.0307691	TNFAIP3/DDX3X/NR4A2/MAPK8/MCL1/NFE2L2/NR4A3	7	ControlvsMild		GO:0006165	nucleoside diphosphate phosphorylation	3/55	99/18722	0.00308307	0.0335393	0.0255188	DDIT4/GAPDH/TPI1	3	ControlvsMild
GO:0002683	negative regulation of immune system process	8/97	434/18722	0.00186965	0.0395209	0.0307691	HLA-B/PTPN22/RNF125/TNFAIP3/CD55/IL7R/PTGER4/TSC22D3	8	ControlvsMild		GO:0033209	tumor necrosis factor-mediated signaling pathway	3/55	99/18722	0.00308307	0.0335393	0.0255188	HSPA1A/HSPA1B/TRAF5	3	ControlvsMild
GO:0007568	aging	7/97	339/18722	0.00191356	0.0395209	0.0307691	ATP2B1/JUND/B2M/CDKN1B/MAPK8/NFE2L2/PDCD4	7	ControlvsMild		GO:0009896	positive regulation of catabolic process	6/55	492/18722	0.00311424	0.0335393	0.0255188	HSPA1A/HSPA1B/BAG3/HSP90AA1/CTSC/HERPUD1	6	ControlvsMild
GO:0002443	leukocyte mediated immunity	8/97	440/18722	0.00203651	0.0416354	0.0324153	HLA-B/CD55/B2M/IGKC/IL7R/NR4A3/STAT5B/VAMP2	8	ControlvsMild		GO:0048545	response to steroid hormone	5/55	339/18722	0.00313308	0.0335393	0.0255188	DNAJA1/HSPD1/DDIT4/DDX5/TXNIP	5	ControlvsMild
GO:0001913	T cell mediated cytotoxicity	3/97	49/18722	0.00208999	0.0418825	0.0326077	HLA-B/B2M/IL7R	3	ControlvsMild		GO:0001933	negative regulation of protein phosphorylation	5/55	342/18722	0.0032534	0.0341616	0.0259922	DNAJA1/CHORDC1/SEMA4D/HSPB1/DDIT4	5	ControlvsMild
GO:1902041	regulation of extrinsic apoptotic signaling pathway via death domain receptors	3/97	49/18722	0.00208999	0.0418825	0.0326077	TNFAIP3/DDX3X/SKIL	3	ControlvsMild		GO:0046939	nucleotide phosphorylation	3/55	101/18722	0.00326222	0.0341616	0.0259922	DDIT4/GAPDH/TPI1	3	ControlvsMild
GO:0045619	regulation of lymphocyte differentiation	5/97	174/18722	0.00211826	0.0420328	0.0327248	CD2/IL7R/RHOH/STAT5B/ZFP36L2	5	ControlvsMild		GO:0070198	protein localization to chromosome, telomeric region	2/55	29/18722	0.00326968	0.0341616	0.0259922	CCT4/TCP1	2	ControlvsMild
GO:0062207	regulation of pattern recognition receptor signaling pathway	4/97	105/18722	0.00217018	0.0425112	0.0330972	PTPN22/RNF125/TNFAIP3/DDX3X	4	ControlvsMild		GO:0043281	regulation of cysteine-type endopeptidase activity involved in apoptotic process	4/55	209/18722	0.00329863	0.0341906	0.0260143	HSPD1/HSPE1/NR4A1/HERPUD1	4	ControlvsMild
GO:0046700	heterocycle catabolic process	8/97	445/18722	0.00218437	0.0425112	0.0330972	ZHX2/CNOT6L/ZFP36/NFE2L2/PDE4B/PDE4D/TUT4/ZFP36L2	8	ControlvsMild		GO:0045639	positive regulation of myeloid cell differentiation	3/55	103/18722	0.00344764	0.0348597	0.0265234	HSPA1A/HSPA1B/JUN	3	ControlvsMild
GO:0019083	viral transcription	3/97	50/18722	0.0022151	0.0426987	0.0332432	CHD1/ZFP36/CCNT1	3	ControlvsMild		GO:0043032	positive regulation of macrophage activation	2/55	30/18722	0.00349665	0.0348597	0.0265234	HSPD1/CTSC	2	ControlvsMild
GO:0031348	negative regulation of defense response	6/97	258/18722	0.00224416	0.0428507	0.0333615	HLA-B/RNF125/TNFAIP3/AOAH/ZFP36/PTGER4	6	ControlvsMild		GO:0006090	pyruvate metabolic process	3/55	106/18722	0.00373768	0.036583	0.0278345	DDIT4/GAPDH/TPI1	3	ControlvsMild
GO:0002460	adaptive immune response based on somatic recombination of immune receptors built from immunoglobulin superfamily domains	7/97	356/18722	0.00251823	0.0471935	0.0367426	HLA-B/BACH2/TNFAIP3/CD55/B2M/IGKC/IL7R	7	ControlvsMild		GO:0007178	transmembrane receptor protein serine/threonine kinase signaling pathway	5/55	355/18722	0.00381368	0.036583	0.0278345	HSPA1A/JUN/USP9Y/HSP90AB1/DDX5	5	ControlvsMild
GO:0032956	regulation of actin cytoskeleton organization	7/97	357/18722	0.00255791	0.0474973	0.0369791	TMSB4X/ARHGDIB/MYADM/IQGAP2/PFN1/PTGER4/RHOH	7	ControlvsMild		GO:0006275	regulation of DNA replication	3/55	107/18722	0.00383757	0.036583	0.0278345	CACYBP/JUN/TSPYL2	3	ControlvsMild
GO:1901222	regulation of NIK/NF-kappaB signaling	4/97	112/18722	0.00274317	0.0491343	0.0382536	TMSB4X/PTPN22/DDX3X/PDCD4	4	ControlvsMild		GO:0008637	apoptotic mitochondrial changes	3/55	107/18722	0.00383757	0.036583	0.0278345	HSPA1A/HSPD1/JUN	3	ControlvsMild
GO:0030217	T cell differentiation	15/157	257/18722	4.51883e-09	6.10732e-06	4.86778e-06	PTPN22/IL7R/PTGER4/ZFP36L2/BCL11B/ITK/PTPRC/RHOH/STAT3/CD4/GPR183/ITPKB/MALT1/STAT5B/TOX	15	ControlvsModerate		GO:0035767	endothelial cell chemotaxis	2/55	32/18722	0.00397203	0.03732	0.0283953	NR4A1/HSPB1	2	ControlvsMild
GO:0042110	T cell activation	20/157	487/18722	4.87805e-09	6.10732e-06	4.86778e-06	PTPN22/FYN/IL7R/CD55/PTGER4/ZFP36L2/BCL11B/ITK/PTPRC/RHOH/STAT3/CBLB/CD4/GPR183/IL6ST/ITPKB/LCP1/MALT1/STAT5B/TOX	20	ControlvsModerate		GO:0031116	positive regulation of microtubule polymerization	2/55	33/18722	0.00422036	0.0382763	0.0291229	HSPA1A/HSPA1B	2	ControlvsMild
GO:0032623	interleukin-2 production	8/157	62/18722	4.70971e-08	1.96552e-05	1.5666e-05	TNFAIP3/PDE4B/PTPRC/CD4/EZR/MALT1/PDE4D/STAT5B	8	ControlvsModerate		GO:0071353	cellular response to interleukin-4	2/55	33/18722	0.00422036	0.0382763	0.0291229	HSP90AB1/JAK3	2	ControlvsMild
GO:0032663	regulation of interleukin-2 production	8/157	62/18722	4.70971e-08	1.96552e-05	1.5666e-05	TNFAIP3/PDE4B/PTPRC/CD4/EZR/MALT1/PDE4D/STAT5B	8	ControlvsModerate		GO:1901099	negative regulation of signal transduction in absence of ligand	2/55	33/18722	0.00422036	0.0382763	0.0291229	HSPA1A/HSPA1B	2	ControlvsMild
GO:1903039	positive regulation of leukocyte cell-cell adhesion	13/157	239/18722	1.15348e-07	3.61041e-05	2.87764e-05	ETS1/PTPN22/FYN/IL7R/CD55/PTPRC/RHOH/CD4/IL6ST/ITGA4/ITPKB/MALT1/STAT5B	13	ControlvsModerate		GO:0007020	microtubule nucleation	2/55	35/18722	0.00473807	0.0407941	0.0310387	HSPA1A/HSPA1B	2	ControlvsMild
GO:0007159	leukocyte cell-cell adhesion	15/157	371/18722	5.59069e-07	0.000139991	0.000111578	ETS1/PTPN22/FYN/IL7R/CD55/PTPRC/RHOH/CBLB/CD4/EZR/IL6ST/ITGA4/ITPKB/MALT1/STAT5B	15	ControlvsModerate		GO:0021955	central nervous system neuron axonogenesis	2/55	35/18722	0.00473807	0.0407941	0.0310387	HSP90AA1/HSP90AB1	2	ControlvsMild
GO:0050852	T cell receptor signaling pathway	9/157	123/18722	9.49399e-07	0.000170037	0.000135527	PTPN22/FYN/ITK/PDE4B/PTPRC/CBLB/EZR/MALT1/PDE4D	9	ControlvsModerate		GO:0006402	mRNA catabolic process	4/55	232/18722	0.00477973	0.0407941	0.0310387	HSPA1A/HSPA1B/TRAF5/DDX5	4	ControlvsMild
GO:0050870	positive regulation of T cell activation	11/157	216/18722	2.14441e-06	0.0003356	0.000267487	PTPN22/FYN/IL7R/CD55/PTPRC/RHOH/CD4/IL6ST/ITPKB/MALT1/STAT5B	11	ControlvsModerate		GO:0007006	mitochondrial membrane organization	3/55	116/18722	0.00481033	0.0407941	0.0310387	HSPA1A/HSP90AA1/HSPA4	3	ControlvsMild
GO:0048872	homeostasis of number of cells	12/157	272/18722	3.26254e-06	0.000453856	0.000361742	ETS1/IL7R/TNFAIP3/PDE4B/STAT3/GPR183/HIF1A/HIPK2/ITPKB/KMT2E/STAT5B/TSC22D3	12	ControlvsModerate		GO:0048588	developmental cell growth	4/55	234/18722	0.00492652	0.0412774	0.0314064	HSP90AA1/SEMA4D/HSP90AB1/DDX39B	4	ControlvsMild
GO:0050863	regulation of T cell activation	13/157	329/18722	4.22135e-06	0.000528513	0.000421246	PTPN22/FYN/IL7R/CD55/PTPRC/RHOH/CBLB/CD4/IL6ST/ITPKB/MALT1/STAT5B/TOX	13	ControlvsModerate		GO:0070670	response to interleukin-4	2/55	36/18722	0.00500738	0.0412774	0.0314064	HSP90AB1/JAK3	2	ControlvsMild
GO:0051251	positive regulation of lymphocyte activation	13/157	362/18722	1.1796e-05	0.00128423	0.00102358	PTPN22/FYN/IL7R/CD55/PTPRC/RHOH/CD4/GPR183/IL6ST/ITPKB/MALT1/STAT5B/TOX	13	ControlvsModerate		GO:0051346	negative regulation of hydrolase activity	5/55	379/18722	0.00502535	0.0412774	0.0314064	PPP1R15A/SEMA4D/NR4A1/GAPDH/HERPUD1	5	ControlvsMild
GO:1902895	positive regulation of pri-miRNA transcription by RNA polymerase II	5/157	42/18722	2.57623e-05	0.00258035	0.00205664	ETS1/STAT3/HIF1A/NR3C1/SREBF2	5	ControlvsModerate		GO:0007018	microtubule-based movement	5/55	382/18722	0.00519401	0.0415891	0.0316435	HSPA8/BAG3/DNAJA1/HSPB1/UBB	5	ControlvsMild
GO:0045621	positive regulation of lymphocyte differentiation	7/157	104/18722	2.74254e-05	0.00264128	0.0021052	IL7R/PTPRC/RHOH/ITPKB/MALT1/STAT5B/TOX	7	ControlvsModerate		GO:0031112	positive regulation of microtubule polymerization or depolymerization	2/55	37/18722	0.00528359	0.0415891	0.0316435	HSPA1A/HSPA1B	2	ControlvsMild
GO:0048592	eye morphogenesis	8/157	151/18722	4.12186e-05	0.00364316	0.00290375	STAT3/AHI1/HIF1A/HIPK1/HIPK2/MAN2A1/NIPBL/ZHX2	8	ControlvsModerate		GO:0033120	positive regulation of RNA splicing	2/55	37/18722	0.00528359	0.0415891	0.0316435	HSPA1A/HSPA8	2	ControlvsMild
GO:0070661	leukocyte proliferation	11/157	318/18722	7.9114e-05	0.0052132	0.00415513	PTPN22/FYN/IL7R/TNFAIP3/CD55/PTPRC/CBLB/GPR183/IL6ST/MALT1/STAT5B	11	ControlvsModerate		GO:0060416	response to growth hormone	2/55	37/18722	0.00528359	0.0415891	0.0316435	CACYBP/JAK3	2	ControlvsMild
GO:0061614	pri-miRNA transcription by RNA polymerase II	5/157	55/18722	9.65091e-05	0.00575378	0.004586	ETS1/STAT3/HIF1A/NR3C1/SREBF2	5	ControlvsModerate		GO:0030218	erythrocyte differentiation	3/55	120/18722	0.0052862	0.0415891	0.0316435	HSPA1A/HSPA1B/JAK3	3	ControlvsMild
GO:0002064	epithelial cell development	9/157	220/18722	0.000102069	0.00594372	0.00473739	RFX3/BCL11B/CXCR4/EZR/HIF1A/IL6ST/IQGAP1/MYADM/PDE4D	9	ControlvsModerate		GO:0002347	response to tumor cell	2/55	39/18722	0.00585657	0.044842	0.0341185	HSPD1/TXNIP	2	ControlvsMild
GO:0042176	regulation of protein catabolic process	12/157	391/18722	0.000116648	0.00623713	0.00497125	FYN/NSF/TNFAIP3/ARIH1/CBLB/EZR/HECTD1/HIPK2/OGT/RIC1/RNF19A/SNX9	12	ControlvsModerate		GO:0051402	neuron apoptotic process	4/55	246/18722	0.00587135	0.044842	0.0341185	HSPD1/JUN/HSP90AB1/GAPDH	4	ControlvsMild
GO:0044262	cellular carbohydrate metabolic process	10/157	283/18722	0.000141263	0.0073692	0.00587355	AOAH/GK/PPP1CB/RANBP2/STAT3/BRAF/IL6ST/NCOA2/OGT/PASK	10	ControlvsModerate		GO:0045926	negative regulation of growth	4/55	249/18722	0.00612517	0.0459209	0.0349394	HSPA1A/HSPA1B/SEMA4D/TSPYL2	4	ControlvsMild
GO:0046651	lymphocyte proliferation	10/157	288/18722	0.000162872	0.00815661	0.00650115	PTPN22/FYN/IL7R/CD55/PTPRC/CBLB/GPR183/IL6ST/MALT1/STAT5B	10	ControlvsModerate		GO:0007339	binding of sperm to zona pellucida	2/55	40/18722	0.00615326	0.0459209	0.0349394	CCT4/TCP1	2	ControlvsMild
GO:0046640	regulation of alpha-beta T cell proliferation	4/157	35/18722	0.000203513	0.00943695	0.00752163	PTPN22/CD55/PTPRC/CBLB	4	ControlvsModerate		GO:0045429	positive regulation of nitric oxide biosynthetic process	2/55	40/18722	0.00615326	0.0459209	0.0349394	HSP90AA1/HSP90AB1	2	ControlvsMild
GO:0072577	endothelial cell apoptotic process	5/157	65/18722	0.00021423	0.00975332	0.0077738	TNFAIP3/PDCD4/HIPK1/ITGA4/MAP3K5	5	ControlvsModerate		GO:0042307	positive regulation of protein import into nucleus	2/55	41/18722	0.0064567	0.0468551	0.0356502	BAG3/HSP90AB1	2	ControlvsMild
GO:1901653	cellular response to peptide	11/157	359/18722	0.000228578	0.0100414	0.00800338	PTPN22/ATP2B1/FYN/STAT3/ITGA4/KLF3/OGT/OSBPL8/STAT5B/SYAP1/UCP2	11	ControlvsModerate		GO:0034101	erythrocyte homeostasis	3/55	129/18722	0.00645782	0.0468551	0.0356502	HSPA1A/HSPA1B/JAK3	3	ControlvsMild
GO:0002683	negative regulation of immune system process	12/157	434/18722	0.00030492	0.0117465	0.0093624	PTPN22/FYN/IL7R/RNF125/SAMHD1/TNFAIP3/CD55/PTGER4/PTPRC/CBLB/EZR/TSC22D3	12	ControlvsModerate		GO:0034976	response to endoplasmic reticulum stress	4/55	256/18722	0.00674566	0.0484057	0.03683	HSPA1A/PPP1R15A/JUN/HERPUD1	4	ControlvsMild
GO:0007015	actin filament organization	12/157	441/18722	0.000352257	0.0133644	0.010652	PTGER4/IQGAP2/RHOH/ABI1/CUL3/EZR/JMY/LCP1/MYADM/SNX9/SSH2/WIPF1	12	ControlvsModerate		GO:0071559	response to transforming growth factor beta	4/55	256/18722	0.00674566	0.0484057	0.03683	HSPA1A/JUN/USP9Y/HSP90AB1	4	ControlvsMild
GO:0045860	positive regulation of protein kinase activity	11/157	386/18722	0.000423085	0.0155795	0.0124175	PTPRC/ABI1/AKAP13/CD4/IQGAP1/MALT1/MAP3K5/OSBPL8/SNX9/STK4/SYAP1	11	ControlvsModerate		GO:0006986	response to unfolded protein	16/64	137/18722	9.96689e-21	7.5706e-18	5.86994e-18	HSPA1A/HSPA1B/HSPA8/DNAJB1/HSP90AA1/HSPH1/HSP90AB1/BAG3/DNAJA1/HSPD1/HSPE1/HSPB1/PPP1R15A/RACK1/HSPA4/HSPA6	16	ControlvsModerate
GO:0032970	regulation of actin filament-based process	11/157	396/18722	0.000523836	0.018542	0.0147787	PTGER4/IQGAP2/PDE4B/RHOH/AKAP13/IQGAP1/JMY/MYADM/PDE4D/SNX9/SSH2	11	ControlvsModerate		GO:0006457	protein folding	18/64	212/18722	1.02792e-20	7.5706e-18	5.86994e-18	HSPA1A/HSPA1B/HSPA8/DNAJB1/HSP90AA1/HSPH1/HSP90AB1/BAG3/DNAJA1/HSPD1/HSPE1/CHORDC1/HSPB1/PFDN5/DNAJB6/HSPA6/PPIA/PTGES3	18	ControlvsModerate
GO:0071364	cellular response to epidermal growth factor stimulus	4/157	45/18722	0.00054264	0.0188453	0.0150205	ZFP36L2/IQGAP1/STAT5B/SYAP1	4	ControlvsModerate		GO:0009408	response to heat	12/64	110/18722	2.32688e-15	6.855e-13	5.31509e-13	HSPA1A/HSPA1B/DNAJB1/HSP90AA1/HSP90AB1/BAG3/DNAJA1/HSPD1/CHORDC1/SOD1/DNAJB6/HSPA6	12	ControlvsModerate
GO:0033674	positive regulation of kinase activity	12/157	467/18722	0.000586426	0.0193134	0.0153936	PTPRC/RANBP2/ABI1/AKAP13/CD4/IQGAP1/MALT1/MAP3K5/OSBPL8/SNX9/STK4/SYAP1	12	ControlvsModerate		GO:0051131	chaperone-mediated protein complex assembly	6/64	23/18722	1.21042e-10	1.4858e-08	1.15203e-08	HSPA1A/HSP90AA1/HSP90AB1/HSPD1/HSPA4/PTGES3	6	ControlvsModerate
GO:2000107	negative regulation of leukocyte apoptotic process	4/157	46/18722	0.000590472	0.0193134	0.0153936	IL7R/HIF1A/ITPKB/TSC22D3	4	ControlvsModerate		GO:0034620	cellular response to unfolded protein	8/64	96/18722	1.24186e-09	1.40712e-07	1.09102e-07	HSPA1A/HSPA1B/HSPA8/BAG3/HSPD1/PPP1R15A/RACK1/HSPA6	8	ControlvsModerate
GO:0097193	intrinsic apoptotic signaling pathway	9/157	288/18722	0.000740838	0.0224304	0.0178779	MCL1/CRIP1/CUL3/HIF1A/HIPK1/HIPK2/JMY/MAP3K5/USP47	9	ControlvsModerate		GO:0070841	inclusion body assembly	5/64	24/18722	1.60915e-08	1.58018e-06	1.22521e-06	HSPA1A/HSPA1B/DNAJB1/BAG3/DNAJB6	5	ControlvsModerate
GO:0070849	response to epidermal growth factor	4/157	49/18722	0.000751867	0.0224304	0.0178779	ZFP36L2/IQGAP1/STAT5B/SYAP1	4	ControlvsModerate		GO:2001242	regulation of intrinsic apoptotic signaling pathway	8/64	164/18722	8.52438e-08	7.84776e-06	6.08484e-06	HSPA1A/DNAJA1/HSPB1/UBB/SOD1/RACK1/TPT1/PPIA	8	ControlvsModerate
GO:0006109	regulation of carbohydrate metabolic process	7/157	178/18722	0.0007686	0.0224304	0.0178779	PPP1CB/RANBP2/STAT3/HIF1A/NCOA2/OGT/PASK	7	ControlvsModerate		GO:0050821	protein stabilization	8/64	191/18722	2.75211e-07	2.38463e-05	1.84894e-05	HSPA1A/HSPA1B/HSP90AA1/HSP90AB1/BAG3/HSPD1/PFN1/PTGES3	8	ControlvsModerate
GO:0018023	peptidyl-lysine trimethylation	4/157	50/18722	0.000811961	0.0225905	0.0180056	SETD2/KMT2E/OGT/TET2	4	ControlvsModerate		GO:0097193	intrinsic apoptotic signaling pathway	9/64	288/18722	5.59093e-07	4.33445e-05	3.36076e-05	HSPA1A/DNAJA1/HSPB1/UBB/SOD1/PPP1R15A/RACK1/TPT1/PPIA	9	ControlvsModerate
GO:0002819	regulation of adaptive immune response	7/157	183/18722	0.000904235	0.0246109	0.0196159	IL7R/TNFAIP3/CD55/PTPRC/CD4/IL6ST/MALT1	7	ControlvsModerate		GO:0006909	phagocytosis	9/64	308/18722	9.78057e-07	6.86037e-05	5.31926e-05	IGHA1/IGKC/SOD1/RACK1/IGHG1/IGLC2/IL2RG/SIRPG/TRBC2	9	ControlvsModerate
GO:1903320	regulation of protein modification by small protein conjugation or removal	8/157	242/18722	0.00101641	0.0273666	0.0218123	PTPN22/FYN/TNFAIP3/CBLB/CUL3/HIF1A/MALT1/OGT	8	ControlvsModerate		GO:0002696	positive regulation of leukocyte activation	10/64	409/18722	1.17326e-06	7.85548e-05	6.09082e-05	HSPH1/HSPD1/IGHA1/IGKC/CTSC/HLA-A/IGHG1/IGLC2/SIRPG/TRBC2	10	ControlvsModerate
GO:0046578	regulation of Ras protein signal transduction	7/157	189/18722	0.00109119	0.0283946	0.0226317	DENND4A/CYTH1/AKAP13/CUL3/DYNLT1/ITPKB/OGT	7	ControlvsModerate		GO:1903362	regulation of cellular protein catabolic process	8/64	255/18722	2.43133e-06	0.000149223	0.000115701	HSPA1A/HSPA1B/HSP90AA1/HSP90AB1/UBB/RACK1/CTSC/ZFAND2A	8	ControlvsModerate
GO:0032946	positive regulation of mononuclear cell proliferation	6/157	138/18722	0.00109335	0.0283946	0.0226317	PTPN22/CD55/PTPRC/GPR183/IL6ST/STAT5B	6	ControlvsModerate		GO:0044403	biological process involved in symbiotic interaction	8/64	290/18722	6.27992e-06	0.000355782	0.000275859	HSPA1A/HSPA1B/HSPA8/HSP90AB1/HSPD1/JUN/CFL1/PPIA	8	ControlvsModerate
GO:0070663	regulation of leukocyte proliferation	8/157	245/18722	0.00109995	0.0283946	0.0226317	PTPN22/TNFAIP3/CD55/PTPRC/CBLB/GPR183/IL6ST/STAT5B	8	ControlvsModerate		GO:0031396	regulation of protein ubiquitination	7/64	210/18722	7.30423e-06	0.000375092	0.000290831	HSPA1A/HSPA1B/HSP90AA1/HSP90AB1/DNAJA1/UBB/PPIA	7	ControlvsModerate
GO:0050900	leukocyte migration	10/157	369/18722	0.00113032	0.0288809	0.0230193	FYN/PTGER4/PDE4B/RHOH/CAMK1D/CD99/CXCR4/GPR183/ITGA4/STAT5B	10	ControlvsModerate		GO:0001895	retina homeostasis	5/64	79/18722	7.3847e-06	0.000375092	0.000290831	IGHA1/HSPB1/IGKC/SOD1/ACTG1	5	ControlvsModerate
GO:0045936	negative regulation of phosphate metabolic process	11/157	441/18722	0.00125953	0.0302961	0.0241472	PTPN22/TNFAIP3/PDCD4/PTPRC/STAT3/BOD1L1/CBLB/LDLRAD4/MYADM/PDE4D/PTPN13	11	ControlvsModerate		GO:0062197	cellular response to chemical stress	8/64	337/18722	1.86721e-05	0.000833453	0.000646226	HSPA1A/HSPA1B/DNAJA1/HSPB1/JUN/SOD1/RACK1/PPIA	8	ControlvsModerate
GO:0050777	negative regulation of immune response	7/157	194/18722	0.00126911	0.0302961	0.0241472	FYN/IL7R/RNF125/SAMHD1/TNFAIP3/CD55/PTPRC	7	ControlvsModerate		GO:0006979	response to oxidative stress	9/64	446/18722	1.96569e-05	0.0008347	0.000647193	HSPA1A/HSPA1B/HSPD1/HSPB1/JUN/SOD1/RACK1/DUSP1/PPIA	9	ControlvsModerate
GO:0018108	peptidyl-tyrosine phosphorylation	10/157	375/18722	0.00127531	0.0302961	0.0241472	FYN/ITK/PTPRC/ABI1/CBLB/CD4/HIPK1/HIPK2/IL6ST/IQGAP1	10	ControlvsModerate		GO:0043618	regulation of transcription from RNA polymerase II promoter in response to stress	4/64	47/18722	1.98333e-05	0.0008347	0.000647193	HSPA1A/DNAJB1/BAG3/JUN	4	ControlvsModerate
GO:0010563	negative regulation of phosphorus metabolic process	11/157	442/18722	0.0012825	0.0302961	0.0241472	PTPN22/TNFAIP3/PDCD4/PTPRC/STAT3/BOD1L1/CBLB/LDLRAD4/MYADM/PDE4D/PTPN13	11	ControlvsModerate		GO:0002449	lymphocyte mediated immunity	8/64	350/18722	2.44885e-05	0.000949252	0.000736012	HSPD1/IGHA1/IGKC/CTSC/HLA-A/IGHG1/IGLC2/TRBC2	8	ControlvsModerate
GO:0071880	adenylate cyclase-activating adrenergic receptor signaling pathway	3/157	26/18722	0.00130549	0.030551	0.0243504	PDE4B/AKAP13/PDE4D	3	ControlvsModerate		GO:0002460	adaptive immune response based on somatic recombination of immune receptors built from immunoglobulin superfamily domains	8/64	356/18722	2.76468e-05	0.0010442	0.000809629	HSPD1/IGHA1/IGKC/CTSC/HLA-A/IGHG1/IGLC2/TRBC2	8	ControlvsModerate
GO:0035335	peptidyl-tyrosine dephosphorylation	5/157	97/18722	0.0013486	0.0310887	0.024779	PTPN22/PTPRC/CDC14A/PTPN13/SSH2	5	ControlvsModerate		GO:0002764	immune response-regulating signaling pathway	9/64	468/18722	2.8699e-05	0.00105684	0.000819432	HSPA1A/HSPA1B/HSPD1/IGHA1/IGKC/HLA-A/IGHG1/IGLC2/TRBC2	9	ControlvsModerate
GO:0009895	negative regulation of catabolic process	9/157	320/18722	0.0015451	0.032902	0.0262242	PTPN22/FYN/MCL1/STAT3/TAF15/HIPK2/OGT/RIC1/USP36	9	ControlvsModerate		GO:0006958	complement activation, classical pathway	5/64	108/18722	3.38491e-05	0.00118714	0.000920459	IGHA1/IGKC/IGHG1/IGLC2/TRBC2	5	ControlvsModerate
GO:0050727	regulation of inflammatory response	10/157	386/18722	0.00158048	0.0331223	0.0263998	ETS1/FYN/TNFAIP3/AKNA/AOAH/PDCD4/PTGER4/PTPRC/IL6ST/STAT5B	10	ControlvsModerate		GO:1902903	regulation of supramolecular fiber organization	8/64	382/18722	4.55735e-05	0.00152568	0.00118295	HSPA1A/HSPA1B/HSPA8/CDC42EP3/PFDN5/ACTG1/PFN1/TMSB10	8	ControlvsModerate
GO:0031663	lipopolysaccharide-mediated signaling pathway	4/157	60/18722	0.00161136	0.0331223	0.0263998	PTPN22/TNFAIP3/CD55/MALT1	4	ControlvsModerate		GO:0072655	establishment of protein localization to mitochondrion	5/64	120/18722	5.60797e-05	0.00179577	0.00139237	HSP90AA1/BAG3/DNAJA1/HSPD1/HSPA4	5	ControlvsModerate
GO:0001959	regulation of cytokine-mediated signaling pathway	6/157	150/18722	0.00167615	0.0337109	0.0268689	SAMHD1/TNFAIP3/PTPRC/CXCR4/HIF1A/HIPK1	6	ControlvsModerate		GO:0017038	protein import	6/64	206/18722	7.27237e-05	0.0021574	0.00167276	HSPA8/HSP90AA1/HSP90AB1/BAG3/HSPD1/HSPA4	6	ControlvsModerate
GO:0031330	negative regulation of cellular catabolic process	8/157	262/18722	0.00168285	0.0337109	0.0268689	PTPN22/MCL1/STAT3/TAF15/HIPK2/OGT/RIC1/USP36	8	ControlvsModerate		GO:0006911	phagocytosis, engulfment	5/64	127/18722	7.3451e-05	0.0021574	0.00167276	IGHA1/IGKC/IGHG1/IGLC2/TRBC2	5	ControlvsModerate
GO:0040014	regulation of multicellular organism growth	4/157	61/18722	0.00171331	0.0340486	0.0271381	STAT3/EZR/NIPBL/STAT5B	4	ControlvsModerate		GO:0070527	platelet aggregation	4/64	67/18722	8.09768e-05	0.00219751	0.00170386	HSPB1/ACTG1/MYL12A/PPIA	4	ControlvsModerate
GO:0016570	histone modification	11/157	463/18722	0.00185056	0.0356447	0.0284102	UTY/ATXN7/KAT6A/SETD2/EPC1/JMJD1C/KMT2E/NIPBL/OGT/TET2/USP36	11	ControlvsModerate		GO:0006469	negative regulation of protein kinase activity	6/64	212/18722	8.52091e-05	0.00220198	0.00170733	DNAJA1/CHORDC1/HSPB1/RACK1/DUSP1/PPIA	6	ControlvsModerate
GO:0070371	ERK1 and ERK2 cascade	9/157	330/18722	0.00190597	0.0363291	0.0289558	PTPN22/PTGER4/ZFP36L2/PTPRC/YWHAZ/BRAF/CD4/EZR/GPR183	9	ControlvsModerate		GO:0007004	telomere maintenance via telomerase	4/64	69/18722	9.08665e-05	0.00224568	0.00174121	HSP90AA1/HSP90AB1/NOP10/PTGES3	4	ControlvsModerate
GO:0016052	carbohydrate catabolic process	6/157	154/18722	0.00191511	0.0363291	0.0289558	AOAH/GK/PPP1CB/STAT3/HIF1A/OGT	6	ControlvsModerate		GO:0043254	regulation of protein-containing complex assembly	8/64	427/18722	9.92549e-05	0.0023581	0.00182838	HSPA1A/HSPA1B/HSPA8/HSP90AA1/RACK1/CDC42EP3/PFN1/TMSB10	8	ControlvsModerate
GO:0060055	angiogenesis involved in wound healing	3/157	31/18722	0.00218887	0.0392863	0.0313128	ETS1/TNFAIP3/CXCR4	3	ControlvsModerate		GO:0099024	plasma membrane invagination	5/64	136/18722	0.000101567	0.00237473	0.00184127	IGHA1/IGKC/IGHG1/IGLC2/TRBC2	5	ControlvsModerate
GO:0007265	Ras protein signal transduction	9/157	337/18722	0.00219652	0.0392863	0.0313128	DENND4A/CYTH1/RHOH/AKAP13/CUL3/DYNLT1/G3BP2/ITPKB/OGT	9	ControlvsModerate		GO:1903201	regulation of oxidative stress-induced cell death	4/64	74/18722	0.000119405	0.0026649	0.00206625	HSPB1/SOD1/RACK1/PPIA	4	ControlvsModerate
GO:0051642	centrosome localization	3/157	32/18722	0.00240056	0.041743	0.0332709	RANBP2/EZR/SYNE2	3	ControlvsModerate		GO:0042113	B cell activation	7/64	334/18722	0.000140251	0.00282264	0.00218856	HSPD1/IGHA1/IGKC/IGHG1/IGLC2/KLF6/TRBC2	7	ControlvsModerate
GO:0001933	negative regulation of protein phosphorylation	9/157	342/18722	0.00242489	0.0418754	0.0333764	PTPN22/TNFAIP3/PDCD4/PTPRC/CBLB/LDLRAD4/MYADM/PDE4D/PTPN13	9	ControlvsModerate		GO:0042542	response to hydrogen peroxide	5/64	146/18722	0.000141803	0.00282264	0.00218856	HSPD1/JUN/SOD1/RACK1/DUSP1	5	ControlvsModerate
GO:0060759	regulation of response to cytokine stimulus	6/157	162/18722	0.00246953	0.0423541	0.033758	SAMHD1/TNFAIP3/PTPRC/CXCR4/HIF1A/HIPK1	6	ControlvsModerate		GO:0033673	negative regulation of kinase activity	6/64	237/18722	0.000156841	0.00303983	0.00235696	DNAJA1/CHORDC1/HSPB1/RACK1/DUSP1/PPIA	6	ControlvsModerate
GO:0061842	microtubule organizing center localization	3/157	33/18722	0.0026245	0.0435215	0.0346884	RANBP2/EZR/SYNE2	3	ControlvsModerate		GO:0001819	positive regulation of cytokine production	8/64	467/18722	0.000183592	0.00332839	0.0025807	HSPA1A/HSPA1B/HSP90AA1/HSPD1/HSPB1/SOD1/HLA-A/IL16	8	ControlvsModerate
GO:1903146	regulation of autophagy of mitochondrion	3/157	33/18722	0.0026245	0.0435215	0.0346884	HIF1A/SREBF2/USP36	3	ControlvsModerate		GO:0042742	defense response to bacterium	7/64	350/18722	0.000187015	0.00332839	0.0025807	IGHA1/IGKC/GBP2/HLA-A/IGHG1/IGLC2/TRBC2	7	ControlvsModerate
GO:0002287	alpha-beta T cell activation involved in immune response	4/157	69/18722	0.00269522	0.0438236	0.0349292	PTGER4/STAT3/GPR183/MALT1	4	ControlvsModerate		GO:0010970	transport along microtubule	5/64	155/18722	0.000187547	0.00332839	0.0025807	HSPA8/BAG3/HSPB1/UBB/SOD1	5	ControlvsModerate
GO:0010661	positive regulation of muscle cell apoptotic process	3/157	34/18722	0.00286092	0.045629	0.0363682	PDCD4/MAP3K5/STK4	3	ControlvsModerate		GO:0051973	positive regulation of telomerase activity	3/64	34/18722	0.000211365	0.00370643	0.00287382	HSP90AA1/HSP90AB1/PTGES3	3	ControlvsModerate
GO:0070232	regulation of T cell apoptotic process	3/157	34/18722	0.00286092	0.045629	0.0363682	IL7R/HIF1A/TSC22D3	3	ControlvsModerate		GO:0006839	mitochondrial transport	6/64	254/18722	0.000228174	0.00395412	0.00306586	HSPA1A/HSP90AA1/BAG3/HSPD1/HSPA4/MRPL18	6	ControlvsModerate
GO:0009896	positive regulation of catabolic process	11/157	492/18722	0.00295768	0.0463038	0.036906	CNOT6L/NSF/TNFAIP3/ZFP36L2/ARIH1/CBLB/EZR/HECTD1/HIF1A/RNF19A/SNX9	11	ControlvsModerate		GO:0034109	homotypic cell-cell adhesion	4/64	90/18722	0.000254542	0.00421281	0.00326645	HSPB1/ACTG1/MYL12A/PPIA	4	ControlvsModerate
GO:0045446	endothelial cell differentiation	5/157	118/18722	0.00318238	0.048295	0.0384931	ZEB1/CXCR4/EZR/MYADM/PDE4D	5	ControlvsModerate		GO:0051348	negative regulation of transferase activity	6/64	268/18722	0.00030431	0.00480436	0.00372511	DNAJA1/CHORDC1/HSPB1/RACK1/DUSP1/PPIA	6	ControlvsModerate
GO:0032956	regulation of actin cytoskeleton organization	9/157	357/18722	0.00322523	0.0484138	0.0385878	PTGER4/IQGAP2/RHOH/AKAP13/IQGAP1/JMY/MYADM/SNX9/SSH2	9	ControlvsModerate		GO:0050764	regulation of phagocytosis	4/64	95/18722	0.000313115	0.00480436	0.00372511	SOD1/RACK1/IL2RG/SIRPG	4	ControlvsModerate
GO:0070988	demethylation	4/157	73/18722	0.00330688	0.0489443	0.0390106	UTY/JMJD1C/TET2/TOX	4	ControlvsModerate		GO:1902882	regulation of response to oxidative stress	4/64	98/18722	0.000352573	0.00535403	0.0041513	HSPB1/SOD1/RACK1/PPIA	4	ControlvsModerate
GO:1901136	carbohydrate derivative catabolic process	6/157	172/18722	0.0033229	0.0489443	0.0390106	SAMHD1/AOAH/PDE4B/CEMIP2/PDE4D/STT3B	6	ControlvsModerate		GO:0006626	protein targeting to mitochondrion	4/64	100/18722	0.00038078	0.00566554	0.00439283	HSP90AA1/BAG3/HSPD1/HSPA4	4	ControlvsModerate
GO:0071900	regulation of protein serine/threonine kinase activity	9/157	359/18722	0.00334605	0.0489972	0.0390527	PTPN22/TNFAIP3/PDCD4/ACTB/AKAP13/IQGAP1/MAP3K5/STK4/SYAP1	9	ControlvsModerate		GO:1903573	negative regulation of response to endoplasmic reticulum stress	3/64	44/18722	0.00045654	0.00672483	0.00521417	HSPA1A/PPP1R15A/RACK1	3	ControlvsModerate
GO:0002691	regulation of cellular extravasation	3/157	36/18722	0.00337211	0.0490916	0.039128	PTGER4/CD99/ITGA4	3	ControlvsModerate		GO:0035307	positive regulation of protein dephosphorylation	3/64	45/18722	0.000487961	0.00677669	0.00525437	HSP90AB1/PPP1R15A/PPIA	3	ControlvsModerate
GO:0016570	histone modification	35/411	463/18722	2.13015e-10	7.09767e-07	5.86353e-07	BRD7/KAT6A/ATM/ATXN7/UTY/EPC2/KMT2A/NIPBL/OGT/RNF168/SET/SETD2/SFPQ/TET2/USP3/WDR70/ATRX/CREBBP/MAPK8/PHF20/PRKCA/SMAD4/SMYD3/TBL1X/USP36/ASH1L/KAT6B/KDM2A/KMT2C/NCOA1/PCGF5/PRKCB/TRIP12/USP15/USP16	35	ControlvsSevere		GO:0031331	positive regulation of cellular catabolic process	7/64	427/18722	0.000619331	0.0081453	0.00631554	HSPA1A/HSPA1B/HSP90AA1/BAG3/RACK1/CTSC/ZFAND2A	7	ControlvsModerate
GO:0048511	rhythmic process	27/411	298/18722	5.33448e-10	8.88724e-07	7.34193e-07	ETS1/CREM/FBXL3/FBXW7/DHX9/KMT2A/OGT/SETX/SFPQ/BTBD9/CREBBP/DYRK1A/MAPK8/MYCBP2/NCOA2/USP9X/ADNP/CUL4A/FBXL17/HNRNPU/JUND/KDM2A/NCOA1/PPP1CB/PRKDC/STAT5B/TOP1	27	ControlvsSevere		GO:0060249	anatomical structure homeostasis	6/64	314/18722	0.000702705	0.00888511	0.00688916	BAG3/IGHA1/HSPB1/IGKC/SOD1/ACTG1	6	ControlvsModerate
GO:0018105	peptidyl-serine phosphorylation	26/411	315/18722	8.02414e-09	8.91215e-06	7.3625e-06	AKAP9/ATM/BRAF/AKT3/CAMK4/HIPK1/PDE4D/STK38/ATR/DYRK1A/MAPK1/MAPK8/PRKCA/RICTOR/SMYD3/TGFB1/WNK1/BCL2/CAB39/CAMK1D/HIPK2/MAPKAP1/PRKCB/PRKDC/STK39/TOP1	26	ControlvsSevere		GO:0032873	negative regulation of stress-activated MAPK cascade	3/64	51/18722	0.000705742	0.00888511	0.00688916	DNAJA1/DUSP1/PPIA	3	ControlvsModerate
GO:0002244	hematopoietic progenitor cell differentiation	15/411	114/18722	2.9588e-08	2.08526e-05	1.72268e-05	ITCH/NFE2L2/N4BP2L2/PRRC2C/PTPRC/ZBTB1/AP3B1/TGFB1/AGPAT5/BCL2/DHX36/EXT1/MLLT3/PRKDC/SOS1	15	ControlvsSevere		GO:0070303	negative regulation of stress-activated protein kinase signaling cascade	3/64	51/18722	0.000705742	0.00888511	0.00688916	DNAJA1/DUSP1/PPIA	3	ControlvsModerate
GO:0030217	T cell differentiation	22/411	257/18722	6.06511e-08	2.88699e-05	2.385e-05	BCL11B/IL7R/PTPN22/CAMK4/PTPRC/ZBTB1/AP3B1/DOCK2/FOXP1/PTGER4/RUNX1/BCL2/CD4/GPR183/IL4R/ITK/PRKDC/RASGRP1/RHOH/SOS1/STAT5B/TMEM131L	22	ControlvsSevere		GO:0043281	regulation of cysteine-type endopeptidase activity involved in apoptotic process	5/64	209/18722	0.000738305	0.00898913	0.00696981	HSPD1/HSPE1/NR4A1/RACK1/DNAJB6	5	ControlvsModerate
GO:0097193	intrinsic apoptotic signaling pathway	22/411	288/18722	4.41125e-07	0.000133621	0.000110387	TPT1/ATM/CUL3/FBXW7/NFE2L2/SKIL/HIPK1/JMY/SFPQ/CRIP1/MCL1/SERINC3/STK24/URI1/USP47/BCL2/CUL4A/HIPK2/MAP3K5/PRKDC/TP53BP2/UBE2K	22	ControlvsSevere		GO:0006959	humoral immune response	6/64	317/18722	0.000738415	0.00898913	0.00696981	IGHA1/IGKC/HLA-A/IGHG1/IGLC2/TRBC2	6	ControlvsModerate
GO:1903311	regulation of mRNA metabolic process	22/411	288/18722	4.41125e-07	0.000133621	0.000110387	CNOT6L/PUM2/CELF2/DHX9/KHDRBS1/AGO2/DYRK1A/MBNL1/PRKCA/SF1/SLTM/TAF15/CNOT1/DHX36/FAM172A/HNRNPU/PAN3/PUM1/SYNCRIP/TNRC6A/TNRC6B/TUT7	22	ControlvsSevere		GO:1901214	regulation of neuron death	6/64	319/18722	0.000762991	0.0090636	0.00702755	HSP90AB1/HSPD1/JUN/UBB/SOD1/RACK1	6	ControlvsModerate
GO:0006402	mRNA catabolic process	19/411	232/18722	9.55341e-07	0.000227371	0.000187836	CNOT6L/ZHX2/ATM/PUM2/DHX9/GSPT1/AGO2/PRKCA/TAF15/CNOT1/DHX36/HNRNPU/PAN3/PUM1/SYNCRIP/TNRC6A/TNRC6B/TUT7/XRN1	19	ControlvsSevere		GO:0006414	translational elongation	3/64	55/18722	0.000880475	0.0102121	0.00791807	EEF1A1/RACK1/EEF1G	3	ControlvsModerate
GO:0002764	immune response-regulating signaling pathway	28/411	468/18722	1.78076e-06	0.000395567	0.000326786	FYN/RNF125/ITCH/NR4A3/PTPN22/PUM2/RFTN1/ANKRD17/EZR/FYB1/KHDRBS1/PDE4D/PTPRC/AP3B1/CD247/CREBBP/FOXP1/MAP3K1/MAPK1/MAPK8/SKAP1/WNK1/BCL2/ITK/PRKCB/PUM1/SOS1/USP15	28	ControlvsSevere		GO:0008037	cell recognition	5/64	225/18722	0.00102748	0.0115595	0.00896279	IGHA1/IGKC/IGHG1/IGLC2/TRBC2	5	ControlvsModerate
GO:0007159	leukocyte cell-cell adhesion	24/411	371/18722	2.60818e-06	0.000482802	0.000398853	ETS1/FYN/IL7R/ITCH/NR4A3/PTPN22/CD55/EZR/PTPRC/ZBTB1/AP3B1/DOCK8/RUNX1/SKAP1/WNK1/CD4/EXT1/IL4R/RASGRP1/RHOH/RIPOR2/SEMA4D/STAT5B/TMEM131L	24	ControlvsSevere		GO:0046683	response to organophosphorus	4/64	131/18722	0.00105134	0.0116438	0.00902815	HSPD1/JUN/SOD1/DUSP1	4	ControlvsModerate
GO:0048863	stem cell differentiation	17/411	206/18722	3.2124e-06	0.000509701	0.000421074	ITCH/NFE2L2/N4BP2L2/PTPRC/SETD2/MAPK1/SMAD4/CDK13/DHX36/EXT1/FAM172A/FBXL17/HNRNPU/MLLT3/PRKDC/PUM1/SEMA4D	17	ControlvsSevere		GO:0035306	positive regulation of dephosphorylation	3/64	59/18722	0.00108048	0.0118772	0.00920912	HSP90AB1/PPP1R15A/PPIA	3	ControlvsModerate
GO:0051056	regulation of small GTPase mediated signal transduction	21/411	302/18722	3.62366e-06	0.000514854	0.000425331	ARHGAP15/DENND4A/RALGAPA1/CUL3/P2RY8/OGT/RALGAPB/SIPA1L1/DOCK2/DOCK8/RASA2/ARFGEF1/CYTH1/GNA13/MAP4K4/MAPKAP1/RASA3/RASGRF2/RASGRP1/RIPOR2/SOS1	21	ControlvsSevere		GO:0051851	modulation by host of symbiont process	3/64	60/18722	0.00113459	0.0122886	0.00952807	HSPA8/JUN/CFL1	3	ControlvsModerate
GO:0002831	regulation of response to biotic stimulus	22/411	327/18722	3.63993e-06	0.000514854	0.000425331	FYN/RNF125/CD96/ITCH/PTPN22/PUM2/ANKRD17/CD55/DHX9/SAMHD1/SFPQ/CREBBP/FOXP1/PRKCA/HLA-B/PRKDC/PUM1/RASGRP1/STAT5B/TRIM44/UBE2K/USP15	22	ControlvsSevere		GO:1904589	regulation of protein import	3/64	63/18722	0.00130708	0.0139517	0.0108176	HSPA8/HSP90AB1/BAG3	3	ControlvsModerate
GO:0042110	T cell activation	28/411	487/18722	3.82487e-06	0.000514854	0.000425331	FYN/BCL11B/IL7R/ITCH/PTPN22/CAMK4/CD55/LCP1/PTPRC/ZBTB1/AP3B1/DOCK2/DOCK8/FOXP1/PTGER4/RUNX1/BCL2/CD4/GPR183/IL4R/ITK/PRKDC/RASGRP1/RHOH/RIPOR2/SOS1/STAT5B/TMEM131L	28	ControlvsSevere		GO:0009896	positive regulation of catabolic process	7/64	492/18722	0.00141336	0.0149468	0.0115892	HSPA1A/HSPA1B/HSP90AA1/BAG3/RACK1/CTSC/ZFAND2A	7	ControlvsModerate
GO:1903037	regulation of leukocyte cell-cell adhesion	21/411	336/18722	1.85207e-05	0.00189418	0.00156482	ETS1/FYN/IL7R/ITCH/NR4A3/PTPN22/CD55/PTPRC/ZBTB1/AP3B1/DOCK8/RUNX1/SKAP1/WNK1/CD4/IL4R/RASGRP1/RHOH/RIPOR2/STAT5B/TMEM131L	21	ControlvsSevere		GO:0038034	signal transduction in absence of ligand	3/64	65/18722	0.00143076	0.0149468	0.0115892	HSPA1A/HSPA1B/BAG3	3	ControlvsModerate
GO:0046700	heterocycle catabolic process	25/411	445/18722	1.87599e-05	0.00189418	0.00156482	CNOT6L/ZHX2/ATM/NFE2L2/PUM2/DHX9/GSPT1/PDE4D/SAMHD1/TET2/AGO2/DPYD/PDE7A/PRKCA/TAF15/CNOT1/DHX36/HNRNPU/PAN3/PUM1/SYNCRIP/TNRC6A/TNRC6B/TUT7/XRN1	25	ControlvsSevere		GO:0097192	extrinsic apoptotic signaling pathway in absence of ligand	3/64	65/18722	0.00143076	0.0149468	0.0115892	HSPA1A/HSPA1B/BAG3	3	ControlvsModerate
GO:0009615	response to virus	22/411	367/18722	2.23676e-05	0.00211675	0.00174869	RNF125/ITCH/PTPN22/TPT1/PUM2/ANKRD17/CXCR4/DHX9/HNRNPUL1/PTPRC/SAMHD1/SETD2/ZMYND11/SERINC3/URI1/BCL2/DHX36/EXT1/IFNAR2/PUM1/TRIM44/USP15	22	ControlvsSevere		GO:0070997	neuron death	6/64	361/18722	0.00144197	0.0149579	0.0115977	HSP90AB1/HSPD1/JUN/UBB/SOD1/RACK1	6	ControlvsModerate
GO:0043087	regulation of GTPase activity	21/411	348/18722	3.11098e-05	0.00272784	0.00225352	IQGAP2/ARHGAP15/RALGAPA1/RALGAPB/SIPA1L1/ARAP2/ASAP1/DOCK8/RASA2/RICTOR/WNK1/ARFGEF1/BCAS3/DOCK10/DOCK9/MAP4K4/RABGAP1L/RASA3/RASGRP1/RIPOR2/SEMA4D	21	ControlvsSevere		GO:0014074	response to purine-containing compound	4/64	148/18722	0.0016491	0.0167526	0.0129893	HSPD1/JUN/SOD1/DUSP1	4	ControlvsModerate
GO:2000637	positive regulation of gene silencing by miRNA	6/411	30/18722	4.09879e-05	0.00314456	0.00259779	PUM2/DHX9/AGO2/TGFB1/PUM1/TNRC6B	6	ControlvsSevere		GO:0007018	microtubule-based movement	6/64	382/18722	0.00191946	0.0193655	0.0150152	HSPA8/BAG3/DNAJA1/HSPB1/UBB/SOD1	6	ControlvsModerate
GO:0032388	positive regulation of intracellular transport	15/411	202/18722	4.20209e-05	0.00314456	0.00259779	FYN/FBXW7/DHX9/EZR/KHDRBS1/PGAP1/MAPK1/MAPK8/PCM1/TGFB1/USP36/YWHAE/ANK3/BCAS3/BORCS5	15	ControlvsSevere		GO:0051881	regulation of mitochondrial membrane potential	3/64	74/18722	0.00207746	0.0206764	0.0160316	UBB/SOD1/RACK1	3	ControlvsModerate
GO:0000380	alternative mRNA splicing, via spliceosome	9/411	77/18722	4.68045e-05	0.00324901	0.00268407	CELF2/DHX9/KHDRBS1/SFPQ/DYRK1A/MBNL1/CDK13/FAM172A/HNRNPU	9	ControlvsSevere		GO:0032200	telomere organization	4/64	159/18722	0.00214232	0.0208983	0.0162037	HSP90AA1/HSP90AB1/NOP10/PTGES3	4	ControlvsModerate
GO:0039535	regulation of RIG-I signaling pathway	5/411	20/18722	5.87618e-05	0.003681	0.00304095	RNF125/PUM2/ANKRD17/PUM1/USP15	5	ControlvsSevere		GO:0021954	central nervous system neuron development	3/64	81/18722	0.0026883	0.0250625	0.0194324	HSP90AA1/HSP90AB1/UBB	3	ControlvsModerate
GO:0062197	cellular response to chemical stress	20/411	337/18722	6.03817e-05	0.003681	0.00304095	ETS1/FYN/NR4A3/ATM/FBXW7/NFE2L2/CHD6/SETX/SFPQ/MAPK1/MAPK8/MCL1/STK24/BCL2/CAB39/LRRC8C/LRRC8D/MAP3K5/MAPKAP1/STK39	20	ControlvsSevere		GO:0051817	modulation of process of other organism involved in symbiotic interaction	3/64	81/18722	0.0026883	0.0250625	0.0194324	HSPA8/JUN/CFL1	3	ControlvsModerate
GO:0044270	cellular nitrogen compound catabolic process	24/411	451/18722	6.495e-05	0.00379673	0.00313655	CNOT6L/ZHX2/ATM/PUM2/DHX9/GSPT1/PDE4D/SAMHD1/TET2/AGO2/DPYD/PDE7A/PRKCA/TAF15/CNOT1/DHX36/HNRNPU/PAN3/PUM1/SYNCRIP/TNRC6A/TNRC6B/TUT7/XRN1	24	ControlvsSevere		GO:0040019	positive regulation of embryonic development	2/64	23/18722	0.00277874	0.0256268	0.01987	RACK1/CFL1	2	ControlvsModerate
GO:0000209	protein polyubiquitination	16/411	236/18722	7.03768e-05	0.0039745	0.00328341	RNF125/ITCH/PTPN22/CUL3/HECTD1/TTC3/RNF168/RNF19A/UBE3C/ARIH1/BCL2/FBXL17/LNPEP/TRIM44/TRIP12/UBE2K	16	ControlvsSevere		GO:0090169	regulation of spindle assembly	2/64	25/18722	0.00328049	0.0296452	0.0229857	HSPA1A/HSPA1B	2	ControlvsModerate
GO:0032103	positive regulation of response to external stimulus	23/411	427/18722	7.67087e-05	0.00425989	0.00351918	ETS1/FYN/PUM2/ANKRD17/CXCR4/DHX9/SFPQ/CREBBP/MAPK1/PDCD4/PRKCA/PTGER4/TGFB1/WNK1/CAMK1D/PRKDC/PUM1/RASGRP1/RIPOR2/STAT5B/STK39/UBE2K/USP15	23	ControlvsSevere		GO:0002418	immune response to tumor cell	2/64	26/18722	0.00354606	0.0316567	0.0245453	HSPD1/HLA-A	2	ControlvsModerate
GO:0051607	defense response to virus	17/411	265/18722	8.35342e-05	0.004349	0.0035928	RNF125/ITCH/PTPN22/PUM2/ANKRD17/DHX9/PTPRC/SAMHD1/SETD2/ZMYND11/SERINC3/BCL2/DHX36/IFNAR2/PUM1/TRIM44/USP15	17	ControlvsSevere		GO:0032781	positive regulation of ATPase activity	2/64	27/18722	0.00382134	0.0337056	0.026134	DNAJB1/PFN1	2	ControlvsModerate
GO:0140546	defense response to symbiont	17/411	265/18722	8.35342e-05	0.004349	0.0035928	RNF125/ITCH/PTPN22/PUM2/ANKRD17/DHX9/PTPRC/SAMHD1/SETD2/ZMYND11/SERINC3/BCL2/DHX36/IFNAR2/PUM1/TRIM44/USP15	17	ControlvsSevere		GO:0007015	actin filament organization	6/64	441/18722	0.00390886	0.0342723	0.0265734	OOEP/CDC42EP3/ACTG1/CFL1/PFN1/TMSB10	6	ControlvsModerate
GO:2000114	regulation of establishment of cell polarity	5/411	22/18722	9.62602e-05	0.00452797	0.00374064	DOCK8/RICTOR/ARFGEF1/BCAS3/RIPOR2	5	ControlvsSevere		GO:0031342	negative regulation of cell killing	2/64	28/18722	0.00410626	0.03579	0.0277502	HSP90AB1/HLA-A	2	ControlvsModerate
GO:0002683	negative regulation of immune system process	23/411	434/18722	9.78432e-05	0.00452797	0.00374064	FYN/RNF125/IL7R/CD96/ITCH/PTPN22/ATM/FBXW7/CD55/EZR/PIBF1/PTPRC/SAMHD1/PTGER4/RUNX1/TGFB1/CUL4A/HLA-B/IL4R/PRKDC/RIPOR2/TMEM131L/USP15	23	ControlvsSevere		GO:0060326	cell chemotaxis	5/64	310/18722	0.00413875	0.0358611	0.0278052	HSPB1/NR4A1/DUSP1/IL16/PPIA	5	ControlvsModerate
GO:2001020	regulation of response to DNA damage stimulus	15/411	219/18722	0.00010513	0.00475114	0.00392501	TPT1/SMCHD1/ATM/SKIL/DHX9/RNF168/SETD2/ATR/DYRK1A/MCL1/USP47/BCL2/CUL4A/PRKDC/TRIP12	15	ControlvsSevere		GO:1900101	regulation of endoplasmic reticulum unfolded protein response	2/64	30/18722	0.00470474	0.0398281	0.0308811	PPP1R15A/RACK1	2	ControlvsModerate
GO:1901361	organic cyclic compound catabolic process	25/411	495/18722	0.000105517	0.00475114	0.00392501	CNOT6L/ZHX2/ATM/NFE2L2/PUM2/DHX9/GSPT1/PDE4D/SAMHD1/TET2/AGO2/DPYD/PDE7A/PRKCA/TAF15/CNOT1/DHX36/HNRNPU/PAN3/PUM1/SYNCRIP/TNRC6A/TNRC6B/TUT7/XRN1	25	ControlvsSevere		GO:0045639	positive regulation of myeloid cell differentiation	3/64	103/18722	0.00528342	0.0441981	0.0342695	HSPA1A/HSPA1B/JUN	3	ControlvsModerate
GO:0019439	aromatic compound catabolic process	24/411	467/18722	0.000111112	0.00483272	0.00399241	CNOT6L/ZHX2/ATM/PUM2/DHX9/GSPT1/PDE4D/SAMHD1/TET2/AGO2/DPYD/PDE7A/PRKCA/TAF15/CNOT1/DHX36/HNRNPU/PAN3/PUM1/SYNCRIP/TNRC6A/TNRC6B/TUT7/XRN1	24	ControlvsSevere		GO:0001975	response to amphetamine	2/64	33/18722	0.0056731	0.0447879	0.0347267	NR4A1/SOD1	2	ControlvsModerate
GO:0006325	chromatin organization	22/411	409/18722	0.000111681	0.00483272	0.00399241	KAT6A/SMCHD1/BRD9/CHD6/SET/SETD2/ZBTB1/ZMYND11/ATRX/BPTF/NR3C1/SMARCA5/SMYD3/ARID1B/FAM172A/HNRNPU/KAT6B/MLLT3/PBRM1/SFMBT1/SMARCA2/TOP1	22	ControlvsSevere		GO:0031116	positive regulation of microtubule polymerization	2/64	33/18722	0.0056731	0.0447879	0.0347267	HSPA1A/HSPA1B	2	ControlvsModerate
GO:0032922	circadian regulation of gene expression	8/411	68/18722	0.000117793	0.00503109	0.00415629	KMT2A/OGT/MYCBP2/NCOA2/HNRNPU/KDM2A/PPP1CB/TOP1	8	ControlvsSevere		GO:0071353	cellular response to interleukin-4	2/64	33/18722	0.0056731	0.0447879	0.0347267	HSP90AB1/IL2RG	2	ControlvsModerate
GO:0050863	regulation of T cell activation	19/411	329/18722	0.00013122	0.00526777	0.00435181	FYN/IL7R/ITCH/PTPN22/CAMK4/CD55/PTPRC/ZBTB1/AP3B1/DOCK8/RUNX1/CD4/IL4R/RASGRP1/RHOH/RIPOR2/SOS1/STAT5B/TMEM131L	19	ControlvsSevere		GO:1901099	negative regulation of signal transduction in absence of ligand	2/64	33/18722	0.0056731	0.0447879	0.0347267	HSPA1A/HSPA1B	2	ControlvsModerate
GO:0000819	sister chromatid segregation	14/411	202/18722	0.000156812	0.00600571	0.00496144	ATM/CUL3/FBXW7/TOP2B/NIPBL/PDS5A/PIBF1/SFPQ/ATRX/EML4/ZNF207/HNRNPU/STAG1/STAG2	14	ControlvsSevere		GO:0008637	apoptotic mitochondrial changes	3/64	107/18722	0.00587272	0.0457699	0.0354882	HSPA1A/HSPD1/JUN	3	ControlvsModerate
GO:0007265	Ras protein signal transduction	19/411	337/18722	0.000178813	0.00669444	0.00553041	DENND4A/CUL3/P2RY8/ELMO1/OGT/RASA2/USP8/ARFGEF1/CYTH1/GNA13/GNB1/MAP4K4/MAPKAP1/RASA3/RASGRF2/RASGRP1/RHOH/RIPOR2/SOS1	19	ControlvsSevere		GO:0043523	regulation of neuron apoptotic process	4/64	212/18722	0.0059764	0.0463328	0.0359246	HSP90AB1/HSPD1/JUN/SOD1	4	ControlvsModerate
GO:0031331	positive regulation of cellular catabolic process	22/411	427/18722	0.0002058	0.00753543	0.00622517	CNOT6L/ITCH/FBXW7/HECTD1/NFE2L2/EZR/ZBTB20/AGO2/RNF19A/SESN3/ARIH1/C9orf72/CNOT1/COP1/DHX36/FAF1/PAN3/PIAS1/PUM1/TNRC6A/TNRC6B/TUT7	22	ControlvsSevere		GO:0007020	microtubule nucleation	2/64	35/18722	0.00636499	0.0476962	0.0369817	HSPA1A/HSPA1B	2	ControlvsModerate
GO:0009896	positive regulation of catabolic process	24/411	492/18722	0.000242527	0.00868923	0.00717835	CNOT6L/NSF/ITCH/FBXW7/HECTD1/NFE2L2/EZR/ZBTB20/AGO2/RNF19A/SESN3/TIPARP/ARIH1/C9orf72/CNOT1/COP1/DHX36/FAF1/PAN3/PIAS1/PUM1/TNRC6A/TNRC6B/TUT7	24	ControlvsSevere		GO:0021955	central nervous system neuron axonogenesis	2/64	35/18722	0.00636499	0.0476962	0.0369817	HSP90AA1/HSP90AB1	2	ControlvsModerate
GO:0007059	chromosome segregation	19/411	346/18722	0.000249902	0.00885823	0.00731796	ATM/CUL3/FBXW7/PUM2/TOP2B/NIPBL/PDS5A/PIBF1/SFPQ/ATRX/EML4/NR3C1/USP9X/ZNF207/HNRNPU/PUM1/STAG1/STAG2/TOP1	19	ControlvsSevere		GO:0060236	regulation of mitotic spindle organization	2/64	35/18722	0.00636499	0.0476962	0.0369817	HSPA1A/HSPA1B	2	ControlvsModerate
GO:2000736	regulation of stem cell differentiation	7/411	58/18722	0.000267477	0.00926117	0.00765084	ITCH/NFE2L2/N4BP2L2/CDK13/DHX36/HNRNPU/PRKDC	7	ControlvsSevere		GO:0050870	positive regulation of T cell activation	4/64	216/18722	0.00637892	0.0476962	0.0369817	HSPH1/HSPD1/HLA-A/SIRPG	4	ControlvsModerate
GO:0051403	stress-activated MAPK cascade	15/411	239/18722	0.000273615	0.00930291	0.00768532	ITCH/PTPN22/TNIK/EZR/ZMYND11/MAPK1/MAPK8/PDCD4/PTGER4/HIPK2/MAP3K5/MAP4K4/RASGRP1/STK39/TAOK1	15	ControlvsSevere		GO:0007163	establishment or maintenance of cell polarity	4/64	218/18722	0.00658679	0.0482704	0.0374269	HSP90AA1/HSP90AB1/OOEP/RACK1	4	ControlvsModerate
GO:0050870	positive regulation of T cell activation	14/411	216/18722	0.000313344	0.0104406	0.00862521	FYN/IL7R/PTPN22/CD55/PTPRC/ZBTB1/AP3B1/DOCK8/RUNX1/CD4/IL4R/RASGRP1/RHOH/STAT5B	14	ControlvsSevere		GO:0070670	response to interleukin-4	2/64	36/18722	0.00672464	0.0490366	0.038021	HSP90AB1/IL2RG	2	ControlvsModerate
GO:0002753	cytoplasmic pattern recognition receptor signaling pathway	7/411	60/18722	0.000330898	0.0108093	0.0089298	RNF125/ITCH/PTPN22/PUM2/ANKRD17/PUM1/USP15	7	ControlvsSevere		GO:0006986	response to unfolded protein	22/192	137/18722	2.81312e-20	6.93152e-17	5.29162e-17	HSPA1A/HSPA1B/HSP90AB1/DNAJB1/HSP90AA1/HSPB1/HSPD1/BAG3/HSPA8/HSPE1/DNAJA1/HSPH1/HSPA4/PPP1R15A/RACK1/HERPUD1/HSPA5/TMBIM6/ATF3/HSPA6/RHBDD2/SERP1	22	ControlvsSevere
GO:0032872	regulation of stress-activated MAPK cascade	13/411	192/18722	0.000335071	0.0108254	0.00894305	ITCH/PTPN22/TNIK/EZR/ZMYND11/MAPK1/PDCD4/HIPK2/MAP3K5/MAP4K4/RASGRP1/STK39/TAOK1	13	ControlvsSevere		GO:0006457	protein folding	23/192	212/18722	3.16813e-17	2.60209e-14	1.98647e-14	HSPA1A/HSPA1B/HSP90AB1/DNAJB1/HSP90AA1/HSPB1/HSPD1/BAG3/HSPA8/HSPE1/DNAJA1/HSPH1/CHORDC1/B2M/PTGES3/HSPA5/CCT2/NUDC/AHSA1/CCT4/HSPA6/PPIA/PPIB	23	ControlvsSevere
GO:0031647	regulation of protein stability	17/411	298/18722	0.000337886	0.0108254	0.00894305	ATP1B3/CUL3/FBXL3/FBXW7/AAK1/USP3/CREBBP/MAPK1/TBL1X/USP36/USP47/USP8/USP9X/ZNF207/BCL2/PRKDC/TRIM44	17	ControlvsSevere		GO:0034620	cellular response to unfolded protein	14/192	96/18722	1.01326e-12	4.16111e-10	3.17665e-10	HSPA1A/HSPA1B/HSPD1/BAG3/HSPA8/PPP1R15A/RACK1/HERPUD1/HSPA5/TMBIM6/ATF3/HSPA6/RHBDD2/SERP1	14	ControlvsSevere
GO:0010800	positive regulation of peptidyl-threonine phosphorylation	5/411	30/18722	0.00045086	0.0139099	0.0114912	CALM2/MAPK1/TGFB1/CAB39/UBE2K	5	ControlvsSevere		GO:0009266	response to temperature stimulus	15/192	178/18722	4.6549e-10	1.0427e-07	7.96011e-08	HSPA1A/HSPA1B/HSP90AB1/DNAJB1/HSP90AA1/HSPD1/BAG3/DNAJA1/CHORDC1/FOS/NFKBIA/SOD1/CIRBP/HSPA6/UCP2	15	ControlvsSevere
GO:0006892	post-Golgi vesicle-mediated transport	9/411	104/18722	0.000474176	0.0144381	0.0119276	NSF/MON2/GOLGA4/MACF1/RABEP1/ANK3/CCDC91/VPS13C/VTI1A	9	ControlvsSevere		GO:0051131	chaperone-mediated protein complex assembly	7/192	23/18722	2.28142e-09	4.68452e-07	3.57623e-07	HSPA1A/HSP90AB1/HSP90AA1/HSPD1/HSPA4/PTGES3/CCT2	7	ControlvsSevere
GO:0048639	positive regulation of developmental growth	12/411	174/18722	0.000476646	0.0144381	0.0119276	CXCR4/EIF4G2/EZR/GOLGA4/MACF1/NIPBL/MAPK1/ADNP/BCL2/PRKDC/SEMA4D/STAT5B	12	ControlvsSevere		GO:0046034	ATP metabolic process	17/192	277/18722	4.17928e-09	7.92135e-07	6.04727e-07	HSPA1A/HSPA1B/HSPA8/GAPDH/TPI1/COX4I1/ATP5MC2/COX7C/DDIT4/RHOA/ATP5F1D/ATP5MC3/ATP6V0C/CHCHD2/COX6A1/COX8A/NDUFB8	17	ControlvsSevere
GO:0006417	regulation of translation	22/411	468/18722	0.000714598	0.0203589	0.0168189	CNOT6L/PUM2/DHX9/EIF4G2/EIF4H/GSPT1/KHDRBS1/AGO2/ASCC3/MAPK1/CNOT1/DHX36/EIF4B/PAN3/PRKDC/PUM1/SYNCRIP/TNRC6A/TNRC6B/TUT7/USP16/XRN1	22	ControlvsSevere		GO:0042110	T cell activation	22/192	487/18722	6.18993e-09	1.0681e-06	8.15401e-07	HSPD1/HSPH1/SOD1/IRF1/B2M/HLA-E/CD3E/HLA-A/RAC2/ZFP36L1/SOCS1/BATF/CD3D/RHOA/CD27/CD7/LAT/LCK/NFKBIZ/PELI1/SIRPG/TIGIT	22	ControlvsSevere
GO:0002696	positive regulation of leukocyte activation	20/411	409/18722	0.000762518	0.0211726	0.0174911	FYN/IL7R/NR4A3/PTPN22/CD55/PTPRC/ZBTB1/AP3B1/DOCK8/RUNX1/TGFB1/BCL2/CD4/GPR183/IL4R/JUND/PRKDC/RASGRP1/RHOH/STAT5B	20	ControlvsSevere		GO:0051251	positive regulation of lymphocyte activation	19/192	362/18722	6.50222e-09	1.0681e-06	8.15401e-07	HSPD1/HSPH1/IGHA1/B2M/HLA-E/CD3E/HLA-A/MIF/SOCS1/HLA-F/IGHG3/RHOA/CD27/IGKC/LCK/NFKBIZ/PELI1/SIRPG/TRBC2	19	ControlvsSevere
GO:0006368	transcription elongation from RNA polymerase II promoter	7/411	69/18722	0.000780846	0.0215023	0.0177635	RNF168/SETD2/ZMYND11/ARID1B/CDK13/ELL2/HNRNPU	7	ControlvsSevere		GO:0050863	regulation of T cell activation	18/192	329/18722	8.7308e-09	1.26545e-06	9.66064e-07	HSPD1/HSPH1/SOD1/IRF1/B2M/HLA-E/CD3E/HLA-A/RAC2/SOCS1/RHOA/CD27/LAT/LCK/NFKBIZ/PELI1/SIRPG/TIGIT	18	ControlvsSevere
GO:0032743	positive regulation of interleukin-2 production	5/411	34/18722	0.000819208	0.0220129	0.0181853	PDE4D/PTPRC/RUNX1/CD4/STAT5B	5	ControlvsSevere		GO:0001819	positive regulation of cytokine production	20/192	467/18722	7.59692e-08	8.91372e-06	6.80486e-06	HSPA1A/HSPA1B/HSP90AA1/HSPB1/HSPD1/GAPDH/SOD1/IRF1/B2M/HLA-E/CD3E/HLA-A/MIF/BATF/GPSM3/HLA-F/IL16/LTB/PELI1/TIGIT	20	ControlvsSevere
GO:0043161	proteasome-mediated ubiquitin-dependent protein catabolic process	20/411	412/18722	0.000834149	0.0220586	0.018223	PPP2R5C/ITCH/CUL3/FBXL3/FBXW7/HECTD1/NFE2L2/OGT/ASCC3/RNF19A/TBL1X/UBR3/ARIH1/COP1/CUL4A/FAF1/FBXL17/PIAS1/STT3B/UBE2K	20	ControlvsSevere		GO:1902600	proton transmembrane transport	12/192	157/18722	7.98702e-08	8.94547e-06	6.8291e-06	COX4I1/SLC25A5/ATP5MC2/ATP6V1G1/ATP5F1D/ATP5MC3/ATP6V0B/ATP6V0C/ATP6V0E1/COX6A1/COX8A/UCP2	12	ControlvsSevere
GO:0007409	axonogenesis	20/411	418/18722	0.000994951	0.0253067	0.0209064	FYN/BCL11B/EMB/SKIL/TOP2B/EIF4G2/GOLGA4/MACF1/SIPA1L1/MYCBP2/SMAD4/USP9X/ADNP/ANK3/BCL2/C9orf72/EXT1/RHOH/SEMA4D/SOS1	20	ControlvsSevere		GO:0050821	protein stabilization	13/192	191/18722	8.94692e-08	9.58487e-06	7.31723e-06	HSPA1A/HSPA1B/HSP90AB1/HSP90AA1/HSPD1/BAG3/GAPDH/PFN1/PTGES3/CCNH/CCT2/CCT4/PPIB	13	ControlvsSevere
GO:0045088	regulation of innate immune response	13/411	218/18722	0.00110282	0.0272228	0.0224893	FYN/CD96/PTPN22/DHX9/SAMHD1/SFPQ/CREBBP/HLA-B/PRKDC/RASGRP1/STAT5B/UBE2K/USP15	13	ControlvsSevere		GO:0006839	mitochondrial transport	14/192	254/18722	3.82805e-07	3.93013e-05	3.00032e-05	HSPA1A/HSP90AA1/HSPD1/BAG3/HSPA4/RAC2/SLC25A5/SLC25A6/MRPL18/ALKBH7/ATP5F1D/SMDT1/UBE2D3/UCP2	14	ControlvsSevere
GO:0042176	regulation of protein catabolic process	19/411	391/18722	0.00110296	0.0272228	0.0224893	FYN/NSF/ITCH/FBXW7/HECTD1/NFE2L2/EZR/OGT/TMF1/MYCBP2/RNF19A/TIPARP/USP8/ARIH1/COP1/FAF1/HIPK2/PIAS1/UBE2K	19	ControlvsSevere		GO:0043618	regulation of transcription from RNA polymerase II promoter in response to stress	7/192	47/18722	4.75383e-07	4.50517e-05	3.43931e-05	HSPA1A/DNAJB1/JUN/BAG3/HSPA5/TMBIM6/ATF3	7	ControlvsSevere
GO:0007162	negative regulation of cell adhesion	16/411	303/18722	0.00114145	0.0274333	0.0226632	ITCH/PTPN22/PDE3B/PTPRC/AKNA/RUNX1/TGFB1/WNK1/BCAS3/CASK/CLASP2/IL4R/MAP4K4/RIPOR2/SEMA4D/TMEM131L	16	ControlvsSevere		GO:2001242	regulation of intrinsic apoptotic signaling pathway	11/192	164/18722	1.04043e-06	9.49489e-05	7.24854e-05	HSPA1A/HSPB1/DNAJA1/UBB/SOD1/RACK1/HERPUD1/MIF/TMBIM6/LCK/PPIA	11	ControlvsSevere
GO:0072698	protein localization to microtubule cytoskeleton	6/411	54/18722	0.00114443	0.0274333	0.0226632	DIAPH1/GOLGB1/PIBF1/CEP350/PCM1/HNRNPU	6	ControlvsSevere		GO:0001895	retina homeostasis	8/192	79/18722	1.48074e-06	0.000121698	9.29059e-05	HSPB1/IGHA1/SOD1/ACTB/B2M/ACTG1/IGHG3/IGKC	8	ControlvsSevere
GO:0044772	mitotic cell cycle phase transition	20/411	424/18722	0.00118169	0.0279247	0.0230692	BRD7/ATM/CUL3/FBXL3/ANKRD17/CCNY/GSPT1/KHDRBS1/CALM2/USP47/ZNF207/BCL2/CDC14A/CLASP2/CUL4A/FBXL17/PIAS1/PRKDC/TAOK1/USP37	20	ControlvsSevere		GO:0007159	leukocyte cell-cell adhesion	16/192	371/18722	1.48171e-06	0.000121698	9.29059e-05	HSPD1/HSPH1/IRF1/B2M/HLA-E/CD3E/HLA-A/RAC2/SOCS1/RHOA/CD27/LCK/NFKBIZ/PELI1/SIRPG/TIGIT	16	ControlvsSevere
GO:0009314	response to radiation	21/411	456/18722	0.00121166	0.0283108	0.0233881	ATM/FBXL3/NIPBL/PTPRC/RNF168/ZBTB1/ATR/CREBBP/CRIP1/MAPK8/USP47/BCL2/COP1/DHX36/ERCC5/EXT1/FBXL17/JUND/PIAS1/PPP1CB/PRKDC	21	ControlvsSevere		GO:0097193	intrinsic apoptotic signaling pathway	14/192	288/18722	1.71387e-06	0.00013468	0.000102817	HSPA1A/HSPB1/DNAJA1/UBB/PPP1R15A/SOD1/RACK1/HERPUD1/MIF/DDIT4/HINT1/TMBIM6/LCK/PPIA	14	ControlvsSevere
GO:0006310	DNA recombination	16/411	305/18722	0.00122225	0.0283108	0.0233881	BCL11B/IL7R/SMCHD1/ATM/TOP2B/NIPBL/PTPRC/RNF168/SAMHD1/SETD2/SETX/SFPQ/RNF138/TGFB1/ERCC5/PRKDC	16	ControlvsSevere		GO:0072594	establishment of protein localization to organelle	17/192	422/18722	1.7491e-06	0.00013468	0.000102817	HSP90AB1/HSP90AA1/HSPD1/BAG3/HSPA8/DNAJA1/HSPA4/NFKBIA/HERPUD1/TXNIP/RAC2/HSPA5/CCT2/ZFAND2A/CCT4/SPCS1/UBE2D3	17	ControlvsSevere
GO:0140694	non-membrane-bounded organelle assembly	18/411	367/18722	0.00133264	0.0304133	0.0251251	CNOT6L/PUM2/EZR/LCP1/PIBF1/PRRC2C/ASAP1/SMAD4/ZNF207/C9orf72/CLASP2/CNOT1/GOLGA8A/HNRNPU/PAN3/PRKDC/STAG1/STAG2	18	ControlvsSevere		GO:1903037	regulation of leukocyte cell-cell adhesion	15/192	336/18722	2.0873e-06	0.000155852	0.00011898	HSPD1/HSPH1/IRF1/B2M/HLA-E/CD3E/HLA-A/SOCS1/RHOA/CD27/LCK/NFKBIZ/PELI1/SIRPG/TIGIT	15	ControlvsSevere
GO:0006302	double-strand break repair	14/411	251/18722	0.00136874	0.0309639	0.0255799	SMCHD1/ATM/NIPBL/RNF168/SAMHD1/SETD2/SETX/SFPQ/WDR70/RNF138/ERCC5/KDM2A/PRKDC/TRIP12	14	ControlvsSevere		GO:0050870	positive regulation of T cell activation	12/192	216/18722	2.44884e-06	0.000177469	0.000135482	HSPD1/HSPH1/B2M/HLA-E/CD3E/HLA-A/SOCS1/RHOA/CD27/LCK/NFKBIZ/SIRPG	12	ControlvsSevere
GO:0046633	alpha-beta T cell proliferation	5/411	38/18722	0.00137535	0.0309639	0.0255799	ITCH/PTPN22/CD55/PTPRC/DOCK2	5	ControlvsSevere		GO:0032436	positive regulation of proteasomal ubiquitin-dependent protein catabolic process	8/192	90/18722	3.99667e-06	0.000281366	0.000214799	HSPA1A/HSPA1B/RACK1/HERPUD1/ZFAND2A/ELOB/GABARAP/SUMO2	8	ControlvsSevere
GO:0042752	regulation of circadian rhythm	9/411	121/18722	0.00140808	0.031488	0.0260129	FBXL3/FBXW7/SFPQ/MAPK8/USP9X/FBXL17/KDM2A/PPP1CB/PRKDC	9	ControlvsSevere		GO:0006605	protein targeting	14/192	314/18722	4.68187e-06	0.000303582	0.000231759	HSP90AA1/HSPD1/BAG3/HSPA8/HSPA4/HERPUD1/RAC2/HSPA5/ZFAND2A/CIB1/GABARAP/SPCS1/TCAF2/UBE2D3	14	ControlvsSevere
GO:1902882	regulation of response to oxidative stress	8/411	98/18722	0.00141839	0.0315072	0.0260287	FYN/NR4A3/FBXW7/NFE2L2/SFPQ/MCL1/SESN3/MAPKAP1	8	ControlvsSevere		GO:1903573	negative regulation of response to endoplasmic reticulum stress	6/192	44/18722	5.4917e-06	0.000340632	0.000260043	HSPA1A/PPP1R15A/RACK1/HERPUD1/HSPA5/TMBIM6	6	ControlvsSevere
GO:0140014	mitotic nuclear division	15/411	287/18722	0.0017817	0.0375735	0.0310402	ATM/CUL3/NIPBL/PDS5A/PIBF1/ATRX/EML4/ZNF207/CDC14A/CDK13/CLASP2/HNRNPU/STAG1/STAG2/USP16	15	ControlvsSevere		GO:0051972	regulation of telomerase activity	6/192	47/18722	8.14293e-06	0.000477719	0.000364697	HSP90AB1/HSP90AA1/PTGES3/CCT2/CCT4/HNRNPA2B1	6	ControlvsSevere
GO:0001503	ossification	19/411	408/18722	0.0017988	0.0376726	0.0311221	ATP2B1/CLTC/DHX9/NAB1/NIPBL/SRGN/MAPK1/PTGER4/RUNX1/TGFB1/BCL2/BMP2K/DHX36/EXT1/HNRNPU/JUND/SEMA4D/SYNCRIP/TPM4	19	ControlvsSevere		GO:0044403	biological process involved in symbiotic interaction	13/192	290/18722	9.74666e-06	0.000545813	0.000416681	HSPA1A/HSPA1B/HSP90AB1/HSPD1/JUN/HSPA8/GAPDH/IFITM2/IFITM3/CFL1/DDX39B/PPIA/PPIB	13	ControlvsSevere
GO:0045927	positive regulation of growth	14/411	259/18722	0.00183603	0.0376726	0.0311221	RFTN1/CXCR4/EIF4G2/EZR/GOLGA4/MACF1/NIPBL/MAPK1/USP47/ADNP/BCL2/PRKDC/SEMA4D/STAT5B	14	ControlvsSevere		GO:0031396	regulation of protein ubiquitination	11/192	210/18722	1.13306e-05	0.000581636	0.000444029	HSPA1A/HSPA1B/HSP90AB1/HSP90AA1/DNAJA1/UBB/HERPUD1/HSPA5/GABARAP/PELI1/PPIA	11	ControlvsSevere
GO:0070661	leukocyte proliferation	16/411	318/18722	0.00187421	0.0378476	0.0312667	FYN/IL7R/ITCH/PTPN22/ATM/CD55/PTPRC/DOCK2/DOCK8/MAPK1/BCL2/GPR183/RASGRP1/SOS1/STAT5B/TMEM131L	16	ControlvsSevere		GO:0032273	positive regulation of protein polymerization	9/192	138/18722	1.27764e-05	0.000629619	0.00048066	HSPA1A/HSPA1B/HSP90AA1/PFN1/CDC42EP3/GMFG/RHOA/ARPC1B/CORO1B	9	ControlvsSevere
GO:0009895	negative regulation of catabolic process	16/411	320/18722	0.00199657	0.0393643	0.0325197	FYN/PTPN22/PDE3B/DHX9/EIF4G2/HERC1/OGT/MCL1/MYCBP2/TAF15/USP36/BCL2/DHX36/HIPK2/HNRNPU/SYNCRIP	16	ControlvsSevere		GO:0030217	T cell differentiation	12/192	257/18722	1.4395e-05	0.000661168	0.000504745	SOD1/IRF1/B2M/CD3E/ZFP36L1/SOCS1/BATF/CD3D/RHOA/CD27/LCK/NFKBIZ	12	ControlvsSevere
GO:0071496	cellular response to external stimulus	16/411	320/18722	0.00199657	0.0393643	0.0325197	ATP2B1/NFE2L2/MAP3K2/PTPRC/SIK2/MAP3K1/MAPK1/MAPK8/PTGER4/SESN3/STK24/ADNP/BCL2/MAP3K5/NCOA1/TNRC6A	16	ControlvsSevere		GO:0010833	telomere maintenance via telomere lengthening	7/192	81/18722	1.9594e-05	0.000847012	0.000646621	HSP90AB1/HSP90AA1/PTGES3/CCT2/CCT4/HNRNPA2B1/NOP10	7	ControlvsSevere
GO:0001952	regulation of cell-matrix adhesion	9/411	128/18722	0.00207885	0.0405071	0.0334638	MACF1/UTRN/PLEKHA2/SKAP1/BCAS3/BCL2/CASK/CLASP2/MAP4K4	9	ControlvsSevere		GO:1904951	positive regulation of establishment of protein localization	13/192	319/18722	2.66485e-05	0.00105896	0.000808422	HSP90AB1/BAG3/RACK1/OAZ1/RAC2/CCT2/VAMP2/CCT4/CIB1/PPIA/SERP1/TCAF2/UBE2D3	13	ControlvsSevere
GO:0043409	negative regulation of MAPK cascade	11/411	180/18722	0.00214912	0.041633	0.0343939	ITCH/PTPN22/DUSP16/EZR/PTPRC/STK38/ZMYND11/EIF3A/PDCD4/SMAD4/ASH1L	11	ControlvsSevere		GO:1903706	regulation of hemopoiesis	14/192	367/18722	2.704e-05	0.00105896	0.000808422	HSPA1A/HSPA1B/JUN/FOS/NFKBIA/SOD1/IRF1/B2M/ZFP36L1/SOCS1/RHOA/CD27/CIB1/NFKBIZ	14	ControlvsSevere
GO:0031334	positive regulation of protein-containing complex assembly	13/411	237/18722	0.00232157	0.0444568	0.0367267	IQGAP2/AKAP9/ATM/JMY/LCP1/ASAP1/ATR/MPP7/RICTOR/SKAP1/TGFB1/CLIP1/FAF1	13	ControlvsSevere		GO:0002764	immune response-regulating signaling pathway	16/192	468/18722	2.74231e-05	0.00105896	0.000808422	HSPA1A/HSPA1B/HSPD1/IGHA1/NFKBIA/IRF1/CD3E/HLA-A/IGHG3/TIFA/IGKC/LCK/LCP2/NFKBIZ/PELI1/TRBC2	16	ControlvsSevere
GO:0032623	interleukin-2 production	6/411	62/18722	0.00235215	0.0445305	0.0367875	EZR/PDE4D/PTPRC/RUNX1/CD4/STAT5B	6	ControlvsSevere		GO:0002443	leukocyte mediated immunity	15/192	440/18722	5.0791e-05	0.00173818	0.00132695	HSPD1/IGHA1/B2M/HLA-E/HLA-A/RAC2/BATF/HLA-F/IGHG3/VAMP2/CD27/CTSC/IGKC/LAT/TRBC2	15	ControlvsSevere
GO:0032508	DNA duplex unwinding	7/411	84/18722	0.0024773	0.0463728	0.0383095	CHD1/CHD6/DHX9/SETX/ASCC3/ATRX/DHX36	7	ControlvsSevere		GO:0006123	mitochondrial electron transport, cytochrome c to oxygen	4/192	21/18722	5.59659e-05	0.00186351	0.00142263	COX4I1/COX7C/COX6A1/COX8A	4	ControlvsSevere
GO:0007030	Golgi organization	10/411	157/18722	0.00249738	0.0464876	0.0384043	AKAP9/YWHAZ/GCC2/GOLGB1/MAPK1/ARFGEF1/BCAS3/CLASP2/GOLGA8A/VTI1A	10	ControlvsSevere		GO:0006979	response to oxidative stress	15/192	446/18722	5.91803e-05	0.00191869	0.00146475	HSPA1A/HSPA1B/HSPB1/HSPD1/JUN/FOS/SOD1/RACK1/DUSP1/TXNIP/BTG1/AREG/CHCHD2/PPIA/UCP2	15	ControlvsSevere
GO:0007569	cell aging	9/411	132/18722	0.00256363	0.0474556	0.039204	KAT6A/ATM/AKT3/ATR/MAPK8/PDCD4/BCL2/MAP3K5/PRKDC	9	ControlvsSevere		GO:0046683	response to organophosphorus	8/192	131/18722	6.2396e-05	0.00199667	0.00152429	HSPD1/JUN/FOS/SOD1/DUSP1/ZFP36L1/HSPA5/AREG	8	ControlvsSevere
GO:0062208	positive regulation of pattern recognition receptor signaling pathway	5/411	44/18722	0.00267263	0.0491208	0.0405796	PTPN22/PUM2/ANKRD17/PUM1/USP15	5	ControlvsSevere		GO:0070527	platelet aggregation	6/192	67/18722	6.38573e-05	0.00201724	0.00153999	HSPB1/ACTB/ACTG1/MYL12A/CLIC1/PPIA	6	ControlvsSevere
GO:0034453	microtubule anchoring	4/411	27/18722	0.00269229	0.0491208	0.0405796	GCC2/CEP350/PCM1/CLASP2	4	ControlvsSevere		GO:0002460	adaptive immune response based on somatic recombination of immune receptors built from immunoglobulin superfamily domains	13/192	356/18722	8.19381e-05	0.00249254	0.00190284	HSPD1/IGHA1/B2M/HLA-E/HLA-A/BATF/HLA-F/IGHG3/CD27/CTSC/IGKC/NFKBIZ/TRBC2	13	ControlvsSevere
GO:0006997	nucleus organization	9/411	133/18722	0.00269781	0.0491208	0.0405796	ETS1/ATXN7/TMF1/PRKCA/SF1/SMARCA5/USP36/HIPK2/PRKCB	9	ControlvsSevere		GO:1990542	mitochondrial transmembrane transport	7/192	102/18722	8.68435e-05	0.00260954	0.00199216	HSPD1/SLC25A5/SLC25A6/MRPL18/ATP5F1D/SMDT1/UCP2	7	ControlvsSevere
											GO:0070997	neuron death	13/192	361/18722	9.42438e-05	0.00276448	0.00211045	HSP90AB1/HSPD1/JUN/UBB/FOS/GAPDH/SOD1/BTG2/RACK1/HSPA5/DDIT4/HLA-F/RHOA	13	ControlvsSevere
											GO:0070841	inclusion body assembly	4/192	24/18722	9.70008e-05	0.00281188	0.00214663	HSPA1A/HSPA1B/DNAJB1/BAG3	4	ControlvsSevere
											GO:0034341	response to interferon-gamma	8/192	141/18722	0.000104668	0.00293072	0.00223735	HSP90AB1/GAPDH/IRF1/IFITM2/IFITM3/SOCS1/ACTG1/GBP2	8	ControlvsSevere
											GO:0050729	positive regulation of inflammatory response	8/192	142/18722	0.000109958	0.00304422	0.002324	HSPD1/NFKBIA/HLA-E/ALOX5AP/GPSM3/CTSC/IL16/NFKBIZ	8	ControlvsSevere
											GO:0015986	ATP synthesis coupled proton transport	4/192	26/18722	0.000134302	0.00352043	0.00268754	ATP5MC2/ATP5F1D/ATP5MC3/ATP6V0C	4	ControlvsSevere
											GO:0019883	antigen processing and presentation of endogenous antigen	4/192	26/18722	0.000134302	0.00352043	0.00268754	B2M/HLA-E/HLA-A/HLA-F	4	ControlvsSevere
											GO:0031331	positive regulation of cellular catabolic process	14/192	427/18722	0.000136705	0.0035457	0.00270684	HSPA1A/HSPA1B/HSP90AA1/BAG3/BTG2/RACK1/HERPUD1/SLC25A5/ZFP36L1/ZFAND2A/CTSC/ELOB/GABARAP/SUMO2	14	ControlvsSevere
											GO:0001913	T cell mediated cytotoxicity	5/192	49/18722	0.000142375	0.00365428	0.00278973	B2M/HLA-E/HLA-A/HLA-F/CTSC	5	ControlvsSevere
											GO:0014074	response to purine-containing compound	8/192	148/18722	0.000146545	0.00368456	0.00281284	HSPD1/JUN/FOS/SOD1/DUSP1/ZFP36L1/HSPA5/AREG	8	ControlvsSevere
											GO:2000116	regulation of cysteine-type endopeptidase activity	10/192	235/18722	0.000161848	0.00398793	0.00304444	HSPD1/HSPE1/NR4A1/RACK1/HERPUD1/PSMB9/RHOA/CD27/LCK/TNFAIP8	10	ControlvsSevere
											GO:0009896	positive regulation of catabolic process	15/192	492/18722	0.000175005	0.00422757	0.00322739	HSPA1A/HSPA1B/HSP90AA1/BAG3/BTG2/RACK1/HERPUD1/OAZ1/SLC25A5/ZFP36L1/ZFAND2A/CTSC/ELOB/GABARAP/SUMO2	15	ControlvsSevere
											GO:0002474	antigen processing and presentation of peptide antigen via MHC class I	4/192	28/18722	0.000181011	0.00424773	0.00324278	B2M/HLA-E/HLA-A/HLA-F	4	ControlvsSevere
											GO:0031342	negative regulation of cell killing	4/192	28/18722	0.000181011	0.00424773	0.00324278	HSP90AB1/HLA-E/HLA-A/HLA-F	4	ControlvsSevere
											GO:0009205	purine ribonucleoside triphosphate metabolic process	6/192	82/18722	0.000197326	0.00454404	0.00346898	ATP5MC2/RHOA/ATP5F1D/ATP5MC3/ATP6V0C/GIMAP7	6	ControlvsSevere
											GO:0071248	cellular response to metal ion	9/192	197/18722	0.000203351	0.00463943	0.0035418	JUN/CACYBP/FOS/SOD1/B2M/HSPA5/JUNB/ALOX5AP/UBE2D3	9	ControlvsSevere
											GO:0001916	positive regulation of T cell mediated cytotoxicity	4/192	29/18722	0.000208298	0.00470868	0.00359467	B2M/HLA-E/HLA-A/HLA-F	4	ControlvsSevere
											GO:0090316	positive regulation of intracellular protein transport	8/192	160/18722	0.000250017	0.00554992	0.00423689	HSP90AB1/BAG3/OAZ1/RAC2/VAMP2/CIB1/TCAF2/UBE2D3	8	ControlvsSevere
											GO:0016064	immunoglobulin mediated immune response	9/192	207/18722	0.000293597	0.0062364	0.00476096	HSPD1/IGHA1/B2M/HLA-E/BATF/IGHG3/CD27/IGKC/TRBC2	9	ControlvsSevere
											GO:0034976	response to endoplasmic reticulum stress	10/192	256/18722	0.000321804	0.00655311	0.00500273	HSPA1A/JUN/PPP1R15A/RACK1/HERPUD1/HSPA5/TMBIM6/ATF3/RHBDD2/SERP1	10	ControlvsSevere
											GO:0034109	homotypic cell-cell adhesion	6/192	90/18722	0.000327913	0.00656892	0.00501481	HSPB1/ACTB/ACTG1/MYL12A/CLIC1/PPIA	6	ControlvsSevere
											GO:0060326	cell chemotaxis	11/192	310/18722	0.000370019	0.00729382	0.00556821	HSPB1/NR4A1/DUSP1/RAC2/MIF/GPSM3/CORO1B/IL16/PPIA/PPIB/RHOG	11	ControlvsSevere
											GO:0009612	response to mechanical stimulus	9/192	216/18722	0.000401033	0.00778067	0.00593987	JUN/BAG3/FOS/NFKBIA/BTG2/IRF1/TXNIP/RHOA/CNN2	9	ControlvsSevere
											GO:0032615	interleukin-12 production	5/192	62/18722	0.000433875	0.00800901	0.00611419	HSPD1/IRF1/IL16/LTB/TIGIT	5	ControlvsSevere
											GO:0046640	regulation of alpha-beta T cell proliferation	4/192	35/18722	0.000437679	0.00800901	0.00611419	IRF1/HLA-E/CD3E/HLA-A	4	ControlvsSevere
											GO:1901214	regulation of neuron death	11/192	319/18722	0.000470605	0.00846401	0.00646155	HSP90AB1/HSPD1/JUN/UBB/FOS/SOD1/BTG2/RACK1/DDIT4/HLA-F/RHOA	11	ControlvsSevere
											GO:0071496	cellular response to external stimulus	11/192	320/18722	0.000483074	0.00854959	0.00652688	JUN/BAG3/HSPA8/FOS/IRF1/HSPA5/ATF3/CNN2/GABARAP/MAP1LC3B/UCP2	11	ControlvsSevere
											GO:0010038	response to metal ion	12/192	373/18722	0.000487457	0.00854959	0.00652688	JUN/CACYBP/FOS/SOD1/B2M/DUSP1/TXNIP/HSPA5/JUNB/ALOX5AP/ATP5F1D/UBE2D3	12	ControlvsSevere
											GO:0000302	response to reactive oxygen species	9/192	222/18722	0.000489242	0.00854959	0.00652688	HSPD1/JUN/FOS/SOD1/RACK1/DUSP1/TXNIP/AREG/UCP2	9	ControlvsSevere
											GO:0099024	plasma membrane invagination	7/192	136/18722	0.000512586	0.00889445	0.00679015	IGHA1/RAC2/IGHG3/RHOA/IGKC/RHOG/TRBC2	7	ControlvsSevere
											GO:0033120	positive regulation of RNA splicing	4/192	37/18722	0.000543321	0.00929464	0.00709566	HSPA1A/HSPA8/SRSF5/CIRBP	4	ControlvsSevere
											GO:0030838	positive regulation of actin filament polymerization	6/192	99/18722	0.000546965	0.00929464	0.00709566	PFN1/CDC42EP3/GMFG/RHOA/ARPC1B/CORO1B	6	ControlvsSevere
											GO:1903829	positive regulation of cellular protein localization	10/192	276/18722	0.000580262	0.00966058	0.00737502	HSP90AB1/BAG3/RACK1/RAC2/CCT2/CCT4/CIB1/RHOG/TCAF2/UBE2D3	10	ControlvsSevere
											GO:1902903	regulation of supramolecular fiber organization	12/192	382/18722	0.000601752	0.00976539	0.00745504	HSPA1A/HSPA1B/HSPA8/PFN1/CDC42EP3/ACTG1/COTL1/GMFG/RHOA/ARPC1B/CIB1/CORO1B	12	ControlvsSevere
											GO:0046633	alpha-beta T cell proliferation	4/192	38/18722	0.00060241	0.00976539	0.00745504	IRF1/HLA-E/CD3E/HLA-A	4	ControlvsSevere
											GO:0016241	regulation of macroautophagy	7/192	141/18722	0.000635898	0.0101744	0.00776725	BAG3/GAPDH/SLC25A5/ATP6V1G1/ATP6V0B/ATP6V0C/ATP6V0E1	7	ControlvsSevere
											GO:1901998	toxin transport	4/192	40/18722	0.000734029	0.0113751	0.00868394	DNAJA1/HSPA5/CCT2/CCT4	4	ControlvsSevere
											GO:0062197	cellular response to chemical stress	11/192	337/18722	0.000741307	0.0114161	0.00871524	HSPA1A/HSPA1B/HSPB1/JUN/DNAJA1/FOS/SOD1/RACK1/ZFP36L1/CHCHD2/PPIA	11	ControlvsSevere
											GO:0002824	positive regulation of adaptive immune response based on somatic recombination of immune receptors built from immunoglobulin superfamily domains	6/192	107/18722	0.000824631	0.0123896	0.00945838	HSPD1/B2M/HLA-E/HLA-A/HLA-F/NFKBIZ	6	ControlvsSevere
											GO:0001933	negative regulation of protein phosphorylation	11/192	342/18722	0.000836114	0.012486	0.00953197	HSPB1/DNAJA1/CHORDC1/RACK1/DUSP1/SOCS1/DDIT4/CIB1/GADD45B/PPIA/RGS2	11	ControlvsSevere
											GO:0051384	response to glucocorticoid	7/192	148/18722	0.000846886	0.0125706	0.00959661	HSPD1/FOS/DUSP1/ZFP36L1/DDIT4/RHOA/AREG	7	ControlvsSevere
											GO:0051881	regulation of mitochondrial membrane potential	5/192	74/18722	0.000978259	0.0140141	0.0106986	UBB/SOD1/RACK1/CLIC1/UCP2	5	ControlvsSevere
											GO:0009267	cellular response to starvation	7/192	156/18722	0.00115191	0.0156812	0.0119712	JUN/HSPA8/HSPA5/ATF3/GABARAP/MAP1LC3B/UCP2	7	ControlvsSevere
											GO:0032388	positive regulation of intracellular transport	8/192	202/18722	0.00116456	0.0157664	0.0120363	HSP90AB1/BAG3/OAZ1/RAC2/VAMP2/CIB1/TCAF2/UBE2D3	8	ControlvsSevere
											GO:0071900	regulation of protein serine/threonine kinase activity	11/192	359/18722	0.00123687	0.0163852	0.0125087	HSP90AB1/DNAJA1/CHORDC1/ACTB/DUSP1/CCNH/CCNI/DAZAP2/RHOA/CIB1/RGS2	11	ControlvsSevere
											GO:0032200	telomere organization	7/192	159/18722	0.00128626	0.0168582	0.0128698	HSP90AB1/HSP90AA1/PTGES3/CCT2/CCT4/HNRNPA2B1/NOP10	7	ControlvsSevere
											GO:0017038	protein import	8/192	206/18722	0.00131972	0.0172053	0.0131348	HSP90AB1/HSP90AA1/HSPD1/BAG3/HSPA8/HSPA4/NFKBIA/TXNIP	8	ControlvsSevere
											GO:0006909	phagocytosis	10/192	308/18722	0.00133549	0.0173191	0.0132217	IGHA1/SOD1/RACK1/RAC2/IGHG3/CNN2/IGKC/RHOG/SIRPG/TRBC2	10	ControlvsSevere
											GO:0060249	anatomical structure homeostasis	10/192	314/18722	0.00154111	0.0191783	0.014641	HSPB1/BAG3/IGHA1/SOD1/ACTB/B2M/RAC2/ACTG1/IGHG3/IGKC	10	ControlvsSevere
											GO:0032103	positive regulation of response to external stimulus	12/192	427/18722	0.00156652	0.0193965	0.0148075	HSP90AA1/HSPB1/HSPD1/NFKBIA/HLA-E/RAC2/ALOX5AP/GPSM3/HLA-F/CTSC/IL16/NFKBIZ	12	ControlvsSevere
											GO:0008154	actin polymerization or depolymerization	8/192	217/18722	0.00183256	0.0217472	0.0166021	PFN1/CDC42EP3/CFL1/COTL1/GMFG/RHOA/ARPC1B/CORO1B	8	ControlvsSevere
											GO:0001911	negative regulation of leukocyte mediated cytotoxicity	3/192	24/18722	0.00183364	0.0217472	0.0166021	HLA-E/HLA-A/HLA-F	3	ControlvsSevere
											GO:0006911	phagocytosis, engulfment	6/192	127/18722	0.00199353	0.0231701	0.0176884	IGHA1/RAC2/IGHG3/IGKC/RHOG/TRBC2	6	ControlvsSevere
											GO:0002221	pattern recognition receptor signaling pathway	7/192	172/18722	0.00201615	0.0232157	0.0177232	HSPA1A/HSPA1B/HSPD1/NFKBIA/IRF1/TIFA/PELI1	7	ControlvsSevere
											GO:0045936	negative regulation of phosphate metabolic process	12/192	441/18722	0.00204883	0.0234805	0.0179254	HSPB1/DNAJA1/CHORDC1/PPP1R15A/RACK1/DUSP1/SOCS1/DDIT4/CIB1/GADD45B/PPIA/RGS2	12	ControlvsSevere
											GO:1903901	negative regulation of viral life cycle	3/192	25/18722	0.00206806	0.0234825	0.0179269	IFITM2/IFITM3/PPIA	3	ControlvsSevere
											GO:0002274	myeloid leukocyte activation	8/192	223/18722	0.00217217	0.0241092	0.0184053	HSPD1/RAC2/MIF/BATF/VAMP2/CTSC/LAT/LCP2	8	ControlvsSevere
											GO:0051495	positive regulation of cytoskeleton organization	8/192	226/18722	0.00235958	0.0259554	0.0198147	HSPA1A/HSPA1B/PFN1/CDC42EP3/GMFG/RHOA/ARPC1B/CORO1B	8	ControlvsSevere
											GO:0006414	translational elongation	4/192	55/18722	0.00243098	0.0265041	0.0202336	RACK1/EEF1D/EEF1G/EEF1A1	4	ControlvsSevere
											GO:0032781	positive regulation of ATPase activity	3/192	27/18722	0.00259078	0.0278247	0.0212418	DNAJB1/PFN1/AHSA1	3	ControlvsSevere
											GO:0001912	positive regulation of leukocyte mediated cytotoxicity	4/192	56/18722	0.00259727	0.0278247	0.0212418	B2M/HLA-E/HLA-A/HLA-F	4	ControlvsSevere
											GO:0019693	ribose phosphate metabolic process	11/192	396/18722	0.00266597	0.0280725	0.0214309	GAPDH/TPI1/ATP5MC2/DDIT4/HINT1/RHOA/APRT/ATP5F1D/ATP5MC3/ATP6V0C/GIMAP7	11	ControlvsSevere
											GO:0032970	regulation of actin filament-based process	11/192	396/18722	0.00266597	0.0280725	0.0214309	PFN1/RAC2/CDC42EP3/ACTG1/COTL1/GMFG/RHOA/ARPC1B/CNN2/CORO1B/RHOG	11	ControlvsSevere
											GO:0016236	macroautophagy	9/192	291/18722	0.0031883	0.0320652	0.024479	BAG3/GAPDH/SLC25A5/ATP6V1G1/ATP6V0B/ATP6V0C/ATP6V0E1/GABARAP/MAP1LC3B	9	ControlvsSevere
											GO:0001906	cell killing	7/192	188/18722	0.0033142	0.0327936	0.0250351	HSP90AB1/GAPDH/B2M/HLA-E/HLA-A/HLA-F/CTSC	7	ControlvsSevere
											GO:0006417	regulation of translation	12/192	468/18722	0.0033227	0.0327936	0.0250351	HSPB1/GAPDH/PPP1R15A/BTG2/RACK1/ZFP36L1/EIF3K/CIRBP/DDX39B/RHOA/RGS2/SERP1	12	ControlvsSevere
											GO:0051851	modulation by host of symbiont process	4/192	60/18722	0.00334058	0.0327936	0.0250351	JUN/HSPA8/CFL1/PPIB	4	ControlvsSevere
											GO:0043434	response to peptide hormone	11/192	414/18722	0.00373421	0.0359418	0.0274385	CACYBP/NR4A1/BTG2/ZFP36L1/SOCS1/SRSF5/BTG1/VAMP2/APRT/AREG/UCP2	11	ControlvsSevere
											GO:0031668	cellular response to extracellular stimulus	8/192	246/18722	0.00395513	0.0372093	0.0284061	JUN/HSPA8/FOS/HSPA5/ATF3/GABARAP/MAP1LC3B/UCP2	8	ControlvsSevere
											GO:0051402	neuron apoptotic process	8/192	246/18722	0.00395513	0.0372093	0.0284061	HSP90AB1/HSPD1/JUN/GAPDH/SOD1/BTG2/HSPA5/RHOA	8	ControlvsSevere
											GO:0016049	cell growth	12/192	482/18722	0.00420042	0.0386156	0.0294797	HSPA1A/HSPA1B/HSP90AB1/HSP90AA1/RACK1/SGK1/BTG1/DDX39B/RHOA/TSPYL2/CIB1/RGS2	12	ControlvsSevere
											GO:0006749	glutathione metabolic process	4/192	64/18722	0.00421693	0.0386156	0.0294797	SOD1/EEF1G/CLIC1/GSTK1	4	ControlvsSevere
											GO:0035456	response to interferon-beta	3/192	32/18722	0.00423142	0.0386156	0.0294797	IRF1/IFITM2/IFITM3	3	ControlvsSevere
											GO:0042594	response to starvation	7/192	197/18722	0.00428133	0.0387838	0.0296081	JUN/HSPA8/HSPA5/ATF3/GABARAP/MAP1LC3B/UCP2	7	ControlvsSevere
											GO:0002720	positive regulation of cytokine production involved in immune response	4/192	65/18722	0.00445802	0.0400896	0.030605	B2M/HLA-E/HLA-A/HLA-F	4	ControlvsSevere
											GO:0070936	protein K48-linked ubiquitination	4/192	65/18722	0.00445802	0.0400896	0.030605	GABARAP/PELI1/PPIA/UBE2D3	4	ControlvsSevere
											GO:0001975	response to amphetamine	3/192	33/18722	0.00461981	0.0413935	0.0316004	NR4A1/SOD1/RGS2	3	ControlvsSevere
											GO:0006403	RNA localization	7/192	201/18722	0.00477393	0.0423684	0.0323446	ZFP36L1/CCT2/DDX39B/MRPL18/CCT4/HNRNPA2B1/NOP10	7	ControlvsSevere
											GO:0050900	leukocyte migration	10/192	369/18722	0.00489135	0.0431981	0.0329781	DUSP1/RAC2/MIF/GPSM3/RHOA/IL16/LCK/PPIA/PPIB/RHOG	10	ControlvsSevere
											GO:0035914	skeletal muscle cell differentiation	4/192	67/18722	0.00496772	0.0437159	0.0333733	FOS/NR4A1/BTG2/ATF3	4	ControlvsSevere
											GO:0002683	negative regulation of immune system process	11/192	434/18722	0.00529741	0.0461231	0.035211	IRF1/DUSP1/HLA-E/HLA-A/MIF/PCBP2/SOCS1/HLA-F/TMBIM6/PELI1/TIGIT	11	ControlvsSevere
											GO:0097421	liver regeneration	3/192	35/18722	0.00545951	0.0470854	0.0359457	SRSF5/CSNK2B/UCP2	3	ControlvsSevere
											GO:0002262	myeloid cell homeostasis	6/192	157/18722	0.00566462	0.0481506	0.0367588	HSPA1A/HSPA1B/SOD1/B2M/SLC25A5/ZFP36L1	6	ControlvsSevere
