# Supplementary material for: Disease-stage-specific immunometabolic remodeling in pediatric obstructive sleep apnea: a single-cell transcriptomic atlas of adenoid tissue
Source: EMBO Mol Med. 2026 Apr 27;18(6):2483–513. doi: 10.1038/s44321-026-00419-3 (PMC13270133; doi:10.1038/s44321-026-00419-3)
Supplement: Supplementary file 14 — Dataset EV9 [file 44321_2026_419_MOESM14_ESM.xlsx]

## Sheet: Sheet1
Dataset EV9. Differentially expressed genes of innate immune cell subsets in different groups.
gene	p_val	avg_log2FC	pct.1	pct.2	p_val_adj	cell_type	vs
SLC16A10	1.07205972795871e-09	1.85490868382539	0.589	0.353	2.86861742007193e-05	Monocyte	ControlvsMild
C5AR1	3.5960188953876e-30	1.85412136653208	0.886	0.507	9.62222736027815e-26	Monocyte	ControlvsMild
ANTXR2	2.33031112015136e-10	1.20948445459901	0.746	0.58	6.23544649530101e-06	Monocyte	ControlvsMild
MT2A	4.50167287175163e-09	1.18195318996319	0.602	0.36	0.00012045576270233	Monocyte	ControlvsMild
CHSY1	2.52737913290139e-17	1.16937622974435	0.569	0.173	6.76276108381754e-13	Monocyte	ControlvsMild
ANPEP	2.89467726861812e-10	1.12070925797562	0.515	0.24	7.74557743536836e-06	Monocyte	ControlvsMild
AQP9	4.55056535632117e-11	1.05630193015833	0.642	0.34	1.21764027804442e-06	Monocyte	ControlvsMild
SLC11A1	2.21506399528179e-13	1.04462900846827	0.652	0.307	5.92706823857501e-09	Monocyte	ControlvsMild
CD109	2.71447679666298e-07	1.01558968707859	0.559	0.347	0.0072633970125108	Monocyte	ControlvsMild
ACSL3	2.05635807499732e-10	1.00020184429596	0.736	0.52	5.50240293707782e-06	Monocyte	ControlvsMild
UBASH3B	4.48764436638757e-11	0.98960759944519	0.502	0.2	1.20080387955799e-06	Monocyte	ControlvsMild
GPCPD1	1.30456434376102e-12	0.918863061801646	0.923	0.84	3.49075327103574e-08	Monocyte	ControlvsMild
ANKRD28	6.28123131989155e-09	0.918143655512819	0.642	0.413	0.000168073187657658	Monocyte	ControlvsMild
FCAR	1.60997886794022e-12	0.899439857357423	0.498	0.153	4.30798145483445e-08	Monocyte	ControlvsMild
ZEB2	7.40783746717354e-11	0.897239469634125	0.973	0.913	1.9821891494663e-06	Monocyte	ControlvsMild
SYTL3	2.5198270965228e-09	0.88348210281255	0.709	0.52	6.74255334487571e-05	Monocyte	ControlvsMild
CCNH	3.03600700586975e-07	0.86809863171529	0.829	0.7	0.00812374754630629	Monocyte	ControlvsMild
IRAK3	3.11304614291565e-15	0.867214025564425	0.913	0.727	8.3298888692137e-11	Monocyte	ControlvsMild
MIR181A1HG	1.8255951545353e-08	0.860749353724132	0.823	0.66	0.000488492751450555	Monocyte	ControlvsMild
PLD1	1.70946857039524e-07	0.822044719295633	0.435	0.187	0.00457419600066358	Monocyte	ControlvsMild
MAP2K1	5.021033302714e-10	0.812168037205058	0.829	0.667	1.34352809114021e-05	Monocyte	ControlvsMild
ITGAX	2.12200624369334e-09	0.80839831408823	0.88	0.747	5.67806430687463e-05	Monocyte	ControlvsMild
FCER1G	5.1685665569814e-14	0.796765553567222	0.96	0.887	1.38300503931708e-09	Monocyte	ControlvsMild
ZFYVE16	1.07814710499195e-06	0.793837361706923	0.739	0.587	0.0288490602353745	Monocyte	ControlvsMild
ETS2	3.3197499431765e-12	0.778280037887446	0.88	0.747	8.88298689795167e-08	Monocyte	ControlvsMild
RNF13	5.93429526500439e-07	0.77755144083643	0.692	0.513	0.0158789872700987	Monocyte	ControlvsMild
SNX9	1.62554379588859e-06	0.760162324296407	0.88	0.827	0.043496300890387	Monocyte	ControlvsMild
ZFAND5	1.5782264899579e-08	0.750861066235591	0.923	0.873	0.000422301844182936	Monocyte	ControlvsMild
GAB2	4.53193169438775e-08	0.726266888596136	0.806	0.647	0.00121265428278427	Monocyte	ControlvsMild
PELI1	1.65062311186598e-09	0.721351493132145	0.829	0.647	4.41673732273099e-05	Monocyte	ControlvsMild
GK	1.37385436129132e-07	0.71868357481552	0.853	0.747	0.00367615949994331	Monocyte	ControlvsMild
RILPL2	1.18014881020138e-12	0.718467980030915	0.913	0.753	3.15784218633684e-08	Monocyte	ControlvsMild
KIF13B	3.80585498759675e-07	0.71426889716946	0.639	0.447	0.0101837067758114	Monocyte	ControlvsMild
LIPN	2.84882664376436e-07	0.71093723176622	0.321	0.1	0.00762289033338467	Monocyte	ControlvsMild
CTSL	3.13163315535909e-07	0.697340373754432	0.538	0.313	0.00837962399710987	Monocyte	ControlvsMild
SERPINA1	4.10651488840536e-09	0.697312661463289	0.886	0.74	0.000109882125383951	Monocyte	ControlvsMild
MANBA	2.71694452661207e-09	0.695035441942881	0.896	0.84	7.27000016430859e-05	Monocyte	ControlvsMild
IL6R	2.56014636028957e-08	0.69038970891117	0.766	0.54	0.000685043963086283	Monocyte	ControlvsMild
RAP1B	5.39454821567224e-11	0.690237000579966	0.936	0.847	1.44347321154958e-06	Monocyte	ControlvsMild
BTG1	4.39502153893625e-11	0.689334440414024	0.94	0.887	1.17601986338856e-06	Monocyte	ControlvsMild
JARID2	1.50171599728351e-07	0.687494285665223	0.96	0.873	0.00401829166553122	Monocyte	ControlvsMild
IL1RAP	1.71803031598466e-06	0.678841038288387	0.522	0.293	0.0459710551951176	Monocyte	ControlvsMild
ELL2	1.15498659512801e-08	0.672378331199791	0.883	0.793	0.000309051313124354	Monocyte	ControlvsMild
LGALS2	7.56835642466728e-08	0.668851127482233	0.726	0.513	0.00202514081211247	Monocyte	ControlvsMild
IFITM2	4.77197468356602e-08	0.667371108804491	0.806	0.587	0.00127688498582859	Monocyte	ControlvsMild
SAMSN1	7.8061061949236e-11	0.66206837076103	0.967	0.9	2.08875789563766e-06	Monocyte	ControlvsMild
HPS3	1.61684841856225e-06	0.661406382017441	0.585	0.38	0.0432636299838886	Monocyte	ControlvsMild
AGPAT4	4.0651659236102e-08	0.65760823675537	0.656	0.387	0.00108775709783962	Monocyte	ControlvsMild
MAP3K8	5.1491570472416e-07	0.651753468098018	0.906	0.807	0.0137781144270091	Monocyte	ControlvsMild
VRK2	4.34786705739419e-08	0.649760038969248	0.645	0.433	0.00116340226721754	Monocyte	ControlvsMild
DOCK4	7.27010144447386e-07	0.646940800529519	0.903	0.853	0.0194533374451232	Monocyte	ControlvsMild
SP3	5.36458057826857e-07	0.637867090289748	0.639	0.42	0.014354544711331	Monocyte	ControlvsMild
KCTD20	4.7562877967642e-07	0.635812875387729	0.719	0.553	0.0127268748865816	Monocyte	ControlvsMild
FTH1	1.85732815752617e-17	0.630199104957491	1	1	4.96983868390854e-13	Monocyte	ControlvsMild
ELF1	7.68015258043338e-10	0.620884992824889	0.93	0.827	2.05505522747236e-05	Monocyte	ControlvsMild
MCL1	1.22909695760403e-08	0.611139111462084	0.913	0.853	0.000328881763915687	Monocyte	ControlvsMild
SIPA1L1	8.00802399669566e-07	0.60549201078779	0.96	0.947	0.0214278706103582	Monocyte	ControlvsMild
UBAP1	8.99335237826706e-09	0.598114056834828	0.656	0.367	0.00024064412293767	Monocyte	ControlvsMild
IFNGR1	8.3635977388572e-07	0.589709893919233	0.836	0.727	0.0223793148296341	Monocyte	ControlvsMild
LTA4H	1.86085505094845e-06	0.589677466194299	0.649	0.487	0.0497927594532786	Monocyte	ControlvsMild
NAMPT	1.90982888426297e-10	0.582336471877616	0.987	0.973	5.11032012851085e-06	Monocyte	ControlvsMild
LGALS3	4.15454468490502e-07	0.573541622077194	0.883	0.773	0.0111167306678688	Monocyte	ControlvsMild
AKIRIN2	4.99214258502171e-07	0.571687574695777	0.679	0.507	0.0133579751290011	Monocyte	ControlvsMild
MT-ATP8	7.08814879121332e-07	0.570704649456587	0.572	0.38	0.0189664685355286	Monocyte	ControlvsMild
SRSF5	1.17939987052779e-07	0.568553134109171	0.809	0.64	0.00315583817355827	Monocyte	ControlvsMild
PTPRE	1.14462165025372e-08	0.555064718946648	0.913	0.827	0.000306277861174891	Monocyte	ControlvsMild
DNMBP	2.26692707380397e-07	0.550798647323572	0.575	0.32	0.00606584346408467	Monocyte	ControlvsMild
GABARAPL1	1.02959341852783e-06	0.548249879097942	0.562	0.353	0.0275498606929676	Monocyte	ControlvsMild
RNF149	6.33799790961239e-07	0.526438765818179	0.88	0.787	0.0169592148065408	Monocyte	ControlvsMild
PTK2B	9.01798326619028e-08	0.521312374732785	0.799	0.573	0.0024130319623672	Monocyte	ControlvsMild
TLR2	3.06259793973551e-07	0.519436318139914	0.856	0.693	0.00819489956714428	Monocyte	ControlvsMild
S100A11	6.44643536601567e-09	0.513242096576974	0.963	0.92	0.000172493717523847	Monocyte	ControlvsMild
SPTLC2	7.50614328389415e-07	0.511912536554055	0.676	0.467	0.020084938199044	Monocyte	ControlvsMild
RAPH1	5.47851135671031e-07	0.503804257950304	0.278	0.073	0.0146594006882855	Monocyte	ControlvsMild
PCMTD1	7.84260089718888e-07	0.500606505321606	0.475	0.247	0.020985231480698	Monocyte	ControlvsMild
MT-CO2	9.37105162255502e-07	0.499714061573046	0.823	0.78	0.0250750599316327	Monocyte	ControlvsMild
ASAH1	5.67116536080004e-07	0.49573212317062	0.873	0.713	0.0151749042724288	Monocyte	ControlvsMild
SEC62	9.27530741582435e-08	0.495099427785281	0.746	0.553	0.00248188675832628	Monocyte	ControlvsMild
CSNK1A1	5.39095046754725e-07	0.481152046227449	0.839	0.72	0.0144251052610629	Monocyte	ControlvsMild
CAPZA2	6.6713103038068e-07	0.47627493163449	0.773	0.607	0.0178510921109262	Monocyte	ControlvsMild
MIR22HG	1.07433101318923e-06	0.46822194144372	0.472	0.247	0.0287469492509174	Monocyte	ControlvsMild
PSMD12	3.71668056380867e-07	0.453295382364926	0.525	0.273	0.00994509385263924	Monocyte	ControlvsMild
EZR	1.07891820575856e-06	0.44729099572313	0.923	0.807	0.0288696933496876	Monocyte	ControlvsMild
CTSS	3.80346773121444e-07	0.439020484438065	0.963	0.953	0.0101773189551836	Monocyte	ControlvsMild
H3F3B	1.01614348826466e-09	0.406901040631723	0.963	0.867	2.71899674589858e-05	Monocyte	ControlvsMild
B2M	2.76977221094343e-09	0.402363939296063	1	0.993	7.41135648204244e-05	Monocyte	ControlvsMild
DDIT4	1.05394468947408e-06	0.391011795707428	0.595	0.333	0.0282014520009474	Monocyte	ControlvsMild
ANXA5	7.25823536739691e-07	0.385197891460618	0.973	0.953	0.0194215861960806	Monocyte	ControlvsMild
EIF1	1.5923041394614e-06	0.375266576970335	0.983	0.953	0.0426068741637081	Monocyte	ControlvsMild
B4GALT5	2.79437777606829e-07	0.37412220208074	0.629	0.387	0.00747719605320354	Monocyte	ControlvsMild
CDC42	4.89654961519478e-07	0.365330209823452	0.943	0.9	0.0131021874603382	Monocyte	ControlvsMild
RPL14	1.4426908234865e-06	-0.330874	0.97	0.953	0.0386035210548518	Monocyte	ControlvsMild
RPS19	1.08811667587085e-06	-0.348401	0.95	0.973	0.0291158260129521	Monocyte	ControlvsMild
RPS18	1.18971154561296e-07	-0.354475	0.923	0.953	0.00318343015375117	Monocyte	ControlvsMild
RPS27	2.22447092588323e-07	-0.358683	0.967	0.953	0.00595223930347836	Monocyte	ControlvsMild
IGHD	4.36088834353959e-09	-0.370799	0.07	0.273	0.000116688650296432	Monocyte	ControlvsMild
RPS6	1.19038898966989e-06	-0.39251	0.96	0.96	0.0318524285855869	Monocyte	ControlvsMild
OOEP	2.62743291512745e-07	-0.393932	0.448	0.673	0.00703048499429803	Monocyte	ControlvsMild
IGLC1	1.47454778466236e-06	-0.399771	0.191	0.387	0.0394559496219955	Monocyte	ControlvsMild
MAPK9	1.27154108971796e-07	-0.400696	0.084	0.267	0.00340238964786733	Monocyte	ControlvsMild
RPL15	1.72395510135461e-08	-0.403055	0.936	0.947	0.000461295906020467	Monocyte	ControlvsMild
RPL10A	2.79350600714736e-08	-0.403129	0.92	0.927	0.00074748633739249	Monocyte	ControlvsMild
WAKMAR2	4.39853211418067e-08	-0.429628	0.087	0.287	0.00117695922311246	Monocyte	ControlvsMild
HLA-DRB5	3.49040736529775e-07	-0.43092	0.906	0.94	0.00933963202806372	Monocyte	ControlvsMild
AC009570.2	1.68795676646552e-07	-0.433547	0.157	0.373	0.00451663471570844	Monocyte	ControlvsMild
RPL37	6.67955713660434e-11	-0.437614	0.977	0.973	1.78731589861259e-06	Monocyte	ControlvsMild
PPID	4.74227436805138e-08	-0.456393	0.164	0.387	0.00126893777540319	Monocyte	ControlvsMild
FCGR2B	1.27106491532997e-06	-0.457633	0.137	0.327	0.0340111550043993	Monocyte	ControlvsMild
RPL37A	2.74001779764972e-07	-0.459246	0.886	0.907	0.00733173962295113	Monocyte	ControlvsMild
OTUD1	5.0460400958657e-07	-0.465517	0.164	0.367	0.0135021940885174	Monocyte	ControlvsMild
CHAF1A	3.86943985954979e-07	-0.485459	0.12	0.307	0.0103538471761833	Monocyte	ControlvsMild
RPL13A	1.69677307593366e-09	-0.491817	0.93	0.953	4.5402253965833e-05	Monocyte	ControlvsMild
PTGS2	2.97584004092077e-07	-0.498095	0.492	0.74	0.00796275278149579	Monocyte	ControlvsMild
PIN4	1.09359835248592e-06	-0.499964	0.318	0.533	0.0292625047158183	Monocyte	ControlvsMild
MRPL18	7.74886572629844e-10	-0.501186	0.12	0.36	2.07344149104294e-05	Monocyte	ControlvsMild
EZH2	1.07054635579751e-08	-0.514137	0.201	0.453	0.000286456793884297	Monocyte	ControlvsMild
RPL27A	2.2778628613961e-08	-0.515699	0.809	0.867	0.00060951054445237	Monocyte	ControlvsMild
RPS2	6.6417023159978e-10	-0.519717	0.92	0.927	1.77718670571469e-05	Monocyte	ControlvsMild
PLA2G4C	1.68119671345239e-08	-0.523327	0.08	0.28	0.000449854616585592	Monocyte	ControlvsMild
RCC2	5.66141640650045e-07	-0.52918	0.264	0.473	0.0151488180205139	Monocyte	ControlvsMild
RPS29	2.36036600392301e-11	-0.535059	0.94	0.913	6.3158673532972e-07	Monocyte	ControlvsMild
RPSA	3.9021002298372e-08	-0.535298	0.826	0.873	0.00104412397949984	Monocyte	ControlvsMild
TCF12	1.80536819375001e-06	-0.544122	0.545	0.747	0.0483080421283627	Monocyte	ControlvsMild
CLIC2	1.40170061497196e-06	-0.553946	0.237	0.44	0.0375067050554196	Monocyte	ControlvsMild
TPT1	2.91422005013011e-17	-0.555196	1	1	7.79787001013815e-13	Monocyte	ControlvsMild
ARL4C	2.43252813790626e-08	-0.567119	0.498	0.74	0.000650895879140957	Monocyte	ControlvsMild
CNN2	1.61332684360623e-06	-0.576064	0.398	0.593	0.0431693996812156	Monocyte	ControlvsMild
HLA-DQB1	1.61043412403871e-08	-0.579281	0.796	0.893	0.000430919962910279	Monocyte	ControlvsMild
GADD45B	3.0019683096304e-08	-0.580129	0.639	0.84	0.000803266680290901	Monocyte	ControlvsMild
PLCL2	9.42526505863232e-10	-0.580382	0.294	0.567	2.52201242438884e-05	Monocyte	ControlvsMild
USPL1	1.52920356828732e-07	-0.599422	0.14	0.34	0.00409184290802321	Monocyte	ControlvsMild
ETV6	5.57047315627864e-08	-0.611995	0.816	0.933	0.00149054720715704	Monocyte	ControlvsMild
HLA-DPB1	1.23562945474765e-09	-0.612673	0.883	0.94	3.30629729501375e-05	Monocyte	ControlvsMild
RPL3	1.08994872385179e-12	-0.61469	0.88	0.933	2.91648479528262e-08	Monocyte	ControlvsMild
FCGR2A	4.48112390630919e-08	-0.615268	0.595	0.767	0.00119905913485021	Monocyte	ControlvsMild
LYZ	3.65221089873032e-09	-0.632621	0.98	0.98	9.77258592282259e-05	Monocyte	ControlvsMild
CMPK1	4.65176172467701e-08	-0.634281	0.421	0.627	0.00124471840228907	Monocyte	ControlvsMild
FKBP4	1.12893588468344e-07	-0.640045	0.154	0.353	0.00302080664023595	Monocyte	ControlvsMild
CD83	6.36047194650841e-11	-0.644512	0.886	0.973	1.70193508344672e-06	Monocyte	ControlvsMild
DNAJA4	1.47156652911616e-15	-0.647867	0.037	0.3	3.93761771860901e-11	Monocyte	ControlvsMild
HSPA4	9.77470831333653e-07	-0.663314	0.462	0.607	0.0261551645048259	Monocyte	ControlvsMild
IGHA1	8.92488299678991e-15	-0.673564	0.365	0.86	2.38812019228104e-10	Monocyte	ControlvsMild
TNFAIP2	1.01304665886887e-06	-0.677033	0.729	0.847	0.0271071024980132	Monocyte	ControlvsMild
HSPB1	1.17558719352171e-07	-0.677497	0.254	0.46	0.0031456362124254	Monocyte	ControlvsMild
PPP1R15A	2.03888375067494e-08	-0.680514	0.926	0.913	0.000545564514005602	Monocyte	ControlvsMild
JCHAIN	8.72565643710757e-08	-0.683021	0.151	0.373	0.00233481114944124	Monocyte	ControlvsMild
IGHG2	1.21825444320079e-19	-0.68861	0.064	0.413	3.25980523911668e-15	Monocyte	ControlvsMild
CACYBP	1.17053426795601e-07	-0.697559	0.371	0.567	0.00313211559419669	Monocyte	ControlvsMild
IGHM	4.63425865840014e-12	-0.701786	0.161	0.44	1.24003493181471e-07	Monocyte	ControlvsMild
JUN	1.12502163659343e-08	-0.706657	0.318	0.58	0.000301033289519671	Monocyte	ControlvsMild
CHORDC1	1.07036059940326e-09	-0.71716	0.311	0.573	2.86407089188325e-05	Monocyte	ControlvsMild
HSP90AB1	1.15043502414468e-11	-0.735972	0.903	0.947	3.07833403760632e-07	Monocyte	ControlvsMild
STIP1	7.38816767371102e-11	-0.765644	0.304	0.56	1.97692590613159e-06	Monocyte	ControlvsMild
NR4A1	8.02804915351446e-08	-0.769402	0.602	0.76	0.0021481453924974	Monocyte	ControlvsMild
IGLC3	4.71156937752118e-16	-0.795695	0.124	0.453	1.26072173403712e-11	Monocyte	ControlvsMild
IGLC2	5.18396321228799e-15	-0.798938	0.311	0.673	1.38712487634402e-10	Monocyte	ControlvsMild
PLAU	2.86665519218724e-12	-0.809847	0.04	0.26	7.67059596325463e-08	Monocyte	ControlvsMild
VAV3	8.60506265065271e-08	-0.828775	0.261	0.493	0.00230254266406165	Monocyte	ControlvsMild
HLA-DQA2	6.79882513808278e-13	-0.870945	0.365	0.707	1.81922963044819e-08	Monocyte	ControlvsMild
IER5	5.24981910970323e-11	-0.872727	0.191	0.453	1.40474659737439e-06	Monocyte	ControlvsMild
YWHAH	2.26304290195547e-09	-0.890213	0.304	0.573	6.05545019705245e-05	Monocyte	ControlvsMild
DNAJB6	1.46687940889442e-11	-0.95162	0.702	0.827	3.92507592231969e-07	Monocyte	ControlvsMild
CCSER1	6.83846492748886e-08	-0.990463	0.334	0.56	0.00182983644529747	Monocyte	ControlvsMild
PRDM1	9.54163335643411e-13	-1.04741	0.488	0.74	2.55315025351464e-08	Monocyte	ControlvsMild
IGKC	3.55233267539467e-21	-1.14984	0.559	0.88	9.50533177282107e-17	Monocyte	ControlvsMild
IGHG3	5.89863196224285e-27	-1.18155	0.117	0.567	1.57835594045694e-22	Monocyte	ControlvsMild
SPATS2L	2.70383826209181e-11	-1.18371	0.231	0.493	7.23493042170526e-07	Monocyte	ControlvsMild
MIR155HG	1.07024656915608e-14	-1.21837	0.191	0.527	2.86376576974784e-10	Monocyte	ControlvsMild
DNAJA1	4.17191696515221e-27	-1.24295	0.692	0.907	1.11632154153543e-22	Monocyte	ControlvsMild
HSPE1	2.04950503030708e-18	-1.26229	0.411	0.713	5.48406556009569e-14	Monocyte	ControlvsMild
HSPA8	1.21480965245046e-23	-1.30507	0.843	0.933	3.25058766802694e-19	Monocyte	ControlvsMild
IGHG1	1.30158472796744e-30	-1.44556	0.344	0.793	3.48278041509526e-26	Monocyte	ControlvsMild
HSPA6	4.0597816693494e-22	-1.58123	0.05	0.407	1.08631637908451e-17	Monocyte	ControlvsMild
MRC1	5.5766929487548e-13	-1.63211	0.09	0.353	1.49221149922781e-08	Monocyte	ControlvsMild
HSP90AA1	5.66271895465839e-26	-1.99706	0.826	0.913	1.51523033788749e-21	Monocyte	ControlvsMild
BAG3	1.58683544827725e-26	-2.07963	0.094	0.52	4.24605429250027e-22	Monocyte	ControlvsMild
HSPD1	2.21021725700493e-26	-2.28509	0.709	0.9	5.9140993362938e-22	Monocyte	ControlvsMild
HSPH1	4.29037699699992e-34	-2.53377	0.375	0.807	1.14801907685724e-29	Monocyte	ControlvsMild
DNAJB1	2.36038430329131e-26	-2.54654	0.288	0.707	6.31591631874689e-22	Monocyte	ControlvsMild
HSPA1B	1.78993452431302e-45	-3.48457	0.047	0.653	4.78950680015677e-41	Monocyte	ControlvsMild
HSPA1A	1.30645511980806e-43	-3.63567	0.207	0.787	3.49581260958241e-39	Monocyte	ControlvsMild
LGALS3	8.14731730583374e-07	-1.01259	0.424	0.79	0.0218005916469499	Macrophage	ControlvsMild
HSPA1B	3.04449381852039e-08	-1.75844	0.045	0.339	0.000814645655959687	Macrophage	ControlvsMild
HSPA1A	2.13291308317263e-08	-1.79129	0.106	0.452	0.000570724882795331	Macrophage	ControlvsMild
DNAJB1	5.47472035272636e-12	-2.59065	0.114	0.532	1.46492567198252e-07	Macrophage	ControlvsMild
RNF139	6.67859119990939e-07	-0.564138	0.039	0.5	0.0178705743327175	cDC1	ControlvsMild
USP38	1.07633875786847e-06	-0.712222	0.059	0.5	0.0288006724830446	cDC1	ControlvsMild
RPL14	6.11234243403525e-09	-0.738125	0.843	0.96	0.000163554058849915	cDC1	ControlvsMild
NOTCH2NLC	4.73887371082161e-08	-0.748944	0.039	0.56	0.00126802782754165	cDC1	ControlvsMild
RRBP1	6.29523275308097e-07	-0.757211	0.294	0.84	0.0168447838006941	cDC1	ControlvsMild
SFMBT2	1.59965552454005e-06	-0.785895	0.078	0.54	0.0428035825256426	cDC1	ControlvsMild
GCLC	4.10990054691496e-08	-0.788308	0.039	0.56	0.00109972718834351	cDC1	ControlvsMild
TRIM25	1.41938348495366e-08	-0.842091	0.039	0.56	0.0003797986329039	cDC1	ControlvsMild
SUPT5H	4.11412540244353e-07	-0.845195	0.196	0.7	0.0110085767518584	cDC1	ControlvsMild
CHAF1A	5.77543456018142e-07	-0.902991	0.02	0.44	0.0154539077961334	cDC1	ControlvsMild
NBPF10	1.66757606706098e-08	-0.9669	0.02	0.54	0.000446210004024176	cDC1	ControlvsMild
STK38L	1.76985787621338e-07	-1.00408	0.137	0.68	0.00473578570517176	cDC1	ControlvsMild
CAMK2D	1.36074957372059e-06	-1.04721	0.706	0.96	0.0364109370936154	cDC1	ControlvsMild
VAV3	8.00193596411866e-07	-1.08114	0.314	0.86	0.0214115802527887	cDC1	ControlvsMild
IGHG1	1.46466548895144e-07	-1.1224	0.294	0.86	0.00391915191533627	cDC1	ControlvsMild
FKBP4	8.59100480107077e-11	-1.16316	0.059	0.7	2.29878106467052e-06	cDC1	ControlvsMild
ZDHHC20	2.21408386561783e-07	-1.16912	0.196	0.74	0.00592444560762018	cDC1	ControlvsMild
NEDD4L	2.94258787274111e-08	-1.18679	0.157	0.7	0.000787377662988066	cDC1	ControlvsMild
PTGES3	7.62026950173048e-08	-1.18862	0.333	0.88	0.00203903171327304	cDC1	ControlvsMild
HLA-DQA2	1.95969297420621e-08	-1.19325	0.412	0.96	0.000524374646038097	cDC1	ControlvsMild
HSPA8	5.41372922535465e-11	-1.19712	0.882	0.98	1.4486056661204e-06	cDC1	ControlvsMild
ABHD3	1.27886536865801e-06	-1.23356	0.216	0.74	0.0342198795345511	cDC1	ControlvsMild
ZFAND2A	3.29281519539581e-08	-1.29947	0.078	0.6	0.000881091489984011	cDC1	ControlvsMild
DNAJA4	1.7174955227544e-08	-1.3379	0.039	0.58	0.000459567451978621	cDC1	ControlvsMild
HSPE1	2.76157820631642e-07	-1.37348	0.373	0.86	0.00738943096446146	cDC1	ControlvsMild
HSP90AA1	5.29528612761208e-08	-1.41028	0.784	0.94	0.00141691266202644	cDC1	ControlvsMild
DNAJB1	1.19948532150285e-08	-1.92665	0.471	0.86	0.000320958282327733	cDC1	ControlvsMild
SPATS2L	4.54046759844206e-11	-2.09865	0.196	0.84	1.21493831999113e-06	cDC1	ControlvsMild
HSPD1	1.3285196431592e-10	-2.20211	0.745	0.92	3.5548528611654e-06	cDC1	ControlvsMild
HSPH1	4.05210621636845e-10	-2.23338	0.549	0.88	1.08426258137587e-05	cDC1	ControlvsMild
HSPA1B	7.15891339155428e-12	-3.18683	0.255	0.86	1.91558204531209e-07	cDC1	ControlvsMild
BAG3	7.96275059885069e-13	-3.25583	0.137	0.8	2.13067280524047e-08	cDC1	ControlvsMild
HSPA1A	3.69659759632212e-13	-3.68591	0.235	0.86	9.89135584823872e-09	cDC1	ControlvsMild
ZFP36L2	4.95784959493163e-12	1.37331082346343	0.79	0.63	1.32662139461181e-07	cDC2	ControlvsMild
RPS26	1.14488927711721e-15	1.36478173409096	0.934	0.94	3.06349472771023e-11	cDC2	ControlvsMild
ATF3	2.27544491464518e-09	1.28984859013748	0.867	0.82	6.08863550260757e-05	cDC2	ControlvsMild
LGALS2	1.85377389183328e-12	1.13352267858104	0.845	0.71	4.9603281797675e-08	cDC2	ControlvsMild
TSC22D3	9.39887425119741e-12	1.12911048566603	0.724	0.43	2.5149507721354e-07	cDC2	ControlvsMild
HPS3	2.91766845285519e-09	1.03920536668248	0.691	0.48	7.80709724614991e-05	cDC2	ControlvsMild
CXCR4	3.70966524915429e-10	1.01213534039413	0.873	0.77	9.92632227368705e-06	cDC2	ControlvsMild
DDIT4	8.34841125167313e-09	1.00885968281297	0.696	0.45	0.00022338678827227	cDC2	ControlvsMild
DBI	4.45162447524176e-10	0.936443597786558	0.823	0.7	1.19116567708519e-05	cDC2	ControlvsMild
CRIP1	7.11618923383076e-10	0.922324529259258	0.895	0.86	1.90414991518843e-05	cDC2	ControlvsMild
SERF2	2.3564016225432e-15	0.901313895188516	0.934	0.96	6.30525946160109e-11	cDC2	ControlvsMild
H3F3B	2.24702613808987e-14	0.859555546717559	0.928	0.98	6.01259254030088e-10	cDC2	ControlvsMild
AC020916.1	1.2368830660288e-07	0.809066622910772	0.503	0.23	0.00330965170807986	cDC2	ControlvsMild
FCER1G	2.72588961498299e-08	0.799592259831108	0.829	0.84	0.000729393543177148	cDC2	ControlvsMild
TMA7	1.6014877528267e-07	0.742531666643784	0.818	0.76	0.00428526092901369	cDC2	ControlvsMild
CD74	1.78924046422742e-13	0.729920455176765	1	1	4.78764963417972e-09	cDC2	ControlvsMild
B2M	5.4565566668477e-17	0.72953739750218	1	1	1.46006543291511e-12	cDC2	ControlvsMild
FTH1	3.90778783665507e-12	0.713766952512638	1	1	1.04564586933216e-07	cDC2	ControlvsMild
RPL5	1.63789124848478e-11	0.705747515759962	0.961	0.98	4.38266940269557e-07	cDC2	ControlvsMild
RAB11FIP1	5.16790761922688e-07	0.687270316042324	0.867	0.82	0.0138282872075273	cDC2	ControlvsMild
S100A10	1.51570387709758e-06	0.680499111443859	0.912	0.92	0.040557204343377	cDC2	ControlvsMild
VIM	3.26253799899769e-10	0.662496612600869	0.989	1	8.72989917771801e-06	cDC2	ControlvsMild
AC004448.2	2.64052037269496e-07	0.643854727389327	0.381	0.1	0.00706550441325717	cDC2	ControlvsMild
RPL7	1.7997845087101e-09	0.643743775663728	0.934	0.96	4.81586338840649e-05	cDC2	ControlvsMild
RPL39	1.66991056820526e-08	0.64114845889427	0.895	0.97	0.000446834669840365	cDC2	ControlvsMild
ATP6V1G1	9.27463675636909e-08	0.63691671058576	0.785	0.61	0.00248170730326924	cDC2	ControlvsMild
RPL41	6.69673666027106e-10	0.631007988251054	0.967	1	1.79191279555533e-05	cDC2	ControlvsMild
COX7C	1.51066298277774e-07	0.603816730929376	0.884	0.86	0.00404223200931669	cDC2	ControlvsMild
RPL32	2.1264410277504e-07	0.60060731456812	0.972	1	0.00568993090205452	cDC2	ControlvsMild
BTF3	2.59268553116453e-07	0.590865857901068	0.906	0.88	0.00693750794429005	cDC2	ControlvsMild
RPS12	6.66492595148275e-10	0.570980376617828	0.972	1	1.78340088609775e-05	cDC2	ControlvsMild
RPS27A	2.7842531106051e-10	0.566465683390124	0.972	0.98	7.45010447335712e-06	cDC2	ControlvsMild
RPS25	1.44093088736857e-06	0.566099862177512	0.912	0.96	0.0385564286842082	cDC2	ControlvsMild
ATP5MC2	5.00606776536782e-07	0.563569449294868	0.884	0.94	0.0133952361265712	cDC2	ControlvsMild
GSTP1	6.66851788569271e-08	0.561827496902675	0.89	0.92	0.00178436201585366	cDC2	ControlvsMild
RPL30	4.63751460627434e-07	0.546718731153377	0.972	1	0.0124090615834689	cDC2	ControlvsMild
AC004687.1	1.20609570100015e-06	0.531268952336113	0.403	0.13	0.0322727087673621	cDC2	ControlvsMild
RPS13	9.60099712997719e-09	0.523358152514415	0.972	0.99	0.00025690348120393	cDC2	ControlvsMild
HLA-DRA	7.83143398213174e-07	0.517635211057687	0.994	1	0.0209553510493881	cDC2	ControlvsMild
HLA-DRB1	6.63564901599408e-07	0.50329306741885	0.972	1	0.0177556696369969	cDC2	ControlvsMild
RPS3A	7.20237213576343e-10	0.501496895661781	0.978	0.99	1.92721073608758e-05	cDC2	ControlvsMild
STK17B	3.25920536266533e-07	0.498867655314057	0.939	0.96	0.00872098170941988	cDC2	ControlvsMild
RPS15A	2.73249447026799e-09	0.497638062694782	0.983	0.99	7.31160870354309e-05	cDC2	ControlvsMild
VAMP2	1.42080969850412e-06	0.489695826126677	0.42	0.15	0.0380180259125732	cDC2	ControlvsMild
EEF1A1	8.65199998569324e-09	0.483337617893206	1	1	0.00023151021561718	cDC2	ControlvsMild
PPIA	8.19035390870581e-07	0.483253692624198	0.934	0.96	0.021915748988915	cDC2	ControlvsMild
RPL11	5.60186184121953e-08	0.482203166111766	0.961	0.97	0.00149894619147352	cDC2	ControlvsMild
RPL18	2.69450952834891e-07	0.465736651796204	0.945	0.98	0.007209968595956	cDC2	ControlvsMild
RPL29	1.61005089318763e-06	0.462761836628675	0.95	0.98	0.0430817417999147	cDC2	ControlvsMild
RPL22	1.62468719975716e-06	0.456772479974015	0.901	1	0.043473380091102	cDC2	ControlvsMild
RPL10	1.35215383818976e-08	0.454103038274569	0.989	1	0.000361809324022817	cDC2	ControlvsMild
RPS23	1.1130149087798e-06	0.444179885066387	0.989	0.99	0.0297820529291298	cDC2	ControlvsMild
RPL18A	1.25966449956796e-06	0.442608989315982	0.978	0.98	0.0337061026794394	cDC2	ControlvsMild
RPL8	7.17948626419117e-07	0.428864088613911	0.967	0.98	0.0192108693457227	cDC2	ControlvsMild
RPL28	8.80939080772172e-07	0.338922785192798	0.983	1	0.0235721679233018	cDC2	ControlvsMild
FMR1	4.5613967114749e-07	-0.267239	0.055	0.27	0.0122053853205645	cDC2	ControlvsMild
OSBPL3	1.25777958116425e-06	-0.277689	0.138	0.39	0.033655666032793	cDC2	ControlvsMild
PDE4DIP	3.47920790898137e-08	-0.282807	0.249	0.58	0.000930966452285234	cDC2	ControlvsMild
RPRD2	9.06893892093469e-07	-0.2903	0.083	0.31	0.024266666764637	cDC2	ControlvsMild
UBE2Q1	6.67896839184901e-08	-0.298974	0.066	0.31	0.00178715836229096	cDC2	ControlvsMild
NCKAP1L	9.33976798157745e-07	-0.304176	0.436	0.78	0.0249913511651049	cDC2	ControlvsMild
EIF2AK3	1.29259762940004e-08	-0.305321	0.32	0.68	0.000345873273674864	cDC2	ControlvsMild
SIAH2	8.35073625337997e-07	-0.322602	0.094	0.34	0.0223449000667941	cDC2	ControlvsMild
KDM1A	1.21958431151924e-07	-0.323619	0.083	0.34	0.00326336370076317	cDC2	ControlvsMild
IGHD	2.2965903634442e-08	-0.330807	0.061	0.31	0.0006145216494504	cDC2	ControlvsMild
DHFR	1.55483790667627e-07	-0.331364	0.193	0.53	0.00416043527068436	cDC2	ControlvsMild
ATXN7	1.22495089925872e-07	-0.337387	0.188	0.5	0.00327772361623649	cDC2	ControlvsMild
CCDC117	1.28263195533154e-06	-0.34399	0.077	0.3	0.0343206658607613	cDC2	ControlvsMild
PBX3	1.54186575233348e-07	-0.344464	0.21	0.52	0.00412572438009392	cDC2	ControlvsMild
RABL6	1.64116571650155e-06	-0.347332	0.26	0.54	0.0439143122421485	cDC2	ControlvsMild
AKAP17A	1.09536589925796e-06	-0.353244	0.16	0.43	0.0293098007323446	cDC2	ControlvsMild
CRLF1	4.92137606803199e-07	-0.355122	0.072	0.29	0.01316861808284	cDC2	ControlvsMild
FUBP3	1.05034891479835e-07	-0.363877	0.077	0.32	0.00281052362621744	cDC2	ControlvsMild
UBQLN1	9.30085807453306e-07	-0.367548	0.381	0.68	0.0248872360358356	cDC2	ControlvsMild
MED14	9.39635088370013e-08	-0.370834	0.188	0.5	0.00251427556946048	cDC2	ControlvsMild
SP140	2.98520499011792e-07	-0.371369	0.21	0.52	0.00798781151255753	cDC2	ControlvsMild
USP24	8.04104261014236e-07	-0.379325	0.21	0.49	0.0215162218162189	cDC2	ControlvsMild
ABCA5	1.49371082650692e-07	-0.379382	0.055	0.28	0.00399687142956722	cDC2	ControlvsMild
MAP2K2	8.98208283889359e-08	-0.384374	0.055	0.28	0.00240342572603115	cDC2	ControlvsMild
EDEM1	3.54410220538409e-08	-0.386298	0.497	0.82	0.000948330868116674	cDC2	ControlvsMild
REST	2.39383369835324e-07	-0.394258	0.177	0.47	0.00640542021005359	cDC2	ControlvsMild
SAMD12	2.57799518511072e-07	-0.397463	0.044	0.25	0.00689819951631925	cDC2	ControlvsMild
AC079793.1	3.16592900638845e-07	-0.40103	0.066	0.29	0.0084713928352942	cDC2	ControlvsMild
MT-CO3	6.12404155695996e-07	-0.408268	0.657	0.96	0.0163867103981135	cDC2	ControlvsMild
TSPAN33	3.45460088031558e-07	-0.408861	0.083	0.33	0.00924382103554844	cDC2	ControlvsMild
DNM2	1.62532535528631e-06	-0.410138	0.436	0.72	0.0434904558567512	cDC2	ControlvsMild
TRIM25	1.57677285322245e-06	-0.41197	0.094	0.32	0.0421912880065264	cDC2	ControlvsMild
CGAS	8.61789267465107e-07	-0.413319	0.127	0.38	0.0230597572188313	cDC2	ControlvsMild
ZNF318	6.87956655796978e-09	-0.421315	0.088	0.37	0.000184083441958155	cDC2	ControlvsMild
AP001011.1	1.57706442421441e-08	-0.422095	0.11	0.4	0.000421990898631292	cDC2	ControlvsMild
NIBAN1	6.61230072745868e-09	-0.424007	0.365	0.73	0.000176931942865339	cDC2	ControlvsMild
IMPAD1	1.32868858686631e-07	-0.424852	0.127	0.39	0.00355530492073688	cDC2	ControlvsMild
EIF4G1	4.99465979111895e-08	-0.424867	0.398	0.74	0.00133647106690761	cDC2	ControlvsMild
MT-ND5	1.37734926318219e-06	-0.426173	0.519	0.92	0.036855111584229	cDC2	ControlvsMild
DDX3X	1.47715971903069e-06	-0.427259	0.768	0.93	0.0395258397618232	cDC2	ControlvsMild
PDS5A	2.45274402044846e-07	-0.433148	0.398	0.71	0.006563052449916	cDC2	ControlvsMild
PRKCE	4.84829970171448e-07	-0.434709	0.503	0.76	0.0129730803418476	cDC2	ControlvsMild
WIPF1	1.11267986591926e-07	-0.436863	0.657	0.92	0.00297730878522674	cDC2	ControlvsMild
HNRNPUL2	8.1658579392384e-07	-0.446288	0.182	0.45	0.0218502026738141	cDC2	ControlvsMild
BAIAP2	8.75658574374276e-07	-0.448574	0.171	0.45	0.0234308721331069	cDC2	ControlvsMild
TPT1	3.07328438521784e-14	-0.449236	0.994	1	8.22349435796589e-10	cDC2	ControlvsMild
CAND2	8.62915615779418e-09	-0.454773	0.072	0.33	0.000230898960470257	cDC2	ControlvsMild
TCF12	1.46198443994098e-06	-0.455637	0.519	0.73	0.0391197796439406	cDC2	ControlvsMild
MIR4435-2HG	4.12479883663443e-07	-0.455646	0.21	0.51	0.0110371367270664	cDC2	ControlvsMild
TBC1D1	5.8632013255214e-08	-0.456068	0.359	0.67	0.00156887541068301	cDC2	ControlvsMild
EXOC3	5.60381463210762e-07	-0.456379	0.133	0.38	0.0149946871925936	cDC2	ControlvsMild
IGLV1-51	1.17576735747536e-07	-0.456401	0.039	0.25	0.00314611829513257	cDC2	ControlvsMild
ZFP91	1.13067917747394e-07	-0.457075	0.359	0.66	0.00302547134308477	cDC2	ControlvsMild
KLF10	5.59311309545785e-07	-0.457559	0.42	0.71	0.0149660520208261	cDC2	ControlvsMild
CAP1	1.59024125835278e-06	-0.459185	0.669	0.86	0.0425516755910038	cDC2	ControlvsMild
AP000787.1	3.77558571577455e-08	-0.459456	0.072	0.33	0.00101027122582695	cDC2	ControlvsMild
NFE2L2	7.73975792798975e-07	-0.462488	0.906	0.98	0.020710044263715	cDC2	ControlvsMild
DIPK1A	1.30697393921716e-07	-0.463089	0.193	0.48	0.00349720086655728	cDC2	ControlvsMild
LPCAT1	5.33757644057724e-07	-0.463141	0.177	0.44	0.0142822870396966	cDC2	ControlvsMild
ATP1A1	8.93546442542029e-07	-0.463308	0.635	0.86	0.0239095157095396	cDC2	ControlvsMild
CDR2	3.71486389706894e-08	-0.464188	0.127	0.41	0.000994023281577708	cDC2	ControlvsMild
JMY	2.38065488012934e-08	-0.465041	0.099	0.38	0.000637015632825009	cDC2	ControlvsMild
AC011603.2	2.90995416416059e-08	-0.465048	0.094	0.37	0.000778645535246091	cDC2	ControlvsMild
SMG7	5.15308404264017e-07	-0.466066	0.105	0.35	0.0137886222812966	cDC2	ControlvsMild
MAPK9	1.36669994519256e-07	-0.466522	0.11	0.36	0.00365701571334627	cDC2	ControlvsMild
CPEB4	9.06014374172602e-07	-0.466718	0.138	0.39	0.0242431326241105	cDC2	ControlvsMild
SNRNP200	2.23486793137958e-08	-0.468024	0.227	0.55	0.000598005961078548	cDC2	ControlvsMild
FBXL17	1.74009689222842e-06	-0.468713	0.232	0.49	0.0465615126422479	cDC2	ControlvsMild
GNB1	2.90250520344299e-07	-0.469249	0.597	0.86	0.00776652342337276	cDC2	ControlvsMild
HNRNPU	5.35033591414074e-07	-0.472566	0.735	0.94	0.0143164288390578	cDC2	ControlvsMild
FLII	1.49889911993515e-07	-0.479165	0.243	0.54	0.00401075426512248	cDC2	ControlvsMild
SOD2	2.82621909363764e-07	-0.481515	0.68	0.86	0.00756239705075559	cDC2	ControlvsMild
LINC01619	1.04115402232022e-06	-0.481743	0.171	0.44	0.0278591993292446	cDC2	ControlvsMild
NOTCH2NLC	3.35805222808052e-09	-0.48604	0.116	0.43	8.98547615189785e-05	cDC2	ControlvsMild
CDK6	1.55350215170752e-06	-0.486505	0.11	0.34	0.0415686105753898	cDC2	ControlvsMild
ABI1	8.39519384299483e-07	-0.487436	0.448	0.75	0.0224638596850856	cDC2	ControlvsMild
JOSD1	3.65746811789848e-07	-0.488167	0.624	0.85	0.00978665318987274	cDC2	ControlvsMild
CHORDC1	5.72261980085223e-07	-0.488371	0.365	0.64	0.0153125860631204	cDC2	ControlvsMild
TMED10	1.89035707258757e-07	-0.493249	0.591	0.84	0.00505821745482982	cDC2	ControlvsMild
MAP2K3	1.24763622462432e-06	-0.493462	0.254	0.54	0.0333842500984976	cDC2	ControlvsMild
EIF4G2	9.08983195467007e-08	-0.496999	0.796	0.95	0.00243225723443062	cDC2	ControlvsMild
EPB41L2	1.77716673151212e-07	-0.499144	0.293	0.62	0.00475534274018012	cDC2	ControlvsMild
AGPAT3	1.68660794614786e-06	-0.500643	0.21	0.47	0.0451302554230244	cDC2	ControlvsMild
DNAJA4	3.15681595940093e-10	-0.501697	0.033	0.3	8.44700814416502e-06	cDC2	ControlvsMild
GPR160	1.16082658331961e-08	-0.501768	0.11	0.4	0.000310613977164663	cDC2	ControlvsMild
DSE	6.10027549051279e-08	-0.502957	0.492	0.8	0.00163231171575141	cDC2	ControlvsMild
NKRF	4.92377267118395e-09	-0.505974	0.116	0.42	0.00013175030913554	cDC2	ControlvsMild
IGHM	1.1809187560057e-06	-0.506068	0.199	0.45	0.0315990240732004	cDC2	ControlvsMild
TOP2B	5.31236906122589e-08	-0.50663	0.392	0.72	0.00142148371340282	cDC2	ControlvsMild
GCH1	7.28424764614978e-07	-0.50729	0.105	0.35	0.0194911898515676	cDC2	ControlvsMild
XPO1	6.20574734919027e-07	-0.507574	0.32	0.6	0.0166053387569633	cDC2	ControlvsMild
REV3L	1.63003045323758e-07	-0.508097	0.541	0.8	0.00436163548677311	cDC2	ControlvsMild
ACTR3	1.57028959137282e-08	-0.509635	0.928	0.98	0.000420178088859539	cDC2	ControlvsMild
RASGEF1B	2.71519760967061e-08	-0.509791	0.685	0.88	0.000726532576395663	cDC2	ControlvsMild
DNAJA2	3.87546571030474e-07	-0.509876	0.298	0.61	0.0103699711476334	cDC2	ControlvsMild
YTHDF3	1.43102693556306e-06	-0.512804	0.359	0.66	0.0382914187417965	cDC2	ControlvsMild
SSBP3	1.46003078494936e-08	-0.514184	0.083	0.34	0.00039067503743675	cDC2	ControlvsMild
SIK3	8.80415494323283e-09	-0.515224	0.751	0.95	0.000235581577971024	cDC2	ControlvsMild
ARHGEF6	5.41994560076281e-08	-0.515541	0.271	0.58	0.00145026904385211	cDC2	ControlvsMild
TSC22D2	1.80786672084136e-07	-0.516538	0.381	0.66	0.00483748977162732	cDC2	ControlvsMild
PIK3CG	1.54532525892268e-08	-0.516608	0.116	0.4	0.000413498132782531	cDC2	ControlvsMild
YWHAZ	4.94378508057813e-09	-0.516974	0.906	0.97	0.00013228580118611	cDC2	ControlvsMild
KIAA1109	4.20943505066973e-07	-0.517913	0.32	0.63	0.0112636063085821	cDC2	ControlvsMild
RPL3	1.14211120474315e-10	-0.518111	0.906	0.99	3.05606116165173e-06	cDC2	ControlvsMild
SYNE2	4.36516665911506e-08	-0.523017	0.061	0.3	0.00116803129464601	cDC2	ControlvsMild
RCOR1	1.85053839149611e-07	-0.524253	0.425	0.73	0.0049516706279653	cDC2	ControlvsMild
CAPRIN1	3.71465291750296e-08	-0.529463	0.398	0.73	0.000993966827665441	cDC2	ControlvsMild
NAA50	3.3967635962766e-08	-0.529602	0.315	0.65	0.000908906003091693	cDC2	ControlvsMild
NUMB	2.45255636086755e-07	-0.529678	0.442	0.74	0.0065625503104094	cDC2	ControlvsMild
HNRNPA3	8.98710306507221e-08	-0.532073	0.796	0.92	0.00240476903815202	cDC2	ControlvsMild
PKM	2.52699078340567e-07	-0.532361	0.757	0.94	0.00676172193823688	cDC2	ControlvsMild
XBP1	3.45057369004043e-07	-0.533466	0.337	0.64	0.00923304507981019	cDC2	ControlvsMild
NFATC1	1.52125740738315e-08	-0.533719	0.149	0.45	0.000407058057067584	cDC2	ControlvsMild
SEMA4D	1.99342267348535e-10	-0.536281	0.133	0.47	5.33400038971211e-06	cDC2	ControlvsMild
CTNNB1	5.03989918823083e-07	-0.538838	0.635	0.87	0.0134857622478681	cDC2	ControlvsMild
WARS	2.35933360946744e-07	-0.538925	0.47	0.75	0.00631310487221299	cDC2	ControlvsMild
SMYD3	1.49981153927249e-08	-0.541004	0.26	0.62	0.000401319571678533	cDC2	ControlvsMild
AC009570.2	9.31918459723083e-13	-0.542745	0.077	0.44	2.49362741452703e-08	cDC2	ControlvsMild
NCL	3.31125271470656e-07	-0.543354	0.829	0.94	0.00886025001401182	cDC2	ControlvsMild
VPS13B	1.22857176718963e-08	-0.545016	0.453	0.75	0.000328741233464601	cDC2	ControlvsMild
MAPK1	7.1974123311253e-07	-0.545251	0.42	0.69	0.0192588359156251	cDC2	ControlvsMild
LMNB1	1.85130737752697e-06	-0.547856	0.293	0.57	0.0495372828078667	cDC2	ControlvsMild
STT3B	1.12734401221072e-07	-0.549795	0.32	0.62	0.00301654710787346	cDC2	ControlvsMild
CMIP	6.90904497900212e-07	-0.550545	0.552	0.83	0.0184872225548139	cDC2	ControlvsMild
LINC01578	1.31158787341249e-08	-0.551961	0.42	0.73	0.000350954683167714	cDC2	ControlvsMild
PXDC1	6.16073058524311e-10	-0.552273	0.05	0.33	1.64848828999935e-05	cDC2	ControlvsMild
PHACTR2	4.26241298070725e-07	-0.552676	0.376	0.67	0.0114053646537764	cDC2	ControlvsMild
ARHGAP15	1.28658510276239e-06	-0.555678	0.652	0.84	0.034426444179716	cDC2	ControlvsMild
USP36	2.68203765087358e-07	-0.557059	0.354	0.64	0.00717659634620752	cDC2	ControlvsMild
ADAR	1.53910461930886e-08	-0.558794	0.309	0.61	0.000411833614034666	cDC2	ControlvsMild
IPO5	7.59223975907869e-09	-0.559559	0.177	0.49	0.000203153151473428	cDC2	ControlvsMild
FAF1	1.6301933514124e-06	-0.559825	0.392	0.63	0.043620713697093	cDC2	ControlvsMild
ST13	4.32822068659217e-09	-0.560179	0.547	0.84	0.000115814529131833	cDC2	ControlvsMild
BABAM2	1.45588483617376e-06	-0.560288	0.204	0.47	0.0389565664463375	cDC2	ControlvsMild
EIF3B	4.73267939984056e-10	-0.563064	0.144	0.47	1.26637035380934e-05	cDC2	ControlvsMild
HNRNPA2B1	2.24655143782974e-12	-0.563369	0.928	1	6.01132233734483e-08	cDC2	ControlvsMild
TRIM44	5.04868302155999e-08	-0.565716	0.315	0.61	0.00135092660290902	cDC2	ControlvsMild
ARF4	5.96911711172382e-08	-0.565916	0.547	0.86	0.00159721635675506	cDC2	ControlvsMild
UST	1.66237271956151e-07	-0.568342	0.425	0.69	0.0044481769230027	cDC2	ControlvsMild
TM9SF3	7.11040316682165e-08	-0.569427	0.448	0.75	0.00190260167937814	cDC2	ControlvsMild
AC105402.3	7.77674798051949e-14	-0.57017	0	0.28	2.08090222462741e-09	cDC2	ControlvsMild
RUNX1	3.29203641915942e-09	-0.570228	0.481	0.81	8.80883105038677e-05	cDC2	ControlvsMild
EEF2	3.45116574567793e-10	-0.571493	0.823	0.96	9.23462930228502e-06	cDC2	ControlvsMild
PIN4	5.84633748573987e-07	-0.571739	0.348	0.63	0.0156436298443427	cDC2	ControlvsMild
JCHAIN	1.01689052543336e-12	-0.572468	0.116	0.5	2.72099566795459e-08	cDC2	ControlvsMild
RHOF	2.6647070153504e-09	-0.576247	0.199	0.55	7.1302230316746e-05	cDC2	ControlvsMild
NFE2L3	1.67236884863882e-08	-0.57659	0.122	0.41	0.000447492456518776	cDC2	ControlvsMild
USP9X	1.11603885457921e-07	-0.577969	0.459	0.78	0.00298629676708306	cDC2	ControlvsMild
NCOR2	5.83514800092082e-09	-0.580686	0.265	0.58	0.000156136890208639	cDC2	ControlvsMild
ZNF804A	7.65219050441406e-08	-0.580849	0.188	0.52	0.00204757313517111	cDC2	ControlvsMild
HNRNPD	7.21951337239241e-09	-0.581532	0.53	0.87	0.000193179738818476	cDC2	ControlvsMild
TLN1	2.45040666651506e-08	-0.584676	0.63	0.89	0.0006556798158261	cDC2	ControlvsMild
GDI2	2.50414506917026e-09	-0.587835	0.762	0.94	6.70059137608579e-05	cDC2	ControlvsMild
OTUD1	1.0280573987667e-07	-0.588218	0.094	0.34	0.00275087598761995	cDC2	ControlvsMild
ARL4C	2.06687218135998e-07	-0.591068	0.807	0.9	0.00553053658288304	cDC2	ControlvsMild
QKI	1.16585424123078e-09	-0.59247	0.663	0.94	3.11959277868532e-05	cDC2	ControlvsMild
TMEM123	5.53951618935563e-08	-0.59355	0.818	0.95	0.00148226374194778	cDC2	ControlvsMild
PIK3AP1	6.59207554090608e-08	-0.596454	0.293	0.62	0.00176390757323565	cDC2	ControlvsMild
TRAF3	1.26509128852001e-08	-0.597468	0.475	0.79	0.000338513126982185	cDC2	ControlvsMild
ENO1	4.18865997544023e-10	-0.597748	0.867	0.98	1.1208016362283e-05	cDC2	ControlvsMild
MYH9	1.84203978786921e-08	-0.599469	0.591	0.87	0.000492893006438042	cDC2	ControlvsMild
LCP1	4.18951044187076e-10	-0.599572	0.95	0.99	1.12102920403578e-05	cDC2	ControlvsMild
ZBTB10	5.98284506151587e-08	-0.599899	0.149	0.45	0.00160088968156042	cDC2	ControlvsMild
MAN1A1	2.71861029496544e-07	-0.601401	0.425	0.7	0.00727445742726852	cDC2	ControlvsMild
TAOK3	1.38927256354567e-07	-0.601809	0.624	0.88	0.00371741552553551	cDC2	ControlvsMild
FCGR2B	3.05591671002431e-08	-0.60439	0.392	0.76	0.000817702193268305	cDC2	ControlvsMild
HES4	9.86737360299281e-09	-0.605334	0.116	0.4	0.000264031182868882	cDC2	ControlvsMild
CAMK2D	2.06376383700805e-08	-0.606756	0.271	0.6	0.000552221927506614	cDC2	ControlvsMild
GNAQ	3.35194944427848e-08	-0.607756	0.492	0.8	0.000896914632300036	cDC2	ControlvsMild
RAB21	3.87975606647115e-08	-0.608011	0.436	0.72	0.00103814512826635	cDC2	ControlvsMild
ABL2	1.32468848792096e-06	-0.608085	0.149	0.39	0.0354460145597892	cDC2	ControlvsMild
HDLBP	2.1201557737259e-07	-0.609683	0.392	0.68	0.00567311281933577	cDC2	ControlvsMild
NSUN6	2.99077315352154e-07	-0.609913	0.099	0.34	0.00800271080419293	cDC2	ControlvsMild
CD80	1.05579534500506e-07	-0.61323	0.182	0.5	0.00282509718416453	cDC2	ControlvsMild
HIST1H1E	3.31643288448088e-07	-0.614522	0.519	0.78	0.00887411111229395	cDC2	ControlvsMild
CMPK1	3.09824669055057e-09	-0.615231	0.403	0.74	8.29028849457522e-05	cDC2	ControlvsMild
EFHD2	3.37572612950039e-10	-0.61566	0.724	0.92	9.03276797731715e-06	cDC2	ControlvsMild
MEFV	7.79712896426084e-09	-0.619845	0.127	0.42	0.000208635576825691	cDC2	ControlvsMild
KHDRBS1	1.22992265503120e-09	-0.622022	0.602	0.89	3.29102704033247e-05	cDC2	ControlvsMild
BCL3	3.08787673479667e-08	-0.628422	0.298	0.63	0.000826254056696892	cDC2	ControlvsMild
CANX	1.20630188779113e-10	-0.636566	0.619	0.91	3.22782259135149e-06	cDC2	ControlvsMild
ALYREF	2.58359650890713e-13	-0.64028	0.044	0.38	6.91318753853369e-09	cDC2	ControlvsMild
ITPR2	1.73883020875558e-07	-0.641844	0.641	0.89	0.00465276187258819	cDC2	ControlvsMild
RAPGEF6	1.17309307310834e-08	-0.642329	0.293	0.6	0.00031389624450233	cDC2	ControlvsMild
PIP4K2A	1.495406657902e-08	-0.64298	0.486	0.77	0.000400140913521418	cDC2	ControlvsMild
CACYBP	1.27718043199464e-06	-0.643576	0.37	0.62	0.0341747939993126	cDC2	ControlvsMild
IGLC3	1.4303407920858e-14	-0.648277	0.127	0.56	3.8273058914632e-10	cDC2	ControlvsMild
USP12	2.54996275457963e-08	-0.65047	0.475	0.77	0.000682319033870417	cDC2	ControlvsMild
PDIA3	1.31553132223684e-10	-0.650731	0.912	0.98	3.52009871204133e-06	cDC2	ControlvsMild
SET	3.31838508856691e-11	-0.652539	0.691	0.92	8.87933481998733e-07	cDC2	ControlvsMild
TPM4	4.77216258294412e-10	-0.654959	0.768	0.98	1.27693526394419e-05	cDC2	ControlvsMild
RAB8B	3.03444335331617e-08	-0.655052	0.58	0.82	0.000811956352480342	cDC2	ControlvsMild
P2RY8	5.40705780500412e-11	-0.655173	0.21	0.59	1.446820527463e-06	cDC2	ControlvsMild
PALM2-AKAP2	2.96877563829943e-08	-0.660717	0.215	0.53	0.000794384985296161	cDC2	ControlvsMild
BCOR	2.30053282481782e-08	-0.663232	0.033	0.25	0.000615576573264754	cDC2	ControlvsMild
TACC1	8.64541355463371e-09	-0.664456	0.508	0.82	0.000231333975894889	cDC2	ControlvsMild
ANXA11	2.01127869442107e-09	-0.666135	0.37	0.69	5.38177953053191e-05	cDC2	ControlvsMild
ATP13A3	1.41671902714333e-08	-0.66645	0.591	0.87	0.000379085677283012	cDC2	ControlvsMild
ARHGAP31	1.72705192679131e-08	-0.666888	0.497	0.8	0.000462124554570819	cDC2	ControlvsMild
PRKCH	8.52538736795194e-10	-0.667144	0.105	0.42	2.28122315191658e-05	cDC2	ControlvsMild
MT-ND4L	4.16065085116546e-11	-0.669018	0.586	0.93	1.11330695475485e-06	cDC2	ControlvsMild
UTRN	7.46413551413908e-07	-0.670884	0.674	0.85	0.0199725338087333	cDC2	ControlvsMild
CLIC4	4.0472226782136e-09	-0.671448	0.127	0.43	0.000108295584423639	cDC2	ControlvsMild
SLC41A2	7.23530564667126e-07	-0.672358	0.282	0.57	0.019360230849363	cDC2	ControlvsMild
GNPTAB	1.041655064663e-07	-0.672492	0.265	0.57	0.00278726062202526	cDC2	ControlvsMild
EIF4H	6.18878488101059e-09	-0.675045	0.547	0.8	0.000165599505846081	cDC2	ControlvsMild
HSP90AB1	1.12255159855342e-10	-0.677654	0.928	0.99	3.00372356740923e-06	cDC2	ControlvsMild
CCSER1	1.37359144140757e-08	-0.681976	0.757	0.92	0.000367545597891836	cDC2	ControlvsMild
ETV6	5.50526031359364e-09	-0.68297	0.823	0.96	0.000147309755471138	cDC2	ControlvsMild
FOSL2	3.55313648312536e-09	-0.683716	0.525	0.82	9.50748260154685e-05	cDC2	ControlvsMild
STIP1	2.26834409099992e-11	-0.684949	0.326	0.68	6.06963511869758e-07	cDC2	ControlvsMild
ARHGAP25	4.2319216429643e-11	-0.692516	0.122	0.48	1.13237759322439e-06	cDC2	ControlvsMild
SFPQ	1.66195671416413e-10	-0.693387	0.635	0.88	4.44706377576037e-06	cDC2	ControlvsMild
CHMP4B	1.82882625324652e-10	-0.694556	0.409	0.76	4.89357328843705e-06	cDC2	ControlvsMild
PLXNC1	4.4474263422473e-10	-0.701133	0.37	0.76	1.19004234065853e-05	cDC2	ControlvsMild
IGHG2	3.38159890959293e-19	-0.702522	0.05	0.51	9.04848236228876e-15	cDC2	ControlvsMild
FCGR2A	1.69630974370263e-07	-0.704627	0.398	0.69	0.00453898561219949	cDC2	ControlvsMild
NR4A1	5.88895824010939e-10	-0.710434	0.696	0.89	1.57576744588847e-05	cDC2	ControlvsMild
STAT1	8.67339205752586e-09	-0.713453	0.37	0.74	0.000232082624675277	cDC2	ControlvsMild
CD86	3.51363361645273e-08	-0.713838	0.84	0.94	0.000940178083090423	cDC2	ControlvsMild
YBX3	2.65704959796593e-08	-0.716028	0.475	0.77	0.000710973331423724	cDC2	ControlvsMild
SMC1A	1.84767867630783e-10	-0.718987	0.298	0.67	4.94401860206449e-06	cDC2	ControlvsMild
GLS	8.45797681032567e-11	-0.719874	0.718	0.93	2.26318543490694e-06	cDC2	ControlvsMild
FKBP4	6.19050096305462e-10	-0.721342	0.11	0.42	1.65645424769416e-05	cDC2	ControlvsMild
CTNNA1	1.93065793783111e-10	-0.727265	0.47	0.81	5.16605451004848e-06	cDC2	ControlvsMild
ARL5B	2.45298447335569e-09	-0.728751	0.381	0.71	6.56369585380515e-05	cDC2	ControlvsMild
ETV3	2.05865314186108e-09	-0.730585	0.807	0.95	5.50854407699188e-05	cDC2	ControlvsMild
DAPP1	1.6982875097488e-08	-0.7326	0.597	0.86	0.000454427771858584	cDC2	ControlvsMild
BPTF	4.65529627544322e-09	-0.744378	0.398	0.7	0.00012456641773831	cDC2	ControlvsMild
ANKRD44	1.12658884804263e-11	-0.744824	0.58	0.9	3.01452643959246e-07	cDC2	ControlvsMild
CTSZ	5.93257057784986e-09	-0.748385	0.591	0.84	0.000158743723522107	cDC2	ControlvsMild
CCDC138	5.99720920108977e-11	-0.749184	0.105	0.46	1.6047332380276e-06	cDC2	ControlvsMild
RUNX3	1.38055919193438e-11	-0.749352	0.613	0.91	3.69410028577802e-07	cDC2	ControlvsMild
CDV3	4.04582381988047e-09	-0.752592	0.431	0.73	0.000108258153772362	cDC2	ControlvsMild
ATP2C1	7.65788535728206e-10	-0.754202	0.425	0.73	2.04909696390153e-05	cDC2	ControlvsMild
BIRC2	1.86261544736929e-09	-0.759375	0.26	0.6	4.98398641407075e-05	cDC2	ControlvsMild
PITPNA	5.4030364111844e-12	-0.75982	0.392	0.77	1.44574448290472e-07	cDC2	ControlvsMild
HSPA5	5.3738237047072e-08	-0.763782	0.762	0.94	0.00143792774690555	cDC2	ControlvsMild
HSPA4	1.67419750007353e-12	-0.765076	0.392	0.79	4.47981767069674e-08	cDC2	ControlvsMild
SPEN	8.7718751184659e-11	-0.769889	0.343	0.7	2.3471783441991e-06	cDC2	ControlvsMild
ELOVL5	1.52137376250181e-13	-0.771298	0.503	0.87	4.07089191370234e-09	cDC2	ControlvsMild
IRF8	2.40565555965375e-09	-0.771924	0.326	0.67	6.4370531465215e-05	cDC2	ControlvsMild
NR4A2	1.16267531413238e-08	-0.77392	0.878	0.97	0.000311108660555543	cDC2	ControlvsMild
MCTP1	2.20676565065107e-08	-0.781738	0.746	0.92	0.000590486352801213	cDC2	ControlvsMild
AZIN1-AS1	7.88134376900362e-11	-0.784473	0.105	0.44	2.10888996570999e-06	cDC2	ControlvsMild
SH2B3	2.82023082586885e-09	-0.787181	0.414	0.72	7.54637364385987e-05	cDC2	ControlvsMild
SCLT1	4.36453226488745e-08	-0.795648	0.619	0.85	0.00116786154343858	cDC2	ControlvsMild
MORF4L2	4.00983323188558e-09	-0.796333	0.436	0.74	0.000107295117618794	cDC2	ControlvsMild
FYN	4.41800608309822e-07	-0.799908	0.525	0.77	0.0118217006771542	cDC2	ControlvsMild
KDM7A	1.85610433901035e-08	-0.804858	0.354	0.67	0.000496656399032389	cDC2	ControlvsMild
CALR	8.70854930795589e-12	-0.806882	0.525	0.85	2.33023362382284e-07	cDC2	ControlvsMild
RANBP2	9.08196925719823e-10	-0.806884	0.735	0.93	2.4301533338411e-05	cDC2	ControlvsMild
SPRED2	1.71181961178436e-08	-0.817663	0.221	0.52	0.000458048691721259	cDC2	ControlvsMild
FNBP1	1.56662516072791e-09	-0.818726	0.746	0.92	4.19197560507573e-05	cDC2	ControlvsMild
IKZF1	4.97123760468871e-11	-0.81888	0.392	0.76	1.33020375826261e-06	cDC2	ControlvsMild
HIVEP2	3.88501064788293e-10	-0.830994	0.514	0.81	1.03955114916052e-05	cDC2	ControlvsMild
AC099489.1	4.39459485863686e-11	-0.840248	0.055	0.35	1.17590569227405e-06	cDC2	ControlvsMild
IGLC1	1.81344988342642e-19	-0.843695	0.116	0.62	4.85242919807241e-15	cDC2	ControlvsMild
VAV3	2.50164457693424e-09	-0.848927	0.221	0.55	6.69390055896064e-05	cDC2	ControlvsMild
DAPK1	1.43300258251527e-08	-0.851065	0.403	0.73	0.000383442831029435	cDC2	ControlvsMild
MSN	5.43880102938402e-12	-0.851363	0.552	0.87	1.45531437944258e-07	cDC2	ControlvsMild
MCOLN2	1.23936882581404e-10	-0.85726	0.608	0.89	3.3163031041132e-06	cDC2	ControlvsMild
PICALM	1.86091063801557e-10	-0.860693	0.691	0.9	4.97942468520207e-06	cDC2	ControlvsMild
VEGFA	3.38814060120413e-08	-0.860948	0.525	0.76	0.000906598662070202	cDC2	ControlvsMild
RASSF5	1.56278246333889e-11	-0.863489	0.63	0.87	4.18169331540221e-07	cDC2	ControlvsMild
IL10RA	1.34107003297479e-11	-0.87079	0.514	0.85	3.58843519423395e-07	cDC2	ControlvsMild
PTPRJ	9.83137885731381e-12	-0.872352	0.215	0.59	2.63068035464003e-07	cDC2	ControlvsMild
SPATS2L	1.47398053926865e-07	-0.874435	0.508	0.73	0.00394407712697505	cDC2	ControlvsMild
TNFAIP3	5.70493473862076e-09	-0.879882	0.735	0.89	0.000152652643736014	cDC2	ControlvsMild
TRA2B	5.73057368675317e-14	-0.887581	0.547	0.87	1.53338690710141e-09	cDC2	ControlvsMild
DNAJB6	2.6684500350501e-16	-0.889916	0.597	0.91	7.14023860378705e-12	cDC2	ControlvsMild
PPP4R3A	1.9975788873302e-13	-0.910719	0.414	0.86	5.34512158671815e-09	cDC2	ControlvsMild
PPP3R1	4.13372286768862e-12	-0.915304	0.337	0.72	1.10610156493612e-07	cDC2	ControlvsMild
IER5	5.60578733324733e-17	-0.923909	0.144	0.6	1.49999657463032e-12	cDC2	ControlvsMild
GPR137B	7.52623956493532e-11	-0.934378	0.486	0.81	2.01387118278539e-06	cDC2	ControlvsMild
LYN	1.42744776205277e-14	-0.9431	0.735	0.95	3.8195647217008e-10	cDC2	ControlvsMild
RALGAPA1	4.12429545356485e-08	-0.954511	0.591	0.78	0.00110357897746488	cDC2	ControlvsMild
TNFAIP8	3.18511057033541e-12	-0.955816	0.464	0.86	8.52271886410349e-08	cDC2	ControlvsMild
ABTB2	1.09894085934346e-10	-0.963008	0.099	0.43	2.94054595143122e-06	cDC2	ControlvsMild
GADD45B	2.54403334237417e-08	-0.963909	0.547	0.81	0.00068073244175248	cDC2	ControlvsMild
DNAJA1	4.57859772330272e-14	-0.967491	0.707	0.92	1.22514117880134e-09	cDC2	ControlvsMild
NFKB1	2.71252316472951e-14	-0.987396	0.906	0.96	7.25816948418322e-10	cDC2	ControlvsMild
NFKBIA	1.55435738364546e-09	-0.991543	0.89	0.99	4.15914948715852e-05	cDC2	ControlvsMild
IGLC2	3.160273257031e-23	-1.00286	0.337	0.86	8.45625918116354e-19	cDC2	ControlvsMild
IGHG3	4.54345764477696e-22	-1.00555	0.105	0.65	1.21573839658942e-17	cDC2	ControlvsMild
BHLHE40	2.26206428858685e-14	-1.01027	0.646	0.93	6.05283162340068e-10	cDC2	ControlvsMild
NFKBIZ	9.58623404309906e-12	-1.01883	0.68	0.9	2.56508450525245e-07	cDC2	ControlvsMild
NCOA4	3.7444058267729e-15	-1.0337	0.608	0.92	1.00192811112789e-10	cDC2	ControlvsMild
RCC2	2.44613492207791e-18	-1.035	0.309	0.79	6.54536782449606e-14	cDC2	ControlvsMild
GADD45A	4.35139283551772e-14	-1.07378	0.127	0.54	1.16434569492783e-09	cDC2	ControlvsMild
CUL1	2.29566745946665e-12	-1.10328	0.304	0.7	6.14274698804087e-08	cDC2	ControlvsMild
ID2	5.86947449085551e-13	-1.10392	0.343	0.75	1.57055398426312e-08	cDC2	ControlvsMild
MRC1	4.22207518347086e-07	-1.13608	0.116	0.35	0.0112974287759313	cDC2	ControlvsMild
NFAT5	4.29191737757383e-14	-1.15595	0.564	0.91	1.1484312518912e-09	cDC2	ControlvsMild
PDE7A	2.42177913944734e-15	-1.18474	0.414	0.8	6.48019662133319e-11	cDC2	ControlvsMild
IGHA1	2.69222540778224e-24	-1.194	0.249	0.92	7.20385674614371e-20	cDC2	ControlvsMild
MAP4K4	5.93941782441015e-09	-1.20474	0.436	0.73	0.000158926942145567	cDC2	ControlvsMild
HLA-DQA2	1.96690993560603e-16	-1.21556	0.414	0.92	5.26305760569462e-12	cDC2	ControlvsMild
PTGS2	1.62966248704004e-11	-1.27214	0.227	0.59	4.36065088282175e-07	cDC2	ControlvsMild
ALCAM	6.08494506707955e-14	-1.28741	0.453	0.82	1.62820960104915e-09	cDC2	ControlvsMild
IGKC	8.84176183588302e-23	-1.36404	0.602	0.92	2.36587863204558e-18	cDC2	ControlvsMild
PRDM1	4.66541699579144e-19	-1.38882	0.193	0.7	1.24837227973387e-14	cDC2	ControlvsMild
CD83	5.5544824564902e-20	-1.40354	0.818	0.98	1.48626841570765e-15	cDC2	ControlvsMild
HSPA6	2.13154530854708e-16	-1.41491	0.022	0.39	5.70358893661028e-12	cDC2	ControlvsMild
YWHAH	3.38632802906687e-14	-1.46794	0.42	0.76	9.06113654017712e-10	cDC2	ControlvsMild
IER3	7.20511507633421e-12	-1.48401	0.326	0.67	1.92794469212551e-07	cDC2	ControlvsMild
HSPA8	2.25700922809962e-24	-1.53069	0.923	0.98	6.03930529254895e-20	cDC2	ControlvsMild
BAG3	3.45374754613133e-22	-1.56403	0.072	0.6	9.2415376839382e-18	cDC2	ControlvsMild
IL1B	1.4227048797062e-08	-1.68216	0.674	0.84	0.000380687371711786	cDC2	ControlvsMild
IGHG1	3.38788067565787e-30	-1.69964	0.337	0.91	9.06529111192533e-26	cDC2	ControlvsMild
PPP1R15A	9.46665759414892e-26	-1.71093	0.669	0.98	2.53308823904237e-21	cDC2	ControlvsMild
CXCL8	5.20020752682289e-09	-1.7499	0.287	0.6	0.000139147153002727	cDC2	ControlvsMild
MIR155HG	6.82364602460228e-15	-1.82614	0.088	0.48	1.82587120326308e-10	cDC2	ControlvsMild
HSPD1	2.08997954831275e-22	-1.94128	0.751	0.91	5.59236727537525e-18	cDC2	ControlvsMild
HSP90AA1	1.8402143079666e-25	-1.95203	0.818	0.96	4.92404544525702e-21	cDC2	ControlvsMild
HSPH1	3.14129646286055e-30	-2.28489	0.398	0.91	8.40548107532227e-26	cDC2	ControlvsMild
DNAJB1	3.56980359207441e-27	-2.37204	0.276	0.85	9.5520804516727e-23	cDC2	ControlvsMild
HSPA1B	1.5453836716795e-35	-3.00741	0.088	0.83	4.13513762868e-31	cDC2	ControlvsMild
HSPA1A	9.01200536233128e-39	-3.71092	0.188	0.91	2.4114323948526e-34	cDC2	ControlvsMild
RPS26	1.16399129440814e-24	1.57970186639812	0.944	0.812	3.11460790557731e-20	pDC	ControlvsMild
FCER1G	1.03201150791564e-25	1.23750452697013	0.937	0.673	2.76145639288068e-21	pDC	ControlvsMild
TXN	1.6768676195702e-17	1.15102969468228	0.868	0.624	4.48696237644594e-13	pDC	ControlvsMild
H3F3B	1.61461923786253e-18	1.08436603693174	0.965	0.909	4.32039815667256e-14	pDC	ControlvsMild
B2M	3.48616744782343e-38	1.02222120652859	0.997	0.994	9.32828685688593e-34	pDC	ControlvsMild
TAGLN2	4.24898430679055e-16	0.972250744484821	0.909	0.776	1.13694322081102e-11	pDC	ControlvsMild
GABARAP	2.5952510095941e-19	0.947898962987134	0.93	0.739	6.94437265147189e-15	pDC	ControlvsMild
ALOX5AP	3.69050338917023e-20	0.909163460552892	0.934	0.721	9.8750489687417e-16	pDC	ControlvsMild
CST3	1.16973893781783e-15	0.893967125251323	0.909	0.733	3.12998744981294e-11	pDC	ControlvsMild
NPC2	3.87362118040441e-17	0.893610950635267	0.93	0.752	1.03650355545261e-12	pDC	ControlvsMild
SPCS1	4.60245826636879e-18	0.88288336232484	0.93	0.745	1.23152578291496e-13	pDC	ControlvsMild
ZFP36L2	5.64827764100307e-11	0.876290732595911	0.861	0.752	1.5113661311796e-06	pDC	ControlvsMild
CXCR4	9.22292591421808e-15	0.869774686837639	0.972	0.873	2.46787051612647e-10	pDC	ControlvsMild
ARHGAP24	3.87716572239794e-08	0.850633344750668	0.394	0.158	0.00103745200399924	pDC	ControlvsMild
TMEM50A	4.64345170242604e-16	0.848858951679947	0.763	0.4	1.24249480653516e-11	pDC	ControlvsMild
TMA7	1.08134153127512e-14	0.84494601604086	0.857	0.624	2.89345366938598e-10	pDC	ControlvsMild
TMSB4X	6.33136996217694e-14	0.844868797967946	0.976	0.964	1.69414797447931e-09	pDC	ControlvsMild
SERF2	2.10103685286609e-19	0.831661930094188	0.962	0.855	5.62195441089908e-15	pDC	ControlvsMild
RPL39	2.77410317999816e-15	0.815436588602621	0.916	0.861	7.42294528903908e-11	pDC	ControlvsMild
RNASE6	4.496445516396e-12	0.800344957421691	0.798	0.533	1.20315889127724e-07	pDC	ControlvsMild
ARPC1B	2.57539973992229e-14	0.799063794865029	0.805	0.527	6.89125462408406e-10	pDC	ControlvsMild
RNASEK	2.81605702450958e-14	0.772216362774303	0.909	0.764	7.53520538618273e-10	pDC	ControlvsMild
VAMP8	9.05984121978805e-14	0.76022809614433	0.892	0.715	2.42423231359089e-09	pDC	ControlvsMild
PSMB10	1.22286448703688e-10	0.750258249529127	0.638	0.327	3.27214079441329e-06	pDC	ControlvsMild
SH3BGRL3	4.79119184235483e-13	0.750016586453224	0.826	0.515	1.28202711317731e-08	pDC	ControlvsMild
BST2	2.58371756915891e-10	0.748057926154079	0.697	0.412	6.9135114715554e-06	pDC	ControlvsMild
GPR65	1.26666013076111e-11	0.745276373845924	0.826	0.527	3.38932917789057e-07	pDC	ControlvsMild
S100A6	2.77640102131984e-10	0.744034715610656	0.808	0.576	7.42909385284763e-06	pDC	ControlvsMild
LSP1	5.67549432067433e-11	0.741431955192801	0.801	0.552	1.51864877032604e-06	pDC	ControlvsMild
RPL41	1.59132357150878e-20	0.739020722718602	0.979	0.964	4.25806361264318e-16	pDC	ControlvsMild
TMEM258	1.61923380180764e-12	0.738091872699225	0.753	0.442	4.33274580687689e-08	pDC	ControlvsMild
TYROBP	7.8232427876645e-13	0.73417606012739	0.902	0.8	2.09334330512327e-08	pDC	ControlvsMild
RPS27A	9.14020604702945e-22	0.721148995595258	0.986	0.982	2.44573633406414e-17	pDC	ControlvsMild
S100A11	9.07039451414641e-12	0.716198087550509	0.638	0.303	2.4270561640953e-07	pDC	ControlvsMild
PFN1	1.50155862224693e-13	0.715268147174889	0.951	0.915	4.01787056140835e-09	pDC	ControlvsMild
DSTN	2.99813271467339e-10	0.713209053351431	0.916	0.824	8.02240351792306e-06	pDC	ControlvsMild
SOCS1	7.10605931656625e-08	0.712536707471173	0.463	0.206	0.0019014393519268	pDC	ControlvsMild
RPL34	1.53511229347577e-15	0.71031104291687	0.986	0.952	4.10765347488246e-11	pDC	ControlvsMild
CLIC3	5.0056074565877e-08	0.707499035271517	0.801	0.624	0.00133940044323374	pDC	ControlvsMild
UCP2	5.9832507976069e-11	0.706684271934076	0.774	0.582	1.60099824842365e-06	pDC	ControlvsMild
IL16	6.54483560385991e-08	0.705246911731417	0.617	0.388	0.00175126711088083	pDC	ControlvsMild
MYL12A	1.20669706841779e-11	0.705135727359871	0.944	0.818	3.22888001567233e-07	pDC	ControlvsMild
PPIB	4.15748477011775e-13	0.701332979531172	0.909	0.788	1.11245977478811e-08	pDC	ControlvsMild
ARHGDIB	1.59281429984745e-11	0.699220103430792	0.641	0.339	4.2620525035318e-07	pDC	ControlvsMild
MZB1	1.60040515324802e-10	0.697065686642997	0.871	0.673	4.28236410906105e-06	pDC	ControlvsMild
PLP2	2.13928167481717e-09	0.696640163545652	0.78	0.576	5.72428990547579e-05	pDC	ControlvsMild
DDIT4	8.57569861321188e-08	0.69500197662676	0.808	0.594	0.00229468543492323	pDC	ControlvsMild
LILRA4	9.65775310762818e-13	0.694260012135691	0.909	0.8	2.58422157653915e-08	pDC	ControlvsMild
MX1	7.71192015489859e-09	0.693321263855888	0.76	0.473	0.000206355559504776	pDC	ControlvsMild
RPL32	2.35973281117054e-16	0.690605604465002	0.979	0.958	6.31417305613013e-12	pDC	ControlvsMild
ATP5MC2	3.16025681825647e-12	0.687718030838336	0.868	0.709	8.45621519429067e-08	pDC	ControlvsMild
COX7C	6.74590694652516e-14	0.67956939476774	0.892	0.739	1.8050697807512e-09	pDC	ControlvsMild
BRK1	3.82708641598105e-11	0.677924230245121	0.652	0.327	1.02405178318821e-06	pDC	ControlvsMild
SSR4	2.08127008424258e-13	0.66816907023314	0.916	0.758	5.56906249141629e-09	pDC	ControlvsMild
NDUFB11	2.8602194341222e-11	0.667449354082266	0.676	0.352	7.65337516182419e-07	pDC	ControlvsMild
CD74	3.90967322256862e-20	0.666171104829459	1	1	1.04615036089491e-15	pDC	ControlvsMild
RNF5	8.86107193197030e-11	0.661186351031064	0.484	0.176	2.37104562755661e-06	pDC	ControlvsMild
PSME2	4.3753360447935e-10	0.660100854660128	0.693	0.424	1.17075241886585e-05	pDC	ControlvsMild
NACA	1.18921837992644e-17	0.658967497623256	0.976	0.927	3.18211054100718e-13	pDC	ControlvsMild
PLD4	6.10906435209421e-09	0.650299618618681	0.906	0.873	0.000163466343933337	pDC	ControlvsMild
PPIA	5.06115968514893e-14	0.644845320864547	0.955	0.885	1.35426510855215e-09	pDC	ControlvsMild
HINT1	3.37085716393958e-13	0.640477742248475	0.937	0.818	9.01973959926954e-09	pDC	ControlvsMild
LIME1	3.59445146712731e-09	0.640006237893067	0.634	0.339	9.61803323573924e-05	pDC	ControlvsMild
GMFG	1.4627650052513e-10	0.639742415858185	0.679	0.388	3.91406660105143e-06	pDC	ControlvsMild
ATP6V1G1	5.26097278913187e-10	0.637863909306254	0.718	0.455	1.40773109891591e-05	pDC	ControlvsMild
PLEK	6.67444188938962e-07	0.624032028231966	0.923	0.733	0.0178594716076288	pDC	ControlvsMild
RPL10	1.16423679501766e-18	0.624014393612261	0.983	0.97	3.11526481610826e-14	pDC	ControlvsMild
ITM2C	2.96633062875471e-13	0.623780437491922	0.93	0.8	7.93730749642185e-09	pDC	ControlvsMild
RPL7	2.5720101560922e-14	0.622629840954377	0.941	0.879	6.88218477567151e-10	pDC	ControlvsMild
EDF1	7.8567957949473e-10	0.622390970778737	0.686	0.424	2.102321418812e-05	pDC	ControlvsMild
SEC61B	1.2310327535675e-14	0.621079991149403	0.976	0.945	3.29399744199591e-10	pDC	ControlvsMild
COX6A1	9.67467588004627e-10	0.617152051760811	0.822	0.648	2.58874977198278e-05	pDC	ControlvsMild
NME2	7.28678414428267e-11	0.616374545328759	0.861	0.606	1.94979770132716e-06	pDC	ControlvsMild
RPS12	9.49801168197093e-19	0.615158318847596	0.997	0.976	2.54147796586178e-14	pDC	ControlvsMild
SUB1	9.08766662201e-10	0.61391652649285	0.847	0.594	2.43167783471744e-05	pDC	ControlvsMild
IRF7	2.33068106232759e-08	0.613199850735203	0.937	0.842	0.000623643638657617	pDC	ControlvsMild
OST4	4.02909368797636e-11	0.611151038403328	0.822	0.588	1.07810488902871e-06	pDC	ControlvsMild
SELENOH	1.23041942820405e-09	0.60989610752909	0.805	0.57	3.29235630598839e-05	pDC	ControlvsMild
HLA-DQB1	1.93634058840545e-08	0.608818316467494	0.951	0.867	0.00051812601464553	pDC	ControlvsMild
RPS3A	6.6658091620737e-20	0.606442870521947	0.983	0.982	1.78363721558768e-15	pDC	ControlvsMild
COX7A2	4.40317703554882e-10	0.604296997720827	0.784	0.491	1.17820211117215e-05	pDC	ControlvsMild
SLC25A6	3.5548279645289e-09	0.602868589159684	0.836	0.703	9.51200866748643e-05	pDC	ControlvsMild
COX5B	5.31053341801918e-09	0.601779151800125	0.669	0.388	0.000142099253199357	pDC	ControlvsMild
SMPD3	5.11615990164412e-07	0.600124635311475	0.652	0.442	0.0136898206648193	pDC	ControlvsMild
RPL36AL	1.92575173746683e-10	0.599272937482832	0.854	0.612	5.15292649911374e-06	pDC	ControlvsMild
PLAC8	1.62670171466281e-09	0.596479741181283	0.937	0.788	4.35272844809474e-05	pDC	ControlvsMild
CXCR3	6.19131841213438e-08	0.593049155167437	0.645	0.388	0.00165667298071892	pDC	ControlvsMild
RPL22	1.26628475507127e-11	0.589792743345287	0.944	0.909	3.3883247476197e-07	pDC	ControlvsMild
UBL5	2.02963741946129e-09	0.586624288953779	0.749	0.479	5.43090380699451e-05	pDC	ControlvsMild
NDUFA1	1.41006839333752e-08	0.58593944397635	0.728	0.448	0.000377306100689255	pDC	ControlvsMild
ATP6V0C	4.71552294892831e-10	0.585290853796938	0.833	0.642	1.26177963067424e-05	pDC	ControlvsMild
PARK7	3.7827612873707e-11	0.58386595400298	0.906	0.661	1.01219126527465e-06	pDC	ControlvsMild
ZFP36	5.91814556650409e-09	0.583430072728983	0.962	0.879	0.000158357739068516	pDC	ControlvsMild
SNRPG	1.93833579366956e-09	0.580715191256899	0.672	0.345	5.18659891670102e-05	pDC	ControlvsMild
UQCRQ	1.00884047261773e-07	0.580139249065885	0.533	0.279	0.00269945533663053	pDC	ControlvsMild
COMMD6	2.06824006911041e-08	0.576125546514401	0.895	0.8	0.000553419677692564	pDC	ControlvsMild
PEBP1	8.96666256957833e-07	0.575427465345878	0.62	0.418	0.0239929957036777	pDC	ControlvsMild
HLA-A	4.2859333765823e-14	0.574509110511223	0.951	0.861	1.14683005290589e-09	pDC	ControlvsMild
BTF3	5.93744272981683e-13	0.572734769731493	0.93	0.788	1.58874092564439e-08	pDC	ControlvsMild
KRTCAP2	6.68934783090052e-09	0.570557944598442	0.725	0.455	0.000178993569259236	pDC	ControlvsMild
COX8A	3.07387716545585e-09	0.569316205806022	0.787	0.6	8.22508051932676e-05	pDC	ControlvsMild
OAZ1	3.95527459961096e-08	0.569010759165144	0.895	0.818	0.0010583523773639	pDC	ControlvsMild
ERH	7.80600350979339e-09	0.566917112767627	0.551	0.273	0.000208873041915052	pDC	ControlvsMild
ATP5MG	2.1122855405475e-09	0.562295602740726	0.875	0.776	5.652053649397e-05	pDC	ControlvsMild
ATP5F1E	2.10044429028382e-10	0.560656660540611	0.941	0.921	5.62036883194145e-06	pDC	ControlvsMild
RPL18	1.65382214992305e-16	0.560639939520643	0.972	0.976	4.42529730876409e-12	pDC	ControlvsMild
MYL12B	2.57976484496434e-09	0.559767659534299	0.892	0.709	6.90293477215558e-05	pDC	ControlvsMild
EID1	6.76382399337838e-09	0.558540968161191	0.571	0.309	0.000180986402414819	pDC	ControlvsMild
SPCS2	2.81097129608717e-09	0.55767627637757	0.78	0.509	7.52159699407005e-05	pDC	ControlvsMild
DRAP1	2.7957398240975e-08	0.556820450821615	0.551	0.273	0.00074808406213201	pDC	ControlvsMild
RPL36A	5.57642603413578e-10	0.552734350946416	0.951	0.903	1.49214007821405e-05	pDC	ControlvsMild
HLA-DMA	9.82942803744469e-09	0.552161238774166	0.829	0.594	0.000263015835425945	pDC	ControlvsMild
NDUFC2	8.18423350082633e-07	0.548864838736035	0.585	0.352	0.0218993720015111	pDC	ControlvsMild
POMP	1.11607641611479e-08	0.548788377010575	0.641	0.339	0.000298639727423994	pDC	ControlvsMild
RPL8	6.74020571348333e-14	0.547722465925709	0.976	0.958	1.80354424481387e-09	pDC	ControlvsMild
BANF1	1.39651503916614e-08	0.545417090275054	0.359	0.115	0.000373679494180076	pDC	ControlvsMild
SUMO2	7.78900136230319e-08	0.542653524953243	0.739	0.521	0.00208418098452509	pDC	ControlvsMild
ATP5MC1	8.4426147309939e-09	0.542624697661889	0.463	0.182	0.000225907484971935	pDC	ControlvsMild
RPS13	9.61736417352603e-16	0.541319198261962	0.983	0.97	2.5734143055521e-11	pDC	ControlvsMild
MYADM	5.04224307147152e-07	0.538327926058906	0.477	0.242	0.0134920340106435	pDC	ControlvsMild
RPS25	2.54774065716997e-08	0.536390558286474	0.951	0.873	0.000681724445045539	pDC	ControlvsMild
GNG5	1.43045446791509e-08	0.536170931730516	0.787	0.594	0.000382761006524719	pDC	ControlvsMild
IFITM2	1.94799182933787e-09	0.53558347422453	0.547	0.23	5.21243653694227e-05	pDC	ControlvsMild
CIRBP	8.38696537674598e-07	0.535479117445887	0.631	0.412	0.0224418419550969	pDC	ControlvsMild
SRP14	1.78735795584265e-08	0.533680987850423	0.958	0.945	0.000478261241824377	pDC	ControlvsMild
LPIN1	1.74529407140933e-06	0.53165854082785	0.718	0.503	0.0467005787627708	pDC	ControlvsMild
C12orf75	3.19554198896987e-09	0.531486655852255	0.941	0.8	8.55063125408559e-05	pDC	ControlvsMild
GSTP1	3.52468763475421e-09	0.529507347767608	0.857	0.697	9.43135917307532e-05	pDC	ControlvsMild
RPS15A	3.53968375411528e-14	0.526178584211197	0.993	0.97	9.47148578926167e-10	pDC	ControlvsMild
UQCR11	1.3800547972724e-07	0.523460997123447	0.78	0.636	0.00369275062654149	pDC	ControlvsMild
CFL1	2.47674113329973e-09	0.520271239210869	0.892	0.77	6.62726392448341e-05	pDC	ControlvsMild
ATP5IF1	4.5120761897569e-08	0.519771879720322	0.484	0.212	0.00120734134685515	pDC	ControlvsMild
AUP1	3.90065308854828e-07	0.51901762350796	0.328	0.115	0.0104373675343375	pDC	ControlvsMild
TMSB10	2.04651850683568e-07	0.516277591901965	0.958	0.933	0.00547607422059092	pDC	ControlvsMild
RACK1	5.57475687601889e-10	0.512820471382044	0.934	0.891	1.49169344488514e-05	pDC	ControlvsMild
GRN	7.14998969519832e-07	0.512417562594701	0.749	0.545	0.0191319424264117	pDC	ControlvsMild
POLR2L	2.96748814411335e-08	0.510063442642442	0.676	0.424	0.000794040477601851	pDC	ControlvsMild
CYBA	4.57254500713496e-09	0.509982539808935	0.979	0.933	0.000122352159300917	pDC	ControlvsMild
CHURC1	1.61533223152995e-06	0.508892693950194	0.369	0.158	0.0432230598512785	pDC	ControlvsMild
RPL21	5.56429134960608e-11	0.507672245382191	0.972	0.945	1.48889307932759e-06	pDC	ControlvsMild
SEC62	1.8469715099851e-06	0.506850637046878	0.774	0.57	0.0494212636641814	pDC	ControlvsMild
UBE2D2	2.8656699189273e-09	0.504771349962878	0.833	0.606	7.66795956906567e-05	pDC	ControlvsMild
H3F3A	1.79854348063198e-07	0.504397169657096	0.592	0.345	0.00481254264547505	pDC	ControlvsMild
CHCHD10	8.25779146137976e-07	0.49879547105078	0.495	0.255	0.02209619839236	pDC	ControlvsMild
HLA-DRA	3.87798770160587e-13	0.497734311307587	0.997	0.97	1.0376719491957e-08	pDC	ControlvsMild
RPL5	9.79137585443451e-11	0.497600572359783	0.972	0.939	2.61997635112959e-06	pDC	ControlvsMild
C4orf3	1.1149332392395e-07	0.496111597298181	0.645	0.382	0.00298333836155704	pDC	ControlvsMild
RPL19	7.17244297571846e-16	0.495921749699871	0.983	0.97	1.91920229144275e-11	pDC	ControlvsMild
RABAC1	4.24770158773653e-07	0.493773523188664	0.571	0.303	0.0113659999084654	pDC	ControlvsMild
TMBIM4	1.42781669634699e-06	0.491750818179269	0.509	0.285	0.0382055191608528	pDC	ControlvsMild
TRAM1	5.5240299529863e-08	0.491007774044536	0.913	0.745	0.00147811993482007	pDC	ControlvsMild
CALM2	2.82110152644715e-07	0.490004291885882	0.868	0.709	0.00754870346446727	pDC	ControlvsMild
EEF1A1	1.31854812574818e-14	0.489232656710995	0.993	0.982	3.52817107487697e-10	pDC	ControlvsMild
RPL23	3.60981509959303e-07	0.489143584705756	0.93	0.861	0.00965914324349104	pDC	ControlvsMild
SEM1	3.1839275023679e-07	0.4885081666372	0.69	0.43	0.00851955321083603	pDC	ControlvsMild
TRAPPC1	1.84977671542536e-06	0.487390865400639	0.523	0.297	0.0494963253513517	pDC	ControlvsMild
VAMP2	5.75139015750318e-08	0.486762451456316	0.551	0.267	0.0015389569783447	pDC	ControlvsMild
TTC14	7.64739665272556e-07	0.484937008691019	0.481	0.248	0.0204629039633631	pDC	ControlvsMild
NDUFA4	1.8343071451408e-08	0.483662537426741	0.77	0.582	0.000490823905896776	pDC	ControlvsMild
ATP6V0B	1.0289229895366e-06	0.483315909453773	0.707	0.442	0.0275319213540205	pDC	ControlvsMild
RPL28	1.66495895783048e-16	0.479489666939966	0.983	0.982	4.45509717936279e-12	pDC	ControlvsMild
RPL29	3.95528449290145e-11	0.478751036851671	0.958	0.933	1.05835502461057e-06	pDC	ControlvsMild
ACTB	2.42272741522677e-09	0.477778965074076	0.99	0.988	6.48273401766379e-05	pDC	ControlvsMild
NEDD8	2.0642791540492e-07	0.475112212489279	0.603	0.345	0.00552359816040485	pDC	ControlvsMild
LSM3	9.4869978041576e-07	0.47272476257162	0.359	0.145	0.0253853087243649	pDC	ControlvsMild
DYNLT1	5.60583106921379e-07	0.471950732739631	0.634	0.382	0.0150000827750023	pDC	ControlvsMild
IL2RG	1.97936971137588e-07	0.471635256001594	0.753	0.552	0.00529639747369959	pDC	ControlvsMild
PTRHD1	5.23566287474813e-08	0.470923832473668	0.422	0.17	0.00140095867202511	pDC	ControlvsMild
LILRB4	6.86284762162228e-07	0.470839337058214	0.704	0.461	0.0183636076659369	pDC	ControlvsMild
PHB2	3.65337788263391e-07	0.470399108476788	0.425	0.182	0.00977570853835182	pDC	ControlvsMild
CKLF	1.25438820193684e-07	0.468416157497281	0.303	0.085	0.00335649195074261	pDC	ControlvsMild
RPL30	2.03986275740538e-13	0.468014720785344	0.983	0.976	5.45826476626532e-09	pDC	ControlvsMild
ARPC3	1.87821943727514e-09	0.467616938318483	0.948	0.861	5.02573957026081e-05	pDC	ControlvsMild
ARPC2	3.03614364998597e-07	0.464803617463498	0.885	0.782	0.00812411317863245	pDC	ControlvsMild
UQCRB	1.0334553037214e-06	0.463250918827189	0.686	0.455	0.0276531970169772	pDC	ControlvsMild
ARL6IP5	4.77681286836641e-07	0.461213725783499	0.693	0.442	0.0127817958731748	pDC	ControlvsMild
RPLP0	7.16731818434948e-11	0.45950938501228	0.976	0.97	1.91783099976823e-06	pDC	ControlvsMild
CLIC1	8.74144072336917e-07	0.45786531677674	0.871	0.636	0.0233903470875912	pDC	ControlvsMild
RPL31	4.82945841358892e-08	0.457744701218482	0.972	0.927	0.00129226648230812	pDC	ControlvsMild
RPL7A	7.55718747289942e-13	0.456827171326157	0.976	0.964	2.02215222399843e-08	pDC	ControlvsMild
TRMT112	3.75163635660382e-08	0.455398538395993	0.526	0.224	0.00100386285630005	pDC	ControlvsMild
PDIA6	1.96542716802538e-07	0.455060213018211	0.732	0.485	0.00525909001620232	pDC	ControlvsMild
ATRAID	6.84510443354987e-07	0.453052275789753	0.376	0.152	0.0183161304432927	pDC	ControlvsMild
RPS5	3.18387822547704e-12	0.450961044803669	0.969	0.952	8.51942135573145e-08	pDC	ControlvsMild
RPS4X	2.1994555755093e-10	0.45066763364776	0.962	0.958	5.88530322894778e-06	pDC	ControlvsMild
MIF	2.72244307938069e-07	0.450139207875561	0.749	0.509	0.00728471319180686	pDC	ControlvsMild
PTPRE	6.72688931669008e-07	0.447011320357488	0.948	0.867	0.0179998104335993	pDC	ControlvsMild
ARF1	1.59237395572199e-07	0.443845540698169	0.875	0.661	0.0042608742307209	pDC	ControlvsMild
HLA-DRB1	1.19433269425843e-10	0.44378568216778	0.983	0.97	3.1957954232967e-06	pDC	ControlvsMild
RPS3	5.41932441801284e-10	0.443256114818032	0.962	0.964	1.45010282777188e-05	pDC	ControlvsMild
NDUFAF3	1.32631620084606e-08	0.443223821380326	0.456	0.17	0.000354895689022389	pDC	ControlvsMild
RPL13	1.12914243180411e-09	0.437214808235674	0.986	0.988	3.02135931902145e-05	pDC	ControlvsMild
LSM5	6.48499684654584e-07	0.437007655412439	0.446	0.206	0.0173525545619874	pDC	ControlvsMild
RPS14	4.95985231922759e-09	0.436850092774822	0.976	0.952	0.000132715728357892	pDC	ControlvsMild
TMEM219	9.83826466339388e-07	0.433702694625845	0.415	0.176	0.0263252285863093	pDC	ControlvsMild
PTPRC	4.26157432059286e-07	0.433232762146509	0.955	0.824	0.0114031205670424	pDC	ControlvsMild
RPL11	5.41912035581085e-11	0.430912372955483	0.986	0.994	1.45004822480787e-06	pDC	ControlvsMild
PSENEN	1.25558660034804e-06	0.428147553580786	0.453	0.218	0.0335969862521129	pDC	ControlvsMild
POLR2J3	9.56108708170057e-07	0.427716886484084	0.362	0.145	0.0255835568132144	pDC	ControlvsMild
SPCS3	5.53344259856522e-08	0.427564593075145	0.882	0.715	0.00148063857052408	pDC	ControlvsMild
RPS18	5.82766482641438e-08	0.426825454879165	0.983	0.958	0.00155936655425196	pDC	ControlvsMild
RPS15	2.26524938673858e-08	0.426687595187398	0.948	0.945	0.00060613543090351	pDC	ControlvsMild
MTPN	1.69034319019601e-06	0.426526050259403	0.777	0.564	0.0452302030832648	pDC	ControlvsMild
RPL36	1.67566373401731e-06	0.426377985120068	0.934	0.897	0.0448374101948352	pDC	ControlvsMild
HLA-DPB1	2.98267366057276e-08	0.423887049786805	0.979	0.903	0.000798103818096058	pDC	ControlvsMild
JCHAIN	1.53627447744581e-08	0.423416516398771	0.976	0.939	0.00041107632467495	pDC	ControlvsMild
NDUFA12	1.42788939513618e-06	0.422337046578713	0.401	0.176	0.0382074644350538	pDC	ControlvsMild
ATP6V0E1	3.58745768390265e-07	0.421866146562635	0.714	0.479	0.0095993192705867	pDC	ControlvsMild
EEF1B2	9.0218714699723e-07	0.421164652165416	0.944	0.873	0.0241407236793519	pDC	ControlvsMild
GPR183	1.29982178980126e-07	0.418377225443399	0.997	0.964	0.0034780631451502	pDC	ControlvsMild
RPL18A	1.81894896616923e-07	0.416288402988501	0.965	0.952	0.00486714364367561	pDC	ControlvsMild
RPS23	1.29539678040571e-09	0.416242188481172	0.983	0.964	3.46622270500959e-05	pDC	ControlvsMild
TOMM6	1.32347317071748e-06	0.411660818205167	0.69	0.467	0.0354134951020584	pDC	ControlvsMild
RPS7	2.02896755770063e-12	0.409371095242025	0.976	0.958	5.42911139089535e-08	pDC	ControlvsMild
RPS8	7.85888765646406e-15	0.405262666436647	0.993	0.982	2.10288115911665e-10	pDC	ControlvsMild
MYL6	4.86104278050086e-07	0.403450859614797	0.948	0.879	0.0130071782720642	pDC	ControlvsMild
RPS11	3.64386560501749e-08	0.388677490799041	0.958	0.939	0.00097502555859058	pDC	ControlvsMild
NDUFB5	1.35070135378352e-06	0.38671290132552	0.418	0.188	0.0361420668245394	pDC	ControlvsMild
RPS24	8.32416396552927e-10	0.381116104906712	0.986	0.976	2.22737979389632e-05	pDC	ControlvsMild
DNAJC15	1.29728726905667e-06	0.380329066545207	0.429	0.182	0.0347128127454183	pDC	ControlvsMild
TMBIM6	1.36691371692409e-07	0.373863539637675	0.958	0.915	0.00365758772374549	pDC	ControlvsMild
RPL12	1.56129617557368e-10	0.369512780365977	0.99	0.982	4.17771630660006e-06	pDC	ControlvsMild
HLA-DPA1	4.7931318349256e-08	0.362167372538709	0.983	0.945	0.00128254621638939	pDC	ControlvsMild
RPLP1	4.70341665986648e-07	0.355931947440936	0.99	0.988	0.0125854022984707	pDC	ControlvsMild
FAU	3.72859450753916e-08	0.344065689848975	0.993	0.976	0.000997697318327327	pDC	ControlvsMild
HLA-B	3.37418418395736e-07	0.343547191079271	0.986	0.97	0.0090286420394331	pDC	ControlvsMild
RPS28	3.38096819758893e-07	0.319974658424925	0.983	0.982	0.00904679470310846	pDC	ControlvsMild
RPL6	1.72366089123705e-06	0.318294659008906	0.979	0.976	0.0461217181277209	pDC	ControlvsMild
GZMB	1.93831387363692e-19	0.296703307570131	0.99	0.945	5.18654026307768e-15	pDC	ControlvsMild
PTMA	6.15045312342954e-07	0.25545606017883	0.99	0.976	0.0164573824676728	pDC	ControlvsMild
MALAT1	8.794390490786e-19	-0.443389	0.997	1	2.35320300752452e-14	pDC	ControlvsMild
IGHG2	2.17959016361605e-08	-0.476456	0.105	0.321	0.000583214735980381	pDC	ControlvsMild
CMPK1	1.34957316317093e-06	-0.490389	0.54	0.697	0.0361118787001277	pDC	ControlvsMild
MT-CO3	3.46690356855557e-07	-0.494996	0.571	0.836	0.009276740568741	pDC	ControlvsMild
YTHDF1	6.2135326634968e-08	-0.498968	0.139	0.345	0.00166261707009847	pDC	ControlvsMild
IGHD	4.99542149256996e-08	-0.501773	0.101	0.297	0.00133667488298187	pDC	ControlvsMild
SFPQ	8.43498763442556e-08	-0.50758	0.808	0.885	0.00225703399121959	pDC	ControlvsMild
LYN	3.89773368597049e-07	-0.538781	0.746	0.812	0.0104295557969198	pDC	ControlvsMild
CA8	5.42677697079599e-07	-0.558273	0.084	0.255	0.0145209698184559	pDC	ControlvsMild
COBLL1	2.58610586442237e-07	-0.573381	0.829	0.855	0.00691990207202138	pDC	ControlvsMild
NORAD	1.32613927575203e-06	-0.584534	0.679	0.788	0.0354848347405728	pDC	ControlvsMild
TRA2B	1.21578924231704e-06	-0.587424	0.62	0.752	0.0325320885459193	pDC	ControlvsMild
IGLC3	6.99722944811288e-11	-0.591633	0.146	0.424	1.87231865572605e-06	pDC	ControlvsMild
DMXL2	1.04394033414975e-08	-0.620317	0.31	0.545	0.000279337554611789	pDC	ControlvsMild
IGLC1	1.33832416355564e-09	-0.635947	0.125	0.358	3.58108779684218e-05	pDC	ControlvsMild
GPBP1	2.94469790147906e-07	-0.643305	0.767	0.83	0.00787942264477768	pDC	ControlvsMild
CENPC	5.64250307120096e-08	-0.656124	0.561	0.727	0.00150982097179195	pDC	ControlvsMild
TACC1	8.48366123931668e-07	-0.657555	0.509	0.661	0.0227005807441636	pDC	ControlvsMild
MAP4K4	1.07109615257854e-07	-0.665709	0.693	0.806	0.00286603908506967	pDC	ControlvsMild
AKAP17A	1.22222863380935e-06	-0.667863	0.22	0.394	0.0327043937834707	pDC	ControlvsMild
ATP2C1	5.44194680708876e-08	-0.682439	0.265	0.491	0.00145615612664081	pDC	ControlvsMild
GPR89B	2.28993134577971e-10	-0.690501	0.087	0.309	6.12739829503734e-06	pDC	ControlvsMild
INTS6	1.43566190251871e-06	-0.693858	0.404	0.576	0.0384154411875956	pDC	ControlvsMild
MT-ND4L	6.61036563356318e-12	-0.7038	0.519	0.848	1.76880163622883e-07	pDC	ControlvsMild
IKZF2	2.74569120133571e-07	-0.713166	0.188	0.394	0.0073469205165341	pDC	ControlvsMild
CDV3	3.96451843276499e-10	-0.72059	0.568	0.758	1.06082584223926e-05	pDC	ControlvsMild
PRKCH	7.18959984796203e-07	-0.722229	0.125	0.303	0.0192379312731768	pDC	ControlvsMild
IFRD1	1.14256889409587e-07	-0.722705	0.589	0.739	0.00305728584682173	pDC	ControlvsMild
NIN	8.0949454866926e-09	-0.739877	0.599	0.739	0.000216604551332921	pDC	ControlvsMild
TCP1	8.09981829005593e-11	-0.758925	0.275	0.533	2.16734937805317e-06	pDC	ControlvsMild
ZFAT	6.99663966989683e-10	-0.764813	0.815	0.867	1.87216084287099e-05	pDC	ControlvsMild
AC126696.1	1.16875518806449e-10	-0.771183	0.059	0.273	3.12735513222296e-06	pDC	ControlvsMild
HLA-DQA2	2.44416856631779e-12	-0.778463	0.341	0.739	6.54010624975314e-08	pDC	ControlvsMild
ABHD3	2.69679156935004e-08	-0.794277	0.118	0.315	0.000721607488126683	pDC	ControlvsMild
CCSER1	1.20841660577098e-06	-0.794347	0.307	0.497	0.03233481153722	pDC	ControlvsMild
IGLC2	1.00491316526586e-14	-0.799297	0.286	0.624	2.68894664761838e-10	pDC	ControlvsMild
ABCG1	5.93114274524065e-08	-0.800456	0.369	0.606	0.00158705517577149	pDC	ControlvsMild
ZSWIM6	2.99015941015038e-07	-0.801726	0.533	0.691	0.00800106854968039	pDC	ControlvsMild
SEMA4D	4.42426716674441e-08	-0.805696	0.23	0.442	0.00118384540847747	pDC	ControlvsMild
MAP2K3	4.87954158462213e-07	-0.807988	0.362	0.552	0.0130566773721319	pDC	ControlvsMild
MORF4L2	4.06122650830825e-12	-0.815119	0.679	0.842	1.08670298909312e-07	pDC	ControlvsMild
RERE	1.38867689686549e-08	-0.827009	0.575	0.721	0.000371582164063269	pDC	ControlvsMild
JOSD1	3.10079885024309e-07	-0.827607	0.676	0.776	0.00829711756348046	pDC	ControlvsMild
TSPYL2	2.9232507655507e-11	-0.838825	0.707	0.903	7.82203439846055e-07	pDC	ControlvsMild
JMY	2.72557390089421e-08	-0.855956	0.369	0.564	0.000729309064401272	pDC	ControlvsMild
STIP1	5.58312692835753e-12	-0.877436	0.226	0.509	1.49393310348991e-07	pDC	ControlvsMild
CPEB4	3.28327332027644e-08	-0.890683	0.164	0.364	0.000878538275039569	pDC	ControlvsMild
IER5	3.18416200706714e-16	-0.891136	0.024	0.279	8.52018069851026e-12	pDC	ControlvsMild
NFAT5	6.93284240547808e-07	-0.893274	0.429	0.618	0.0185508997085782	pDC	ControlvsMild
CCDC138	2.60159885016241e-07	-0.904393	0.638	0.745	0.00696135820326456	pDC	ControlvsMild
HSPA4	4.89554920916767e-13	-0.907929	0.338	0.594	1.30995105738909e-08	pDC	ControlvsMild
CD83	3.97507441431282e-10	-0.952429	0.815	0.879	1.06365041178182e-05	pDC	ControlvsMild
IGKC	2.0369756761811e-20	-0.961022	0.84	0.933	5.45053951432539e-16	pDC	ControlvsMild
IGHG3	6.71446898939892e-16	-1.00647	0.146	0.467	1.79665761218336e-11	pDC	ControlvsMild
NKRF	1.15274721378659e-11	-1.04136	0.115	0.358	3.08452099465017e-07	pDC	ControlvsMild
ACSL1	2.23280530347304e-11	-1.05104	0.387	0.624	5.97454043103315e-07	pDC	ControlvsMild
RALGAPA1	1.173618501855e-08	-1.05386	0.774	0.806	0.000314036838726361	pDC	ControlvsMild
RGS2	1.79011961159908e-17	-1.06012	0.854	0.945	4.79000205671681e-13	pDC	ControlvsMild
ELOVL5	2.02553993165269e-11	-1.07767	0.491	0.667	5.41993974911628e-07	pDC	ControlvsMild
ZFAND2A	4.40658401472725e-10	-1.13657	0.188	0.412	1.17911375066072e-05	pDC	ControlvsMild
FKBP4	7.48513026962921e-20	-1.14195	0.07	0.412	2.00287115754738e-15	pDC	ControlvsMild
NR4A1	1.13048981084859e-15	-1.14945	0.704	0.83	3.02496463586867e-11	pDC	ControlvsMild
HSPB1	3.50450998811067e-11	-1.16052	0.223	0.467	9.37736782618654e-07	pDC	ControlvsMild
CACYBP	1.87682841892767e-14	-1.19663	0.22	0.509	5.02201748336666e-10	pDC	ControlvsMild
PPP1R15A	2.18932085798678e-16	-1.197	0.784	0.909	5.85818475180102e-12	pDC	ControlvsMild
IGHA1	5.24792031012954e-22	-1.21049	0.286	0.691	1.40423851658446e-17	pDC	ControlvsMild
MAN1A1	5.41730414224718e-13	-1.25846	0.714	0.836	1.4495622423825e-08	pDC	ControlvsMild
DNAJA1	4.02051014405529e-20	-1.26466	0.774	0.885	1.07580810434631e-15	pDC	ControlvsMild
FAM107B	6.92622482010843e-17	-1.28038	0.275	0.63	1.85331923736461e-12	pDC	ControlvsMild
HSP90AB1	5.73068696565887e-31	-1.32961	0.941	0.976	1.533417218271e-26	pDC	ControlvsMild
DNAJA4	1.46818233137344e-26	-1.34144	0.01	0.376	3.92856228228905e-22	pDC	ControlvsMild
HOMER1	3.60578188372071e-09	-1.37059	0.289	0.503	9.64835116445987e-05	pDC	ControlvsMild
DNAJB6	3.96383047473069e-22	-1.42662	0.537	0.794	1.06064175842844e-17	pDC	ControlvsMild
IGHG1	2.21730129654304e-29	-1.48043	0.341	0.752	5.93305480928985e-25	pDC	ControlvsMild
CHORDC1	6.97628473103524e-24	-1.52515	0.268	0.667	1.86671426833041e-19	pDC	ControlvsMild
HSPE1	2.35319778776986e-18	-1.62892	0.547	0.788	6.29668664051458e-14	pDC	ControlvsMild
HSPA6	2.4132000630052e-24	-2.30313	0	0.321	6.4572407285893e-20	pDC	ControlvsMild
HSPA8	1.1153465493863e-42	-2.39497	0.777	0.976	2.98444429684787e-38	pDC	ControlvsMild
HSPD1	2.00939798236701e-32	-2.8668	0.718	0.891	5.37674712121764e-28	pDC	ControlvsMild
HSP90AA1	6.14727328382925e-42	-2.96423	0.909	0.988	1.64488738528703e-37	pDC	ControlvsMild
HSPH1	2.97883540288847e-37	-3.03561	0.589	0.879	7.97076777104896e-33	pDC	ControlvsMild
DNAJB1	7.41953268673517e-47	-3.8842	0.174	0.782	1.9853185563166e-42	pDC	ControlvsMild
HSPA1B	3.50433950385103e-49	-4.35273	0.059	0.697	9.37691164440459e-45	pDC	ControlvsMild
HSPA1A	3.75278590223991e-60	-4.98341	0.066	0.8	1.00417045172135e-55	pDC	ControlvsMild
TPSD1	8.91632158256834e-10	1.23778558087219	0.869	0.292	2.38582932906364e-05	Mast	ControlvsMild
ANXA1	4.93105964721065e-08	1.20965	0.985	0.812	0.00131945294040063	Mast	ControlvsMild
TPSB2	3.70803492679899e-11	1.11316592292579	1	0.917	9.92195985712875e-07	Mast	ControlvsMild
VIM	6.29437130746273e-09	0.97613697936671	0.985	0.958	0.000168424787445088	Mast	ControlvsMild
PPP1R15A	7.80048040721449e-08	-0.833994	0.818	0.938	0.00208725254736245	Mast	ControlvsMild
NR4A1	1.73910999191597e-07	-1.24777	0.504	0.792	0.00465351051636875	Mast	ControlvsMild
ELOVL5	8.0285898647173e-07	-1.4007	0.606	0.792	0.0214829007600106	Mast	ControlvsMild
IGHG1	3.29803459940069e-07	-1.73471	0.394	0.688	0.00882488098107635	Mast	ControlvsMild
HSPH1	3.69791530564221e-10	-1.83311	0.467	0.812	9.89488177483743e-06	Mast	ControlvsMild
HSPD1	2.96606923169497e-08	-1.84426	0.482	0.771	0.000793660805016941	Mast	ControlvsMild
HSP90AA1	2.79354127103156e-15	-1.96945	0.745	0.958	7.47495773302624e-11	Mast	ControlvsMild
DNAJB1	7.2328838567509e-15	-2.60424	0.401	0.875	1.9353750623894e-10	Mast	ControlvsMild
HSPA1B	1.84411680581199e-14	-2.62205	0.168	0.688	4.93448774899171e-10	Mast	ControlvsMild
HSPA1A	1.67196313690522e-14	-2.88183	0.241	0.771	4.47383896173099e-10	Mast	ControlvsMild
IGLV3-19	1.65790582643774e-08	-4.07773	0.007	0.25	0.00044362244103821	Mast	ControlvsMild
RPS26	1.15937869881973e-11	1.78126381104606	0.913	0.753	3.10226552230184e-07	NK_GNLY	ControlvsMild
CXCR4	1.74969401583209e-10	1.10828824615035	0.921	0.671	4.68183124756352e-06	NK_GNLY	ControlvsMild
BTG2	1.91430438527735e-07	0.958586589850932	0.945	0.894	0.00512229567412514	NK_GNLY	ControlvsMild
PFN1	4.00973289712179e-08	0.948855885395857	0.969	0.882	0.00107292432861185	NK_GNLY	ControlvsMild
BTG1	3.73249391002075e-07	0.849991704676943	0.945	0.965	0.00998740720443353	NK_GNLY	ControlvsMild
RPL7	1.79013867098502e-07	0.767424977898596	0.906	0.765	0.00479005305582173	NK_GNLY	ControlvsMild
EEF1A1	3.65481650074703e-08	0.683445766322063	1	0.988	0.000977955799269891	NK_GNLY	ControlvsMild
HLA-B	1.308446186291e-08	0.67234354152581	1	0.988	0.000350114030527745	NK_GNLY	ControlvsMild
B2M	1.65354761805313e-06	0.559464196048973	1	1	0.0442456271638656	NK_GNLY	ControlvsMild
IGHA1	4.42027509565669e-07	-0.883586	0.244	0.6	0.0118277721009582	NK_GNLY	ControlvsMild
IGHG1	1.57349575287377e-06	-0.998914	0.283	0.553	0.0421035993553964	NK_GNLY	ControlvsMild
SEMA4D	2.29267863073488e-08	-1.15542	0.339	0.647	0.000613474948012039	NK_GNLY	ControlvsMild
HSPA8	7.5647537171354e-09	-1.33326	0.929	0.976	0.000202417679963109	NK_GNLY	ControlvsMild
BAG3	3.26884725844763e-08	-1.36647	0.031	0.294	0.000874678149415416	NK_GNLY	ControlvsMild
HSPD1	6.59029787008014e-08	-1.4454	0.717	0.847	0.00176343190407604	NK_GNLY	ControlvsMild
HSP90AA1	1.65857219669572e-09	-1.56656	0.85	0.906	4.43800748391842e-05	NK_GNLY	ControlvsMild
HSPH1	3.36701008637547e-11	-2.34483	0.354	0.729	9.00944558912349e-07	NK_GNLY	ControlvsMild
DNAJB1	4.89277309923647e-08	-2.66296	0.323	0.635	0.0013092082258937	NK_GNLY	ControlvsMild
HSPA6	1.03095782480804e-06	-2.91822	0.055	0.294	0.0275863694762135	NK_GNLY	ControlvsMild
HSPA1A	4.27177831014388e-13	-3.26249	0.118	0.565	1.1430424402283e-08	NK_GNLY	ControlvsMild
HSPA1B	1.37422980699413e-10	-3.36597	0.094	0.471	3.6771641175549e-06	NK_GNLY	ControlvsMild
RPS26	3.39266528290251e-21	1.85053067765774	0.956	0.745	9.07809376399055e-17	NK_TNFRSF	ControlvsMild
ZFP36	1.90178620518415e-15	1.25894613578395	0.94	0.696	5.08879952783174e-11	NK_TNFRSF	ControlvsMild
ANXA1	1.11710286741562e-08	1.20254393949892	0.711	0.402	0.000298914385263071	NK_TNFRSF	ControlvsMild
AREG	8.04918513999449e-09	1.13319959054697	0.926	0.863	0.000215380095975973	NK_TNFRSF	ControlvsMild
CXCR4	3.63128411204111e-13	1.12147112262988	0.909	0.765	9.71659002699961e-09	NK_TNFRSF	ControlvsMild
CD7	1.04661338630084e-10	1.09886	0.849	0.676	2.8005280990638e-06	NK_TNFRSF	ControlvsMild
ZFP36L2	2.02994617641691e-12	1.08742397546961	0.916	0.765	5.43172997885638e-08	NK_TNFRSF	ControlvsMild
TSC22D3	2.48672009597273e-09	1.0746175103488	0.839	0.765	6.65396563280383e-05	NK_TNFRSF	ControlvsMild
TNFRSF4	2.23390560135955e-07	1.06725410714732	0.597	0.343	0.00597748460811789	NK_TNFRSF	ControlvsMild
XCL1	2.96398908392679e-08	1.01708848217775	0.876	0.676	0.00079310419907713	NK_TNFRSF	ControlvsMild
ARHGDIB	1.22913236055866e-12	0.997877601163643	0.846	0.588	3.28891237038287e-08	NK_TNFRSF	ControlvsMild
JUND	4.5189636422671e-09	0.945065226644312	0.634	0.294	0.000120918429139783	NK_TNFRSF	ControlvsMild
FXYD5	2.36541903843043e-13	0.868629989291986	0.973	0.922	6.32938826303214e-09	NK_TNFRSF	ControlvsMild
FAM177A1	3.20522153415006e-08	0.84469129635665	0.758	0.52	0.000857653178107874	NK_TNFRSF	ControlvsMild
CCNI	3.67745439633973e-08	0.827049818523275	0.735	0.49	0.000984013247372586	NK_TNFRSF	ControlvsMild
LSP1	8.21679840609632e-07	0.823853622113212	0.648	0.422	0.0219865091750325	NK_TNFRSF	ControlvsMild
CLIC1	8.03319030112441e-09	0.793053762361649	0.849	0.598	0.000214952106077487	NK_TNFRSF	ControlvsMild
RPL34	6.68565984371036e-13	0.779182898039164	0.983	0.98	1.78894886098002e-08	NK_TNFRSF	ControlvsMild
EEF1A1	1.18702936560222e-18	0.763159891363063	0.997	0.98	3.17625317647843e-14	NK_TNFRSF	ControlvsMild
HLA-B	5.33043616855327e-14	0.763023733285777	0.99	0.971	1.42631810998149e-09	NK_TNFRSF	ControlvsMild
COMMD6	1.98393594216478e-07	0.755314727787364	0.732	0.529	0.00530861579404451	NK_TNFRSF	ControlvsMild
TMA7	1.58260899621377e-07	0.739291260816145	0.768	0.52	0.0042347451520688	NK_TNFRSF	ControlvsMild
TMBIM6	2.02509013873424e-12	0.72973	0.966	0.814	5.41873619322509e-08	NK_TNFRSF	ControlvsMild
TYROBP	3.25030632999924e-07	0.727805693947745	0.782	0.569	0.00869716967781197	NK_TNFRSF	ControlvsMild
EEF1D	5.42993738483711e-08	0.720223285344266	0.876	0.765	0.00145294264543471	NK_TNFRSF	ControlvsMild
B2M	5.83014702633454e-18	0.719767449671829	1	1	1.5600307413066e-13	NK_TNFRSF	ControlvsMild
RPL32	3.20358964974693e-12	0.709981593174806	0.977	0.951	8.57216518479283e-08	NK_TNFRSF	ControlvsMild
RPL39	6.02708207356306e-09	0.682034920725637	0.896	0.804	0.0001612726621244	NK_TNFRSF	ControlvsMild
RPS13	9.68275584283372e-12	0.660099774548748	0.99	0.971	2.59091180842545e-07	NK_TNFRSF	ControlvsMild
RPS27A	1.88200264645291e-11	0.632139032894963	0.997	0.951	5.03586268137871e-07	NK_TNFRSF	ControlvsMild
RPL30	7.63882171329155e-11	0.62922634955785	0.99	0.941	2.04399591404255e-06	NK_TNFRSF	ControlvsMild
NFKBIA	1.61862969139996e-06	0.625315525022686	0.977	0.941	0.0433112932824802	NK_TNFRSF	ControlvsMild
PFN1	6.77755889148738e-07	0.620849095524344	0.93	0.912	0.0181353920818419	NK_TNFRSF	ControlvsMild
KLRB1	1.67282405854465e-06	0.617740026712252	0.819	0.618	0.0447614261585378	NK_TNFRSF	ControlvsMild
RPL37A	6.51797697892387e-08	0.616851961654002	0.903	0.794	0.00174408028002045	NK_TNFRSF	ControlvsMild
SRGN	1.48535568669002e-08	0.607474426114992	0.987	0.902	0.000397451474644516	NK_TNFRSF	ControlvsMild
RPL41	8.77507644564885e-11	0.593434514252541	0.99	0.99	2.34803495532672e-06	NK_TNFRSF	ControlvsMild
RPS15A	1.0110729571826e-09	0.591082442466448	0.99	0.971	2.70542901882919e-05	NK_TNFRSF	ControlvsMild
RPS3A	3.21058492198618e-10	0.58818725330707	0.987	0.961	8.59088313425062e-06	NK_TNFRSF	ControlvsMild
RPS4X	2.95339698955071e-08	0.578270574636277	0.977	0.931	0.000790269966463979	NK_TNFRSF	ControlvsMild
EIF1	8.33316757687949e-09	0.57069898399783	0.977	0.902	0.000222978898022141	NK_TNFRSF	ControlvsMild
RPL13	2.46335794071933e-08	0.565763347116426	0.987	0.951	0.000659145317777679	NK_TNFRSF	ControlvsMild
RPS7	1.81654223846483e-09	0.545311336832474	0.99	0.941	4.8607037216842e-05	NK_TNFRSF	ControlvsMild
RPSA	8.44448306689874e-07	0.541591104482979	0.943	0.843	0.0225957477904077	NK_TNFRSF	ControlvsMild
RPL18	8.20521116508661e-10	0.53998791640767	0.987	0.961	2.19555040355387e-05	NK_TNFRSF	ControlvsMild
RPS15	1.96148125383257e-07	0.519777901658886	0.943	0.912	0.00524853153900518	NK_TNFRSF	ControlvsMild
H3F3B	2.32456088519413e-07	0.515420488431494	0.95	0.833	0.00622006001660245	NK_TNFRSF	ControlvsMild
RPL8	1.84500564768617e-08	0.511433667918309	0.993	0.941	0.000493686611207866	NK_TNFRSF	ControlvsMild
RPL10	4.62948056549715e-10	0.507889270467363	1	0.98	1.23875640971573e-05	NK_TNFRSF	ControlvsMild
RPS12	3.4480920092403e-09	0.505589426806671	0.997	0.971	9.2264045983252e-05	NK_TNFRSF	ControlvsMild
RPS3	1.77833746634216e-07	0.501995063534956	0.987	0.941	0.00475847539243835	NK_TNFRSF	ControlvsMild
HLA-A	2.49478433220364e-07	0.499050841240958	0.993	0.961	0.00667554391611049	NK_TNFRSF	ControlvsMild
RPL5	7.91804510002572e-08	0.497171230418297	0.987	0.931	0.00211871050786488	NK_TNFRSF	ControlvsMild
RPLP2	6.43974322840296e-08	0.4859486052266	0.993	0.99	0.00172314649305606	NK_TNFRSF	ControlvsMild
FAU	2.13176763594399e-07	0.475623285214629	0.973	0.941	0.00570418384025892	NK_TNFRSF	ControlvsMild
RPL28	4.16901342931675e-08	0.467997291711256	1	0.951	0.00111554461341658	NK_TNFRSF	ControlvsMild
RPS5	2.34947263963428e-07	0.460804655497084	0.97	0.892	0.0062867188891334	NK_TNFRSF	ControlvsMild
RPL11	8.99170403160922e-07	0.457879073076429	0.993	0.971	0.0240600016477799	NK_TNFRSF	ControlvsMild
RPL37	4.82487839470534e-07	0.451301099606848	0.977	0.941	0.0129104096085525	NK_TNFRSF	ControlvsMild
RPS24	4.7099631001123e-09	0.445909459393287	0.99	0.99	0.000126029192632805	NK_TNFRSF	ControlvsMild
RPS8	6.08771773440666e-07	0.420536322211017	0.997	0.99	0.0162895151137253	NK_TNFRSF	ControlvsMild
MT-CO3	9.49277816323016e-07	-0.397204	0.517	0.833	0.0254007758091713	NK_TNFRSF	ControlvsMild
HNRNPU	3.20745594339053e-07	-0.532003	0.678	0.873	0.00858251061332438	NK_TNFRSF	ControlvsMild
MACF1	2.65916446652361e-07	-0.609527	0.648	0.824	0.00711539227952388	NK_TNFRSF	ControlvsMild
JAK3	1.19848423311324e-06	-0.619336	0.117	0.324	0.032069041109644	NK_TNFRSF	ControlvsMild
IGHG3	1.30728863105195e-07	-0.69127	0.101	0.324	0.00349804291896881	NK_TNFRSF	ControlvsMild
RAB21	1.00478472015853e-06	-0.702924	0.362	0.598	0.0268860295420018	NK_TNFRSF	ControlvsMild
NABP1	1.09637400132903e-07	-0.706927	0.121	0.353	0.00293367755275622	NK_TNFRSF	ControlvsMild
PITPNA	6.43509286458284e-08	-0.792425	0.121	0.353	0.00172190214870508	NK_TNFRSF	ControlvsMild
IGLC2	1.11738026306792e-08	-0.831636	0.114	0.363	0.000298988610791713	NK_TNFRSF	ControlvsMild
NFAT5	1.17020128000199e-07	-0.891065	0.399	0.667	0.00313122458502932	NK_TNFRSF	ControlvsMild
ABHD3	1.77328717328713e-08	-0.896448	0.101	0.333	0.00047449618182817	NK_TNFRSF	ControlvsMild
MT-ND4L	1.10914018070029e-13	-0.903959	0.45	0.882	2.96783729551785e-09	NK_TNFRSF	ControlvsMild
HSPA4	1.84956448354376e-07	-0.905475	0.302	0.559	0.0049490646450664	NK_TNFRSF	ControlvsMild
IGHG1	1.89769067173443e-07	-0.920664	0.208	0.431	0.00507784069942698	NK_TNFRSF	ControlvsMild
IGHA1	8.48523450824285e-15	-0.921064	0.144	0.529	2.27047904971562e-10	NK_TNFRSF	ControlvsMild
DNAJA1	2.98610586060015e-07	-0.946149	0.685	0.833	0.00799022206179388	NK_TNFRSF	ControlvsMild
PIK3AP1	1.40465670756142e-08	-0.961115	0.245	0.5	0.000375858041809286	NK_TNFRSF	ControlvsMild
CACYBP	1.00049854015754e-09	-1.00462	0.235	0.529	2.67713399375355e-05	NK_TNFRSF	ControlvsMild
HIBCH	1.07405449185721e-06	-1.04233	0.114	0.304	0.0287395500931152	NK_TNFRSF	ControlvsMild
GNLY	3.31572595310596e-07	-1.07208	0.534	0.784	0.00887221950532092	NK_TNFRSF	ControlvsMild
PPP1R15A	3.469983627929e-07	-1.10144	0.658	0.804	0.00928498219161242	NK_TNFRSF	ControlvsMild
CHORDC1	7.73714852001455e-08	-1.15352	0.282	0.539	0.00207030620098549	NK_TNFRSF	ControlvsMild
VAV3	6.76899971303222e-08	-1.17935	0.339	0.569	0.00181124894321316	NK_TNFRSF	ControlvsMild
IGKC	1.57779801012668e-15	-1.63547	0.339	0.657	4.22187191549698e-11	NK_TNFRSF	ControlvsMild
HSPA8	4.31525949865318e-17	-1.6565	0.889	0.961	1.15467713664962e-12	NK_TNFRSF	ControlvsMild
BAG3	1.08573488333933e-10	-1.66048	0.05	0.275	2.90520940083937e-06	NK_TNFRSF	ControlvsMild
HSPD1	5.27627018518609e-12	-1.68764	0.658	0.824	1.41182437615209e-07	NK_TNFRSF	ControlvsMild
HSP90AA1	4.3831099596901e-21	-2.03078	0.809	0.961	1.17283256301388e-16	NK_TNFRSF	ControlvsMild
HSPH1	4.76156289600036e-26	-2.53017	0.275	0.765	1.27409899971178e-21	NK_TNFRSF	ControlvsMild
DNAJB1	1.32565788751239e-21	-2.96272	0.352	0.765	3.54719537540565e-17	NK_TNFRSF	ControlvsMild
HSPA1B	1.02316492698703e-24	-3.31709	0.158	0.637	2.73778471163188e-20	NK_TNFRSF	ControlvsMild
HSPA1A	7.80348649034823e-31	-3.77543	0.138	0.676	2.08805691508738e-26	NK_TNFRSF	ControlvsMild
C5AR1	1.04143849363709e-18	1.67208946928765	0.89	0.507	2.78668112127413e-14	Monocyte	ControlvsModerate
LINC00278	1.15986300851555e-12	1.51440067204715	0.441	0.073	3.10356143818591e-08	Monocyte	ControlvsModerate
CCNH	1.56646279623553e-09	1.16513296705173	0.868	0.7	4.19154115016703e-05	Monocyte	ControlvsModerate
ATP1B3	3.2932511174191e-12	1.16143853969621	0.934	0.813	8.81208133999002e-08	Monocyte	ControlvsModerate
AQP9	4.30813360884399e-07	1.12329822075113	0.61	0.34	0.0115277039105448	Monocyte	ControlvsModerate
IRAK3	8.74490474469881e-13	1.01927900244159	0.919	0.727	2.33996161158651e-08	Monocyte	ControlvsModerate
SLC11A1	7.81196219014068e-09	0.958270405245017	0.61	0.307	0.000209032484283784	Monocyte	ControlvsModerate
TXNIP	7.15069618670962e-08	0.942255011192826	0.691	0.413	0.00191338328563976	Monocyte	ControlvsModerate
ELL2	1.39020527729381e-07	0.933397448279101	0.897	0.793	0.00371991128098277	Monocyte	ControlvsModerate
DDX3Y	2.40612205012244e-11	0.890819726624083	0.485	0.12	6.43830138171762e-07	Monocyte	ControlvsModerate
UBASH3B	1.81459800810985e-06	0.882064233120161	0.441	0.2	0.0485550135010033	Monocyte	ControlvsModerate
F13A1	1.26433018120794e-06	0.88178271132859	0.412	0.167	0.033830946988762	Monocyte	ControlvsModerate
MT-CO2	7.64357355108046e-14	0.838286172008039	0.941	0.78	2.04526741079811e-09	Monocyte	ControlvsModerate
NAMPT	6.68530274359063e-15	0.822551229784225	1	0.973	1.78885330812998e-10	Monocyte	ControlvsModerate
IFNGR1	6.25655441153078e-08	0.795006960871404	0.875	0.727	0.00167412882943741	Monocyte	ControlvsModerate
ITGAX	9.34873661805251e-07	0.790042989188942	0.882	0.747	0.0250153494425849	Monocyte	ControlvsModerate
TET2	1.45391960238552e-06	0.788731655495655	0.941	0.893	0.0389039807206318	Monocyte	ControlvsModerate
C9orf72	9.67920354273133e-09	0.777785060903725	0.824	0.653	0.000258996128396405	Monocyte	ControlvsModerate
UTY	1.001457245848e-10	0.769305425956689	0.426	0.1	2.67969929844008e-06	Monocyte	ControlvsModerate
TLR2	6.29011119503985e-07	0.754206719365114	0.86	0.693	0.0168310795356876	Monocyte	ControlvsModerate
SAMSN1	8.58012257918221e-07	0.738339731825165	0.919	0.9	0.0229586919973758	Monocyte	ControlvsModerate
RNF149	2.55966927909167e-07	0.731799267335145	0.875	0.787	0.0068491630569935	Monocyte	ControlvsModerate
FCER1G	1.55885314800128e-07	0.712826854037444	0.956	0.887	0.00417117925342182	Monocyte	ControlvsModerate
PTK2B	7.46436425171482e-07	0.71219926644702	0.809	0.573	0.0199731458647385	Monocyte	ControlvsModerate
ZEB2	2.90759182700314e-09	0.692538560630186	0.985	0.913	7.780134210695e-05	Monocyte	ControlvsModerate
MCL1	1.545453286368e-08	0.690213409467229	0.934	0.853	0.00041353239036635	Monocyte	ControlvsModerate
MT-ND2	2.29486061919642e-10	0.675953	0.926	0.713	6.14058804484577e-06	Monocyte	ControlvsModerate
CAPZA2	9.26609796292384e-08	0.665325323197821	0.794	0.607	0.00247942249291916	Monocyte	ControlvsModerate
ETS2	2.81845566207935e-08	0.641383633490656	0.875	0.747	0.000754162366059192	Monocyte	ControlvsModerate
CTSS	8.18399155165167e-10	0.614609689068537	0.956	0.953	2.18987245939095e-05	Monocyte	ControlvsModerate
CYBB	1.04075275622394e-07	0.609892167339844	0.963	0.9	0.00278484622510402	Monocyte	ControlvsModerate
ELF1	1.59419788081146e-06	0.599665101982743	0.919	0.827	0.042657546894753	Monocyte	ControlvsModerate
ZFY	7.12148735417611e-08	0.578233731524352	0.338	0.073	0.00190556758623044	Monocyte	ControlvsModerate
MT-ND3	1.47510970168991e-06	0.575450980730817	0.757	0.56	0.0394709853978187	Monocyte	ControlvsModerate
RPS4Y1	1.44051930395391e-07	0.562113699830045	0.544	0.2	0.00385454155351988	Monocyte	ControlvsModerate
ITM2B	2.59136029861958e-07	0.561114506571442	0.949	0.927	0.00693396188704626	Monocyte	ControlvsModerate
SDCBP	1.40179524130639e-06	0.53282382635862	0.956	0.853	0.0375092370668763	Monocyte	ControlvsModerate
MT-ATP6	6.14849058974166e-08	0.487421146096663	0.919	0.707	0.00164521311200307	Monocyte	ControlvsModerate
B2M	3.8363117087213e-08	0.454554032978516	0.985	0.993	0.00102652028701965	Monocyte	ControlvsModerate
MT-ND1	5.3207664125839e-07	0.39631905568118	0.882	0.7	0.014237306766792	Monocyte	ControlvsModerate
RPS8	1.19265763493449e-06	-0.424853	0.985	0.987	0.0319131329955771	Monocyte	ControlvsModerate
RPL19	3.47748289297371e-08	-0.44072	0.971	0.96	0.000930504872501905	Monocyte	ControlvsModerate
CCL3L1	1.84619963272754e-06	-0.44548	0.162	0.453	0.0494006097725236	Monocyte	ControlvsModerate
RPS14	1.15345561687388e-06	-0.458198	0.963	0.953	0.0308641653963114	Monocyte	ControlvsModerate
AC009570.2	5.00728963067118e-07	-0.480902	0.11	0.373	0.01339850559375	Monocyte	ControlvsModerate
SPATS2L	8.67667243147285e-07	-0.491637	0.257	0.493	0.0232170400921351	Monocyte	ControlvsModerate
DNAJA4	3.76754515385166e-07	-0.493936	0.066	0.3	0.0100811973226763	Monocyte	ControlvsModerate
RACK1	6.36097623806357e-07	-0.501946	0.86	0.887	0.0170207002178105	Monocyte	ControlvsModerate
RPL17	7.18342680735889e-08	-0.507187	0.904	0.933	0.00192214134511309	Monocyte	ControlvsModerate
RPLP1	8.12030997561134e-09	-0.507906	0.985	1	0.000217283254327408	Monocyte	ControlvsModerate
RPL27	1.56196687583581e-06	-0.512258	0.794	0.88	0.0417951096636145	Monocyte	ControlvsModerate
IGLC1	5.31379986603814e-07	-0.515669	0.132	0.387	0.0142186656815449	Monocyte	ControlvsModerate
RPL15	1.68120601726491e-09	-0.517476	0.919	0.947	4.49857106099744e-05	Monocyte	ControlvsModerate
TMSB4X	1.550504243876e-06	-0.524967	0.978	0.98	0.0414883925576341	Monocyte	ControlvsModerate
RPS11	2.58884697518728e-07	-0.530455	0.89	0.9	0.00692723673620613	Monocyte	ControlvsModerate
RPL38	8.89352141232621e-07	-0.533752	0.86	0.9	0.0237972845951025	Monocyte	ControlvsModerate
RPL21	2.56667369513732e-07	-0.535734	0.904	0.92	0.00686790547344843	Monocyte	ControlvsModerate
EEF1B2	1.52873819738722e-06	-0.539114	0.801	0.873	0.0409059766856874	Monocyte	ControlvsModerate
RPL35A	1.39487307833532e-09	-0.564878	0.934	0.98	3.73240138300964e-05	Monocyte	ControlvsModerate
RPL18A	4.12211727335648e-07	-0.571855	0.882	0.92	0.0110299614000473	Monocyte	ControlvsModerate
ABHD6	9.16503669385497e-07	-0.580313	0.051	0.26	0.0245238051854171	Monocyte	ControlvsModerate
RPS3	1.92412259762107e-08	-0.592273	0.949	0.967	0.000514856724671446	Monocyte	ControlvsModerate
RPLP2	1.07236849293342e-13	-0.607445	0.978	0.993	2.86944361339124e-09	Monocyte	ControlvsModerate
RPL26	1.38067842271152e-10	-0.608672	0.912	0.967	3.69441932349149e-06	Monocyte	ControlvsModerate
RPS6	2.56337432701089e-09	-0.609261	0.897	0.96	6.85907702421574e-05	Monocyte	ControlvsModerate
UBB	6.20009100164682e-07	-0.61155	0.706	0.86	0.0165902035022066	Monocyte	ControlvsModerate
RPL37	1.38970471582236e-11	-0.619133	0.949	0.973	3.71857187859746e-07	Monocyte	ControlvsModerate
RPL37A	1.48359245127882e-07	-0.624286	0.86	0.907	0.00396979668113188	Monocyte	ControlvsModerate
RPLP0	2.97407450826429e-09	-0.643213	0.897	0.96	7.95802856921359e-05	Monocyte	ControlvsModerate
RPS29	2.07320805328451e-11	-0.662777	0.868	0.913	5.54749010897868e-07	Monocyte	ControlvsModerate
DNAJB6	4.35409678769219e-07	-0.668978	0.684	0.827	0.0116506921845068	Monocyte	ControlvsModerate
RPL31	3.37637351985197e-11	-0.689433	0.875	0.933	9.0345002644199e-07	Monocyte	ControlvsModerate
RPL23A	3.27399348746052e-09	-0.690166	0.794	0.873	8.76055177374685e-05	Monocyte	ControlvsModerate
STIP1	5.03513545536819e-07	-0.691083	0.301	0.56	0.0134730154514742	Monocyte	ControlvsModerate
PIN4	9.9774889397766e-08	-0.695533	0.243	0.533	0.00266977649050542	Monocyte	ControlvsModerate
AMPD3	4.88810869842948e-07	-0.707017	0.36	0.62	0.0130796012552576	Monocyte	ControlvsModerate
RPS19	3.03501022681777e-13	-0.708084	0.904	0.973	8.12108036491899e-09	Monocyte	ControlvsModerate
PPP1R15A	8.50794369756887e-07	-0.712356	0.897	0.913	0.0227655557459548	Monocyte	ControlvsModerate
EEF1G	1.71367164349591e-09	-0.718553	0.699	0.867	4.58544258366635e-05	Monocyte	ControlvsModerate
RPS2	1.47966124771675e-10	-0.720066	0.875	0.927	3.95927756664048e-06	Monocyte	ControlvsModerate
TPT1	2.4092237281405e-16	-0.725506	0.993	1	6.44660085175835e-12	Monocyte	ControlvsModerate
RPL13	7.29653739536222e-12	-0.726643	0.926	0.96	1.95240747625102e-07	Monocyte	ControlvsModerate
RPS27	1.92236989622417e-12	-0.728633	0.934	0.953	5.14387736831663e-08	Monocyte	ControlvsModerate
HSP90AB1	8.59231808287595e-09	-0.737539	0.875	0.947	0.000229913247261595	Monocyte	ControlvsModerate
IGHG2	1.96055942104278e-10	-0.740796	0.088	0.413	5.24606489882627e-06	Monocyte	ControlvsModerate
HLA-DRB5	3.56184474012406e-08	-0.748028	0.89	0.94	0.000953078415562395	Monocyte	ControlvsModerate
RPL3	6.62512978823118e-12	-0.754464	0.846	0.933	1.7727522287349e-07	Monocyte	ControlvsModerate
HLA-DQB1	3.3530345063828e-08	-0.770159	0.801	0.893	0.000897204973217909	Monocyte	ControlvsModerate
RPS16	1.66265146225656e-11	-0.776396	0.882	0.913	4.44892278270612e-07	Monocyte	ControlvsModerate
IGLC3	6.73756288185328e-10	-0.777912	0.125	0.453	1.8028370759263e-05	Monocyte	ControlvsModerate
RPS18	3.17249845744677e-12	-0.779179	0.875	0.953	8.48897137243608e-08	Monocyte	ControlvsModerate
RPL13A	8.76570588456783e-13	-0.784787	0.882	0.953	2.34552758059266e-08	Monocyte	ControlvsModerate
UBC	7.30952844532096e-09	-0.787411	0.816	0.92	0.000195588362139898	Monocyte	ControlvsModerate
RPL10A	6.19042873719323e-14	-0.791231	0.838	0.927	1.65643492149817e-09	Monocyte	ControlvsModerate
LYZ	2.88955611275306e-09	-0.799328	0.985	0.98	7.73187424650464e-05	Monocyte	ControlvsModerate
CACYBP	7.62623181309457e-07	-0.825986	0.353	0.567	0.0204062710854785	Monocyte	ControlvsModerate
OOEP	3.51317049300015e-11	-0.84076	0.316	0.673	9.40054160516979e-07	Monocyte	ControlvsModerate
IER5	9.76748756725857e-08	-0.843758	0.169	0.453	0.00261358432324705	Monocyte	ControlvsModerate
FKBP4	2.06734000685899e-10	-0.844384	0.051	0.353	5.53178839035329e-06	Monocyte	ControlvsModerate
RPL27A	1.10318424182331e-11	-0.880424	0.706	0.867	2.95190039427081e-07	Monocyte	ControlvsModerate
DNAJA1	4.34204731302483e-13	-0.900948	0.743	0.907	1.16184502001918e-08	Monocyte	ControlvsModerate
IGHG1	5.20197617422219e-12	-0.930646	0.419	0.793	1.39194478469837e-07	Monocyte	ControlvsModerate
RPS4X	1.89006754436283e-17	-0.943753	0.831	0.927	5.05744273520607e-13	Monocyte	ControlvsModerate
PRDM1	1.11968922574574e-08	-0.969764	0.485	0.74	0.000299606443025044	Monocyte	ControlvsModerate
IGLC2	1.57471305655732e-12	-0.977106	0.301	0.673	4.21361719673609e-08	Monocyte	ControlvsModerate
HSPA8	4.19850443043384e-12	-0.996195	0.809	0.933	1.12343581549549e-07	Monocyte	ControlvsModerate
XIST	2.72168162926321e-13	-1.03805	0.103	0.513	7.28267570358250e-09	Monocyte	ControlvsModerate
IGHG3	1.49093126546834e-13	-1.06264	0.162	0.567	3.98943388014018e-09	Monocyte	ControlvsModerate
CCSER1	7.09906861297754e-07	-1.10194	0.301	0.56	0.0189956877946053	Monocyte	ControlvsModerate
HLA-DQA2	1.62137634725129e-10	-1.18509	0.449	0.707	4.338478829975e-06	Monocyte	ControlvsModerate
MIR155HG	5.4666520115698e-08	-1.22166	0.235	0.527	0.00146276674525585	Monocyte	ControlvsModerate
HSPE1	6.2208309211013e-12	-1.2276	0.404	0.713	1.66456993786829e-07	Monocyte	ControlvsModerate
IGKC	7.77007018594457e-18	-1.27263	0.574	0.88	2.07911538035505e-13	Monocyte	ControlvsModerate
IGHA1	1.4232425052519e-23	-1.38014	0.353	0.86	3.80831229555303e-19	Monocyte	ControlvsModerate
HSPA6	6.17017531890339e-11	-1.56951	0.081	0.407	1.65101551183217e-06	Monocyte	ControlvsModerate
HSPD1	5.29012323550481e-16	-1.72934	0.713	0.9	1.41553117535638e-11	Monocyte	ControlvsModerate
HSP90AA1	6.75310751575337e-18	-1.91234	0.794	0.913	1.80699650906529e-13	Monocyte	ControlvsModerate
BAG3	6.74548496894246e-15	-1.93363	0.103	0.52	1.80495686798962e-10	Monocyte	ControlvsModerate
DNAJB1	4.87786391239914e-14	-2.0923	0.375	0.707	1.30521882567976e-09	Monocyte	ControlvsModerate
HSPH1	6.45157435943231e-20	-2.32787	0.456	0.807	1.7263122670969e-15	Monocyte	ControlvsModerate
HSPA1B	4.73487845998902e-19	-2.94589	0.176	0.653	1.26695877832386e-14	Monocyte	ControlvsModerate
HSPA1A	9.26873217458535e-24	-3.26858	0.309	0.787	2.48012735527555e-19	Monocyte	ControlvsModerate
IGHA1	3.90571016248948e-08	-1.74959	0.026	0.387	0.00104508992527894	Macrophage	ControlvsModerate
DNAJB1	1.90435312807276e-07	-2.17829	0.154	0.532	0.0050956681000971	Macrophage	ControlvsModerate
S100A11	3.47335593466934e-07	1.32285788435465	0.949	0.8	0.00929400580998821	cDC1	ControlvsModerate
S100A10	6.58479367960745e-09	1.15270011583152	1	0.9	0.000176195909278936	cDC1	ControlvsModerate
ACTB	1.13709127150421e-06	0.920770126735722	1	1	0.0304262882429097	cDC1	ControlvsModerate
CD74	3.74881028345974e-07	0.816108316585995	1	1	0.0100310665564816	cDC1	ControlvsModerate
IGHM	2.97279847281374e-07	-0.789609	0.077	0.66	0.00795461415355501	cDC1	ControlvsModerate
RPS2	6.02287266564329e-08	-0.931218	0.821	0.98	0.00161160026787283	cDC1	ControlvsModerate
GPR160	1.48392830182948e-06	-0.935458	0.154	0.64	0.0397069535003533	cDC1	ControlvsModerate
HSPA8	3.21394792311143e-07	-0.952668	0.923	0.98	0.00859988185266155	cDC1	ControlvsModerate
CTNNAL1	6.10453365386285e-07	-0.99757	0.051	0.58	0.0163345111510062	cDC1	ControlvsModerate
HSPB1	7.8676037652957e-07	-1.10285	0.179	0.72	0.0210521341551782	cDC1	ControlvsModerate
IGHG3	3.93010938266755e-09	-1.23483	0.077	0.7	0.000105161866861418	cDC1	ControlvsModerate
RERE	9.0152017774699e-07	-1.24353	0.282	0.78	0.024122876916154	cDC1	ControlvsModerate
NR4A1	1.78882086007277e-06	-1.25664	0.359	0.86	0.0478652685738272	cDC1	ControlvsModerate
XPO1	9.53775264462729e-08	-1.25968	0.205	0.74	0.00255211185264937	cDC1	ControlvsModerate
ZFAND2A	6.6523680108832e-07	-1.32467	0.103	0.6	0.0178004063235213	cDC1	ControlvsModerate
FKBP4	4.57424918824357e-10	-1.34866	0.026	0.7	1.22397759779021e-05	cDC1	ControlvsModerate
IGLC2	6.1583890053148e-10	-1.35221	0.128	0.8	1.64786173004213e-05	cDC1	ControlvsModerate
EML4	7.28077309445893e-07	-1.36056	0.436	0.84	0.0194818926461532	cDC1	ControlvsModerate
IGHG1	1.17492570609057e-08	-1.36313	0.231	0.86	0.000314386620435715	cDC1	ControlvsModerate
CCSER1	1.35223558916193e-06	-1.37521	0.59	0.9	0.0361831198947949	cDC1	ControlvsModerate
CARD11	2.7496394646485e-08	-1.42796	0.026	0.6	0.000735748527950646	cDC1	ControlvsModerate
ABHD3	3.0358878009644e-07	-1.48862	0.154	0.74	0.00812342857782054	cDC1	ControlvsModerate
DNAJA4	8.41030192434628e-08	-1.54417	0.026	0.58	0.00225042858891658	cDC1	ControlvsModerate
INPP4B	2.08245891659518e-08	-1.61009	0.077	0.68	0.000557224356902538	cDC1	ControlvsModerate
PPP1R15A	1.09582074832293e-06	-1.66478	0.513	0.86	0.0293219715836249	cDC1	ControlvsModerate
IGKC	1.30543371283063e-09	-1.74241	0.385	0.88	3.4930795287922e-05	cDC1	ControlvsModerate
XIST	5.83676029635715e-11	-1.74342	0.026	0.74	1.56180032009925e-06	cDC1	ControlvsModerate
HSPE1	4.94261893972684e-08	-1.76506	0.359	0.86	0.00132254597589211	cDC1	ControlvsModerate
IGHA1	1.28992584130675e-11	-1.93406	0.128	0.84	3.45158356616861e-07	cDC1	ControlvsModerate
RALGAPA1	8.23009281239997e-10	-1.94591	0.179	0.8	2.20220823474198e-05	cDC1	ControlvsModerate
HSP90AA1	1.79952912105184e-09	-2.00245	0.718	0.94	4.81518002211051e-05	cDC1	ControlvsModerate
HSPD1	9.61458432562468e-09	-2.0596	0.744	0.92	0.000257267047385065	cDC1	ControlvsModerate
SPATS2L	1.78364021598765e-08	-2.09075	0.359	0.84	0.000477266448993974	cDC1	ControlvsModerate
HSPH1	9.36511940560044e-10	-2.60187	0.59	0.88	2.50591865055057e-05	cDC1	ControlvsModerate
DNAJB1	7.11147389063832e-11	-2.94804	0.205	0.86	1.902888183657e-06	cDC1	ControlvsModerate
BAG3	2.05103833219646e-11	-3.11095	0.051	0.8	5.48816836929128e-07	cDC1	ControlvsModerate
HSPA1A	3.16120032078523e-11	-3.63399	0.231	0.86	8.45873981835711e-07	cDC1	ControlvsModerate
HSPA1B	3.68012754074685e-12	-3.64604	0.103	0.86	9.84728527353041e-08	cDC1	ControlvsModerate
ATF3	5.09460090069995e-12	1.78378720809436	0.867	0.82	1.36321330900929e-07	cDC2	ControlvsModerate
LINC00278	1.01207355945962e-12	1.67351627964244	0.433	0.01	2.70810643040204e-08	cDC2	ControlvsModerate
ANKRD28	1.28793887277472e-07	1.37068176806961	0.722	0.55	0.0034462668357706	cDC2	ControlvsModerate
MIR181A1HG	1.77307406130229e-09	1.31544684965749	0.911	0.9	4.74439157323266e-05	cDC2	ControlvsModerate
RPS4Y1	1.36967367391785e-16	1.25140101128903	0.711	0.09	3.6649728166694e-12	cDC2	ControlvsModerate
UTY	9.85176397117364e-13	1.1721671545996	0.433	0.01	2.63613500340664e-08	cDC2	ControlvsModerate
MT-CO2	1.46615443899246e-10	1.13728782819904	0.889	0.87	3.92313604785604e-06	cDC2	ControlvsModerate
DDX3Y	7.0080179923499e-14	1.08930315033548	0.5	0.02	1.87520545439299e-09	cDC2	ControlvsModerate
IFNGR1	2.59259214857944e-09	0.991252319834679	0.933	0.81	6.93725807116886e-05	cDC2	ControlvsModerate
MT-CYB	8.45765546241202e-07	0.922153218692558	0.844	0.8	0.0226309944863221	cDC2	ControlvsModerate
USP9Y	1.81968392351658e-11	0.872298691698936	0.378	0	4.86911024254565e-07	cDC2	ControlvsModerate
MT-ND3	1.05921279904983e-06	0.828301168566021	0.689	0.49	0.0283424160769753	cDC2	ControlvsModerate
MXD1	8.86296780820167e-07	0.817378365426598	0.878	0.78	0.023715529261186	cDC2	ControlvsModerate
MT-CO3	8.683180956539e-09	0.761689134842028	0.978	0.96	0.000232344556035071	cDC2	ControlvsModerate
ZFY	4.33226254033787e-08	0.696868868748125	0.289	0.01	0.00115922681054361	cDC2	ControlvsModerate
B2M	9.76423832546939e-11	0.579980110324931	1	1	2.6127148911291e-06	cDC2	ControlvsModerate
HLA-A	7.92687574297669e-07	0.501341727505847	0.956	0.94	0.021210734113057	cDC2	ControlvsModerate
PTPRC	5.32412070469553e-08	0.433782267412104	1	1	0.00142462821816243	cDC2	ControlvsModerate
RPL10A	1.23391411876655e-07	-0.478419	0.933	0.98	0.00330170739899553	cDC2	ControlvsModerate
TMSB4X	1.76855764185577e-07	-0.482345	0.989	1	0.00473230653807767	cDC2	ControlvsModerate
RPS2	8.71240970188779e-11	-0.582883	0.956	1	2.33126658803113e-06	cDC2	ControlvsModerate
RPL3	9.65766721340582e-11	-0.60406	0.911	0.99	2.58419859296313e-06	cDC2	ControlvsModerate
HSP90AB1	2.74194917020196e-07	-0.605814	0.933	0.99	0.00733690758962642	cDC2	ControlvsModerate
PAK1	2.81321177823634e-07	-0.612457	0.711	0.95	0.00752759207620479	cDC2	ControlvsModerate
CD83	1.78593962299945e-07	-0.615325	0.878	0.98	0.00477881724322194	cDC2	ControlvsModerate
RHOF	1.84315191371439e-07	-0.630829	0.167	0.55	0.00493190589071697	cDC2	ControlvsModerate
IGLC3	4.08798853231177e-09	-0.639912	0.133	0.56	0.000109386397147598	cDC2	ControlvsModerate
PIN4	1.4400285189228e-06	-0.642802	0.289	0.63	0.0385322831093364	cDC2	ControlvsModerate
RPS4X	7.02789323660634e-11	-0.651774	0.922	0.96	1.88052367225113e-06	cDC2	ControlvsModerate
TPT1	1.96496912821744e-15	-0.65682	0.989	1	5.25786439328422e-11	cDC2	ControlvsModerate
DNAJA4	1.21743532562644e-06	-0.666265	0.033	0.3	0.0325761344431123	cDC2	ControlvsModerate
JCHAIN	1.10807284074791e-07	-0.687462	0.144	0.5	0.00296498130727327	cDC2	ControlvsModerate
HSPA8	3.32036012098117e-08	-0.699073	0.922	0.98	0.000888461961172142	cDC2	ControlvsModerate
NR4A1	1.1076342866955e-06	-0.709669	0.722	0.89	0.0296380782433981	cDC2	ControlvsModerate
FCGR2B	4.20453486771317e-07	-0.724737	0.4	0.76	0.0112504943990269	cDC2	ControlvsModerate
STIP1	1.431130717692e-07	-0.741915	0.356	0.68	0.00382941957440027	cDC2	ControlvsModerate
OOEP	8.25050596293987e-09	-0.769815	0.4	0.76	0.000220767038556345	cDC2	ControlvsModerate
IGHG2	8.08775793087962e-12	-0.77012	0.056	0.51	2.16412226714477e-07	cDC2	ControlvsModerate
CDKN1A	4.22466567910333e-07	-0.776752	0.678	0.92	0.0113043604241447	cDC2	ControlvsModerate
HES4	9.35105082640349e-08	-0.779599	0.078	0.4	0.00250215418012905	cDC2	ControlvsModerate
HSPE1	3.34747109735028e-07	-0.804323	0.478	0.8	0.00895716316228989	cDC2	ControlvsModerate
ATP2C1	1.24327113513119e-06	-0.80936	0.5	0.73	0.0332674490338402	cDC2	ControlvsModerate
IGLC1	1.91760035766191e-10	-0.824471	0.189	0.62	5.13111503703173e-06	cDC2	ControlvsModerate
HLA-DQB2	1.11125065407222e-06	-0.828864	0.178	0.5	0.0297348450016644	cDC2	ControlvsModerate
G0S2	2.50154836548748e-07	-0.829483	0.256	0.66	0.00669364311637139	cDC2	ControlvsModerate
HLA-DQA2	7.15810372620503e-09	-0.849448	0.7	0.92	0.000191536539505794	cDC2	ControlvsModerate
HIVEP2	1.64133492801575e-06	-0.870185	0.578	0.81	0.0439188400038456	cDC2	ControlvsModerate
IER5	1.05501374108502e-10	-0.910359	0.156	0.6	2.8230057683953e-06	cDC2	ControlvsModerate
FKBP4	8.21168409494586e-10	-0.915987	0.044	0.42	2.19728243012561e-05	cDC2	ControlvsModerate
UBC	2.40198818972628e-12	-0.920003	0.889	0.99	6.42723999806957e-08	cDC2	ControlvsModerate
IGHG3	5.54707733180504e-12	-0.925699	0.178	0.65	1.48428695244439e-07	cDC2	ControlvsModerate
TNFAIP8	1.42569438078448e-08	-0.939979	0.467	0.86	0.000381487302410312	cDC2	ControlvsModerate
MCOLN2	3.54024264198728e-08	-1.0055	0.6	0.89	0.000947298126142958	cDC2	ControlvsModerate
GADD45A	5.32743805464845e-07	-1.00615	0.211	0.54	0.0142551587466283	cDC2	ControlvsModerate
ALCAM	3.80972720271458e-07	-1.01599	0.556	0.82	0.0101940680490237	cDC2	ControlvsModerate
PPP1R15A	3.75209624731252e-12	-1.12027	0.8	0.98	1.00398591385588e-07	cDC2	ControlvsModerate
IGKC	2.21082522309954e-14	-1.13447	0.589	0.92	5.91572613196975e-10	cDC2	ControlvsModerate
BCL2A1	4.85495419779213e-08	-1.15129	0.422	0.74	0.00129908864424522	cDC2	ControlvsModerate
IGHG1	3.92086578136176e-15	-1.24259	0.467	0.91	1.04914526577678e-10	cDC2	ControlvsModerate
IGLC2	1.10507738084678e-18	-1.27073	0.233	0.86	2.95696605566981e-14	cDC2	ControlvsModerate
IGHA1	8.83403039567613e-19	-1.40221	0.4	0.92	2.36380985327502e-14	cDC2	ControlvsModerate
HSPA6	7.28561818123669e-10	-1.45067	0.022	0.39	1.94948571293531e-05	cDC2	ControlvsModerate
ID2	2.21503210086031e-14	-1.47541	0.2	0.75	5.92698289548201e-10	cDC2	ControlvsModerate
XIST	2.37824352458607e-20	-1.4914	0.033	0.72	6.36370402308742e-16	cDC2	ControlvsModerate
IER3	5.67115658567411e-09	-1.52178	0.3	0.67	0.000151748807919468	cDC2	ControlvsModerate
BAG3	2.88010218526194e-13	-1.6963	0.1	0.6	7.70657742732389e-09	cDC2	ControlvsModerate
MIR155HG	1.86666266736147e-09	-1.81137	0.089	0.48	4.99481596532582e-05	cDC2	ControlvsModerate
HSP90AA1	6.13714881561711e-18	-1.85718	0.878	0.96	1.64217828008283e-13	cDC2	ControlvsModerate
HSPD1	8.47157535347947e-16	-1.91434	0.722	0.91	2.26682413308404e-11	cDC2	ControlvsModerate
HSPH1	8.67658715335564e-22	-2.46435	0.444	0.91	2.3216811904949e-17	cDC2	ControlvsModerate
DNAJB1	4.51024294728747e-21	-2.80595	0.244	0.85	1.20685080783518e-16	cDC2	ControlvsModerate
HSPA1B	1.20267282624027e-24	-3.52849	0.078	0.83	3.21811194845372e-20	cDC2	ControlvsModerate
HSPA1A	4.43622969872827e-26	-3.83377	0.244	0.91	1.18704634278571e-21	cDC2	ControlvsModerate
USP9Y	3.23198378893099e-18	1.2871240546182	0.667	0.164	8.64814222242155e-14	pDC	ControlvsModerate
UTY	4.16511649147884e-16	1.03402463669192	0.551	0.109	1.11450187078991e-11	pDC	ControlvsModerate
LPIN1	6.00586214101217e-11	1.00243011953097	0.755	0.503	1.60704859169204e-06	pDC	ControlvsModerate
MX1	9.56875002233465e-11	0.986183624592363	0.81	0.473	2.56040613097631e-06	pDC	ControlvsModerate
DDX3Y	4.70985253856278e-13	0.961774567409292	0.51	0.127	1.26026234226863e-08	pDC	ControlvsModerate
MZB1	1.62569751363129e-09	0.847555838981937	0.871	0.673	4.3500414069746e-05	pDC	ControlvsModerate
ALOX5AP	1.39279897899574e-11	0.779182587006539	0.918	0.721	3.72685150799679e-07	pDC	ControlvsModerate
ZFP36L2	3.10010768451359e-07	0.777090015860296	0.864	0.752	0.00829526814222147	pDC	ControlvsModerate
MYADM	8.11436718007526e-09	0.728082649005018	0.544	0.242	0.000217124237004454	pDC	ControlvsModerate
TMEM50A	1.18710493493577e-07	0.724526185843872	0.639	0.4	0.00317645538490113	pDC	ControlvsModerate
FCER1G	4.22418264900552e-07	0.72109775764129	0.837	0.673	0.011303067932209	pDC	ControlvsModerate
PTPRC	1.89157183545092e-10	0.670333040805617	0.959	0.824	5.06146791729957e-06	pDC	ControlvsModerate
PLP2	4.86625342196132e-07	0.628507870669962	0.782	0.576	0.0130211209064841	pDC	ControlvsModerate
NPC2	3.00400950135473e-08	0.614523564425647	0.912	0.752	0.000803812862372498	pDC	ControlvsModerate
ZFY	2.24598539062985e-08	0.611729666456585	0.306	0.061	0.000600980770824735	pDC	ControlvsModerate
SEL1L3	1.79268307397637e-08	0.608180671506728	0.952	0.909	0.000479686136934598	pDC	ControlvsModerate
CIITA	5.34669660473569e-07	0.597265091997481	0.803	0.612	0.0143066907749518	pDC	ControlvsModerate
HIVEP1	4.58847858053607e-08	0.59653315975116	0.932	0.848	0.00122778509857984	pDC	ControlvsModerate
CIRBP	1.93655899266074e-07	0.585185336254417	0.673	0.412	0.00518184455256161	pDC	ControlvsModerate
B2M	1.25275115208785e-17	0.56816531679961	1	0.994	3.35211153275666e-13	pDC	ControlvsModerate
EIF1AY	2.90687818253115e-07	0.556055832234018	0.272	0.067	0.00777822464081686	pDC	ControlvsModerate
N4BP2	8.2988555612438e-07	0.551686373681994	0.776	0.552	0.0222060777107762	pDC	ControlvsModerate
INPP4A	6.14631406120958e-09	0.550838862392042	0.898	0.806	0.000164463071649846	pDC	ControlvsModerate
RPS4Y1	1.12424437731639e-07	0.547480503869521	0.429	0.145	0.00300825310482319	pDC	ControlvsModerate
ELF1	8.02307007998522e-08	0.539265266832942	0.884	0.655	0.00214681309200245	pDC	ControlvsModerate
BCL11A	9.42737138147847e-07	0.535092470947068	0.837	0.612	0.0252257603425601	pDC	ControlvsModerate
HSP90B1	2.83742143955961e-07	0.519688535525559	1	0.982	0.00759237228797361	pDC	ControlvsModerate
CYBB	3.84269722779915e-07	0.516841484531768	0.966	0.921	0.010282289242145	pDC	ControlvsModerate
TPT1	5.14772554206622e-10	-0.36305	0.986	1	1.37742840054608e-05	pDC	ControlvsModerate
PIN4	1.28418950134419e-06	-0.668748	0.197	0.442	0.0343623426769679	pDC	ControlvsModerate
DMXL2	2.7969426401936e-07	-0.674769	0.286	0.545	0.00748405911663004	pDC	ControlvsModerate
COL26A1	1.22606914520811e-07	-0.676142	0.061	0.291	0.00328071581874786	pDC	ControlvsModerate
IGHG2	1.1352701524197e-10	-0.676259	0.034	0.321	3.03775587384462e-06	pDC	ControlvsModerate
DNAJA1	2.74979288480166e-07	-0.71767	0.871	0.885	0.00735789580115228	pDC	ControlvsModerate
IGLC1	1.50260157751841e-08	-0.740677	0.102	0.358	0.000402066130112375	pDC	ControlvsModerate
DNAJB6	7.05743506179711e-14	-0.743085	0.537	0.794	1.88842847383567e-09	pDC	ControlvsModerate
IGLC3	3.15394277094134e-09	-0.763404	0.129	0.424	8.43932006648483e-05	pDC	ControlvsModerate
IER5	6.45567628550316e-07	-0.782919	0.068	0.279	0.0172740986047494	pDC	ControlvsModerate
UBC	4.25607165776288e-08	-0.805011	0.918	0.945	0.00113883965418419	pDC	ControlvsModerate
NR4A1	1.25478089036752e-08	-0.854742	0.735	0.83	0.000335754270644542	pDC	ControlvsModerate
ACSL1	3.64092057225403e-08	-0.883085	0.354	0.624	0.000974237526723733	pDC	ControlvsModerate
IGHG3	2.3540692891398e-08	-0.887586	0.197	0.467	0.000629901860388028	pDC	ControlvsModerate
JMY	2.13446214391332e-07	-0.949206	0.327	0.564	0.00571139380468327	pDC	ControlvsModerate
ZFAND2A	1.69157704256394e-06	-0.981433	0.19	0.412	0.045263218504926	pDC	ControlvsModerate
IGLC2	3.2870797693837e-12	-1.0005	0.265	0.624	8.7955680469169e-08	pDC	ControlvsModerate
HSP90AB1	1.77253671781663e-17	-1.008	0.973	0.976	4.74295374953374e-13	pDC	ControlvsModerate
CACYBP	3.94270381565626e-09	-1.01144	0.218	0.509	0.00010549886869933	pDC	ControlvsModerate
IGKC	2.22296783828154e-17	-1.01589	0.857	0.933	5.94821734167374e-13	pDC	ControlvsModerate
CHORDC1	1.49716190612307e-08	-1.01811	0.469	0.667	0.00040061058284041	pDC	ControlvsModerate
PPP1R15A	2.88377612358698e-09	-1.02423	0.837	0.909	7.71640815149404e-05	pDC	ControlvsModerate
NKRF	6.04617155753607e-09	-1.04309	0.095	0.358	0.00016178345853655	pDC	ControlvsModerate
CLECL1	2.08357590727855e-08	-1.05073	0.122	0.388	0.000557523241269595	pDC	ControlvsModerate
HES4	5.03574891728026e-07	-1.05482	0.102	0.327	0.0134746569528585	pDC	ControlvsModerate
DNAJA4	3.60035285614398e-11	-1.11035	0.061	0.376	9.63382417247006e-07	pDC	ControlvsModerate
XIST	5.21102292095504e-15	-1.13593	0.163	0.624	1.39436551318915e-10	pDC	ControlvsModerate
HLA-DQA2	6.67747185853582e-14	-1.13671	0.333	0.739	1.78675791990701e-09	pDC	ControlvsModerate
FKBP4	9.14257296907399e-14	-1.13949	0.054	0.412	2.44636967506482e-09	pDC	ControlvsModerate
IGHG1	2.37874456176636e-15	-1.16395	0.408	0.752	6.36504469837442e-11	pDC	ControlvsModerate
HSPB1	1.05314252788065e-08	-1.23092	0.204	0.467	0.000281799877610306	pDC	ControlvsModerate
IGHA1	7.96464498048996e-15	-1.23225	0.306	0.691	2.1311797038795e-10	pDC	ControlvsModerate
RGS2	1.86162522857298e-18	-1.35648	0.741	0.945	4.98133678661559e-14	pDC	ControlvsModerate
HSPA8	4.54011070423302e-20	-1.55249	0.878	0.976	1.21484282223867e-15	pDC	ControlvsModerate
HSPE1	6.67972448812061e-14	-1.56578	0.524	0.788	1.78736067853131e-09	pDC	ControlvsModerate
HSP90AA1	1.48242488325404e-24	-1.77137	0.912	0.988	3.96667250261115e-20	pDC	ControlvsModerate
HSPH1	5.44196638796264e-20	-1.86537	0.633	0.879	1.45616136609104e-15	pDC	ControlvsModerate
HSPA6	5.11664284413985e-12	-1.96801	0.02	0.321	1.36911129223494e-07	pDC	ControlvsModerate
HSPD1	4.55825009103345e-20	-2.11475	0.755	0.891	1.21969655935873e-15	pDC	ControlvsModerate
HSPA1B	1.28412024430466e-23	-2.86712	0.143	0.697	3.43604894971041e-19	pDC	ControlvsModerate
DNAJB1	2.47274888033273e-25	-3.0401	0.272	0.782	6.61658145399432e-21	pDC	ControlvsModerate
HSPA1A	1.02857136275539e-32	-3.84885	0.136	0.8	2.75225125246087e-28	pDC	ControlvsModerate
RPS4Y1	1.39555175583068e-07	1.27510621762949	0.573	0.083	0.00373421738825173	Mast	ControlvsModerate
DDX3Y	9.86543625848678e-07	1.13257255210943	0.652	0.167	0.0263979343404589	Mast	ControlvsModerate
TPSD1	2.77132718982674e-09	1.0934378295528	0.91	0.292	7.4155172945384e-05	Mast	ControlvsModerate
SYTL3	5.34585548475466e-07	0.985730906491812	0.955	0.771	0.0143044401061065	Mast	ControlvsModerate
TPSB2	1.50710300461271e-09	0.964666195498816	0.978	0.917	4.03270621974268e-05	Mast	ControlvsModerate
HSPH1	1.69528406926872e-07	-0.913394	0.596	0.812	0.00453624111254925	Mast	ControlvsModerate
HSP90AA1	1.84360415081721e-12	-1.80362	0.753	0.958	4.93311598675669e-08	Mast	ControlvsModerate
HSPA1B	2.67377601947762e-09	-2.09484	0.247	0.688	7.15448987291822e-05	Mast	ControlvsModerate
HSPA1A	4.39692735448289e-11	-2.66338	0.281	0.771	1.17652982151253e-06	Mast	ControlvsModerate
DNAJB1	2.15584776437206e-14	-2.84864	0.315	0.875	5.76861744790677e-10	Mast	ControlvsModerate
CD69	4.84399130423062e-07	1.34555139214284	0.875	0.741	0.0129615519318603	NK_GNLY	ControlvsModerate
BTG2	2.02715208498056e-08	1.21426923795818	0.948	0.894	0.000542425354899098	NK_GNLY	ControlvsModerate
TXNIP	4.12844003573276e-07	1.02598009884523	0.885	0.694	0.0110468798476137	NK_GNLY	ControlvsModerate
DUSP2	3.03144093551103e-07	0.961816689449297	0.927	0.847	0.00811152965524043	NK_GNLY	ControlvsModerate
GPR65	3.35927921145924e-07	0.814392197844699	0.854	0.588	0.00898875931402264	NK_GNLY	ControlvsModerate
B2M	1.80528981042771e-06	0.40815779607795	1	1	0.0483059447474246	NK_GNLY	ControlvsModerate
IGHG3	9.36992972106309e-07	-1.03555	0.042	0.318	0.0250720579476206	NK_GNLY	ControlvsModerate
IGHG1	1.01240554222272e-06	-1.08642	0.229	0.553	0.0270899474987956	NK_GNLY	ControlvsModerate
HSPD1	1.10999948486636e-06	-1.31546	0.656	0.847	0.0297013662160541	NK_GNLY	ControlvsModerate
XIST	7.2988513753549e-09	-1.32111	0.052	0.412	0.000195302665101747	NK_GNLY	ControlvsModerate
IGKC	3.91110814115311e-08	-1.33179	0.406	0.706	0.00104653431640975	NK_GNLY	ControlvsModerate
IGHA1	7.92233970332067e-09	-1.37673	0.198	0.6	0.000211985965781454	NK_GNLY	ControlvsModerate
BAG3	6.03197172227509e-08	-1.43066	0.01	0.294	0.00161403499344637	NK_GNLY	ControlvsModerate
HSP90AA1	1.20271699925772e-09	-1.5283	0.76	0.906	3.21823014661381e-05	NK_GNLY	ControlvsModerate
HSPH1	7.66584073184007e-10	-2.0658	0.323	0.729	2.05122566302577e-05	NK_GNLY	ControlvsModerate
HSPA1A	9.04960911379882e-10	-2.25998	0.125	0.565	2.42149440667029e-05	NK_GNLY	ControlvsModerate
HSPA1B	4.66800424488651e-08	-2.39381	0.104	0.471	0.00124906457584673	NK_GNLY	ControlvsModerate
CREM	9.24683818618731e-08	0.904610231224926	0.844	0.627	0.00247426896186	NK_TNFRSF	ControlvsModerate
ZFP36L2	1.14913518486801e-08	0.90127823937828	0.922	0.765	0.000307485592766981	NK_TNFRSF	ControlvsModerate
SYTL3	6.5798269827374e-08	0.846306101721218	0.805	0.569	0.00176063010404087	NK_TNFRSF	ControlvsModerate
B2M	2.32114979131315e-08	0.416826456889351	1	1	0.000621093261159573	NK_TNFRSF	ControlvsModerate
TPT1	5.68172459717837e-07	-0.440675	1	1	0.0152031586771299	NK_TNFRSF	ControlvsModerate
IGHG3	1.19963794554664e-06	-0.787088	0.07	0.324	0.032099912146937	NK_TNFRSF	ControlvsModerate
DNAJB6	7.16519380731344e-07	-0.919899	0.352	0.647	0.0191726255896093	NK_TNFRSF	ControlvsModerate
SESN3	1.68063368165433e-06	-0.9566	0.086	0.333	0.0449703960537067	NK_TNFRSF	ControlvsModerate
CACYBP	1.22149409087136e-07	-1.00711	0.203	0.529	0.00326847388835357	NK_TNFRSF	ControlvsModerate
IGHG1	4.50538365755013e-07	-1.03478	0.148	0.431	0.0120555055908726	NK_TNFRSF	ControlvsModerate
HSPB1	6.20904148537134e-08	-1.08132	0.227	0.588	0.00166141532065566	NK_TNFRSF	ControlvsModerate
IGHA1	2.5431348449158e-10	-1.14568	0.133	0.529	6.80492021802569e-06	NK_TNFRSF	ControlvsModerate
XIST	8.01993004176275e-10	-1.20764	0.023	0.324	2.14597288057488e-05	NK_TNFRSF	ControlvsModerate
IGKC	1.42822410332761e-10	-1.53506	0.352	0.657	3.82164205568402e-06	NK_TNFRSF	ControlvsModerate
HSPH1	1.94156940504126e-10	-1.59109	0.414	0.765	5.19525141400939e-06	NK_TNFRSF	ControlvsModerate
HSP90AA1	1.9110240190492e-13	-1.71709	0.805	0.961	5.11351807017185e-09	NK_TNFRSF	ControlvsModerate
BAG3	2.69490557571692e-08	-1.7646	0.023	0.275	0.000721102833950333	NK_TNFRSF	ControlvsModerate
DNAJB1	5.47077359054784e-12	-1.98142	0.406	0.765	1.46386959735879e-07	NK_TNFRSF	ControlvsModerate
HSPA1B	7.28638204167559e-15	-2.42651	0.141	0.637	1.94969010671155e-10	NK_TNFRSF	ControlvsModerate
HSPA1A	4.79066628422243e-16	-2.57587	0.164	0.676	1.28188648433224e-11	NK_TNFRSF	ControlvsModerate
ANTXR2	2.49207866992475e-09	1.43858970286724	0.704	0.58	6.66830410498464e-05	Monocyte	ControlvsSevere
KYNU	9.34692671625851e-07	1.04439319445485	0.874	0.893	0.0250105065073645	Monocyte	ControlvsSevere
SLC11A1	1.83051735038211e-07	0.997425482724309	0.547	0.307	0.00489809832615244	Monocyte	ControlvsSevere
RNF13	2.54230820959545e-09	0.989237928081377	0.692	0.513	6.80270830723549e-05	Monocyte	ControlvsSevere
SP3	4.42737856498905e-08	0.9855186300561	0.629	0.42	0.00118467795641977	Monocyte	ControlvsSevere
ZEB2	5.43727897749636e-10	0.969486378760017	0.95	0.913	1.45490710879848e-05	Monocyte	ControlvsSevere
NUMB	2.58721526485174e-07	0.968931710885359	0.767	0.72	0.00692287060569028	Monocyte	ControlvsSevere
MAT2A	1.81163616949867e-08	0.957019527403103	0.648	0.44	0.000484757606234455	Monocyte	ControlvsSevere
SAMSN1	1.12117176033915e-10	0.946216300583011	0.899	0.9	3.00003139631549e-06	Monocyte	ControlvsSevere
MIR181A1HG	4.59137480526714e-08	0.941630764923127	0.811	0.66	0.00122856007039338	Monocyte	ControlvsSevere
AHNAK	3.24315153882282e-07	0.939459015727665	0.742	0.653	0.0086780248875821	Monocyte	ControlvsSevere
RAPH1	8.95164064865565e-08	0.930113810048549	0.302	0.073	0.00239528000476728	Monocyte	ControlvsSevere
ITGAX	4.87362677206471e-09	0.929158083646158	0.843	0.747	0.000130408505166908	Monocyte	ControlvsSevere
DDX3Y	1.62881751840025e-08	0.927206382247491	0.39	0.12	0.00043583899157354	Monocyte	ControlvsSevere
VRK2	2.2150899021522e-07	0.908742875332228	0.597	0.433	0.00592713756017885	Monocyte	ControlvsSevere
DIAPH1	5.00093279830158e-07	0.891295151458112	0.642	0.46	0.0133814959816954	Monocyte	ControlvsSevere
SKIL	1.41971559228507e-09	0.84829496940602	0.818	0.68	3.79887498183639e-05	Monocyte	ControlvsSevere
SIPA1L1	5.89746828621448e-10	0.833482465523073	0.962	0.947	1.57804456402527e-05	Monocyte	ControlvsSevere
MT-ND3	1.26171416135558e-06	0.8097417208819	0.66	0.56	0.0337609475295527	Monocyte	ControlvsSevere
UTY	1.00673364985146e-06	0.809049235554962	0.308	0.1	0.0269381790027254	Monocyte	ControlvsSevere
CD44	4.15605218276951e-08	0.797581987164089	0.956	0.96	0.00111207644306546	Monocyte	ControlvsSevere
NIPBL	7.80193861482695e-09	0.783478955440626	0.755	0.64	0.00020876427345554	Monocyte	ControlvsSevere
ATP2B1	8.1490769332158e-08	0.776041488482433	0.918	0.893	0.00218053000578988	Monocyte	ControlvsSevere
MCEMP1	1.11477860432924e-06	0.761593439282858	0.296	0.087	0.0298292458946418	Monocyte	ControlvsSevere
CHSY1	1.62615937964938e-06	0.743022027743067	0.377	0.173	0.0435127726806581	Monocyte	ControlvsSevere
SAT1	6.63046591541822e-07	0.706294848847934	0.962	0.96	0.0177418006964761	Monocyte	ControlvsSevere
SERPINB9	1.07575091194015e-06	0.699116157190135	0.887	0.9	0.0287849429016946	Monocyte	ControlvsSevere
USP15	9.32916505422377e-07	0.629468195126388	0.811	0.793	0.024962979852092	Monocyte	ControlvsSevere
YWHAZ	1.85885185060753e-09	0.597772306243395	0.969	0.94	4.97391578185563e-05	Monocyte	ControlvsSevere
JMJD1C	1.56432229787833e-08	0.595255418179398	0.893	0.867	0.000418581360466283	Monocyte	ControlvsSevere
TET2	1.53338983616358e-06	0.578159722795483	0.918	0.893	0.041030445236065	Monocyte	ControlvsSevere
IQGAP1	7.40772503947611e-07	0.570789753031784	0.887	0.853	0.0198215906606302	Monocyte	ControlvsSevere
MT-ATP6	6.3450335568058e-07	0.559631518614474	0.824	0.707	0.016978040791301	Monocyte	ControlvsSevere
LRRFIP1	8.06169384531296e-07	0.553309436397417	0.925	0.88	0.0215714803912884	Monocyte	ControlvsSevere
ACTR3	1.4978183945807e-06	0.521926006100844	0.899	0.86	0.0400786246021903	Monocyte	ControlvsSevere
MT-ND2	9.91524779005283e-07	0.443748444650179	0.836	0.713	0.0265312200366234	Monocyte	ControlvsSevere
LCP1	8.731578107326e-07	0.42739258702891	0.981	0.973	0.0233639566995829	Monocyte	ControlvsSevere
MALAT1	6.03918533823689e-08	0.351367228170944	1	1	0.00161596521280543	Monocyte	ControlvsSevere
HAX1	7.12089487117135e-07	-0.281979	0.063	0.287	0.0190540904962803	Monocyte	ControlvsSevere
RNF181	8.71611412903485e-07	-0.307524	0.151	0.427	0.0233225781864714	Monocyte	ControlvsSevere
HLA-B	5.47496596459695e-07	-0.349205	0.956	0.96	0.0146499139280685	Monocyte	ControlvsSevere
DUSP23	4.43228727313623e-07	-0.380646	0.044	0.253	0.0118599142854579	Monocyte	ControlvsSevere
DCXR	7.24193854744194e-07	-0.383521	0.101	0.347	0.0193779791652451	Monocyte	ControlvsSevere
SPINT2	1.89721070129108e-07	-0.389982	0.245	0.6	0.00507655639451468	Monocyte	ControlvsSevere
RPL28	9.97442120766472e-08	-0.394189	0.987	0.987	0.00266895562674693	Monocyte	ControlvsSevere
TIMM10	1.39931587112971e-06	-0.396749	0.057	0.26	0.0374428940796888	Monocyte	ControlvsSevere
RPLP2	1.1921171210495e-07	-0.401222	0.987	0.993	0.00318986699250426	Monocyte	ControlvsSevere
PRDX6	6.89078163097476e-07	-0.409067	0.157	0.447	0.0184383534881623	Monocyte	ControlvsSevere
CD40	1.08838581848233e-06	-0.411323	0.088	0.32	0.0291230277309501	Monocyte	ControlvsSevere
RPS14	8.63557603841784e-07	-0.412042	0.95	0.953	0.0231070743635984	Monocyte	ControlvsSevere
RPL19	3.44504942371568e-07	-0.414478	0.975	0.96	0.00921826324797843	Monocyte	ControlvsSevere
LAGE3	2.31507264503825e-07	-0.424936	0.057	0.28	0.00619467138359334	Monocyte	ControlvsSevere
RPS9	1.17085598140943e-06	-0.427921	0.881	0.98	0.0313297643505535	Monocyte	ControlvsSevere
RPLP1	1.41638694105189e-06	-0.428663	1	1	0.0378996817686665	Monocyte	ControlvsSevere
RPL15	3.38937622558505e-07	-0.43015	0.874	0.947	0.00906929290442049	Monocyte	ControlvsSevere
DOK2	1.36578866353455e-07	-0.430336	0.094	0.36	0.00365457730588575	Monocyte	ControlvsSevere
KDELR1	4.21469625669815e-07	-0.435483	0.126	0.393	0.0112776842436729	Monocyte	ControlvsSevere
C9orf16	6.9160287229402e-07	-0.440028	0.119	0.373	0.0185059096568434	Monocyte	ControlvsSevere
RNH1	6.93852446824231e-08	-0.442932	0.283	0.627	0.00185661037721228	Monocyte	ControlvsSevere
TUFM	4.88697333704119e-09	-0.450342	0.113	0.44	0.000130765632552548	Monocyte	ControlvsSevere
KRT10	6.55655066727755e-08	-0.451119	0.107	0.38	0.00175440182755013	Monocyte	ControlvsSevere
CCDC85B	1.10340705988023e-08	-0.452138	0.044	0.293	0.000295249661082751	Monocyte	ControlvsSevere
BAIAP2L1	1.64317762860934e-06	-0.453412	0.075	0.287	0.0439681469863286	Monocyte	ControlvsSevere
HDGF	1.36617964204217e-07	-0.454903	0.138	0.433	0.00365562348617643	Monocyte	ControlvsSevere
IGHD	2.23554175657487e-08	-0.460259	0.038	0.273	0.000598186263224304	Monocyte	ControlvsSevere
AHSA1	1.44540930367533e-06	-0.461533	0.082	0.3	0.0386762621477443	Monocyte	ControlvsSevere
TPRA1	2.38679727793348e-07	-0.468495	0.101	0.36	0.00638659215629442	Monocyte	ControlvsSevere
AC009570.2	7.30189195187716e-08	-0.47156	0.101	0.373	0.00195384024848329	Monocyte	ControlvsSevere
RPL7A	4.83196756687041e-08	-0.476889	0.943	0.967	0.00129293788154318	Monocyte	ControlvsSevere
ATXN7L3B	1.68885011206014e-06	-0.492695	0.151	0.393	0.0451902512985053	Monocyte	ControlvsSevere
RPS2	5.39707940951688e-07	-0.497502	0.899	0.927	0.0144415050839853	Monocyte	ControlvsSevere
UCP2	1.21946011738768e-08	-0.503606	0.245	0.6	0.000326303138210596	Monocyte	ControlvsSevere
HSPB1	5.34152960277356e-12	-0.505559	0.101	0.46	1.42928649111015e-07	Monocyte	ControlvsSevere
LARP4	4.738751845951e-07	-0.507868	0.157	0.427	0.0126799521893957	Monocyte	ControlvsSevere
MRPL18	1.11095721132835e-08	-0.509283	0.082	0.36	0.00029726993060724	Monocyte	ControlvsSevere
ATP5MC2	3.8010632288705e-07	-0.510951	0.698	0.9	0.0101708849878117	Monocyte	ControlvsSevere
CSRNP1	5.60142145617073e-07	-0.511364	0.258	0.567	0.0149882835324216	Monocyte	ControlvsSevere
IGLC2	3.10241373514821e-07	-0.526927	0.352	0.673	0.00830143867250959	Monocyte	ControlvsSevere
RPS8	3.09269250641939e-09	-0.529565	0.994	0.987	8.27542660867699e-05	Monocyte	ControlvsSevere
EEF1G	6.93854957079528e-07	-0.531626	0.679	0.867	0.018566170941534	Monocyte	ControlvsSevere
RNASET2	1.7108953426029e-07	-0.534577	0.635	0.873	0.00457801375773685	Monocyte	ControlvsSevere
EEF1D	1.07768268863358e-06	-0.537822	0.541	0.8	0.0288366333824574	Monocyte	ControlvsSevere
MBOAT7	2.5113573519106e-07	-0.540578	0.101	0.347	0.0067198900022424	Monocyte	ControlvsSevere
SNHG29	7.80793222080253e-07	-0.552869	0.39	0.693	0.0208924650364234	Monocyte	ControlvsSevere
RPS19	1.15055428314154e-09	-0.552892	0.918	0.973	3.07865315083014e-05	Monocyte	ControlvsSevere
GNB2	4.57289217868634e-09	-0.564417	0.258	0.613	0.000122361448917289	Monocyte	ControlvsSevere
ARPC1B	3.66215874943417e-07	-0.565152	0.616	0.86	0.00979920438173594	Monocyte	ControlvsSevere
PCBP1	1.70133821235905e-07	-0.569335	0.585	0.813	0.00455244078863033	Monocyte	ControlvsSevere
KLF4	1.09834231993634e-07	-0.572277	0.465	0.793	0.00293894437968566	Monocyte	ControlvsSevere
SLAMF8	4.78058850914732e-07	-0.574724	0.145	0.413	0.0127918987327764	Monocyte	ControlvsSevere
ACTB	1.36036269090455e-10	-0.577808	1	1	3.64005848832239e-06	Monocyte	ControlvsSevere
PFN1	2.61912079542394e-07	-0.57936	0.937	0.987	0.00700824342439538	Monocyte	ControlvsSevere
LYZ	1.28633764024116e-06	-0.580419	0.962	0.98	0.0344198225775729	Monocyte	ControlvsSevere
KLF2	1.24624961892358e-07	-0.583099	0.082	0.327	0.00333471473031573	Monocyte	ControlvsSevere
RPL18	6.53252650834539e-10	-0.584681	0.893	0.987	1.74797344310306e-05	Monocyte	ControlvsSevere
LGALS9	1.21888046201711e-08	-0.585554	0.176	0.487	0.000326148034026539	Monocyte	ControlvsSevere
AL136454.1	2.98333277169014e-08	-0.597801	0.094	0.36	0.000798280183048848	Monocyte	ControlvsSevere
CCL3L1	5.81624637051734e-07	-0.606321	0.17	0.453	0.0155631120382303	Monocyte	ControlvsSevere
NDUFA7	8.06454171890779e-08	-0.610341	0.151	0.433	0.00215791007314535	Monocyte	ControlvsSevere
HLA-DMA	1.87766378614592e-09	-0.610528	0.497	0.833	5.02425275896925e-05	Monocyte	ControlvsSevere
PLA2G4C	2.03197185484248e-08	-0.61885	0.044	0.28	0.000543715028918751	Monocyte	ControlvsSevere
CHAF1A	1.28128528677147e-10	-0.621032	0.031	0.307	3.42846317034309e-06	Monocyte	ControlvsSevere
RPS5	9.31729472319258e-09	-0.624252	0.83	0.9	0.000249312172203187	Monocyte	ControlvsSevere
SLC25A5	1.14931699686218e-06	-0.642012	0.516	0.733	0.0307534242020383	Monocyte	ControlvsSevere
IER5	2.99922166047656e-07	-0.642166	0.17	0.453	0.00802531731910317	Monocyte	ControlvsSevere
ATP6V0B	2.77826097807216e-07	-0.643005	0.403	0.707	0.00743407072512548	Monocyte	ControlvsSevere
ID2	5.94327677657422e-09	-0.64596	0.189	0.527	0.000159030199987573	Monocyte	ControlvsSevere
IGKC	5.86005313883171e-08	-0.647391	0.723	0.88	0.00156803301888859	Monocyte	ControlvsSevere
SLC25A6	8.58705476845784e-09	-0.651525	0.635	0.833	0.000229772411494395	Monocyte	ControlvsSevere
CNN2	4.87734020347942e-09	-0.651534	0.245	0.593	0.000130507869164702	Monocyte	ControlvsSevere
DNAJA4	8.63524577452769e-10	-0.653201	0.038	0.3	2.31061906434812e-05	Monocyte	ControlvsSevere
RPL10	1.72940459670269e-13	-0.656717	0.969	0.973	4.62754081985706e-09	Monocyte	ControlvsSevere
CHORDC1	4.60705308630691e-08	-0.665175	0.258	0.573	0.001232755264834	Monocyte	ControlvsSevere
STIP1	6.24553696629654e-08	-0.668631	0.252	0.56	0.00167118078144163	Monocyte	ControlvsSevere
FCGRT	1.48032340162986e-09	-0.67196	0.321	0.687	3.96104935808118e-05	Monocyte	ControlvsSevere
CTSH	1.33059473207582e-07	-0.674499	0.591	0.827	0.00356040538408848	Monocyte	ControlvsSevere
VAMP8	1.73239510164436e-09	-0.683452	0.409	0.767	4.63554281297997e-05	Monocyte	ControlvsSevere
NRG1	4.27380209412756e-09	-0.684366	0.113	0.427	0.000114358396434665	Monocyte	ControlvsSevere
PYCARD	1.11874819183717e-08	-0.684407	0.352	0.693	0.00029935464117179	Monocyte	ControlvsSevere
RPLP0	1.28286241092463e-11	-0.692507	0.899	0.96	3.43268323915214e-07	Monocyte	ControlvsSevere
CYBA	9.94009880632115e-09	-0.697029	0.836	0.933	0.000265977163859541	Monocyte	ControlvsSevere
EZH2	6.48957734110174e-09	-0.705003	0.145	0.453	0.0001736481104932	Monocyte	ControlvsSevere
RPS4X	9.06227009200592e-14	-0.705239	0.811	0.927	2.42488223121894e-09	Monocyte	ControlvsSevere
DNAJA1	3.75860989836493e-10	-0.707186	0.748	0.907	1.00572883660449e-05	Monocyte	ControlvsSevere
RPS3	1.12748660674018e-11	-0.720459	0.887	0.967	3.01692866231537e-07	Monocyte	ControlvsSevere
PPP1R15A	1.21728258897361e-07	-0.722467	0.83	0.913	0.00325720475157559	Monocyte	ControlvsSevere
SH3BGRL3	1.59234185105983e-06	-0.722656	0.786	0.913	0.0426078832506591	Monocyte	ControlvsSevere
TMEM176B	1.79165759341151e-07	-0.722939	0.39	0.713	0.00479411738845051	Monocyte	ControlvsSevere
UBB	1.68478248729524e-10	-0.724118	0.535	0.86	4.50814097950459e-06	Monocyte	ControlvsSevere
XIST	8.21020980634682e-11	-0.728366	0.138	0.513	2.19688793998228e-06	Monocyte	ControlvsSevere
GLA	2.80965044551518e-09	-0.729774	0.151	0.487	7.51806266210951e-05	Monocyte	ControlvsSevere
ICAM1	1.60093735929449e-08	-0.735487	0.396	0.747	0.000428378818600019	Monocyte	ControlvsSevere
RACK1	2.01761271017305e-11	-0.739106	0.73	0.887	5.39872808988105e-07	Monocyte	ControlvsSevere
CST3	4.46152026985413e-12	-0.739324	0.881	0.973	1.19381359380757e-07	Monocyte	ControlvsSevere
HLA-DRA	1.15445209771352e-09	-0.741732	0.931	0.953	3.08908292306183e-05	Monocyte	ControlvsSevere
TPI1	6.53142883081121e-08	-0.756664	0.516	0.807	0.00174767972654846	Monocyte	ControlvsSevere
RPL8	1.7907346251174e-12	-0.758557	0.937	0.98	4.79164770988915e-08	Monocyte	ControlvsSevere
BHLHE40	1.48937156571473e-09	-0.759314	0.447	0.773	3.98526043553947e-05	Monocyte	ControlvsSevere
ZFP36	3.57272780003353e-12	-0.782452	0.711	0.933	9.55990504732972e-08	Monocyte	ControlvsSevere
UBC	8.42123875906096e-10	-0.78616	0.78	0.92	2.25335506714953e-05	Monocyte	ControlvsSevere
ZFP36L1	7.9816224823097e-10	-0.789568	0.453	0.82	2.13572254381643e-05	Monocyte	ControlvsSevere
CD74	9.62336921621604e-12	-0.795207	1	0.973	2.57502113487509e-07	Monocyte	ControlvsSevere
TMEM176A	6.58219720171376e-08	-0.800652	0.277	0.573	0.00176126432723457	Monocyte	ControlvsSevere
FKBP4	6.16447865288909e-11	-0.812639	0.057	0.353	1.64949119794006e-06	Monocyte	ControlvsSevere
IRF1	7.72692711826992e-07	-0.814213	0.415	0.74	0.0206757115830667	Monocyte	ControlvsSevere
IGHG3	2.49718356536886e-10	-0.817043	0.214	0.567	6.68196378421399e-06	Monocyte	ControlvsSevere
MCOLN2	2.20545984164834e-07	-0.842546	0.22	0.513	0.00590136944428264	Monocyte	ControlvsSevere
HLA-DPA1	1.06233921556133e-09	-0.843055	0.868	0.933	2.84260727299901e-05	Monocyte	ControlvsSevere
SPATS2L	2.2042484568822e-08	-0.850662	0.195	0.493	0.000589812802092539	Monocyte	ControlvsSevere
PRDM1	8.80951719055402e-10	-0.906939	0.403	0.74	2.35725060984844e-05	Monocyte	ControlvsSevere
JUNB	6.14762700359118e-10	-0.916513	0.616	0.86	1.64498203362093e-05	Monocyte	ControlvsSevere
CD83	9.81034088956649e-14	-0.934014	0.799	0.973	2.6250510152302e-09	Monocyte	ControlvsSevere
PLCL1	8.18610462593595e-11	-0.944221	0.126	0.46	2.19043787580794e-06	Monocyte	ControlvsSevere
HSPA8	5.7233198843208e-12	-0.948544	0.811	0.933	1.53144593464656e-07	Monocyte	ControlvsSevere
JUN	7.59682355890357e-13	-0.960206	0.176	0.58	2.03275804789142e-08	Monocyte	ControlvsSevere
DUSP1	8.54055193203239e-10	-0.965751	0.654	0.913	2.28528088597323e-05	Monocyte	ControlvsSevere
FOS	6.40503735426876e-10	-1.00197	0.761	0.947	1.71385989525523e-05	Monocyte	ControlvsSevere
HLA-DPB1	3.84413443204953e-14	-1.01858	0.843	0.94	1.02861349132781e-09	Monocyte	ControlvsSevere
PLAUR	1.10115752181842e-08	-1.025	0.78	0.913	0.000294647729688173	Monocyte	ControlvsSevere
GADD45B	5.45491548456922e-16	-1.02832	0.434	0.84	1.45962628536103e-11	Monocyte	ControlvsSevere
IFI30	1.5810755935568e-15	-1.03354	0.956	0.953	4.23064207323929e-11	Monocyte	ControlvsSevere
HSP90AB1	1.25916972243168e-15	-1.06606	0.792	0.947	3.36928634328269e-11	Monocyte	ControlvsSevere
HLA-DRB1	2.1578394540168e-17	-1.08919	0.931	0.953	5.77394681105814e-13	Monocyte	ControlvsSevere
NR4A1	8.19600991330557e-14	-1.09943	0.365	0.76	2.1930883326023e-09	Monocyte	ControlvsSevere
HLA-DQB1	6.13329586599563e-16	-1.19538	0.66	0.893	1.64114730782311e-11	Monocyte	ControlvsSevere
MIR155HG	3.73944934375529e-10	-1.2382	0.189	0.527	1.00060185540204e-05	Monocyte	ControlvsSevere
HLA-DRB5	7.61599960663797e-21	-1.32034	0.824	0.94	2.03788917474419e-16	Monocyte	ControlvsSevere
HSPE1	2.73883925820164e-18	-1.36287	0.226	0.713	7.32858608709595e-14	Monocyte	ControlvsSevere
NFKBIA	1.1117248798644e-23	-1.47814	0.862	0.987	2.97475343354116e-19	Monocyte	ControlvsSevere
IGHA1	2.59305820515891e-26	-1.5053	0.277	0.86	6.9385051453642e-22	Monocyte	ControlvsSevere
HSP90AA1	1.99954124053186e-15	-1.68177	0.786	0.913	5.35037245141514e-11	Monocyte	ControlvsSevere
HSPA6	3.58108531211873e-16	-1.74833	0.025	0.407	9.58226807816731e-12	Monocyte	ControlvsSevere
HSPH1	9.71600530145982e-19	-1.98278	0.434	0.807	2.59980869856462e-14	Monocyte	ControlvsSevere
BAG3	5.35944892802601e-17	-1.99685	0.094	0.52	1.4340813441612e-12	Monocyte	ControlvsSevere
HSPD1	3.89287818216435e-18	-2.11599	0.654	0.9	1.04165634398354e-13	Monocyte	ControlvsSevere
DNAJB1	1.8822751625346e-23	-2.76897	0.189	0.707	5.03659187991007e-19	Monocyte	ControlvsSevere
HSPA1B	5.46877509777031e-24	-3.0833	0.119	0.653	1.46333484066138e-19	Monocyte	ControlvsSevere
HSPA1A	4.6598229375877e-29	-3.57553	0.233	0.787	1.24687542163972e-24	Monocyte	ControlvsSevere
PLAUR	7.40115102477928e-07	-1.429	0.114	0.403	0.0198039999121044	Macrophage	ControlvsSevere
NOP10	3.04888974454309e-07	-1.45177	0.201	0.516	0.0081582191784484	Macrophage	ControlvsSevere
CTSD	1.59788338994848e-07	-1.59462	0.53	0.823	0.00427561637482414	Macrophage	ControlvsSevere
HSPA1A	2.82859034986906e-08	-1.66271	0.114	0.452	0.000756874205817963	Macrophage	ControlvsSevere
DNAJB1	2.00877742322587e-10	-2.07942	0.141	0.532	5.37508662906778e-06	Macrophage	ControlvsSevere
NOTCH2NLC	1.67191839500193e-06	-0.861097	0.031	0.56	0.0447371924134616	cDC1	ControlvsSevere
PTGES3	1.45864205109491e-06	-1.28189	0.406	0.88	0.0390303440031977	cDC1	ControlvsSevere
FKBP4	8.88351202684433e-09	-1.34531	0.031	0.7	0.000237705014814301	cDC1	ControlvsSevere
HSPA8	5.79848031789971e-09	-1.42706	0.938	0.98	0.00015515573634636	cDC1	ControlvsSevere
IGHA1	1.15929835480997e-07	-1.43094	0.406	0.84	0.00310205053780053	cDC1	ControlvsSevere
TSPYL2	1.37758006454707e-06	-1.45309	0.062	0.62	0.0368612873671505	cDC1	ControlvsSevere
DNAJA4	7.62244599109166e-07	-1.54077	0.031	0.58	0.0203961409829631	cDC1	ControlvsSevere
NR4A1	3.9774569400177e-08	-1.70202	0.438	0.86	0.00106428792800994	cDC1	ControlvsSevere
HSP90AA1	3.73745362067956e-10	-2.58569	0.719	0.94	1.00006783982144e-05	cDC1	ControlvsSevere
HSPD1	2.08403217999768e-09	-2.5989	0.781	0.92	5.57645330723778e-05	cDC1	ControlvsSevere
HSPE1	5.46883345458995e-11	-2.60666	0.125	0.86	1.46335045577918e-06	cDC1	ControlvsSevere
HSPH1	1.90192783660374e-09	-3.00339	0.531	0.88	5.08917850518429e-05	cDC1	ControlvsSevere
BAG3	4.86190241484088e-10	-3.34573	0.094	0.8	1.30094784816312e-05	cDC1	ControlvsSevere
DNAJB1	1.50213494594503e-10	-3.51069	0.188	0.86	4.0194126883597e-06	cDC1	ControlvsSevere
HSPA1B	3.20706481500646e-11	-4.04123	0.094	0.86	8.58146403199428e-07	cDC1	ControlvsSevere
HSPA1A	1.1599447967052e-10	-4.17044	0.188	0.86	3.10378028702376e-06	cDC1	ControlvsSevere
TRPS1	2.10400507396307e-08	2.61380925244009	0.72	0.54	0.000562989677691039	cDC2	ControlvsSevere
HPS3	7.12681619699389e-11	1.72991008829153	0.68	0.48	1.90699347799162e-06	cDC2	ControlvsSevere
SLC16A10	6.97075015386246e-07	1.54147761240882	0.504	0.21	0.0186523332617052	cDC2	ControlvsSevere
SYTL3	1.33479317940925e-06	1.39335946046625	0.736	0.78	0.0357163958946328	cDC2	ControlvsSevere
ANTXR2	3.81947655131279e-10	1.33321839346283	0.8	0.65	1.02201553560028e-05	cDC2	ControlvsSevere
USP34	1.68560376307557e-08	1.20427600460103	0.8	0.81	0.000451033854923761	cDC2	ControlvsSevere
DDX3Y	1.90891330813562e-09	1.10127314746525	0.344	0.02	5.10787022990929e-05	cDC2	ControlvsSevere
EZR	1.23813425723668e-11	1.00674366893372	0.96	0.98	3.3129996455139e-07	cDC2	ControlvsSevere
UTY	1.18516253936177e-08	0.958626248873744	0.296	0.01	0.000317125792282422	cDC2	ControlvsSevere
SIPA1L1	3.70716630426633e-08	0.889471227415116	0.936	0.97	0.000991963559695585	cDC2	ControlvsSevere
USP9Y	3.29578818317276e-08	0.870866278848381	0.264	0	0.000881887002053367	cDC2	ControlvsSevere
SMCHD1	1.76072981387947e-06	0.831329906920135	0.912	0.91	0.0471136083597867	cDC2	ControlvsSevere
MT-ND5	3.31956435570181e-09	0.723215251496185	0.944	0.92	8.88249030298691e-05	cDC2	ControlvsSevere
SAMSN1	5.12312344968562e-07	0.713445895147398	0.92	0.89	0.0137084537266688	cDC2	ControlvsSevere
MT-CO3	4.12130689303022e-07	0.625236443273723	0.936	0.96	0.0110277929843703	cDC2	ControlvsSevere
SEC13	8.82317256598447e-07	-0.262595	0.176	0.52	0.0236090451520612	cDC2	ControlvsSevere
XIST	1.35932224396933e-07	-0.274381	0.232	0.72	0.00363727446041313	cDC2	ControlvsSevere
HINT2	1.5884396187851e-06	-0.292974	0.072	0.35	0.0425034673194518	cDC2	ControlvsSevere
SNX8	7.4994044658025e-07	-0.301959	0.232	0.63	0.0200669064695943	cDC2	ControlvsSevere
VSIR	5.12644911511184e-07	-0.304787	0.2	0.59	0.0137173525422163	cDC2	ControlvsSevere
ACP1	1.69179183540126e-06	-0.307782	0.216	0.55	0.045268965931667	cDC2	ControlvsSevere
BCAP31	3.84139814313957e-07	-0.309409	0.168	0.51	0.0102788131514129	cDC2	ControlvsSevere
AC009570.2	2.71289391212266e-08	-0.309444	0.096	0.44	0.000725916153005781	cDC2	ControlvsSevere
ARRB1	4.59832364422367e-07	-0.310946	0.04	0.29	0.0123041944072137	cDC2	ControlvsSevere
CDC42EP3	1.27782825226389e-06	-0.311241	0.104	0.39	0.0341921283740771	cDC2	ControlvsSevere
TAP1	7.4994044658025e-07	-0.312767	0.248	0.61	0.0200669064695943	cDC2	ControlvsSevere
ATP5PF	1.76475747624386e-06	-0.31436	0.296	0.68	0.0472213805493332	cDC2	ControlvsSevere
LYPLA1	1.64396660289941e-06	-0.31914	0.168	0.51	0.0439892583603824	cDC2	ControlvsSevere
LINC00910	8.51222520660202e-07	-0.331928	0.048	0.3	0.0227770122078257	cDC2	ControlvsSevere
GPSM3	7.25374231277945e-07	-0.339225	0.232	0.61	0.0194095636805353	cDC2	ControlvsSevere
AKAP17A	4.42098593858191e-07	-0.348812	0.112	0.43	0.0118296741744575	cDC2	ControlvsSevere
AP2M1	1.89168898184847e-07	-0.35054	0.264	0.68	0.00506178137763012	cDC2	ControlvsSevere
WBP2	1.79352318850231e-06	-0.351418	0.032	0.25	0.0479910934779449	cDC2	ControlvsSevere
IGHD	1.52355781532475e-06	-0.35195	0.056	0.31	0.0407673600224596	cDC2	ControlvsSevere
SCO2	2.49778510706513e-07	-0.359109	0.04	0.3	0.00668357338948487	cDC2	ControlvsSevere
SLC15A3	8.79780815856781e-07	-0.360251	0.048	0.3	0.0235411750706957	cDC2	ControlvsSevere
UPP1	6.00503325298586e-07	-0.363078	0.224	0.59	0.0160682679783396	cDC2	ControlvsSevere
LGALS9	7.97074014965444e-08	-0.367215	0.272	0.67	0.00213281064924454	cDC2	ControlvsSevere
PSMD2	1.08802112050064e-06	-0.368324	0.2	0.54	0.0291132691423562	cDC2	ControlvsSevere
GET3	2.17686817312121e-07	-0.369761	0.032	0.28	0.00582486385763774	cDC2	ControlvsSevere
ACTN1	4.5879447095486e-07	-0.373519	0.184	0.54	0.0122764224538101	cDC2	ControlvsSevere
HLA-DRA	4.40608744668477e-07	-0.375554	1	1	0.0117898087898391	cDC2	ControlvsSevere
POLR2J	4.61134872291449e-07	-0.375639	0.056	0.31	0.0123390469127746	cDC2	ControlvsSevere
BLOC1S1	1.12753932614682e-06	-0.381798	0.28	0.68	0.0301706972890365	cDC2	ControlvsSevere
RHOF	2.58625526551685e-07	-0.385949	0.184	0.55	0.00692030183947	cDC2	ControlvsSevere
TLR10	1.5737166024766e-06	-0.392177	0.072	0.33	0.0421095088490688	cDC2	ControlvsSevere
C9orf16	1.72136743724867e-06	-0.399255	0.128	0.42	0.0460603498859	cDC2	ControlvsSevere
BHLHE40-AS1	5.82580857594321e-07	-0.401939	0.064	0.33	0.0155886985875088	cDC2	ControlvsSevere
NCKAP1L	8.77596592961933e-07	-0.412123	0.36	0.78	0.0234827296344754	cDC2	ControlvsSevere
EMC4	5.66676750553512e-07	-0.414058	0.096	0.4	0.0151631364913109	cDC2	ControlvsSevere
POLR2G	5.27257795563259e-07	-0.416555	0.088	0.37	0.0141083640936817	cDC2	ControlvsSevere
PTPRJ	2.88388438647275e-07	-0.417377	0.192	0.59	0.00771669784132379	cDC2	ControlvsSevere
SOD1	1.21719606263448e-07	-0.420926	0.168	0.54	0.00325697322439733	cDC2	ControlvsSevere
TRMT112	6.0493833855355e-07	-0.421945	0.152	0.47	0.0161869400630159	cDC2	ControlvsSevere
LILRA1	7.65136512185334e-07	-0.42557	0.112	0.41	0.0204735227930552	cDC2	ControlvsSevere
NDUFB8	1.91760155154443e-07	-0.427199	0.24	0.64	0.00513111823162259	cDC2	ControlvsSevere
PPP1R18	1.47742910023361e-06	-0.427722	0.136	0.44	0.0395330478640511	cDC2	ControlvsSevere
TOMM20	2.61436175900378e-07	-0.429676	0.24	0.63	0.00699550919474231	cDC2	ControlvsSevere
TFEB	1.4545962280229e-07	-0.431069	0.032	0.28	0.00389220858694367	cDC2	ControlvsSevere
GLA	3.05870660619801e-07	-0.431512	0.192	0.54	0.00818448713686463	cDC2	ControlvsSevere
RPN2	8.63677033524716e-08	-0.434865	0.32	0.74	0.00231102700630544	cDC2	ControlvsSevere
LGALS3	1.71533535087648e-06	-0.435073	0.328	0.72	0.0458989433187529	cDC2	ControlvsSevere
AURKAIP1	8.31417102938365e-08	-0.439167	0.16	0.53	0.00222470588404248	cDC2	ControlvsSevere
HAX1	4.67640672641845e-07	-0.441246	0.088	0.37	0.0125131291185505	cDC2	ControlvsSevere
CTSD	1.40996735790693e-06	-0.441529	0.08	0.34	0.0377279065628737	cDC2	ControlvsSevere
RPS8	6.41154382627733e-07	-0.442404	0.984	0.99	0.0171560089703529	cDC2	ControlvsSevere
DNM2	9.47418527786958e-07	-0.448672	0.312	0.72	0.0253510249665234	cDC2	ControlvsSevere
DPP7	9.17911460705134e-08	-0.449056	0.096	0.42	0.0024561474865548	cDC2	ControlvsSevere
RNF5	5.66112421419958e-07	-0.449157	0.04	0.28	0.0151480361723552	cDC2	ControlvsSevere
LMAN2	2.85241839239187e-07	-0.452122	0.184	0.54	0.00763250113436215	cDC2	ControlvsSevere
EEF1D	1.45304184406023e-06	-0.454314	0.544	0.89	0.0388804936633637	cDC2	ControlvsSevere
FBP1	3.80899773499965e-08	-0.454565	0.136	0.49	0.00101921161393121	cDC2	ControlvsSevere
MRPS34	4.37800708979473e-08	-0.456295	0.144	0.5	0.00117146713708727	cDC2	ControlvsSevere
TUFM	2.15503540422584e-08	-0.456304	0.176	0.57	0.000576644373462751	cDC2	ControlvsSevere
PPP1CA	3.09241316932634e-08	-0.457655	0.24	0.64	0.000827467915848343	cDC2	ControlvsSevere
AHSA1	1.07021894058595e-08	-0.459521	0.104	0.45	0.000286369184121987	cDC2	ControlvsSevere
RHOG	3.24738917917225e-07	-0.461609	0.28	0.68	0.00868936396562911	cDC2	ControlvsSevere
IL1RN	1.10256210837122e-06	-0.463431	0.224	0.59	0.029502356895797	cDC2	ControlvsSevere
PSMB3	3.03376642352376e-08	-0.464496	0.28	0.7	0.000811775219606488	cDC2	ControlvsSevere
IGLC1	1.35975761679416e-08	-0.465929	0.2	0.62	0.000363843943101782	cDC2	ControlvsSevere
TGFBI	6.26585517844538e-08	-0.467007	0.072	0.38	0.00167661752864842	cDC2	ControlvsSevere
RAB32	1.13742917225316e-06	-0.468775	0.112	0.4	0.0304353297911502	cDC2	ControlvsSevere
PRMT1	4.48809840865517e-07	-0.470874	0.152	0.5	0.0120092537218795	cDC2	ControlvsSevere
CBX3	7.99618402297799e-07	-0.473238	0.208	0.55	0.0213961892086845	cDC2	ControlvsSevere
CTSC	2.86338725208413e-08	-0.473298	0.232	0.64	0.000766185160912671	cDC2	ControlvsSevere
COX5A	2.82830046541961e-07	-0.47457	0.304	0.7	0.0075679663853698	cDC2	ControlvsSevere
FNIP2	5.06788896886091e-07	-0.476366	0.328	0.73	0.013560657302878	cDC2	ControlvsSevere
C1orf43	7.33273546171778e-08	-0.478567	0.16	0.52	0.00196209335484644	cDC2	ControlvsSevere
CD74	3.42182841234655e-09	-0.480156	1	1	9.15612846575691e-05	cDC2	ControlvsSevere
ALYREF	7.01727224988274e-07	-0.480325	0.096	0.38	0.0187768170862362	cDC2	ControlvsSevere
HSPB1	2.33142964412955e-07	-0.483678	0.184	0.55	0.00623843944176185	cDC2	ControlvsSevere
WDR1	4.03905610739616e-08	-0.484308	0.192	0.6	0.00108077063321706	cDC2	ControlvsSevere
CHCHD2	1.11805745461e-06	-0.48644	0.464	0.89	0.0299169813704543	cDC2	ControlvsSevere
CTSB	1.02348490737048e-06	-0.486454	0.288	0.67	0.0273864091514194	cDC2	ControlvsSevere
PGLS	3.74071090764638e-08	-0.488118	0.288	0.7	0.00100093942466802	cDC2	ControlvsSevere
RELT	3.82524925524671e-08	-0.488512	0.256	0.68	0.00102356019571891	cDC2	ControlvsSevere
PSMB10	1.79937900041899e-07	-0.489527	0.28	0.69	0.00481477832932112	cDC2	ControlvsSevere
JCHAIN	4.1504038193965e-08	-0.49231	0.136	0.5	0.00111056505399411	cDC2	ControlvsSevere
SEMA4D	7.42737063917181e-07	-0.497523	0.168	0.47	0.0198741583562959	cDC2	ControlvsSevere
HLA-B	7.36576230729108e-09	-0.498987	0.928	1	0.000197093067818495	cDC2	ControlvsSevere
MRPS6	5.9874383983734e-07	-0.499541	0.104	0.4	0.0160211876663676	cDC2	ControlvsSevere
VAMP8	4.25043134802161e-07	-0.501118	0.368	0.8	0.0113733042010362	cDC2	ControlvsSevere
PSMB8	4.69581140131796e-08	-0.505245	0.256	0.65	0.00125650521476466	cDC2	ControlvsSevere
RCC2	1.31061902150998e-07	-0.507381	0.384	0.79	0.0035069543777564	cDC2	ControlvsSevere
H2AFV	8.11914324053928e-08	-0.507873	0.352	0.75	0.0021725203483035	cDC2	ControlvsSevere
RPS4X	2.92823585720634e-09	-0.508847	0.912	0.96	7.83537350671274e-05	cDC2	ControlvsSevere
FAU	1.70571477839621e-06	-0.510638	0.816	0.99	0.0456415160403259	cDC2	ControlvsSevere
DOK2	2.35529997824168e-08	-0.511373	0.048	0.34	0.000630231168177909	cDC2	ControlvsSevere
RGS10	2.13371260232795e-07	-0.515976	0.416	0.83	0.00570938818130912	cDC2	ControlvsSevere
RELB	1.1866933506806e-06	-0.516872	0.28	0.68	0.0317535406775114	cDC2	ControlvsSevere
NECTIN2	9.18977567300967e-08	-0.517196	0.128	0.47	0.00245900017458393	cDC2	ControlvsSevere
PLBD1	1.43538611913866e-06	-0.517503	0.216	0.56	0.0384080617759123	cDC2	ControlvsSevere
IER5	3.25892041157951e-09	-0.518821	0.168	0.6	8.72021923730445e-05	cDC2	ControlvsSevere
STX11	2.62611580776475e-07	-0.519997	0.424	0.83	0.00702696067841692	cDC2	ControlvsSevere
MOB3A	7.40448694268398e-08	-0.521562	0.36	0.77	0.00198129261612338	cDC2	ControlvsSevere
NOTCH2NLC	6.65866576578395e-09	-0.523199	0.08	0.43	0.000178172578560847	cDC2	ControlvsSevere
HLA-F	4.37581406289926e-07	-0.524299	0.192	0.54	0.0117088032695059	cDC2	ControlvsSevere
IER2	2.280677676136e-07	-0.524431	0.4	0.8	0.0061026373258047	cDC2	ControlvsSevere
ZYX	7.29676338903161e-08	-0.526237	0.216	0.61	0.00195246794763708	cDC2	ControlvsSevere
EIF3K	1.74604290140934e-06	-0.526274	0.488	0.88	0.046720615955911	cDC2	ControlvsSevere
RPL8	1.04203435028203e-07	-0.527172	0.896	0.98	0.00278827551448466	cDC2	ControlvsSevere
TSPAN33	4.14741759568437e-09	-0.527743	0.032	0.33	0.000110976600025322	cDC2	ControlvsSevere
NFKB1	6.52967707505207e-07	-0.527909	0.848	0.96	0.0174721099174243	cDC2	ControlvsSevere
CAPG	2.00134836417342e-08	-0.534407	0.192	0.58	0.000535520795285524	cDC2	ControlvsSevere
HLA-DPA1	1.46735406689345e-10	-0.536232	0.992	1	3.92634601219348e-06	cDC2	ControlvsSevere
HSD17B10	2.11092511043836e-08	-0.536566	0.064	0.37	0.000564841341051096	cDC2	ControlvsSevere
CSRNP1	6.608727502705e-09	-0.539653	0.296	0.72	0.00017683633051738	cDC2	ControlvsSevere
FCGRT	3.24428986055506e-07	-0.540234	0.176	0.52	0.00868107080887323	cDC2	ControlvsSevere
SLBP	1.22262973888368e-07	-0.545597	0.12	0.45	0.00327151265530494	cDC2	ControlvsSevere
PSMB6	1.09341801141531e-08	-0.546124	0.232	0.65	0.00029257679149451	cDC2	ControlvsSevere
SLAMF7	1.15371651225892e-07	-0.54936	0.152	0.53	0.00308711464350243	cDC2	ControlvsSevere
CHMP4B	4.48729408714153e-08	-0.549797	0.336	0.76	0.00120071015183733	cDC2	ControlvsSevere
ANAPC11	6.73574102901919e-09	-0.552126	0.16	0.56	0.000180234958454495	cDC2	ControlvsSevere
SRP14	1.08495934966386e-07	-0.55318	0.52	0.92	0.00290313422783055	cDC2	ControlvsSevere
NUDC	1.15231969925782e-06	-0.554147	0.248	0.59	0.0308337705127408	cDC2	ControlvsSevere
PTPN18	3.85468121294275e-09	-0.55492	0.056	0.38	0.000103143559895922	cDC2	ControlvsSevere
MAN2B1	5.74652890344029e-08	-0.555263	0.264	0.68	0.00153765620398255	cDC2	ControlvsSevere
MIR924HG	1.26908827084246e-07	-0.556546	0.168	0.51	0.00339582639512026	cDC2	ControlvsSevere
C4orf48	2.15358747097044e-09	-0.55853	0.152	0.57	5.7625693548227e-05	cDC2	ControlvsSevere
RPS2	6.07131198569052e-09	-0.566399	0.824	1	0.000162456166113107	cDC2	ControlvsSevere
LAMTOR1	1.13869743731109e-08	-0.567229	0.224	0.66	0.000304692660275702	cDC2	ControlvsSevere
GNB2	5.3267018329385e-09	-0.567728	0.208	0.64	0.000142531887645768	cDC2	ControlvsSevere
RPS11	4.31987590470609e-08	-0.567886	0.792	1	0.00115591239458126	cDC2	ControlvsSevere
P4HB	6.51690641070187e-09	-0.568238	0.2	0.62	0.000174379381737561	cDC2	ControlvsSevere
PEBP1	1.09246143305129e-07	-0.56965	0.224	0.59	0.00292320830255865	cDC2	ControlvsSevere
JUN	4.94550318510321e-10	-0.572082	0.144	0.57	1.32331774226992e-05	cDC2	ControlvsSevere
NBEAL1	1.30134886135515e-06	-0.572248	0.36	0.72	0.0348214928321412	cDC2	ControlvsSevere
TAGAP	6.27879326536627e-07	-0.574696	0.312	0.67	0.0168007950194671	cDC2	ControlvsSevere
TUBA1B	1.4812801346881e-07	-0.576162	0.408	0.85	0.00396360938439842	cDC2	ControlvsSevere
AC011603.2	1.35196660100121e-08	-0.57649	0.064	0.37	0.000361759223095903	cDC2	ControlvsSevere
SLC25A5	2.02560803057249e-07	-0.581267	0.488	0.88	0.00542012196820587	cDC2	ControlvsSevere
PLXNC1	1.01023497677896e-08	-0.583793	0.304	0.76	0.000270318675086515	cDC2	ControlvsSevere
HLA-DMB	1.03706904316462e-06	-0.583854	0.528	0.91	0.027749893456999	cDC2	ControlvsSevere
HCK	6.95120792500228e-07	-0.588702	0.368	0.76	0.0186000421657211	cDC2	ControlvsSevere
OOEP	1.09572982288393e-07	-0.588754	0.376	0.76	0.00293195386007281	cDC2	ControlvsSevere
RPS5	9.74196451641532e-09	-0.588769	0.832	0.97	0.000260675486530241	cDC2	ControlvsSevere
KLF10	4.51036215203021e-08	-0.589324	0.288	0.71	0.00120688270464024	cDC2	ControlvsSevere
RBFOX2	5.17667691099057e-10	-0.589396	0.096	0.49	1.38517520784286e-05	cDC2	ControlvsSevere
CTSZ	4.79815210082484e-07	-0.589847	0.464	0.84	0.0128388953913871	cDC2	ControlvsSevere
HDLBP	1.25823772583718e-06	-0.593104	0.304	0.68	0.0336679250679512	cDC2	ControlvsSevere
OAZ1	9.9760236568665e-09	-0.593734	0.64	0.94	0.000266938441010434	cDC2	ControlvsSevere
CALHM6	5.45920151533011e-07	-0.59793	0.32	0.71	0.0146077314147203	cDC2	ControlvsSevere
PTMS	7.17395768594837e-07	-0.605835	0.272	0.62	0.0191960759760606	cDC2	ControlvsSevere
PPP1R14A	4.13034586761375e-07	-0.612911	0.096	0.38	0.0110519794725609	cDC2	ControlvsSevere
HLA-DPB1	1.95084055231572e-11	-0.615107	0.968	1	5.22005914988641e-07	cDC2	ControlvsSevere
ARF3	6.63819855539153e-09	-0.615155	0.168	0.55	0.000177624916945167	cDC2	ControlvsSevere
GRN	4.18068041026302e-07	-0.615727	0.424	0.82	0.0111866646417818	cDC2	ControlvsSevere
DUSP1	2.43391124672593e-07	-0.617184	0.464	0.87	0.00651265971398924	cDC2	ControlvsSevere
CACYBP	4.24926932461305e-08	-0.617988	0.232	0.62	0.00113701948587996	cDC2	ControlvsSevere
BTG2	2.32595486908719e-07	-0.618323	0.656	0.98	0.00622379003870351	cDC2	ControlvsSevere
PYCARD	4.44144871152472e-07	-0.623331	0.336	0.72	0.0118844284622978	cDC2	ControlvsSevere
BST2	2.35814405958709e-09	-0.626627	0.184	0.61	6.30992187464313e-05	cDC2	ControlvsSevere
PSMB9	3.72388511818827e-07	-0.628968	0.344	0.72	0.00996437179924817	cDC2	ControlvsSevere
H3F3B	3.24067719946812e-07	-0.631405	0.64	0.98	0.0086714040503368	cDC2	ControlvsSevere
IGSF6	4.14509440814675e-07	-0.63153	0.392	0.78	0.0110914436173191	cDC2	ControlvsSevere
IRAK2	4.03978994016373e-08	-0.637908	0.168	0.55	0.00108096699218901	cDC2	ControlvsSevere
ARF5	1.31861045755285e-08	-0.642614	0.304	0.72	0.000352833786231992	cDC2	ControlvsSevere
SDF2L1	1.98604700723622e-07	-0.643352	0.112	0.42	0.00531426458196269	cDC2	ControlvsSevere
MIF	5.80637183908534e-08	-0.647249	0.44	0.84	0.00155366897670246	cDC2	ControlvsSevere
TMSB10	4.13622651404569e-12	-0.652878	0.928	1	1.10677149062835e-07	cDC2	ControlvsSevere
KLF6	9.0365632431519e-08	-0.653072	0.552	0.9	0.00241800359260259	cDC2	ControlvsSevere
PEA15	1.94286539099413e-07	-0.654193	0.496	0.89	0.00519871921322208	cDC2	ControlvsSevere
G0S2	3.34156031960082e-07	-0.655089	0.248	0.66	0.00894134710318788	cDC2	ControlvsSevere
MNDA	5.7347044547026e-08	-0.658456	0.336	0.76	0.00153449221798932	cDC2	ControlvsSevere
CST3	8.91980766322741e-08	-0.662296	0.824	0.98	0.00238676213452639	cDC2	ControlvsSevere
AIF1	5.32297151358311e-07	-0.662642	0.576	0.95	0.0142432071760457	cDC2	ControlvsSevere
SIGLEC10	6.21226076540938e-09	-0.66294	0.2	0.6	0.000166227673560824	cDC2	ControlvsSevere
IGLC2	5.71880865852883e-11	-0.665688	0.336	0.86	1.53023882084914e-06	cDC2	ControlvsSevere
PRELID1	1.87972343153022e-08	-0.667416	0.368	0.81	0.000502976395808857	cDC2	ControlvsSevere
CKS2	2.85713042613377e-07	-0.669196	0.112	0.41	0.00764510959424874	cDC2	ControlvsSevere
PHLDA2	3.61957065578242e-07	-0.670477	0.16	0.47	0.0096852471607426	cDC2	ControlvsSevere
NKRF	3.53949300846617e-10	-0.673475	0.072	0.42	9.47097539205377e-06	cDC2	ControlvsSevere
FLOT1	4.06749056047012e-12	-0.673705	0.112	0.56	1.08837912417059e-07	cDC2	ControlvsSevere
SELENOK	4.13112513227956e-07	-0.676261	0.352	0.69	0.0110540646289537	cDC2	ControlvsSevere
SLC43A2	9.69662522284996e-09	-0.679738	0.208	0.61	0.000259462297713019	cDC2	ControlvsSevere
DNAJA4	1.91586504742735e-09	-0.682871	0.016	0.3	5.1264716939061e-05	cDC2	ControlvsSevere
CHORDC1	7.82165688764839e-10	-0.683367	0.216	0.64	2.09291894999696e-05	cDC2	ControlvsSevere
SPINT2	1.93983880658185e-07	-0.683969	0.44	0.79	0.00519062067865172	cDC2	ControlvsSevere
GABARAP	4.55304062737634e-08	-0.684813	0.512	0.92	0.00121830261107336	cDC2	ControlvsSevere
PFN1	2.61039227843631e-08	-0.68787	0.872	1	0.000698488765863988	cDC2	ControlvsSevere
ARPC1B	1.0553758460451e-07	-0.688446	0.544	0.91	0.00282397468884748	cDC2	ControlvsSevere
FKBP4	1.48893587198969e-10	-0.691134	0.056	0.42	3.98409460627002e-06	cDC2	ControlvsSevere
ALDH2	3.69143474423021e-09	-0.694428	0.44	0.86	9.87754108861121e-05	cDC2	ControlvsSevere
TYROBP	7.04750295093084e-08	-0.69624	0.648	0.98	0.00188577083961007	cDC2	ControlvsSevere
ABTB2	4.56664950562419e-07	-0.69919	0.12	0.43	0.0122194407471492	cDC2	ControlvsSevere
LCP2	2.20617863393842e-08	-0.711158	0.304	0.73	0.000590329278869243	cDC2	ControlvsSevere
IGHG3	7.38228287362427e-11	-0.711982	0.184	0.65	1.97535125132438e-06	cDC2	ControlvsSevere
SPRED2	3.47855190297738e-10	-0.715756	0.112	0.52	9.30790918198686e-06	cDC2	ControlvsSevere
ACTB	4.47417719435596e-14	-0.720691	1	1	1.19720033366577e-09	cDC2	ControlvsSevere
DAPK1	9.36847027908232e-09	-0.721315	0.288	0.73	0.000250681527727685	cDC2	ControlvsSevere
ZC3H12A	1.23327008445378e-09	-0.721369	0.104	0.46	3.29998409198143e-05	cDC2	ControlvsSevere
HLA-DQB1	1.30258569606983e-12	-0.725958	0.888	0.99	3.48545880554366e-08	cDC2	ControlvsSevere
TPI1	3.32139536919948e-09	-0.726461	0.528	0.91	8.88738972890397e-05	cDC2	ControlvsSevere
BCL3	4.36082345908072e-09	-0.729015	0.208	0.63	0.000116686914118082	cDC2	ControlvsSevere
IL10RA	2.18258205317011e-08	-0.743843	0.448	0.85	0.000584015305787258	cDC2	ControlvsSevere
HES4	2.23402519429974e-11	-0.744041	0.04	0.4	5.97780461490725e-07	cDC2	ControlvsSevere
LSP1	4.54005138888908e-09	-0.746403	0.536	0.89	0.000121482695063894	cDC2	ControlvsSevere
IFI30	8.20396925786643e-11	-0.748466	0.912	0.99	2.1952180940199e-06	cDC2	ControlvsSevere
HLA-DQA2	7.53148456601002e-08	-0.749048	0.512	0.92	0.00201527464017296	cDC2	ControlvsSevere
HSP90AB1	1.13651072051326e-09	-0.754816	0.784	0.99	3.04107538594937e-05	cDC2	ControlvsSevere
CNN2	2.22329220230153e-12	-0.773907	0.376	0.85	5.94908527491844e-08	cDC2	ControlvsSevere
RNASE6	6.99153913686993e-10	-0.777107	0.192	0.62	1.87079604224365e-05	cDC2	ControlvsSevere
RASGEF1B	5.21284570167422e-11	-0.78704	0.464	0.88	1.39485325285399e-06	cDC2	ControlvsSevere
FOS	7.99724932933731e-09	-0.794202	0.696	0.98	0.000213990397554408	cDC2	ControlvsSevere
DNAJB6	1.40005227279597e-11	-0.804612	0.504	0.91	3.74625987154746e-07	cDC2	ControlvsSevere
ARL5B	3.82266866589644e-10	-0.809697	0.24	0.71	1.02286968162057e-05	cDC2	ControlvsSevere
SQSTM1	4.85941183481873e-08	-0.810406	0.488	0.85	0.0013002814187608	cDC2	ControlvsSevere
IGKC	8.47788392286395e-12	-0.816137	0.648	0.92	2.26851218007994e-07	cDC2	ControlvsSevere
TYMP	3.62637182966815e-10	-0.819338	0.384	0.84	9.70344574182604e-06	cDC2	ControlvsSevere
CYBA	5.03829086941069e-14	-0.824737	0.712	1	1.34814587083691e-09	cDC2	ControlvsSevere
HLA-DRB1	1.33208433734879e-17	-0.832891	0.968	1	3.56439126987788e-13	cDC2	ControlvsSevere
ACP5	3.35754219123664e-08	-0.838968	0.12	0.44	0.000898411139531101	cDC2	ControlvsSevere
CORO1A	7.90273260714876e-11	-0.845075	0.448	0.88	2.11461319102087e-06	cDC2	ControlvsSevere
CDKN1A	3.63688125456369e-09	-0.86054	0.552	0.92	9.73156686096152e-05	cDC2	ControlvsSevere
IGHG1	8.8464132357446e-11	-0.860619	0.528	0.91	2.36712325362054e-06	cDC2	ControlvsSevere
IRF1	7.39352125170871e-09	-0.871932	0.296	0.77	0.000197835841653222	cDC2	ControlvsSevere
H2AFY	2.63933726707866e-11	-0.876225	0.48	0.91	7.06233865924907e-07	cDC2	ControlvsSevere
PIM3	2.76637152107866e-14	-0.887455	0.248	0.79	7.40225691610227e-10	cDC2	ControlvsSevere
DUSP2	1.7817411140764e-07	-0.893814	0.52	0.89	0.00476758287304562	cDC2	ControlvsSevere
FCGR2A	2.90759954392761e-10	-0.906128	0.24	0.69	7.78015485964151e-06	cDC2	ControlvsSevere
AZIN1-AS1	2.35995095476535e-11	-0.921441	0.072	0.44	6.31475676476113e-07	cDC2	ControlvsSevere
OTULINL	1.72200655733906e-13	-0.934763	0.12	0.59	4.60774514612786e-09	cDC2	ControlvsSevere
TNFAIP3	2.94665862206055e-09	-0.957643	0.608	0.89	7.88466914090961e-05	cDC2	ControlvsSevere
STIP1	9.02902691387301e-15	-0.974215	0.192	0.68	2.41598702161414e-10	cDC2	ControlvsSevere
NFKBIZ	5.21853914745934e-11	-1.00468	0.504	0.9	1.39637670507717e-06	cDC2	ControlvsSevere
LITAF	2.16013687198173e-13	-1.00985	0.56	0.97	5.78009424204872e-09	cDC2	ControlvsSevere
NLRP3	9.65001551731119e-09	-1.01075	0.4	0.77	0.000258215115212213	cDC2	ControlvsSevere
S100A6	3.54418059934923e-08	-1.02315	0.488	0.9	0.000948351844773867	cDC2	ControlvsSevere
DNAJA1	2.20787513162169e-12	-1.0244	0.552	0.92	5.90783227719333e-08	cDC2	ControlvsSevere
SPATS2L	4.97953849167074e-11	-1.05341	0.288	0.73	1.33242490960126e-06	cDC2	ControlvsSevere
ZFP36L1	1.0705474690647e-14	-1.07528	0.248	0.79	2.86457091772332e-10	cDC2	ControlvsSevere
MAFF	1.23711617252321e-14	-1.07626	0.112	0.61	3.31027545443762e-10	cDC2	ControlvsSevere
ICAM1	1.22745675638464e-12	-1.0885	0.176	0.64	3.28442878873401e-08	cDC2	ControlvsSevere
HSPE1	7.669236886379e-15	-1.10903	0.232	0.8	2.05213440605729e-10	cDC2	ControlvsSevere
FCGR2B	1.12490723640538e-17	-1.11912	0.152	0.76	3.01002678317351e-13	cDC2	ControlvsSevere
HSPA8	2.86116748469183e-17	-1.11925	0.856	0.98	7.6559119555384e-13	cDC2	ControlvsSevere
UBC	2.11911698969695e-17	-1.12714	0.776	0.99	5.67033324103109e-13	cDC2	ControlvsSevere
NPC2	5.24837681401442e-15	-1.14089	0.328	0.86	1.40436066789398e-10	cDC2	ControlvsSevere
NR4A1	1.22885535061449e-14	-1.14424	0.44	0.89	3.28817114717425e-10	cDC2	ControlvsSevere
PTGS2	8.28144393844929e-08	-1.15175	0.24	0.59	0.00221594876905026	cDC2	ControlvsSevere
CXCL2	7.76055601665115e-08	-1.17063	0.096	0.41	0.00207656957893551	cDC2	ControlvsSevere
ID2	3.90326240898598e-15	-1.18916	0.208	0.75	1.04443495539647e-10	cDC2	ControlvsSevere
HLA-DRB5	4.13782543810528e-24	-1.21191	0.88	1	1.10719933072821e-19	cDC2	ControlvsSevere
PRDM1	4.75551014967953e-15	-1.29334	0.176	0.7	1.27247940585125e-10	cDC2	ControlvsSevere
TNFAIP8	3.28747000089065e-16	-1.33969	0.312	0.86	8.79661222838321e-12	cDC2	ControlvsSevere
CD83	2.1574972024391e-16	-1.37852	0.664	0.98	5.77303101428653e-12	cDC2	ControlvsSevere
BHLHE40	3.04669431137583e-19	-1.39398	0.344	0.93	8.15234463837943e-15	cDC2	ControlvsSevere
PLAUR	6.55023083861954e-14	-1.40722	0.512	0.92	1.75271076779782e-09	cDC2	ControlvsSevere
HSPA6	3.17547833203999e-12	-1.42277	0.024	0.39	8.49694492087261e-08	cDC2	ControlvsSevere
PPP1R15A	1.99556884914908e-19	-1.52509	0.568	0.98	5.33974312655312e-15	cDC2	ControlvsSevere
IER3	9.85211606171082e-15	-1.5365	0.152	0.67	2.63622921579258e-10	cDC2	ControlvsSevere
IGHA1	1.67274096936616e-25	-1.54744	0.28	0.92	4.47592028582997e-21	cDC2	ControlvsSevere
GADD45B	1.29041105856602e-15	-1.55804	0.304	0.81	3.45288191051095e-11	cDC2	ControlvsSevere
HSPD1	8.32859301327297e-14	-1.56867	0.712	0.91	2.22856491849158e-09	cDC2	ControlvsSevere
MIR155HG	3.91466012428481e-11	-1.80871	0.104	0.48	1.04748475605613e-06	cDC2	ControlvsSevere
IL1B	1.07969929055663e-09	-1.82523	0.48	0.84	2.88905936167143e-05	cDC2	ControlvsSevere
BAG3	8.31575099903103e-22	-1.86393	0.016	0.6	2.22512865232072e-17	cDC2	ControlvsSevere
HSPH1	2.60258803290173e-20	-1.90758	0.48	0.91	6.96400505843845e-16	cDC2	ControlvsSevere
HSP90AA1	2.05067870731612e-21	-1.92022	0.656	0.96	5.48720608503649e-17	cDC2	ControlvsSevere
NFKBIA	2.50250405612805e-24	-2.32826	0.528	0.99	6.69620035338744e-20	cDC2	ControlvsSevere
CXCL8	2.55005790145591e-13	-2.3536	0.136	0.6	6.82344493271572e-09	cDC2	ControlvsSevere
DNAJB1	8.76046515725291e-25	-2.60558	0.2	0.85	2.34412526677773e-20	cDC2	ControlvsSevere
HSPA1B	8.0045005557039e-29	-3.39192	0.096	0.83	2.14184425869525e-24	cDC2	ControlvsSevere
HSPA1A	2.6707750357282e-32	-3.85872	0.192	0.91	7.14645984060151e-28	cDC2	ControlvsSevere
USP9Y	5.44291122652301e-22	1.69953707376214	0.636	0.164	1.45641418599303e-17	pDC	ControlvsSevere
UTY	5.80230771981698e-22	1.4553240789057	0.579	0.109	1.55258149966863e-17	pDC	ControlvsSevere
UBASH3B	2.5676511560652e-16	1.28979842997555	0.628	0.236	6.87052096339926e-12	pDC	ControlvsSevere
CDR2	6.01426298655134e-18	1.25194942860181	0.697	0.315	1.60929648994141e-13	pDC	ControlvsSevere
AC016831.7	2.31567881563165e-11	1.17031647569245	0.785	0.57	6.19629337486717e-07	pDC	ControlvsSevere
NR3C1	9.7673977597122e-19	1.13957220842915	0.985	0.933	2.61356029254379e-14	pDC	ControlvsSevere
SEL1L3	1.4939854345471e-24	1.05552407105166	0.985	0.909	3.99760622576112e-20	pDC	ControlvsSevere
CIITA	4.04384200126955e-19	1.02290170468025	0.885	0.612	1.08205124269971e-14	pDC	ControlvsSevere
DDX3Y	4.73624357998267e-12	0.990412998901347	0.441	0.127	1.26732405713176e-07	pDC	ControlvsSevere
RGS13	7.23557048403142e-11	0.983711963538982	0.693	0.436	1.93609395011713e-06	pDC	ControlvsSevere
MIR99AHG	1.49152887064449e-09	0.972848661037147	0.372	0.115	3.99103295207053e-05	pDC	ControlvsSevere
ATP1B3	4.93920024122259e-08	0.972230623145395	0.778	0.624	0.00132163120054634	pDC	ControlvsSevere
HIVEP1	1.03577428429275e-15	0.934239333718043	0.931	0.848	2.77152482991053e-11	pDC	ControlvsSevere
INPP4A	1.89169666432512e-19	0.885526446891198	0.95	0.806	5.06180193440116e-15	pDC	ControlvsSevere
SIPA1L1	1.81721463175282e-11	0.884844513287775	0.931	0.873	4.86250291164419e-07	pDC	ControlvsSevere
ZHX2	7.74257153644973e-14	0.862344201538018	0.862	0.648	2.07175729172322e-09	pDC	ControlvsSevere
ZFY	2.75233262028352e-10	0.843938142667448	0.322	0.061	7.36469162535464e-06	pDC	ControlvsSevere
GPR183	3.29234149899774e-17	0.843465604150061	0.989	0.964	8.80964738301814e-13	pDC	ControlvsSevere
TET2	4.93307681658334e-09	0.823280200197893	0.801	0.673	0.000131999269458137	pDC	ControlvsSevere
LPIN1	4.61191684599339e-12	0.82045145016353	0.789	0.503	1.23405670965091e-07	pDC	ControlvsSevere
PDE4D	1.74049613413575e-08	0.819229654012194	0.636	0.406	0.000465721955572045	pDC	ControlvsSevere
FAM160A1	5.14668463304505e-12	0.786140035298517	0.946	0.776	1.37714987411019e-07	pDC	ControlvsSevere
CREM	1.72464041645536e-11	0.751791105545926	0.946	0.879	4.61479282635126e-07	pDC	ControlvsSevere
ATXN1	7.70190023372205e-07	0.742664958081618	0.529	0.309	0.0206087446453934	pDC	ControlvsSevere
NUTM2B-AS1	3.22292375315941e-10	0.734188727873953	0.828	0.636	8.62389937870395e-06	pDC	ControlvsSevere
RELL1	1.03693560824913e-12	0.722824734589586	0.912	0.733	2.77463230055303e-08	pDC	ControlvsSevere
ELF2	6.7665784113838e-09	0.722124518721757	0.789	0.612	0.000181060105131808	pDC	ControlvsSevere
AKAP13	9.70840754840103e-15	0.717927115984721	0.992	0.945	2.59777569180115e-10	pDC	ControlvsSevere
MX1	3.83863932461813e-07	0.699963594471194	0.709	0.473	0.0102714311048132	pDC	ControlvsSevere
ZBTB18	4.7651523571884e-07	0.686619957136707	0.755	0.57	0.0127505946773647	pDC	ControlvsSevere
ST3GAL5	1.95685160024323e-07	0.66887253212156	0.533	0.273	0.00523614351193083	pDC	ControlvsSevere
PAFAH1B2	1.30684138729076e-06	0.667174083112308	0.494	0.291	0.0349684618411261	pDC	ControlvsSevere
C12orf75	4.78330208050966e-10	0.642242423707347	0.904	0.8	1.27991597070278e-05	pDC	ControlvsSevere
GPR65	5.27561845446033e-11	0.638610604293409	0.801	0.527	1.4116499860445e-06	pDC	ControlvsSevere
VRK2	2.06650112126859e-07	0.630250292350214	0.46	0.236	0.00552954370029048	pDC	ControlvsSevere
NR4A3	4.33958033883495e-11	0.625451927325535	0.969	0.903	1.16118490706546e-06	pDC	ControlvsSevere
HIVEP2	7.06972641866085e-07	0.622739467214232	0.762	0.564	0.0189171739510527	pDC	ControlvsSevere
PIK3CG	8.89707409622738e-07	0.62046315623859	0.64	0.4	0.0238067908666852	pDC	ControlvsSevere
RUBCN	7.57869382012246e-10	0.615955367683112	0.916	0.818	2.02790689238837e-05	pDC	ControlvsSevere
SKIL	1.3276187001784e-08	0.615672860984557	0.881	0.818	0.000355244211793735	pDC	ControlvsSevere
RFTN1	6.0363903484269e-11	0.609451238785688	0.943	0.861	1.61521732943207e-06	pDC	ControlvsSevere
EEF2K	7.28754264315061e-07	0.602787914469098	0.506	0.285	0.0195000066045424	pDC	ControlvsSevere
C6orf62	2.25394432776605e-07	0.598531682190395	0.49	0.261	0.00603110423223639	pDC	ControlvsSevere
LRRFIP1	2.03259701244825e-08	0.596345576870345	0.897	0.752	0.000543882308590903	pDC	ControlvsSevere
DSTN	1.77037988012731e-09	0.58646701972908	0.923	0.824	4.73718248324466e-05	pDC	ControlvsSevere
PFKFB3	5.18322407313748e-08	0.58422606223588	0.805	0.582	0.00138692709749013	pDC	ControlvsSevere
FADS2	4.86446353193185e-07	0.577895838961509	0.395	0.164	0.0130163315187433	pDC	ControlvsSevere
SULF2	5.54998486731098e-08	0.565705930870279	0.854	0.758	0.00148506495079507	pDC	ControlvsSevere
MT-CO3	9.92179787421284e-10	0.565479827365256	0.939	0.836	2.65487467518187e-05	pDC	ControlvsSevere
NFE2L2	5.80329714212042e-07	0.561980882347746	0.885	0.77	0.0155284624928858	pDC	ControlvsSevere
LDLRAD4	3.55439189673758e-07	0.561836610300738	0.969	0.958	0.00951084183729041	pDC	ControlvsSevere
SPART	1.59206767083534e-06	0.55386350246361	0.686	0.521	0.0426005467362119	pDC	ControlvsSevere
AC139887.2	3.30008012171708e-07	0.537542195999878	0.46	0.218	0.00883035438969055	pDC	ControlvsSevere
TRDMT1	1.21850052375644e-06	0.522172995942838	0.352	0.145	0.0326046370146749	pDC	ControlvsSevere
PAFAH1B1	2.80026413122342e-08	0.520267051489451	0.82	0.648	0.000749294676232763	pDC	ControlvsSevere
KAT2B	1.17477883498913e-06	0.494373323547784	0.785	0.521	0.0314347320666392	pDC	ControlvsSevere
BDP1	2.88946644386344e-08	0.491672055444358	0.816	0.624	0.00077316343104898	pDC	ControlvsSevere
N4BP2L1	1.828609489016e-07	0.479914153448675	0.87	0.733	0.00489299327070901	pDC	ControlvsSevere
PTPRC	5.82983754667174e-07	0.466318571099807	0.92	0.824	0.0155994793073842	pDC	ControlvsSevere
ITCH	5.9760687444417e-07	0.464517381476411	0.847	0.655	0.0159907647463771	pDC	ControlvsSevere
ACTR2	1.19804579192749e-07	0.462270254579673	0.881	0.758	0.00320573093003958	pDC	ControlvsSevere
YWHAZ	3.68963026346295e-09	0.455748289657179	0.981	0.964	9.87271265897417e-05	pDC	ControlvsSevere
MT-ND5	8.74822860517697e-07	0.451712682334114	0.912	0.848	0.0234085101017325	pDC	ControlvsSevere
USP15	8.06527667281664e-07	0.439482222534235	0.946	0.842	0.0215810673211228	pDC	ControlvsSevere
GAB1	1.25233861559297e-06	0.408583846025552	0.904	0.782	0.0335100766760367	pDC	ControlvsSevere
MT-CO1	4.82416033278026e-07	0.313854105528293	0.989	0.945	0.0129084882184534	pDC	ControlvsSevere
RPLP2	6.98550378618595e-09	-0.304634	0.985	0.982	0.000186918110310764	pDC	ControlvsSevere
RPS4X	7.74413247487159e-11	-0.414091	0.973	0.958	2.07217496762614e-06	pDC	ControlvsSevere
IGLC3	8.92736127224709e-07	-0.431924	0.203	0.424	0.0238878332922788	pDC	ControlvsSevere
IGHD	2.34469396894991e-07	-0.450208	0.103	0.297	0.00627393212211616	pDC	ControlvsSevere
HLA-DQB1	1.35477544384864e-06	-0.467173	0.762	0.867	0.0362510813265018	pDC	ControlvsSevere
RPL8	1.02530958112904e-07	-0.493667	0.893	0.958	0.00274352337718509	pDC	ControlvsSevere
GPR89B	1.6400686536703e-06	-0.543873	0.126	0.309	0.0438849570349099	pDC	ControlvsSevere
FTL	1.84274403726544e-06	-0.558584	0.877	0.915	0.0493081449491485	pDC	ControlvsSevere
IGLC1	1.78143201865368e-07	-0.579084	0.153	0.358	0.00476675579551353	pDC	ControlvsSevere
IGHM	1.94195799567475e-08	-0.598862	0.318	0.57	0.00051962912048265	pDC	ControlvsSevere
MRPS6	3.54925678582618e-09	-0.626563	0.161	0.412	9.49710130751369e-05	pDC	ControlvsSevere
CNN2	1.97891068337267e-07	-0.627112	0.188	0.394	0.00529516920656858	pDC	ControlvsSevere
RGS2	1.68205927837435e-07	-0.631698	0.885	0.945	0.0045008542170741	pDC	ControlvsSevere
ABHD3	3.21188462449504e-07	-0.656869	0.119	0.315	0.00859436087822382	pDC	ControlvsSevere
AC126696.1	1.1958816555364e-06	-0.676967	0.1	0.273	0.0319994013388429	pDC	ControlvsSevere
DUSP1	1.74950748008678e-06	-0.678959	0.264	0.467	0.0468133211521619	pDC	ControlvsSevere
ID2	6.44570293414872e-07	-0.693752	0.176	0.382	0.0172474119111952	pDC	ControlvsSevere
IGHG3	3.69597362545419e-12	-0.701021	0.176	0.467	9.88968622699033e-08	pDC	ControlvsSevere
IGHG1	7.2994573934573e-11	-0.707152	0.502	0.752	1.9531888093413e-06	pDC	ControlvsSevere
FOS	1.74048631520098e-10	-0.742761	0.812	0.885	4.65719328221477e-06	pDC	ControlvsSevere
TCL1A	2.02820165594917e-07	-0.767394	0.249	0.485	0.00542706199098879	pDC	ControlvsSevere
CLECL1	9.56317586760284e-07	-0.777492	0.188	0.388	0.0255891459865317	pDC	ControlvsSevere
STIP1	1.23446114002161e-10	-0.814798	0.241	0.509	3.30317111846983e-06	pDC	ControlvsSevere
IER5	1.69984112766407e-12	-0.82025	0.042	0.279	4.54843488940351e-08	pDC	ControlvsSevere
ACSL1	3.87321961727143e-07	-0.824067	0.441	0.624	0.0103639610518949	pDC	ControlvsSevere
DNAJA1	6.85351450557784e-10	-0.847676	0.851	0.885	1.83386341140252e-05	pDC	ControlvsSevere
UBB	1.66507530039326e-09	-0.865187	0.747	0.848	4.45540848879229e-05	pDC	ControlvsSevere
HSPA4	6.95145133450559e-12	-0.872591	0.326	0.594	1.86006934808701e-07	pDC	ControlvsSevere
GNG7	1.11534964530215e-10	-0.876461	0.609	0.77	2.9844525808995e-06	pDC	ControlvsSevere
TSPYL2	7.84583361339055e-11	-0.896056	0.751	0.903	2.09938815827104e-06	pDC	ControlvsSevere
IGKC	4.89658698910794e-20	-0.931719	0.839	0.933	1.3102287465455e-15	pDC	ControlvsSevere
UBC	3.6422080564753e-14	-0.96972	0.897	0.945	9.74582031751662e-10	pDC	ControlvsSevere
JUN	2.53098859251379e-12	-1.02306	0.13	0.43	6.7724192758484e-08	pDC	ControlvsSevere
XIST	9.13095746939076e-20	-1.02841	0.176	0.624	2.44326159965958e-15	pDC	ControlvsSevere
NKRF	1.29438191573037e-11	-1.04978	0.107	0.358	3.46350713011132e-07	pDC	ControlvsSevere
ELOVL5	8.26977886148293e-10	-1.07002	0.517	0.667	2.2128274277556e-05	pDC	ControlvsSevere
CACYBP	3.30234799531174e-12	-1.10361	0.234	0.509	8.83642276585515e-08	pDC	ControlvsSevere
CD83	1.16412846582725e-11	-1.10543	0.808	0.879	3.11497494886055e-07	pDC	ControlvsSevere
PPP1R15A	1.26198149425581e-10	-1.13724	0.82	0.909	3.37681008232969e-06	pDC	ControlvsSevere
FKBP4	3.09791371197396e-19	-1.15046	0.061	0.412	8.28939751049993e-15	pDC	ControlvsSevere
DNAJB6	3.02812116271607e-16	-1.17261	0.563	0.794	8.10264660719566e-12	pDC	ControlvsSevere
ZFAND2A	1.29986026803658e-10	-1.18061	0.169	0.412	3.47816610521227e-06	pDC	ControlvsSevere
CHORDC1	5.7252403281633e-14	-1.21332	0.418	0.667	1.53195980700994e-09	pDC	ControlvsSevere
DNAJA4	3.71647217050578e-20	-1.22909	0.038	0.376	9.94453623383937e-16	pDC	ControlvsSevere
IGHA1	2.66942119739136e-21	-1.32155	0.33	0.691	7.14283723997979e-17	pDC	ControlvsSevere
PMAIP1	7.28099943900469e-09	-1.32403	0.149	0.376	0.000194824982988888	pDC	ControlvsSevere
HSPB1	3.85662662949578e-19	-1.37709	0.107	0.467	1.03195615352048e-14	pDC	ControlvsSevere
NR4A1	2.99806556206245e-23	-1.5571	0.559	0.83	8.02222383096671e-19	pDC	ControlvsSevere
HSP90AB1	1.25483732629214e-37	-1.62191	0.916	0.976	3.35769371769252e-33	pDC	ControlvsSevere
HSPA8	3.06194904123486e-29	-1.90021	0.881	0.976	8.19316324453624e-25	pDC	ControlvsSevere
HSPE1	2.10504947879191e-27	-2.00156	0.379	0.788	5.63269139535141e-23	pDC	ControlvsSevere
HSPA6	1.95166128321042e-22	-2.30313	0	0.321	5.22225526161444e-18	pDC	ControlvsSevere
HSPH1	3.7541710952781e-31	-2.62867	0.625	0.879	1.00454110167451e-26	pDC	ControlvsSevere
HSPD1	3.13051417681928e-27	-2.67126	0.732	0.891	8.37662983433303e-23	pDC	ControlvsSevere
HSP90AA1	7.49136936295495e-42	-3.0102	0.904	0.988	2.00454061413949e-37	pDC	ControlvsSevere
HSPA1B	3.6653659023221e-40	-3.82699	0.107	0.697	9.80778608143347e-36	pDC	ControlvsSevere
DNAJB1	7.46780512430353e-46	-4.13387	0.157	0.782	1.99823529516114e-41	pDC	ControlvsSevere
HSPA1A	3.53784856128297e-55	-4.87529	0.077	0.8	9.46657518028097e-51	pDC	ControlvsSevere
ANXA1	2.62442687202314e-08	1.30213073218794	0.955	0.812	0.000702244142415952	Mast	ControlvsSevere
TPSD1	4.25166836598147e-08	0.81723536979679	0.825	0.292	0.00113766142136932	Mast	ControlvsSevere
ADAM9	1.67071306154806e-07	-0.754201	0.051	0.312	0.00447049401009031	Mast	ControlvsSevere
AC009570.2	4.53893238012548e-07	-0.825698	0.056	0.312	0.0121452752627398	Mast	ControlvsSevere
[truncated: 2,025 more rows]
