# Supplementary material for: Disease-stage-specific immunometabolic remodeling in pediatric obstructive sleep apnea: a single-cell transcriptomic atlas of adenoid tissue
Source: EMBO Mol Med. 2026 Apr 27;18(6):2483–513. doi: 10.1038/s44321-026-00419-3 (PMC13270133; doi:10.1038/s44321-026-00419-3)
Supplement: Supplementary file 15 — Dataset EV10 [file 44321_2026_419_MOESM15_ESM.xlsx]

## Sheet: Sheet1
Dataset EV10. Annotation of TCR epitopes based on IEDB database.
CDR3_beta	clone_frequency	epitope	antigen	organisms	group_state	cell_name	CTgene	CTnt	CTaa	CTstrict	Frequency_h	cloneType_h	trimmed_seq	receptor_group	epitopes	source_organisms	source_antigens
CAISESDQPQHF	1	RTQSPRRR	precore/core protein partial [Hepatitis B virus]	Hepatitis B virus	Mild	CD4Tm	TRAV12-3.TRAJ13.TRAC_TRBV10-3.NA.TRBJ1-5.TRBC1	TGTGCAATGAGGTCCCAATCTGGGGGTTACCAGAAAGTTACCTTT_TGTGCCATCAGTGAGTCGGATCAGCCCCAGCATTTT	CAMRSQSGGYQKVTF_CAISESDQPQHF	TRAV12-3.TRAJ13.TRAC_TGTGCAATGAGGTCCCAATCTGGGGGTTACCAGAAAGTTACCTTT_TRBV10-3.NA.TRBJ1-5.TRBC1_TGTGCCATCAGTGAGTCGGATCAGCCCCAGCATTTT	1	Single (0 < X <= 1)	AISESDQPQH	31577	RTQSPRRR	Hepatitis B virus (Human hepatitis B virus)	precore/core protein partial [Hepatitis B virus]
CAISTGDSNQPQHF	1	EPLPQGQLTAY	Lytic switch protein BZLF1	Human herpesvirus 4	Severe	CD8Tem	TRAV1-2.TRAJ6.TRAC_TRBV10-3.NA.TRBJ1-5.TRBC1	TGTGCTGTGAGCGTATCAGGAGGAAGCTACATACCTACATTT_TGTGCCATCAGCACAGGGGATAGCAATCAGCCCCAGCATTTT	CAVSVSGGSYIPTF_CAISTGDSNQPQHF	TRAV1-2.TRAJ6.TRAC_TGTGCTGTGAGCGTATCAGGAGGAAGCTACATACCTACATTT_TRBV10-3.NA.TRBJ1-5.TRBC1_TGTGCCATCAGCACAGGGGATAGCAATCAGCCCCAGCATTTT	1	Single (0 < X <= 1)	AISTGDSNQPQH	25055	EPLPQGQLTAY	Human herpesvirus 4 (Epstein Barr virus)	Lytic switch protein BZLF1
CASGGSNTGELFF	1	YLQPRTFLL	surface glycoprotein [Severe acute respiratory syndrome coronavirus 2]	SARS-CoV2	Mild	gdT	TRAV8-1.TRAJ32.TRAC_TRBV12-5.NA.TRBJ2-2.TRBC2	TGTGCCGTGAATGCGTATATGAATTATGGTGGTGCTACAAACAAGCTCATCTTT_TGTGCTAGTGGAGGGTCGAACACCGGGGAGCTGTTTTTT	CAVNAYMNYGGATNKLIF_CASGGSNTGELFF	TRAV8-1.TRAJ32.TRAC_TGTGCCGTGAATGCGTATATGAATTATGGTGGTGCTACAAACAAGCTCATCTTT_TRBV12-5.NA.TRBJ2-2.TRBC2_TGTGCTAGTGGAGGGTCGAACACCGGGGAGCTGTTTTTT	1	Single (0 < X <= 1)	ASGGSNTGELF	204532	YLQPRTFLL	SARS-CoV2	surface glycoprotein [Severe acute respiratory syndrome coronavirus 2]
CASGQGSYEQYF	1	CINGVCWTV	Genome polyprotein	hepatitis C virus genotype 1a	Moderate	CD8Tn	TRAV1-1.TRAJ36.TRAC_TRBV2.TRBD1.TRBJ2-7.TRBC2	TGCGCTGTGGGATCTGGGGCAAACAACCTCTTCTTT_TGTGCCAGTGGACAGGGGAGCTACGAGCAGTACTTC	CAVGSGANNLFF_CASGQGSYEQYF	TRAV1-1.TRAJ36.TRAC_TGCGCTGTGGGATCTGGGGCAAACAACCTCTTCTTT_TRBV2.TRBD1.TRBJ2-7.TRBC2_TGTGCCAGTGGACAGGGGAGCTACGAGCAGTACTTC	1	Single (0 < X <= 1)	ASGQGSYEQY	198962	CINGVCWTV,LLLDRLNQL	hepatitis C virus genotype 1a (Hepatitis C virus subtype 1a),SARS coronavirus BJ01	Genome polyprotein,Nucleoprotein
CASGQGSYEQYF	1	LLLDRLNQL	Nucleoprotein	SARS coronavirus BJ01	Moderate	CD8Tn	TRAV1-1.TRAJ36.TRAC_TRBV2.TRBD1.TRBJ2-7.TRBC2	TGCGCTGTGGGATCTGGGGCAAACAACCTCTTCTTT_TGTGCCAGTGGACAGGGGAGCTACGAGCAGTACTTC	CAVGSGANNLFF_CASGQGSYEQYF	TRAV1-1.TRAJ36.TRAC_TGCGCTGTGGGATCTGGGGCAAACAACCTCTTCTTT_TRBV2.TRBD1.TRBJ2-7.TRBC2_TGTGCCAGTGGACAGGGGAGCTACGAGCAGTACTTC	1	Single (0 < X <= 1)	ASGQGSYEQY	198962	CINGVCWTV,LLLDRLNQL	hepatitis C virus genotype 1a (Hepatitis C virus subtype 1a),SARS coronavirus BJ01	Genome polyprotein,Nucleoprotein
CASGTGDSNQPQHF	1	EPLPQGQLTAY	Lytic switch protein BZLF1	Human herpesvirus 4	Severe	CD8Tem	TRAV1-2.TRAJ6.TRAC_TRBV19.TRBD1.TRBJ1-5.TRBC1	TGTGCTGTGAGAGATTCAGGAGGAAGCTACATACCTACATTT_TGTGCCAGTGGGACAGGGGATAGCAATCAGCCCCAGCATTTT	CAVRDSGGSYIPTF_CASGTGDSNQPQHF	TRAV1-2.TRAJ6.TRAC_TGTGCTGTGAGAGATTCAGGAGGAAGCTACATACCTACATTT_TRBV19.TRBD1.TRBJ1-5.TRBC1_TGTGCCAGTGGGACAGGGGATAGCAATCAGCCCCAGCATTTT	1	Single (0 < X <= 1)	ASGTGDSNQPQH	25081	EPLPQGQLTAY	Human herpesvirus 4 (Epstein Barr virus)	Lytic switch protein BZLF1
CASRDTEAFF	1	LLLDRLNQL	Nucleoprotein	SARS coronavirus BJ01	Mild	CD4Tfh	TRAV8-4.TRAJ8.TRAC_TRBV28.NA.TRBJ1-1.TRBC1	TGTGCTGTGAGTGATGTGCGTCAGAAACTTGTATTT_TGTGCCAGCAGAGACACTGAAGCTTTCTTT	CAVSDVRQKLVF_CASRDTEAFF	TRAV8-4.TRAJ8.TRAC_TGTGCTGTGAGTGATGTGCGTCAGAAACTTGTATTT_TRBV28.NA.TRBJ1-1.TRBC1_TGTGCCAGCAGAGACACTGAAGCTTTCTTT	1	Single (0 < X <= 1)	ASRDTEAF	199015	LLLDRLNQL	SARS coronavirus BJ01	Nucleoprotein
CASRGQGDYGYTF	1	MEVTPSGTWL	nucleocapsid protein	SARS-CoV1	Mild	CD4Tfh	TRAV8-3.TRAJ32.TRAC_TRBV6-5.TRBD1.TRBJ1-2.TRBC1	TGTGCTGTGGGTAGTGGTGCTACAAACAAGCTCATCTTT_TGTGCCAGCAGGGGACAGGGGGACTATGGCTACACCTTC	CAVGSGATNKLIF_CASRGQGDYGYTF	TRAV8-3.TRAJ32.TRAC_TGTGCTGTGGGTAGTGGTGCTACAAACAAGCTCATCTTT_TRBV6-5.TRBD1.TRBJ1-2.TRBC1_TGTGCCAGCAGGGGACAGGGGGACTATGGCTACACCTTC	1	Single (0 < X <= 1)	ASRGQGDYGYT	188319	MEVTPSGTWL	SARS-CoV1	nucleocapsid protein
CASRGQGDYGYTF	1	MEVTPSGTWL	nucleocapsid protein	SARS-CoV1	Moderate	CD4Tfh	TRAV3.TRAJ29.TRAC_TRBV27.TRBD1.TRBJ1-2.TRBC1	TGTGCTGTGAGAGACGGGGGAAACACACCTCTTGTCTTT_TGTGCCAGCAGGGGACAGGGTGACTATGGCTACACCTTC	CAVRDGGNTPLVF_CASRGQGDYGYTF	TRAV3.TRAJ29.TRAC_TGTGCTGTGAGAGACGGGGGAAACACACCTCTTGTCTTT_TRBV27.TRBD1.TRBJ1-2.TRBC1_TGTGCCAGCAGGGGACAGGGTGACTATGGCTACACCTTC	1	Single (0 < X <= 1)	ASRGQGDYGYT	188319	MEVTPSGTWL	SARS-CoV1	nucleocapsid protein
CASRLQGGNTEAFF	1	NEGVKAAW	regulatory protein IE2 [Human betaherpesvirus 5]	Human herpesvirus 5	Moderate	CD4Tfh	NA_TRBV27.NA.TRBJ1-1.TRBC1	NA_TGTGCCAGCAGATTACAGGGAGGGAACACTGAAGCTTTCTTT	NA_CASRLQGGNTEAFF	NA_NA_TRBV27.NA.TRBJ1-1.TRBC1_TGTGCCAGCAGATTACAGGGAGGGAACACTGAAGCTTTCTTT	1	Single (0 < X <= 1)	ASRLQGGNTEAF	184150	NEGVKAAW	Human herpesvirus 5 (Human cytomegalovirus)	regulatory protein IE2 [Human betaherpesvirus 5]
CASRPLTGGNQPQHF	1	SPRWYFYYL	nucleocapsid phosphoprotein	SARS-CoV2	Severe	CD4Tm	TRAV38-2/DV8.TRAJ42.TRAC_TRBV6-5.NA.TRBJ1-5.TRBC1	TGTGCTTATAGGAGCGGGGGAGGAAGCCAAGGAAATCTCATCTTT_TGTGCCAGCAGACCCCTGACAGGAGGGAATCAGCCCCAGCATTTT	CAYRSGGGSQGNLIF_CASRPLTGGNQPQHF	TRAV38-2/DV8.TRAJ42.TRAC_TGTGCTTATAGGAGCGGGGGAGGAAGCCAAGGAAATCTCATCTTT_TRBV6-5.NA.TRBJ1-5.TRBC1_TGTGCCAGCAGACCCCTGACAGGAGGGAATCAGCCCCAGCATTTT	1	Single (0 < X <= 1)	ASRPLTGGNQPQH	185657	SPRWYFYYL	SARS-CoV2	nucleocapsid phosphoprotein, partial [Severe acute respiratory syndrome coronavirus 2]
CASRSSYNSPLHF	1	YVLDHLIVV	Replication and transcription activator	Human herpesvirus 4	Mild	CD4Treg	TRAV3.TRAJ21.TRAC_TRBV28.NA.TRBJ1-6.TRBC1	TGTGCTGTGAGAGACGGATACAACTTCAACAAATTTTACTTT_TGTGCCAGCAGGAGCTCCTATAATTCACCCCTCCACTTT	CAVRDGYNFNKFYF_CASRSSYNSPLHF	TRAV3.TRAJ21.TRAC_TGTGCTGTGAGAGACGGATACAACTTCAACAAATTTTACTTT_TRBV28.NA.TRBJ1-6.TRBC1_TGTGCCAGCAGGAGCTCCTATAATTCACCCCTCCACTTT	1	Single (0 < X <= 1)	ASRSSYNSPLH	35673	YVLDHLIVV	Human herpesvirus 4 (Epstein Barr virus)	Replication and transcription activator
CASSAGTGDYEQYF	1	VEALYLVCG	Insulin-2	Mus musculus	Moderate	CD8Tn	NA_TRBV5-6.TRBD1.TRBJ2-7.TRBC2	NA_TGTGCCAGCAGCGCCGGGACAGGCGACTACGAGCAGTACTTC	NA_CASSAGTGDYEQYF	NA_NA_TRBV5-6.TRBD1.TRBJ2-7.TRBC2_TGTGCCAGCAGCGCCGGGACAGGCGACTACGAGCAGTACTTC	1	Single (0 < X <= 1)	ASSAGTGDYEQY	35108	VEALYLVCG	Mus musculus (mouse)	Insulin-2
CASSANRNTEAFF	1	VMATRRNVL	Uncharacterized protein Rv1518/MT1568	Mycobacterium tuberculosis	Severe	CD4Treg	NA_TRBV6-5.NA.TRBJ1-1.TRBC1	NA_TGTGCCAGCAGTGCTAATCGCAACACTGAAGCTTTCTTT	NA_CASSANRNTEAFF	NA_NA_TRBV6-5.NA.TRBJ1-1.TRBC1_TGTGCCAGCAGTGCTAATCGCAACACTGAAGCTTTCTTT	1	Single (0 < X <= 1)	ASSANRNTEAF	203457	VMATRRNVL	Mycobacterium tuberculosis	Uncharacterized protein Rv1518/MT1568
CASSASYEQYF	1	VMATRRNVL	Uncharacterized protein Rv1518/MT1568	Mycobacterium tuberculosis	Control	CD4Tm	TRAV12-1.TRAJ5.TRAC_TRBV3-1.NA.TRBJ2-7.TRBC2	TGTGTGGTGAACAAGGCGGGCAGGAGAGCACTTACTTTT_TGTGCCAGCAGCGCCAGTTACGAGCAGTACTTC	CVVNKAGRRALTF_CASSASYEQYF	TRAV12-1.TRAJ5.TRAC_TGTGTGGTGAACAAGGCGGGCAGGAGAGCACTTACTTTT_TRBV3-1.NA.TRBJ2-7.TRBC2_TGTGCCAGCAGCGCCAGTTACGAGCAGTACTTC	1	Single (0 < X <= 1)	ASSASYEQY	202817	VMATRRNVL	Mycobacterium tuberculosis	Uncharacterized protein Rv1518/MT1568
CASSAYTGELFF	1	VMATRRNVL	Uncharacterized protein Rv1518/MT1568	Mycobacterium tuberculosis	Control	CD4Tm	TRAV9-2.TRAJ35.TRAC_TRBV7-2.NA.TRBJ2-2.TRBC2	TGTGCTCTGAGTGATGTGGGCTTTGGGAATGTGCTGCATTGC_TGTGCCAGCAGCGCGTACACCGGGGAGCTGTTTTTT	CALSDVGFGNVLHC_CASSAYTGELFF	TRAV9-2.TRAJ35.TRAC_TGTGCTCTGAGTGATGTGGGCTTTGGGAATGTGCTGCATTGC_TRBV7-2.NA.TRBJ2-2.TRBC2_TGTGCCAGCAGCGCGTACACCGGGGAGCTGTTTTTT	1	Single (0 < X <= 1)	ASSAYTGELF	203589	VMATRRNVL	Mycobacterium tuberculosis	Uncharacterized protein Rv1518/MT1568
CASSDSSYEQYF	1	LLLDRLNQL	Nucleoprotein	SARS coronavirus BJ01	Moderate	CD8Tem	TRAV12-2.TRAJ43.TRAC_TRBV3-1.NA.TRBJ2-7.TRBC2	TGTGCCGTGATTAACAATGACATGCGCTTT_TGTGCCAGCAGCGACAGCTCCTACGAGCAGTACTTC	CAVINNDMRF_CASSDSSYEQYF	TRAV12-2.TRAJ43.TRAC_TGTGCCGTGATTAACAATGACATGCGCTTT_TRBV3-1.NA.TRBJ2-7.TRBC2_TGTGCCAGCAGCGACAGCTCCTACGAGCAGTACTTC	1	Single (0 < X <= 1)	ASSDSSYEQY	198999	LLLDRLNQL	SARS coronavirus BJ01	Nucleoprotein
CASSDTYTGELFF	1	RTQSPRRR	precore/core protein partial [Hepatitis B virus]	Hepatitis B virus	Control	CD4Tex	TRAV4.TRAJ23.TRAC_TRBV6-1.NA.TRBJ2-2.TRBC2	TGCCTCGTGGGTGGAAACAACCAGGGAGGAAAGCTTATCTTC_TGTGCCAGCAGTGACACCTACACCGGGGAGCTGTTTTTT	CLVGGNNQGGKLIF_CASSDTYTGELFF	TRAV4.TRAJ23.TRAC_TGCCTCGTGGGTGGAAACAACCAGGGAGGAAAGCTTATCTTC_TRBV6-1.NA.TRBJ2-2.TRBC2_TGTGCCAGCAGTGACACCTACACCGGGGAGCTGTTTTTT	1	Single (0 < X <= 1)	ASSDTYTGELF	34174	RTQSPRRR	Hepatitis B virus (Human hepatitis B virus)	precore/core protein partial [Hepatitis B virus]
CASSEEGDTQYF	1	FRDYVDRFYKTLRAEQASQE	Gag-Pol polyprotein	Human immunodeficiency virus 1	Moderate	CD4Tcm	TRAV23/DV6.TRAJ58.TRAC_TRBV6-5.NA.TRBJ2-3.TRBC2	TGTGCAGCAAGTCAAACCAGTGGCTCTAGGTTGACCTTT_TGTGCCAGCAGTGAAGAGGGAGATACGCAGTATTTT	CAASQTSGSRLTF_CASSEEGDTQYF	TRAV23/DV6.TRAJ58.TRAC_TGTGCAGCAAGTCAAACCAGTGGCTCTAGGTTGACCTTT_TRBV6-5.NA.TRBJ2-3.TRBC2_TGTGCCAGCAGTGAAGAGGGAGATACGCAGTATTTT	1	Single (0 < X <= 1)	ASSEEGDTQY	30498	FRDYVDRFYKTLRAEQASQE	Human immunodeficiency virus 1 (human immunodeficiency virus 1 HIV-1)	Gag-Pol polyprotein
CASSEGGYGYTF	2	FRDYVDRFYKTLRAEQASQE	Gag-Pol polyprotein	Human immunodeficiency virus 1	Mild	CD8Tem	TRAV12-3.TRAJ15.TRAC_TRBV6-1.NA.TRBJ1-2.TRBC1	TGTGCAATGACCAACCAGGCAGGAACTGCTCTGATCTTT_TGTGCCAGCAGTGAAGGGGGCTATGGCTACACCTTC	CAMTNQAGTALIF_CASSEGGYGYTF	TRAV12-3.TRAJ15.TRAC_TGTGCAATGACCAACCAGGCAGGAACTGCTCTGATCTTT_TRBV6-1.NA.TRBJ1-2.TRBC1_TGTGCCAGCAGTGAAGGGGGCTATGGCTACACCTTC	2	Small (1 < X <= 5)	ASSEGGYGYT	30501	FRDYVDRFYKTLRAEQASQE	Human immunodeficiency virus 1 (human immunodeficiency virus 1 HIV-1)	Gag-Pol polyprotein
CASSEGGYGYTF	2	FRDYVDRFYKTLRAEQASQE	Gag-Pol polyprotein	Human immunodeficiency virus 1	Mild	CD8Tem	TRAV17.TRAJ30.TRAC_TRBV6-1.NA.TRBJ1-2.TRBC1	TGTGCTCTTCGGAACAGAGATGACAAGATCATCTTT_TGTGCCAGCAGTGAAGGGGGCTATGGCTACACCTTC	CALRNRDDKIIF_CASSEGGYGYTF	TRAV17.TRAJ30.TRAC_TGTGCTCTTCGGAACAGAGATGACAAGATCATCTTT_TRBV6-1.NA.TRBJ1-2.TRBC1_TGTGCCAGCAGTGAAGGGGGCTATGGCTACACCTTC	2	Small (1 < X <= 5)	ASSEGGYGYT	30501	FRDYVDRFYKTLRAEQASQE	Human immunodeficiency virus 1 (human immunodeficiency virus 1 HIV-1)	Gag-Pol polyprotein
CASSEGQGYEQYF	1	VLENFTIFLV	surface glycoprotein [Severe acute respiratory syndrome coronavirus 2]	SARS-CoV2	Control	CD4Tfh	TRAV1-1.TRAJ16.TRAC_TRBV2.NA.TRBJ2-7.TRBC2	TGCGCTGTTCTGTTTTCAGATGGCCAGAAGCTGCTCTTT_TGTGCCAGCAGTGAGGGTCAGGGATACGAGCAGTACTTC	CAVLFSDGQKLLF_CASSEGQGYEQYF	TRAV1-1.TRAJ16.TRAC_TGCGCTGTTCTGTTTTCAGATGGCCAGAAGCTGCTCTTT_TRBV2.NA.TRBJ2-7.TRBC2_TGTGCCAGCAGTGAGGGTCAGGGATACGAGCAGTACTTC	1	Single (0 < X <= 1)	ASSEGQGYEQY	202879	VLENFTIFLV,NYNYLYRLF,NYNYLYRLF,NYNYLYRLF,NYNYLYRLF,NYNYLYRLF,VMATRRNVL,NYNYLYRLF	SARS-CoV2,SARS-CoV2,SARS-CoV2,SARS-CoV2,SARS-CoV2,Mycobacterium tuberculosis,SARS-CoV2	surface glycoprotein [Severe acute respiratory syndrome coronavirus 2],surface glycoprotein [Severe acute respiratory syndrome coronavirus 2],surface glycoprotein [Severe acute respiratory syndrome coronavirus 2],surface glycoprotein [Severe acute respiratory syndrome coronavirus 2],surface glycoprotein [Severe acute respiratory syndrome coronavirus 2],Uncharacterized protein Rv1518/MT1568,surfac…
CASSEGQGYEQYF	1	VLENFTIFLV	surface glycoprotein [Severe acute respiratory syndrome coronavirus 2]	SARS-CoV2	Moderate	CD8Tcm	NA_TRBV13.NA.TRBJ2-7.TRBC2	NA_TGTGCCAGCAGCGAAGGACAGGGCTACGAGCAGTACTTC	NA_CASSEGQGYEQYF	NA_NA_TRBV13.NA.TRBJ2-7.TRBC2_TGTGCCAGCAGCGAAGGACAGGGCTACGAGCAGTACTTC	1	Single (0 < X <= 1)	ASSEGQGYEQY	202879	VLENFTIFLV,NYNYLYRLF,NYNYLYRLF,NYNYLYRLF,NYNYLYRLF,NYNYLYRLF,VMATRRNVL,NYNYLYRLF	SARS-CoV2,SARS-CoV2,SARS-CoV2,SARS-CoV2,SARS-CoV2,Mycobacterium tuberculosis,SARS-CoV2	surface glycoprotein [Severe acute respiratory syndrome coronavirus 2],surface glycoprotein [Severe acute respiratory syndrome coronavirus 2],surface glycoprotein [Severe acute respiratory syndrome coronavirus 2],surface glycoprotein [Severe acute respiratory syndrome coronavirus 2],surface glycoprotein [Severe acute respiratory syndrome coronavirus 2],Uncharacterized protein Rv1518/MT1568,surfac…
CASSEGQGYEQYF	1	NYNYLYRLF	surface glycoprotein [Severe acute respiratory syndrome coronavirus 2]	SARS-CoV2	Control	CD4Tfh	TRAV1-1.TRAJ16.TRAC_TRBV2.NA.TRBJ2-7.TRBC2	TGCGCTGTTCTGTTTTCAGATGGCCAGAAGCTGCTCTTT_TGTGCCAGCAGTGAGGGTCAGGGATACGAGCAGTACTTC	CAVLFSDGQKLLF_CASSEGQGYEQYF	TRAV1-1.TRAJ16.TRAC_TGCGCTGTTCTGTTTTCAGATGGCCAGAAGCTGCTCTTT_TRBV2.NA.TRBJ2-7.TRBC2_TGTGCCAGCAGTGAGGGTCAGGGATACGAGCAGTACTTC	1	Single (0 < X <= 1)	ASSEGQGYEQY	202879	VLENFTIFLV,NYNYLYRLF,NYNYLYRLF,NYNYLYRLF,NYNYLYRLF,NYNYLYRLF,VMATRRNVL,NYNYLYRLF	SARS-CoV2,SARS-CoV2,SARS-CoV2,SARS-CoV2,SARS-CoV2,Mycobacterium tuberculosis,SARS-CoV2	surface glycoprotein [Severe acute respiratory syndrome coronavirus 2],surface glycoprotein [Severe acute respiratory syndrome coronavirus 2],surface glycoprotein [Severe acute respiratory syndrome coronavirus 2],surface glycoprotein [Severe acute respiratory syndrome coronavirus 2],surface glycoprotein [Severe acute respiratory syndrome coronavirus 2],Uncharacterized protein Rv1518/MT1568,surfac…
CASSEGQGYEQYF	1	NYNYLYRLF	surface glycoprotein [Severe acute respiratory syndrome coronavirus 2]	SARS-CoV2	Moderate	CD8Tcm	NA_TRBV13.NA.TRBJ2-7.TRBC2	NA_TGTGCCAGCAGCGAAGGACAGGGCTACGAGCAGTACTTC	NA_CASSEGQGYEQYF	NA_NA_TRBV13.NA.TRBJ2-7.TRBC2_TGTGCCAGCAGCGAAGGACAGGGCTACGAGCAGTACTTC	1	Single (0 < X <= 1)	ASSEGQGYEQY	202879	VLENFTIFLV,NYNYLYRLF,NYNYLYRLF,NYNYLYRLF,NYNYLYRLF,NYNYLYRLF,VMATRRNVL,NYNYLYRLF	SARS-CoV2,SARS-CoV2,SARS-CoV2,SARS-CoV2,SARS-CoV2,Mycobacterium tuberculosis,SARS-CoV2	surface glycoprotein [Severe acute respiratory syndrome coronavirus 2],surface glycoprotein [Severe acute respiratory syndrome coronavirus 2],surface glycoprotein [Severe acute respiratory syndrome coronavirus 2],surface glycoprotein [Severe acute respiratory syndrome coronavirus 2],surface glycoprotein [Severe acute respiratory syndrome coronavirus 2],Uncharacterized protein Rv1518/MT1568,surfac…
CASSEGQGYEQYF	1	NYNYLYRLF	Uncharacterized protein Rv1518/MT1568	Mycobacterium tuberculosis	Control	CD4Tfh	TRAV1-1.TRAJ16.TRAC_TRBV2.NA.TRBJ2-7.TRBC2	TGCGCTGTTCTGTTTTCAGATGGCCAGAAGCTGCTCTTT_TGTGCCAGCAGTGAGGGTCAGGGATACGAGCAGTACTTC	CAVLFSDGQKLLF_CASSEGQGYEQYF	TRAV1-1.TRAJ16.TRAC_TGCGCTGTTCTGTTTTCAGATGGCCAGAAGCTGCTCTTT_TRBV2.NA.TRBJ2-7.TRBC2_TGTGCCAGCAGTGAGGGTCAGGGATACGAGCAGTACTTC	1	Single (0 < X <= 1)	ASSEGQGYEQY	202879	VLENFTIFLV,NYNYLYRLF,NYNYLYRLF,NYNYLYRLF,NYNYLYRLF,NYNYLYRLF,VMATRRNVL,NYNYLYRLF	SARS-CoV2,SARS-CoV2,SARS-CoV2,SARS-CoV2,SARS-CoV2,Mycobacterium tuberculosis,SARS-CoV2	surface glycoprotein [Severe acute respiratory syndrome coronavirus 2],surface glycoprotein [Severe acute respiratory syndrome coronavirus 2],surface glycoprotein [Severe acute respiratory syndrome coronavirus 2],surface glycoprotein [Severe acute respiratory syndrome coronavirus 2],surface glycoprotein [Severe acute respiratory syndrome coronavirus 2],Uncharacterized protein Rv1518/MT1568,surfac…
CASSEGQGYEQYF	1	NYNYLYRLF	Uncharacterized protein Rv1518/MT1568	Mycobacterium tuberculosis	Moderate	CD8Tcm	NA_TRBV13.NA.TRBJ2-7.TRBC2	NA_TGTGCCAGCAGCGAAGGACAGGGCTACGAGCAGTACTTC	NA_CASSEGQGYEQYF	NA_NA_TRBV13.NA.TRBJ2-7.TRBC2_TGTGCCAGCAGCGAAGGACAGGGCTACGAGCAGTACTTC	1	Single (0 < X <= 1)	ASSEGQGYEQY	202879	VLENFTIFLV,NYNYLYRLF,NYNYLYRLF,NYNYLYRLF,NYNYLYRLF,NYNYLYRLF,VMATRRNVL,NYNYLYRLF	SARS-CoV2,SARS-CoV2,SARS-CoV2,SARS-CoV2,SARS-CoV2,Mycobacterium tuberculosis,SARS-CoV2	surface glycoprotein [Severe acute respiratory syndrome coronavirus 2],surface glycoprotein [Severe acute respiratory syndrome coronavirus 2],surface glycoprotein [Severe acute respiratory syndrome coronavirus 2],surface glycoprotein [Severe acute respiratory syndrome coronavirus 2],surface glycoprotein [Severe acute respiratory syndrome coronavirus 2],Uncharacterized protein Rv1518/MT1568,surfac…
CASSEGQGYEQYF	1	VMATRRNVL	surface glycoprotein [Severe acute respiratory syndrome coronavirus 2]	SARS-CoV2	Control	CD4Tfh	TRAV1-1.TRAJ16.TRAC_TRBV2.NA.TRBJ2-7.TRBC2	TGCGCTGTTCTGTTTTCAGATGGCCAGAAGCTGCTCTTT_TGTGCCAGCAGTGAGGGTCAGGGATACGAGCAGTACTTC	CAVLFSDGQKLLF_CASSEGQGYEQYF	TRAV1-1.TRAJ16.TRAC_TGCGCTGTTCTGTTTTCAGATGGCCAGAAGCTGCTCTTT_TRBV2.NA.TRBJ2-7.TRBC2_TGTGCCAGCAGTGAGGGTCAGGGATACGAGCAGTACTTC	1	Single (0 < X <= 1)	ASSEGQGYEQY	202879	VLENFTIFLV,NYNYLYRLF,NYNYLYRLF,NYNYLYRLF,NYNYLYRLF,NYNYLYRLF,VMATRRNVL,NYNYLYRLF	SARS-CoV2,SARS-CoV2,SARS-CoV2,SARS-CoV2,SARS-CoV2,Mycobacterium tuberculosis,SARS-CoV2	surface glycoprotein [Severe acute respiratory syndrome coronavirus 2],surface glycoprotein [Severe acute respiratory syndrome coronavirus 2],surface glycoprotein [Severe acute respiratory syndrome coronavirus 2],surface glycoprotein [Severe acute respiratory syndrome coronavirus 2],surface glycoprotein [Severe acute respiratory syndrome coronavirus 2],Uncharacterized protein Rv1518/MT1568,surfac…
CASSEGQGYEQYF	1	VMATRRNVL	surface glycoprotein [Severe acute respiratory syndrome coronavirus 2]	SARS-CoV2	Moderate	CD8Tcm	NA_TRBV13.NA.TRBJ2-7.TRBC2	NA_TGTGCCAGCAGCGAAGGACAGGGCTACGAGCAGTACTTC	NA_CASSEGQGYEQYF	NA_NA_TRBV13.NA.TRBJ2-7.TRBC2_TGTGCCAGCAGCGAAGGACAGGGCTACGAGCAGTACTTC	1	Single (0 < X <= 1)	ASSEGQGYEQY	202879	VLENFTIFLV,NYNYLYRLF,NYNYLYRLF,NYNYLYRLF,NYNYLYRLF,NYNYLYRLF,VMATRRNVL,NYNYLYRLF	SARS-CoV2,SARS-CoV2,SARS-CoV2,SARS-CoV2,SARS-CoV2,Mycobacterium tuberculosis,SARS-CoV2	surface glycoprotein [Severe acute respiratory syndrome coronavirus 2],surface glycoprotein [Severe acute respiratory syndrome coronavirus 2],surface glycoprotein [Severe acute respiratory syndrome coronavirus 2],surface glycoprotein [Severe acute respiratory syndrome coronavirus 2],surface glycoprotein [Severe acute respiratory syndrome coronavirus 2],Uncharacterized protein Rv1518/MT1568,surfac…
CASSEPNYEQYF	1	FLNGSCGSV	orf1ab polyprotein [Severe acute respiratory syndrome coronavirus 2]	SARS-CoV2	Moderate	CD4Tfh	TRAV2.TRAJ10.TRAC_TRBV2.NA.TRBJ2-7.TRBC2	TGTGCTGTGGCTCCCCCGGGAGGAGGAAACAAACTCACCTTT_TGTGCCAGCAGTGAGCCGAACTACGAGCAGTACTTC	CAVAPPGGGNKLTF_CASSEPNYEQYF	TRAV2.TRAJ10.TRAC_TGTGCTGTGGCTCCCCCGGGAGGAGGAAACAAACTCACCTTT_TRBV2.NA.TRBJ2-7.TRBC2_TGTGCCAGCAGTGAGCCGAACTACGAGCAGTACTTC	1	Single (0 < X <= 1)	ASSEPNYEQY	188604	FLNGSCGSV	SARS-CoV2	orf1ab polyprotein [Severe acute respiratory syndrome coronavirus 2]
CASSERQGADTQYF	1	GLCTLVAML	Transcriptional regulator IE63 homolog	Human herpesvirus 4	Mild	CD4Tm	TRAV12-2.TRAJ4.TRAC_TRBV10-1.TRBD1.TRBJ2-3.TRBC2	TGTGCCGTGAGACCTGGTGGCTACAATAAGCTGATTTTT_TGCGCCAGCAGTGAGAGGCAGGGGGCGGATACGCAGTATTTT	CAVRPGGYNKLIF_CASSERQGADTQYF	TRAV12-2.TRAJ4.TRAC_TGTGCCGTGAGACCTGGTGGCTACAATAAGCTGATTTTT_TRBV10-1.TRBD1.TRBJ2-3.TRBC2_TGCGCCAGCAGTGAGAGGCAGGGGGCGGATACGCAGTATTTT	1	Single (0 < X <= 1)	ASSERQGADTQY	21715	GLCTLVAML	Human herpesvirus 4 (Epstein Barr virus)	Transcriptional regulator IE63 homolog
CASSESGANVLTF	1	VMATRRNVL	Uncharacterized protein Rv1518/MT1568	Mycobacterium tuberculosis	Severe	CD4Tfh	TRAV12-2.TRAJ22.TRAC_TRBV10-1.NA.TRBJ2-6.TRBC2	TGTGCCGTGATTTTCTTATCTGGTTCTGCAAGGCAACTGACCTTT_TGCGCCAGCAGTGAATCTGGGGCCAACGTCCTGACTTTC	CAVIFLSGSARQLTF_CASSESGANVLTF	TRAV12-2.TRAJ22.TRAC_TGTGCCGTGATTTTCTTATCTGGTTCTGCAAGGCAACTGACCTTT_TRBV10-1.NA.TRBJ2-6.TRBC2_TGCGCCAGCAGTGAATCTGGGGCCAACGTCCTGACTTTC	1	Single (0 < X <= 1)	ASSESGANVLT	203278	VMATRRNVL	Mycobacterium tuberculosis	Uncharacterized protein Rv1518/MT1568
CASSESSSTDTQYF	1	TTDPSFLGRY	orf1ab polyprotein [Severe acute respiratory syndrome coronavirus 2]	SARS-CoV2	Moderate	CD4Tn	NA_TRBV10-2.NA.TRBJ2-3.TRBC2	NA_TGCGCCAGCAGTGAGTCGTCTAGCACAGATACGCAGTATTTT	NA_CASSESSSTDTQYF	NA_NA_TRBV10-2.NA.TRBJ2-3.TRBC2_TGCGCCAGCAGTGAGTCGTCTAGCACAGATACGCAGTATTTT	1	Single (0 < X <= 1)	ASSESSSTDTQY	192361	TTDPSFLGRY	SARS-CoV2	orf1ab polyprotein [Severe acute respiratory syndrome coronavirus 2]
CASSESSYEQYF	1	LLLDRLNQL	Nucleoprotein	SARS coronavirus BJ01	Severe	CD4Tfh	TRAV1-2.TRAJ8.TRAC_TRBV19.NA.TRBJ2-7.TRBC2	TGTGCCGACATGAACACAGGCTTTCAGAAACTTGTATTT_TGTGCCAGTAGTGAGAGCTCCTACGAGCAGTACTTC	CADMNTGFQKLVF_CASSESSYEQYF	TRAV1-2.TRAJ8.TRAC_TGTGCCGACATGAACACAGGCTTTCAGAAACTTGTATTT_TRBV19.NA.TRBJ2-7.TRBC2_TGTGCCAGTAGTGAGAGCTCCTACGAGCAGTACTTC	1	Single (0 < X <= 1)	ASSESSYEQY	199072	LLLDRLNQL,LLLDRLNQL	SARS coronavirus BJ01,SARS coronavirus BJ01	Nucleoprotein,Nucleoprotein
CASSESSYEQYF	1	LLLDRLNQL	Nucleoprotein	SARS coronavirus BJ01	Control	CD4Tfh	TRAV12-1.TRAJ29.TRAC_TRBV2.NA.TRBJ2-7.TRBC2	TGTGCGGTGACTTCAGGAAACACACCTCTTGTCTTT_TGTGCCAGCAGTGAGTCGTCCTACGAGCAGTACTTC	CAVTSGNTPLVF_CASSESSYEQYF	TRAV12-1.TRAJ29.TRAC_TGTGCGGTGACTTCAGGAAACACACCTCTTGTCTTT_TRBV2.NA.TRBJ2-7.TRBC2_TGTGCCAGCAGTGAGTCGTCCTACGAGCAGTACTTC	1	Single (0 < X <= 1)	ASSESSYEQY	199072	LLLDRLNQL,LLLDRLNQL	SARS coronavirus BJ01,SARS coronavirus BJ01	Nucleoprotein,Nucleoprotein
CASSETGSSTDTQYF	5	STLPETAVVRR	precore/core protein	Hepatitis B virus	Mild	CD8Tem	NA_TRBV2.NA.TRBJ2-3.TRBC2	NA_TGTGCCAGCAGTGAGACAGGATCTAGCACAGATACGCAGTATTTT	NA_CASSETGSSTDTQYF	NA_NA_TRBV2.NA.TRBJ2-3.TRBC2_TGTGCCAGCAGTGAGACAGGATCTAGCACAGATACGCAGTATTTT	5	Small (1 < X <= 5)	ASSETGSSTDTQY	30720	STLPETAVVRR,KTAYSHLSTSK	Hepatitis B virus (Human hepatitis B virus),Hepatitis B virus (Human hepatitis B virus)	precore/core protein,polymerase
CASSETGSSTDTQYF	5	STLPETAVVRR	precore/core protein	Hepatitis B virus	Mild	CD8Tem	NA_TRBV2.NA.TRBJ2-3.TRBC2	NA_TGTGCCAGCAGTGAAACAGGGTCTAGCACAGATACGCAGTATTTT	NA_CASSETGSSTDTQYF	NA_NA_TRBV2.NA.TRBJ2-3.TRBC2_TGTGCCAGCAGTGAAACAGGGTCTAGCACAGATACGCAGTATTTT	5	Small (1 < X <= 5)	ASSETGSSTDTQY	30720	STLPETAVVRR,KTAYSHLSTSK	Hepatitis B virus (Human hepatitis B virus),Hepatitis B virus (Human hepatitis B virus)	precore/core protein,polymerase
CASSETGSSTDTQYF	5	STLPETAVVRR	precore/core protein	Hepatitis B virus	Mild	CD8Tem	TRAV2.TRAJ36.TRAC_TRBV2.NA.TRBJ2-3.TRBC2	TGTGCTGTGGAGGATCGTGAAACTGGGGCAAACAACCTCTTCTTT_TGTGCCAGCAGTGAAACAGGCAGTAGCACAGATACGCAGTATTTT	CAVEDRETGANNLFF_CASSETGSSTDTQYF	TRAV2.TRAJ36.TRAC_TGTGCTGTGGAGGATCGTGAAACTGGGGCAAACAACCTCTTCTTT_TRBV2.NA.TRBJ2-3.TRBC2_TGTGCCAGCAGTGAAACAGGCAGTAGCACAGATACGCAGTATTTT	5	Small (1 < X <= 5)	ASSETGSSTDTQY	30720	STLPETAVVRR,KTAYSHLSTSK	Hepatitis B virus (Human hepatitis B virus),Hepatitis B virus (Human hepatitis B virus)	precore/core protein,polymerase
CASSETGSSTDTQYF	5	STLPETAVVRR	precore/core protein	Hepatitis B virus	Mild	CD8Tem	TRAV2.TRAJ36.TRAC_TRBV2.NA.TRBJ2-3.TRBC2	TGTGCTGTGGAGGATCGTGAAACTGGGGCAAACAACCTCTTCTTT_TGTGCCAGCAGTGAAACAGGCAGTAGCACAGATACGCAGTATTTT	CAVEDRETGANNLFF_CASSETGSSTDTQYF	TRAV2.TRAJ36.TRAC_TGTGCTGTGGAGGATCGTGAAACTGGGGCAAACAACCTCTTCTTT_TRBV2.NA.TRBJ2-3.TRBC2_TGTGCCAGCAGTGAAACAGGCAGTAGCACAGATACGCAGTATTTT	5	Small (1 < X <= 5)	ASSETGSSTDTQY	30720	STLPETAVVRR,KTAYSHLSTSK	Hepatitis B virus (Human hepatitis B virus),Hepatitis B virus (Human hepatitis B virus)	precore/core protein,polymerase
CASSETGSSTDTQYF	5	STLPETAVVRR	precore/core protein	Hepatitis B virus	Mild	CD8Tem	TRAV2.TRAJ36.TRAC_TRBV2.NA.TRBJ2-3.TRBC2	TGTGCTGTGGAGGATCGTGAAACTGGGGCAAACAACCTCTTCTTT_TGTGCCAGCAGTGAAACAGGCAGTAGCACAGATACGCAGTATTTT	CAVEDRETGANNLFF_CASSETGSSTDTQYF	TRAV2.TRAJ36.TRAC_TGTGCTGTGGAGGATCGTGAAACTGGGGCAAACAACCTCTTCTTT_TRBV2.NA.TRBJ2-3.TRBC2_TGTGCCAGCAGTGAAACAGGCAGTAGCACAGATACGCAGTATTTT	5	Small (1 < X <= 5)	ASSETGSSTDTQY	30720	STLPETAVVRR,KTAYSHLSTSK	Hepatitis B virus (Human hepatitis B virus),Hepatitis B virus (Human hepatitis B virus)	precore/core protein,polymerase
CASSETGSSTDTQYF	5	KTAYSHLSTSK	polymerase	Hepatitis B virus	Mild	CD8Tem	NA_TRBV2.NA.TRBJ2-3.TRBC2	NA_TGTGCCAGCAGTGAGACAGGATCTAGCACAGATACGCAGTATTTT	NA_CASSETGSSTDTQYF	NA_NA_TRBV2.NA.TRBJ2-3.TRBC2_TGTGCCAGCAGTGAGACAGGATCTAGCACAGATACGCAGTATTTT	5	Small (1 < X <= 5)	ASSETGSSTDTQY	30720	STLPETAVVRR,KTAYSHLSTSK	Hepatitis B virus (Human hepatitis B virus),Hepatitis B virus (Human hepatitis B virus)	precore/core protein,polymerase
CASSETGSSTDTQYF	5	KTAYSHLSTSK	polymerase	Hepatitis B virus	Mild	CD8Tem	NA_TRBV2.NA.TRBJ2-3.TRBC2	NA_TGTGCCAGCAGTGAAACAGGGTCTAGCACAGATACGCAGTATTTT	NA_CASSETGSSTDTQYF	NA_NA_TRBV2.NA.TRBJ2-3.TRBC2_TGTGCCAGCAGTGAAACAGGGTCTAGCACAGATACGCAGTATTTT	5	Small (1 < X <= 5)	ASSETGSSTDTQY	30720	STLPETAVVRR,KTAYSHLSTSK	Hepatitis B virus (Human hepatitis B virus),Hepatitis B virus (Human hepatitis B virus)	precore/core protein,polymerase
CASSETGSSTDTQYF	5	KTAYSHLSTSK	polymerase	Hepatitis B virus	Mild	CD8Tem	TRAV2.TRAJ36.TRAC_TRBV2.NA.TRBJ2-3.TRBC2	TGTGCTGTGGAGGATCGTGAAACTGGGGCAAACAACCTCTTCTTT_TGTGCCAGCAGTGAAACAGGCAGTAGCACAGATACGCAGTATTTT	CAVEDRETGANNLFF_CASSETGSSTDTQYF	TRAV2.TRAJ36.TRAC_TGTGCTGTGGAGGATCGTGAAACTGGGGCAAACAACCTCTTCTTT_TRBV2.NA.TRBJ2-3.TRBC2_TGTGCCAGCAGTGAAACAGGCAGTAGCACAGATACGCAGTATTTT	5	Small (1 < X <= 5)	ASSETGSSTDTQY	30720	STLPETAVVRR,KTAYSHLSTSK	Hepatitis B virus (Human hepatitis B virus),Hepatitis B virus (Human hepatitis B virus)	precore/core protein,polymerase
CASSETGSSTDTQYF	5	KTAYSHLSTSK	polymerase	Hepatitis B virus	Mild	CD8Tem	TRAV2.TRAJ36.TRAC_TRBV2.NA.TRBJ2-3.TRBC2	TGTGCTGTGGAGGATCGTGAAACTGGGGCAAACAACCTCTTCTTT_TGTGCCAGCAGTGAAACAGGCAGTAGCACAGATACGCAGTATTTT	CAVEDRETGANNLFF_CASSETGSSTDTQYF	TRAV2.TRAJ36.TRAC_TGTGCTGTGGAGGATCGTGAAACTGGGGCAAACAACCTCTTCTTT_TRBV2.NA.TRBJ2-3.TRBC2_TGTGCCAGCAGTGAAACAGGCAGTAGCACAGATACGCAGTATTTT	5	Small (1 < X <= 5)	ASSETGSSTDTQY	30720	STLPETAVVRR,KTAYSHLSTSK	Hepatitis B virus (Human hepatitis B virus),Hepatitis B virus (Human hepatitis B virus)	precore/core protein,polymerase
CASSETGSSTDTQYF	5	KTAYSHLSTSK	polymerase	Hepatitis B virus	Mild	CD8Tem	TRAV2.TRAJ36.TRAC_TRBV2.NA.TRBJ2-3.TRBC2	TGTGCTGTGGAGGATCGTGAAACTGGGGCAAACAACCTCTTCTTT_TGTGCCAGCAGTGAAACAGGCAGTAGCACAGATACGCAGTATTTT	CAVEDRETGANNLFF_CASSETGSSTDTQYF	TRAV2.TRAJ36.TRAC_TGTGCTGTGGAGGATCGTGAAACTGGGGCAAACAACCTCTTCTTT_TRBV2.NA.TRBJ2-3.TRBC2_TGTGCCAGCAGTGAAACAGGCAGTAGCACAGATACGCAGTATTTT	5	Small (1 < X <= 5)	ASSETGSSTDTQY	30720	STLPETAVVRR,KTAYSHLSTSK	Hepatitis B virus (Human hepatitis B virus),Hepatitis B virus (Human hepatitis B virus)	precore/core protein,polymerase
CASSEVGGYEQYF	1	NYNYLYRLF	surface glycoprotein [Severe acute respiratory syndrome coronavirus 2]	SARS-CoV2	Severe	CD4Treg	TRAV9-2.TRAJ24.TRAC_TRBV6-1.NA.TRBJ2-7.TRBC2	TGTGCTCTAGACAGCTGGGGGAAATTGCAGTTT_TGTGCCAGCAGTGAAGTAGGAGGGTACGAGCAGTACTTC	CALDSWGKLQF_CASSEVGGYEQYF	TRAV9-2.TRAJ24.TRAC_TGTGCTCTAGACAGCTGGGGGAAATTGCAGTTT_TRBV6-1.NA.TRBJ2-7.TRBC2_TGTGCCAGCAGTGAAGTAGGAGGGTACGAGCAGTACTTC	1	Single (0 < X <= 1)	ASSEVGGYEQY	203985	NYNYLYRLF	SARS-CoV2	surface glycoprotein [Severe acute respiratory syndrome coronavirus 2]
CASSFDTGELFF	1	RQQEQQFKRELRNLPQQCGL	Ara h 2.01 allergen	Arachis hypogaea	Severe	CD4Tfh	TRAV9-2.TRAJ58.TRAC_TRBV19.NA.TRBJ2-2.TRBC2	TGTGCTCTGAAAGAAACCAGTGGCTCTAGGTTGACCTTT_TGTGCCAGTAGTTTCGACACCGGGGAGCTGTTTTTT	CALKETSGSRLTF_CASSFDTGELFF	TRAV9-2.TRAJ58.TRAC_TGTGCTCTGAAAGAAACCAGTGGCTCTAGGTTGACCTTT_TRBV19.NA.TRBJ2-2.TRBC2_TGTGCCAGTAGTTTCGACACCGGGGAGCTGTTTTTT	1	Single (0 < X <= 1)	ASSFDTGELF	184109	RQQEQQFKRELRNLPQQCGL	Arachis hypogaea (peanut)	Ara h 2.01 allergen
CASSFDTGELFF	1	RQQEQQFKRELRNLPQQCGL	Ara h 2.01 allergen	Arachis hypogaea	Mild	NKT	TRAV8-1.TRAJ4.TRAC_TRBV12-4.NA.TRBJ2-2.TRBC2	TGTGCCGCCCGGAGCAATAAGCTGATTTTT_TGTGCCAGCAGTTTTGATACCGGGGAGCTGTTTTTT	CAARSNKLIF_CASSFDTGELFF	TRAV8-1.TRAJ4.TRAC_TGTGCCGCCCGGAGCAATAAGCTGATTTTT_TRBV12-4.NA.TRBJ2-2.TRBC2_TGTGCCAGCAGTTTTGATACCGGGGAGCTGTTTTTT	1	Single (0 < X <= 1)	ASSFDTGELF	184109	RQQEQQFKRELRNLPQQCGL	Arachis hypogaea (peanut)	Ara h 2.01 allergen
CASSFGDEQYF	1	SSLENFRAYV	Polymerase basic protein 2	Influenza A virus	Severe	CD8Tem	TRAV14/DV4.TRAJ10.TRAC_TRBV7-6.NA.TRBJ2-7.TRBC2	TGTGCAATGAGAGAGGCCCCTGGGGGAGGAGGAAACAAACTCACCTTT_TGTGCCAGCAGCTTTGGGGACGAGCAGTACTTC	CAMREAPGGGGNKLTF_CASSFGDEQYF	TRAV14/DV4.TRAJ10.TRAC_TGTGCAATGAGAGAGGCCCCTGGGGGAGGAGGAAACAAACTCACCTTT_TRBV7-6.NA.TRBJ2-7.TRBC2_TGTGCCAGCAGCTTTGGGGACGAGCAGTACTTC	1	Single (0 < X <= 1)	ASSFGDEQY	18709	SSLENFRAYV	Influenza A virus (A/Puerto Rico/8/1934(H1N1)) (Influenza A virus (A/PR 8/34 (H1N1)))	Polymerase basic protein 2
CASSFGGDGYTF	1	LVVDFSQFSR	DNA polymerase	Hepatitis B virus	Moderate	CD4Tfh	TRAV8-3.TRAJ40.TRAC_TRBV7-9.NA.TRBJ1-2.TRBC1	TGTGCTGTGGTGGGGACCTCAGGAACCTACAAATACATCTTT_TGTGCCAGCAGCTTCGGCGGGGATGGCTACACCTTC	CAVVGTSGTYKYIF_CASSFGGDGYTF	TRAV8-3.TRAJ40.TRAC_TGTGCTGTGGTGGGGACCTCAGGAACCTACAAATACATCTTT_TRBV7-9.NA.TRBJ1-2.TRBC1_TGTGCCAGCAGCTTCGGCGGGGATGGCTACACCTTC	1	Single (0 < X <= 1)	ASSFGGDGYT	33325	LVVDFSQFSR	Hepatitis B virus (Human hepatitis B virus)	DNA polymerase
CASSFGGNTEAFF	1	YLQPRTFLL	surface glycoprotein [Severe acute respiratory syndrome coronavirus 2]	SARS-CoV2	Mild	CD4Tfh	TRAV16.TRAJ30.TRAC_TRBV7-9.NA.TRBJ1-1.TRBC1	TGTGCTCTAAGGCCCAGAGATGACAAGATCATCTTT_TGTGCCAGCAGCTTTGGGGGGAACACTGAAGCTTTCTTT	CALRPRDDKIIF_CASSFGGNTEAFF	TRAV16.TRAJ30.TRAC_TGTGCTCTAAGGCCCAGAGATGACAAGATCATCTTT_TRBV7-9.NA.TRBJ1-1.TRBC1_TGTGCCAGCAGCTTTGGGGGGAACACTGAAGCTTTCTTT	1	Single (0 < X <= 1)	ASSFGGNTEAF	188798	YLQPRTFLL	SARS-CoV2	surface glycoprotein [Severe acute respiratory syndrome coronavirus 2]
CASSFGGNTEAFF	1	YLQPRTFLL	surface glycoprotein [Severe acute respiratory syndrome coronavirus 2]	SARS-CoV2	Mild	CD4Tcm	TRAV13-2.TRAJ58.TRAC_TRBV12-3.NA.TRBJ1-1.TRBC1	TGTGCAGAGAATGAAAGTGGCTCTAGGTTGACCTTT_TGTGCCAGCAGTTTCGGGGGGAACACTGAAGCTTTCTTT	CAENESGSRLTF_CASSFGGNTEAFF	TRAV13-2.TRAJ58.TRAC_TGTGCAGAGAATGAAAGTGGCTCTAGGTTGACCTTT_TRBV12-3.NA.TRBJ1-1.TRBC1_TGTGCCAGCAGTTTCGGGGGGAACACTGAAGCTTTCTTT	1	Single (0 < X <= 1)	ASSFGGNTEAF	188798	YLQPRTFLL	SARS-CoV2	surface glycoprotein [Severe acute respiratory syndrome coronavirus 2]
CASSFGNTGELFF	1	LVVDFSQFSR	DNA polymerase	Hepatitis B virus	Severe	CD4Tex	TRAV23/DV6.TRAJ31.TRAC_TRBV7-2.NA.TRBJ2-2.TRBC2	TGTGCAGGAAGGCGGGACAATGCCAGACTCATGTTT_TGTGCCAGCAGCTTTGGAAACACCGGGGAGCTGTTTTTT	CAGRRDNARLMF_CASSFGNTGELFF	TRAV23/DV6.TRAJ31.TRAC_TGTGCAGGAAGGCGGGACAATGCCAGACTCATGTTT_TRBV7-2.NA.TRBJ2-2.TRBC2_TGTGCCAGCAGCTTTGGAAACACCGGGGAGCTGTTTTTT	1	Single (0 < X <= 1)	ASSFGNTGELF	32897	LVVDFSQFSR	Hepatitis B virus (Human hepatitis B virus)	DNA polymerase
CASSFGPNTEAFF	1	GLCTLVAML	Transcriptional regulator IE63 homolog	Human herpesvirus 4	Moderate	CD4Tfh	TRAV24.TRAJ32.TRAC_TRBV18.NA.TRBJ1-1.TRBC1	TGTGCCGTCGTTTATGGTGGTGCTACAAACAAGCTCATCTTT_TGTGCCAGCTCATTTGGACCGAACACTGAAGCTTTCTTT	CAVVYGGATNKLIF_CASSFGPNTEAFF	TRAV24.TRAJ32.TRAC_TGTGCCGTCGTTTATGGTGGTGCTACAAACAAGCTCATCTTT_TRBV18.NA.TRBJ1-1.TRBC1_TGTGCCAGCTCATTTGGACCGAACACTGAAGCTTTCTTT	1	Single (0 < X <= 1)	ASSFGPNTEAF	21723	GLCTLVAML	Human herpesvirus 4 (Epstein Barr virus)	Transcriptional regulator IE63 homolog
CASSFGQGAYEQYF	1	LVVDFSQFSR	DNA polymerase	Hepatitis B virus	Severe	CD4Treg	NA_TRBV12-3.TRBD1.TRBJ2-7.TRBC2	NA_TGTGCCAGCAGTTTTGGGCAGGGGGCCTACGAGCAGTACTTC	NA_CASSFGQGAYEQYF	NA_NA_TRBV12-3.TRBD1.TRBJ2-7.TRBC2_TGTGCCAGCAGTTTTGGGCAGGGGGCCTACGAGCAGTACTTC	1	Single (0 < X <= 1)	ASSFGQGAYEQY	32227	LVVDFSQFSR	Hepatitis B virus (Human hepatitis B virus)	DNA polymerase
CASSFGSYNEQFF	2	LPRRSGAAGA	nucleoprotein	Influenza A virus	Severe	CD4Tfh	NA_TRBV12-4.NA.TRBJ2-1.TRBC2	NA_TGTGCCAGCAGTTTTGGCAGTTACAATGAGCAGTTCTTC	NA_CASSFGSYNEQFF	NA_NA_TRBV12-4.NA.TRBJ2-1.TRBC2_TGTGCCAGCAGTTTTGGCAGTTACAATGAGCAGTTCTTC	2	Small (1 < X <= 5)	ASSFGSYNEQF	22969	LPRRSGAAGA,TPRVTGGGAM	Influenza A virus,Human herpesvirus 5 (Human cytomegalovirus)	nucleoprotein,HCMVUL83
CASSFGSYNEQFF	2	LPRRSGAAGA	nucleoprotein	Influenza A virus	Severe	CD8Tn	TRAV5.TRAJ9.TRAC_TRBV7-2.NA.TRBJ2-1.TRBC2	TGTGCAGAGAACATAGCTGGAGGCTTCAAAACTATCTTT_TGTGCCAGCAGCTTCGGAAGCTACAATGAGCAGTTCTTC	CAENIAGGFKTIF_CASSFGSYNEQFF	TRAV5.TRAJ9.TRAC_TGTGCAGAGAACATAGCTGGAGGCTTCAAAACTATCTTT_TRBV7-2.NA.TRBJ2-1.TRBC2_TGTGCCAGCAGCTTCGGAAGCTACAATGAGCAGTTCTTC	2	Small (1 < X <= 5)	ASSFGSYNEQF	22969	LPRRSGAAGA,TPRVTGGGAM	Influenza A virus,Human herpesvirus 5 (Human cytomegalovirus)	nucleoprotein,HCMVUL83
CASSFGSYNEQFF	2	TPRVTGGGAM	HCMVUL83	Human herpesvirus 5	Severe	CD4Tfh	NA_TRBV12-4.NA.TRBJ2-1.TRBC2	NA_TGTGCCAGCAGTTTTGGCAGTTACAATGAGCAGTTCTTC	NA_CASSFGSYNEQFF	NA_NA_TRBV12-4.NA.TRBJ2-1.TRBC2_TGTGCCAGCAGTTTTGGCAGTTACAATGAGCAGTTCTTC	2	Small (1 < X <= 5)	ASSFGSYNEQF	22969	LPRRSGAAGA,TPRVTGGGAM	Influenza A virus,Human herpesvirus 5 (Human cytomegalovirus)	nucleoprotein,HCMVUL83
CASSFGSYNEQFF	2	TPRVTGGGAM	HCMVUL83	Human herpesvirus 5	Severe	CD8Tn	TRAV5.TRAJ9.TRAC_TRBV7-2.NA.TRBJ2-1.TRBC2	TGTGCAGAGAACATAGCTGGAGGCTTCAAAACTATCTTT_TGTGCCAGCAGCTTCGGAAGCTACAATGAGCAGTTCTTC	CAENIAGGFKTIF_CASSFGSYNEQFF	TRAV5.TRAJ9.TRAC_TGTGCAGAGAACATAGCTGGAGGCTTCAAAACTATCTTT_TRBV7-2.NA.TRBJ2-1.TRBC2_TGTGCCAGCAGCTTCGGAAGCTACAATGAGCAGTTCTTC	2	Small (1 < X <= 5)	ASSFGSYNEQF	22969	LPRRSGAAGA,TPRVTGGGAM	Influenza A virus,Human herpesvirus 5 (Human cytomegalovirus)	nucleoprotein,HCMVUL83
CASSFGTDTQYF	1	VMATRRNVL	Uncharacterized protein Rv1518/MT1568	Mycobacterium tuberculosis	Mild	CD4Tfh	TRAV41.TRAJ32.TRAC_TRBV5-1.NA.TRBJ2-3.TRBC2	TGTGCTGTCGGCGCGAATTATGGTGGTGCTACAAACAAGCTCATCTTT_TGCGCCAGCAGCTTCGGGACAGATACGCAGTATTTT	CAVGANYGGATNKLIF_CASSFGTDTQYF	TRAV41.TRAJ32.TRAC_TGTGCTGTCGGCGCGAATTATGGTGGTGCTACAAACAAGCTCATCTTT_TRBV5-1.NA.TRBJ2-3.TRBC2_TGCGCCAGCAGCTTCGGGACAGATACGCAGTATTTT	1	Single (0 < X <= 1)	ASSFGTDTQY	202825	VMATRRNVL	Mycobacterium tuberculosis	Uncharacterized protein Rv1518/MT1568
CASSFNNEQFF	1	GLCTLVAML	Transcriptional regulator IE63 homolog	Human herpesvirus 4	Moderate	CD4Tfh	TRAV36/DV7.TRAJ18.TRAC_TRBV5-1.NA.TRBJ2-1.TRBC2	TGTGCTGTGGTCCGCGTGTCCGGAGGCTCAACCCTGGGGAGGCTATACTTT_TGCGCCAGCAGCTTCAACAATGAGCAGTTCTTC	CAVVRVSGGSTLGRLYF_CASSFNNEQFF	TRAV36/DV7.TRAJ18.TRAC_TGTGCTGTGGTCCGCGTGTCCGGAGGCTCAACCCTGGGGAGGCTATACTTT_TRBV5-1.NA.TRBJ2-1.TRBC2_TGCGCCAGCAGCTTCAACAATGAGCAGTTCTTC	1	Single (0 < X <= 1)	ASSFNNEQF	21731	GLCTLVAML	Human herpesvirus 4 (Epstein Barr virus)	Transcriptional regulator IE63 homolog
CASSFQETQYF	1	LMCQPILLL	Replicase polyprotein 1ab	SARS-CoV2	Control	CD4Tfh	NA_TRBV5-4.NA.TRBJ2-5.TRBC2	NA_TGTGCCAGCAGCTTTCAAGAGACCCAGTACTTC	NA_CASSFQETQYF	NA_NA_TRBV5-4.NA.TRBJ2-5.TRBC2_TGTGCCAGCAGCTTTCAAGAGACCCAGTACTTC	1	Single (0 < X <= 1)	ASSFQETQY	192434	LMCQPILLL	SARS-CoV2	Replicase polyprotein 1ab
CASSFQETQYF	1	LMCQPILLL	Replicase polyprotein 1ab	SARS-CoV2	Mild	CD4Tcm	NA_TRBV5-1.NA.TRBJ2-5.TRBC2	NA_TGCGCCAGCAGCTTTCAAGAGACCCAGTACTTC	NA_CASSFQETQYF	NA_NA_TRBV5-1.NA.TRBJ2-5.TRBC2_TGCGCCAGCAGCTTTCAAGAGACCCAGTACTTC	1	Single (0 < X <= 1)	ASSFQETQY	192434	LMCQPILLL	SARS-CoV2	Replicase polyprotein 1ab
CASSFQGNTEAFF	1	VMATRRNVL	Uncharacterized protein Rv1518/MT1568	Mycobacterium tuberculosis	Moderate	CD4Tex	TRAV12-1.TRAJ27.TRAC_TRBV9.NA.TRBJ1-1.TRBC1	TGTGTGGTGATAAAGGGCAATGCAGGCAAATCAACCTTT_TGTGCCAGCAGCTTTCAGGGGAACACTGAAGCTTTCTTT	CVVIKGNAGKSTF_CASSFQGNTEAFF	TRAV12-1.TRAJ27.TRAC_TGTGTGGTGATAAAGGGCAATGCAGGCAAATCAACCTTT_TRBV9.NA.TRBJ1-1.TRBC1_TGTGCCAGCAGCTTTCAGGGGAACACTGAAGCTTTCTTT	1	Single (0 < X <= 1)	ASSFQGNTEAF	202828	VMATRRNVL	Mycobacterium tuberculosis	Uncharacterized protein Rv1518/MT1568
CASSFRGQPQHF	1	LPRRSGAAGA	nucleoprotein	Influenza A virus	Moderate	CD4Tn	NA_TRBV7-2.NA.TRBJ1-5.TRBC1	NA_TGTGCCAGCAGCTTCAGGGGTCAGCCCCAGCATTTT	NA_CASSFRGQPQHF	NA_NA_TRBV7-2.NA.TRBJ1-5.TRBC1_TGTGCCAGCAGCTTCAGGGGTCAGCCCCAGCATTTT	1	Single (0 < X <= 1)	ASSFRGQPQH	23075	LPRRSGAAGA,TPRVTGGGAM	Influenza A virus,Human herpesvirus 5 (Human cytomegalovirus)	nucleoprotein,HCMVUL83
CASSFRGQPQHF	1	TPRVTGGGAM	HCMVUL83	Human herpesvirus 5	Moderate	CD4Tn	NA_TRBV7-2.NA.TRBJ1-5.TRBC1	NA_TGTGCCAGCAGCTTCAGGGGTCAGCCCCAGCATTTT	NA_CASSFRGQPQHF	NA_NA_TRBV7-2.NA.TRBJ1-5.TRBC1_TGTGCCAGCAGCTTCAGGGGTCAGCCCCAGCATTTT	1	Single (0 < X <= 1)	ASSFRGQPQH	23075	LPRRSGAAGA,TPRVTGGGAM	Influenza A virus,Human herpesvirus 5 (Human cytomegalovirus)	nucleoprotein,HCMVUL83
CASSFRNEQFF	1	LPRRSGAAGA	nucleoprotein	Influenza A virus	Moderate	CD4Tm	TRAV3.TRAJ37.TRAC_TRBV7-3.NA.TRBJ2-1.TRBC2	TGTGCTGTGAGAGACGACGGCTCTGGCAACACAGGCAAACTAATCTTT_TGTGCCAGCAGCTTTCGGAATGAGCAGTTCTTC	CAVRDDGSGNTGKLIF_CASSFRNEQFF	TRAV3.TRAJ37.TRAC_TGTGCTGTGAGAGACGACGGCTCTGGCAACACAGGCAAACTAATCTTT_TRBV7-3.NA.TRBJ2-1.TRBC2_TGTGCCAGCAGCTTTCGGAATGAGCAGTTCTTC	1	Single (0 < X <= 1)	ASSFRNEQF	23153	LPRRSGAAGA,TPRVTGGGAM	Influenza A virus,Human herpesvirus 5 (Human cytomegalovirus)	nucleoprotein,HCMVUL83
CASSFRNEQFF	1	TPRVTGGGAM	HCMVUL83	Human herpesvirus 5	Moderate	CD4Tm	TRAV3.TRAJ37.TRAC_TRBV7-3.NA.TRBJ2-1.TRBC2	TGTGCTGTGAGAGACGACGGCTCTGGCAACACAGGCAAACTAATCTTT_TGTGCCAGCAGCTTTCGGAATGAGCAGTTCTTC	CAVRDDGSGNTGKLIF_CASSFRNEQFF	TRAV3.TRAJ37.TRAC_TGTGCTGTGAGAGACGACGGCTCTGGCAACACAGGCAAACTAATCTTT_TRBV7-3.NA.TRBJ2-1.TRBC2_TGTGCCAGCAGCTTTCGGAATGAGCAGTTCTTC	1	Single (0 < X <= 1)	ASSFRNEQF	23153	LPRRSGAAGA,TPRVTGGGAM	Influenza A virus,Human herpesvirus 5 (Human cytomegalovirus)	nucleoprotein,HCMVUL83
CASSFSGAPNEKLFF	1	IPSINVHHY	HCMVUL83	Human herpesvirus 5	Severe	CD4Tm	TRAV8-4.TRAJ57.TRAC_TRBV5-1.NA.TRBJ1-4.TRBC1	TGTGCTGTGAGTGAAAAGGGCGGATCTGAAAAGCTGGTCTTT_TGCGCCAGCAGCTTTTCAGGGGCGCCTAATGAAAAACTGTTTTTT	CAVSEKGGSEKLVF_CASSFSGAPNEKLFF	TRAV8-4.TRAJ57.TRAC_TGTGCTGTGAGTGAAAAGGGCGGATCTGAAAAGCTGGTCTTT_TRBV5-1.NA.TRBJ1-4.TRBC1_TGCGCCAGCAGCTTTTCAGGGGCGCCTAATGAAAAACTGTTTTTT	1	Single (0 < X <= 1)	ASSFSGAPNEKLF	198479	IPSINVHHY	Human herpesvirus 5 (Human cytomegalovirus)	HCMVUL83
CASSFSGIGSYNEQFF	1	RTQSPRRR	precore/core protein partial [Hepatitis B virus]	Hepatitis B virus	Control	CD4Tfh	NA_TRBV7-2.NA.TRBJ2-1.TRBC2	NA_TGTGCCAGCAGCTTTAGCGGGATAGGGTCCTACAATGAGCAGTTCTTC	NA_CASSFSGIGSYNEQFF	NA_NA_TRBV7-2.NA.TRBJ2-1.TRBC2_TGTGCCAGCAGCTTTAGCGGGATAGGGTCCTACAATGAGCAGTTCTTC	1	Single (0 < X <= 1)	ASSFSGIGSYNEQF	32853	RTQSPRRR	Hepatitis B virus (Human hepatitis B virus)	precore/core protein partial [Hepatitis B virus]
CASSFSGSTDTQYF	1	GLCTLVAML	Transcriptional regulator IE63 homolog	Human herpesvirus 4	Moderate	CD4Treg	TRAV35.TRAJ54.TRAC_TRBV11-3.NA.TRBJ2-3.TRBC2	TGTGCTGGGCTGGGAGGAGCCCAGAAGCTGGTATTT_TGTGCCAGCAGCTTTAGCGGGAGCACAGATACGCAGTATTTT	CAGLGGAQKLVF_CASSFSGSTDTQYF	TRAV35.TRAJ54.TRAC_TGTGCTGGGCTGGGAGGAGCCCAGAAGCTGGTATTT_TRBV11-3.NA.TRBJ2-3.TRBC2_TGTGCCAGCAGCTTTAGCGGGAGCACAGATACGCAGTATTTT	1	Single (0 < X <= 1)	ASSFSGSTDTQY	21737	GLCTLVAML	Human herpesvirus 4 (Epstein Barr virus)	Transcriptional regulator IE63 homolog
CASSFSGTGESYEQYF	1	RVVVLSFEL	Spike glycoprotein	SARS-CoV2	Severe	CD8Tem	NA_TRBV4-3.TRBD1.TRBJ2-7.TRBC2	NA_TGCGCCAGCAGCTTCTCCGGGACAGGGGAATCCTACGAGCAGTACTTC	NA_CASSFSGTGESYEQYF	NA_NA_TRBV4-3.TRBD1.TRBJ2-7.TRBC2_TGCGCCAGCAGCTTCTCCGGGACAGGGGAATCCTACGAGCAGTACTTC	1	Single (0 < X <= 1)	ASSFSGTGESYEQY	188736	RVVVLSFEL	SARS-CoV2	Spike glycoprotein
CASSFTGDEQYF	1	RTQSPRRR	precore/core protein partial [Hepatitis B virus]	Hepatitis B virus	Severe	CD4Tm	TRAV13-2.TRAJ16.TRAC_TRBV7-9.NA.TRBJ2-7.TRBC2	TGTGCAGAGAAAGGGTTTTCAGATGGCCAGAAGCTGCTCTTT_TGTGCCAGCAGCTTCACAGGAGACGAGCAGTACTTC	CAEKGFSDGQKLLF_CASSFTGDEQYF	TRAV13-2.TRAJ16.TRAC_TGTGCAGAGAAAGGGTTTTCAGATGGCCAGAAGCTGCTCTTT_TRBV7-9.NA.TRBJ2-7.TRBC2_TGTGCCAGCAGCTTCACAGGAGACGAGCAGTACTTC	1	Single (0 < X <= 1)	ASSFTGDEQY	31957	RTQSPRRR	Hepatitis B virus (Human hepatitis B virus)	precore/core protein partial [Hepatitis B virus]
CASSFTGGGEQYF	1	LLLDRLNQL	Nucleoprotein	SARS coronavirus BJ01	Moderate	CD4Tfh	NA_TRBV13.NA.TRBJ2-7.TRBC2	NA_TGTGCCAGCAGCTTTACTGGAGGGGGCGAGCAGTACTTC	NA_CASSFTGGGEQYF	NA_NA_TRBV13.NA.TRBJ2-7.TRBC2_TGTGCCAGCAGCTTTACTGGAGGGGGCGAGCAGTACTTC	1	Single (0 < X <= 1)	ASSFTGGGEQY	199101	LLLDRLNQL	SARS coronavirus BJ01	Nucleoprotein
CASSFTGNTEAFF	1	LPRRSGAAGA	nucleoprotein	Influenza A virus	Control	CD4Tcm	TRAV22.TRAJ11.TRAC_TRBV7-9.NA.TRBJ1-1.TRBC1	TGTGCTGTGTGGGACAGCACCCTCACCTTT_TGTGCCAGCAGCTTTACTGGGAACACTGAAGCTTTCTTT	CAVWDSTLTF_CASSFTGNTEAFF	TRAV22.TRAJ11.TRAC_TGTGCTGTGTGGGACAGCACCCTCACCTTT_TRBV7-9.NA.TRBJ1-1.TRBC1_TGTGCCAGCAGCTTTACTGGGAACACTGAAGCTTTCTTT	1	Single (0 < X <= 1)	ASSFTGNTEAF	23165	LPRRSGAAGA,TPRVTGGGAM	Influenza A virus,Human herpesvirus 5 (Human cytomegalovirus)	nucleoprotein,HCMVUL83
CASSFTGNTEAFF	1	TPRVTGGGAM	HCMVUL83	Human herpesvirus 5	Control	CD4Tcm	TRAV22.TRAJ11.TRAC_TRBV7-9.NA.TRBJ1-1.TRBC1	TGTGCTGTGTGGGACAGCACCCTCACCTTT_TGTGCCAGCAGCTTTACTGGGAACACTGAAGCTTTCTTT	CAVWDSTLTF_CASSFTGNTEAFF	TRAV22.TRAJ11.TRAC_TGTGCTGTGTGGGACAGCACCCTCACCTTT_TRBV7-9.NA.TRBJ1-1.TRBC1_TGTGCCAGCAGCTTTACTGGGAACACTGAAGCTTTCTTT	1	Single (0 < X <= 1)	ASSFTGNTEAF	23165	LPRRSGAAGA,TPRVTGGGAM	Influenza A virus,Human herpesvirus 5 (Human cytomegalovirus)	nucleoprotein,HCMVUL83
CASSFTVNTEAFF	1	LVVDFSQFSR	DNA polymerase	Hepatitis B virus	Mild	CD8Tem	TRAV14/DV4.TRAJ21.TRAC_TRBV27.NA.TRBJ1-1.TRBC1	TGTGCAATGAGAGAGGGCCAGGGCTTCAACAAATTTTACTTT_TGTGCCAGCAGTTTTACCGTGAACACTGAAGCTTTCTTT	CAMREGQGFNKFYF_CASSFTVNTEAFF	TRAV14/DV4.TRAJ21.TRAC_TGTGCAATGAGAGAGGGCCAGGGCTTCAACAAATTTTACTTT_TRBV27.NA.TRBJ1-1.TRBC1_TGTGCCAGCAGTTTTACCGTGAACACTGAAGCTTTCTTT	1	Single (0 < X <= 1)	ASSFTVNTEAF	33061	LVVDFSQFSR	Hepatitis B virus (Human hepatitis B virus)	DNA polymerase
CASSGASGANVLTF	1	TTDPSFLGRY	orf1ab polyprotein [Severe acute respiratory syndrome coronavirus 2]	SARS-CoV2	Severe	CD4Tcm	TRAV29/DV5.TRAJ12.TRAC_TRBV2.NA.TRBJ2-6.TRBC2	TGTGCAGCAAAAGGGGATAGCAGCTATAAATTGATCTTC_TGTGCCAGCAGTGGAGCATCGGGGGCCAACGTCCTGACTTTC	CAAKGDSSYKLIF_CASSGASGANVLTF	TRAV29/DV5.TRAJ12.TRAC_TGTGCAGCAAAAGGGGATAGCAGCTATAAATTGATCTTC_TRBV2.NA.TRBJ2-6.TRBC2_TGTGCCAGCAGTGGAGCATCGGGGGCCAACGTCCTGACTTTC	1	Single (0 < X <= 1)	ASSGASGANVLT	188767	TTDPSFLGRY	SARS-CoV2	orf1ab polyprotein [Severe acute respiratory syndrome coronavirus 2]
CASSGGNTIYF	1	LTDEMIAQY	surface glycoprotein [Severe acute respiratory syndrome coronavirus 2]	SARS-CoV2	Severe	CD4Tn	TRAV30.TRAJ17.TRAC_TRBV6-5.NA.TRBJ1-3.TRBC1	TGTGGCACAGGGAAGCGAGCTGCAGGCAACAAGCTAACTTTT_TGTGCCAGCAGTGGCGGGAACACCATATATTTT	CGTGKRAAGNKLTF_CASSGGNTIYF	TRAV30.TRAJ17.TRAC_TGTGGCACAGGGAAGCGAGCTGCAGGCAACAAGCTAACTTTT_TRBV6-5.NA.TRBJ1-3.TRBC1_TGTGCCAGCAGTGGCGGGAACACCATATATTTT	1	Single (0 < X <= 1)	ASSGGNTIY	183146	LTDEMIAQY	SARS-CoV2	surface glycoprotein [Severe acute respiratory syndrome coronavirus 2]
CASSGGRNTEAFF	1	KTFPPTEPK	nucleocapsid phosphoprotein [Severe acute respiratory syndrome coronavirus 2]	SARS-CoV2	Severe	CD4Tfh	TRAV10.TRAJ24.TRAC_TRBV9.NA.TRBJ1-1.TRBC1	TGTGTGGTGAGCGGACCTTCAACTGACAGCTGGGGGAAATTCCAGTTT_TGTGCCAGCAGCGGGGGTCGGAACACTGAAGCTTTCTTT	CVVSGPSTDSWGKFQF_CASSGGRNTEAFF	TRAV10.TRAJ24.TRAC_TGTGTGGTGAGCGGACCTTCAACTGACAGCTGGGGGAAATTCCAGTTT_TRBV9.NA.TRBJ1-1.TRBC1_TGTGCCAGCAGCGGGGGTCGGAACACTGAAGCTTTCTTT	1	Single (0 < X <= 1)	ASSGGRNTEAF	188776	KTFPPTEPK	SARS-CoV2	nucleocapsid phosphoprotein [Severe acute respiratory syndrome coronavirus 2]
CASSGGYEQYF	1	YLQPRTFLL	surface glycoprotein [Severe acute respiratory syndrome coronavirus 2]	SARS-CoV2	Moderate	CD4Tfh	TRAV1-1.TRAJ22.TRAC_TRBV5-6.NA.TRBJ2-7.TRBC2	TGCGTGACTTCTGGTTCTGCAAGGCAACTGACCTTT_TGTGCCAGCAGCGGGGGTTACGAGCAGTACTTC	CVTSGSARQLTF_CASSGGYEQYF	TRAV1-1.TRAJ22.TRAC_TGCGTGACTTCTGGTTCTGCAAGGCAACTGACCTTT_TRBV5-6.NA.TRBJ2-7.TRBC2_TGTGCCAGCAGCGGGGGTTACGAGCAGTACTTC	1	Single (0 < X <= 1)	ASSGGYEQY	183526	YLQPRTFLL	SARS-CoV2	surface glycoprotein [Severe acute respiratory syndrome coronavirus 2]
CASSGPGNQPQHF	1	KTFPPTEPK	nucleocapsid phosphoprotein [Severe acute respiratory syndrome coronavirus 2]	SARS-CoV2	Moderate	CD4Tm	TRAV20.TRAJ20.TRAC_TRBV27.NA.TRBJ1-5.TRBC1	TGTGCTGTGCAGGCCACCAACGACTACAAGCTCAGCTTT_TGTGCCAGCAGTGGGCCGGGCAATCAGCCCCAGCATTTT	CAVQATNDYKLSF_CASSGPGNQPQHF	TRAV20.TRAJ20.TRAC_TGTGCTGTGCAGGCCACCAACGACTACAAGCTCAGCTTT_TRBV27.NA.TRBJ1-5.TRBC1_TGTGCCAGCAGTGGGCCGGGCAATCAGCCCCAGCATTTT	1	Single (0 < X <= 1)	ASSGPGNQPQH	188950	KTFPPTEPK	SARS-CoV2	nucleocapsid phosphoprotein [Severe acute respiratory syndrome coronavirus 2]
CASSGQGGTEAFF	2	GILGFVFTL	Matrix protein 1	Influenza A virus	Moderate	Cycling_T	TRAV1-2.TRAJ4.TRAC_TRBV9.TRBD1.TRBJ1-1.TRBC1	TGTGCTGTGAGAGGGTTTTCTGGTGGCTACAATAAGCTGATTTTT_TGTGCCAGCAGCGGACAGGGCGGCACTGAAGCTTTCTTT	CAVRGFSGGYNKLIF_CASSGQGGTEAFF	TRAV1-2.TRAJ4.TRAC_TGTGCTGTGAGAGGGTTTTCTGGTGGCTACAATAAGCTGATTTTT_TRBV9.TRBD1.TRBJ1-1.TRBC1_TGTGCCAGCAGCGGACAGGGCGGCACTGAAGCTTTCTTT	2	Small (1 < X <= 5)	ASSGQGGTEAF	20620	GILGFVFTL	Influenza A virus	Matrix protein 1
CASSGQGGTEAFF	2	GILGFVFTL	Matrix protein 1	Influenza A virus	Moderate	Cycling_T	TRAV1-2.TRAJ4.TRAC_TRBV9.TRBD1.TRBJ1-1.TRBC1	TGTGCTGTGAGAGGGTTTTCTGGTGGCTACAATAAGCTGATTTTT_TGTGCCAGCAGCGGACAGGGCGGCACTGAAGCTTTCTTT	CAVRGFSGGYNKLIF_CASSGQGGTEAFF	TRAV1-2.TRAJ4.TRAC_TGTGCTGTGAGAGGGTTTTCTGGTGGCTACAATAAGCTGATTTTT_TRBV9.TRBD1.TRBJ1-1.TRBC1_TGTGCCAGCAGCGGACAGGGCGGCACTGAAGCTTTCTTT	2	Small (1 < X <= 5)	ASSGQGGTEAF	20620	GILGFVFTL	Influenza A virus	Matrix protein 1
CASSGQGGTYEQYF	1	LPRRSGAAGA	nucleoprotein	Influenza A virus	Severe	CD4Tcm	TRAV13-1.TRAJ45.TRAC_TRBV7-2.TRBD1.TRBJ2-7.TRBC2	TGTGCAGCAAGTAGATCAGGAGGAGGTGCTGACGGACTCACCTTT_TGTGCCAGCAGCGGACAGGGAGGAACCTACGAGCAGTACTTC	CAASRSGGGADGLTF_CASSGQGGTYEQYF	TRAV13-1.TRAJ45.TRAC_TGTGCAGCAAGTAGATCAGGAGGAGGTGCTGACGGACTCACCTTT_TRBV7-2.TRBD1.TRBJ2-7.TRBC2_TGTGCCAGCAGCGGACAGGGAGGAACCTACGAGCAGTACTTC	1	Single (0 < X <= 1)	ASSGQGGTYEQY	23269	LPRRSGAAGA,TPRVTGGGAM	Influenza A virus,Human herpesvirus 5 (Human cytomegalovirus)	nucleoprotein,HCMVUL83
CASSGQGGTYEQYF	1	TPRVTGGGAM	HCMVUL83	Human herpesvirus 5	Severe	CD4Tcm	TRAV13-1.TRAJ45.TRAC_TRBV7-2.TRBD1.TRBJ2-7.TRBC2	TGTGCAGCAAGTAGATCAGGAGGAGGTGCTGACGGACTCACCTTT_TGTGCCAGCAGCGGACAGGGAGGAACCTACGAGCAGTACTTC	CAASRSGGGADGLTF_CASSGQGGTYEQYF	TRAV13-1.TRAJ45.TRAC_TGTGCAGCAAGTAGATCAGGAGGAGGTGCTGACGGACTCACCTTT_TRBV7-2.TRBD1.TRBJ2-7.TRBC2_TGTGCCAGCAGCGGACAGGGAGGAACCTACGAGCAGTACTTC	1	Single (0 < X <= 1)	ASSGQGGTYEQY	23269	LPRRSGAAGA,TPRVTGGGAM	Influenza A virus,Human herpesvirus 5 (Human cytomegalovirus)	nucleoprotein,HCMVUL83
CASSGQGSYEQYF	1	LHCQERANELMRAMK	transcription factor NYD-sp10	Homo sapiens	Severe	CD4Tm	NA_TRBV6-6.TRBD1.TRBJ2-7.TRBC2	NA_TGTGCCAGCAGTGGACAGGGCTCCTACGAGCAGTACTTC	NA_CASSGQGSYEQYF	NA_NA_TRBV6-6.TRBD1.TRBJ2-7.TRBC2_TGTGCCAGCAGTGGACAGGGCTCCTACGAGCAGTACTTC	1	Single (0 < X <= 1)	ASSGQGSYEQY	198433	LHCQERANELMRAMK,LHCQERANELMRAMK	Homo sapiens (human),Homo sapiens (human)	transcription factor NYD-sp10,transcription factor NYD-sp10
CASSGTSGETQYF	1	YLYALVYFL	ORF3a protein [Severe acute respiratory syndrome coronavirus 2]	SARS-CoV2	Moderate	CD4Tfh	TRAV13-1.TRAJ45.TRAC_TRBV18.NA.TRBJ2-5.TRBC2	TGTGCAGCAAGTAATTCAGGAGGAGGTGCTGACGGACTCACCTTT_TGTGCCAGCTCAGGGACTAGCGGAGAGACCCAGTACTTC	CAASNSGGGADGLTF_CASSGTSGETQYF	TRAV13-1.TRAJ45.TRAC_TGTGCAGCAAGTAATTCAGGAGGAGGTGCTGACGGACTCACCTTT_TRBV18.NA.TRBJ2-5.TRBC2_TGTGCCAGCTCAGGGACTAGCGGAGAGACCCAGTACTTC	1	Single (0 < X <= 1)	ASSGTSGETQY	188982	YLYALVYFL	SARS-CoV2	ORF3a protein [Severe acute respiratory syndrome coronavirus 2]
CASSHNYEQYF	1	QASRTVIHSADITFQ	transcription factor NYD-sp10	Homo sapiens	Mild	CD4Tn	TRAV5.TRAJ9.TRAC_TRBV6-6.NA.TRBJ2-7.TRBC2	TGTGCAGAGGCCGATACTGGAGGCTTCAAAACTATCTTT_TGTGCCAGCAGCCACAACTACGAGCAGTACTTC	CAEADTGGFKTIF_CASSHNYEQYF	TRAV5.TRAJ9.TRAC_TGTGCAGAGGCCGATACTGGAGGCTTCAAAACTATCTTT_TRBV6-6.NA.TRBJ2-7.TRBC2_TGTGCCAGCAGCCACAACTACGAGCAGTACTTC	1	Single (0 < X <= 1)	ASSHNYEQY	198456	QASRTVIHSADITFQ	Homo sapiens (human)	transcription factor NYD-sp10
CASSIDSNQPQHF	1	GILGFVFTL	Matrix protein 1	Influenza A virus	Severe	CD4Tm	NA_TRBV5-1.NA.TRBJ1-5.TRBC1	NA_TGCGCCAGCAGCATTGATAGCAATCAGCCCCAGCATTTT	NA_CASSIDSNQPQHF	NA_NA_TRBV5-1.NA.TRBJ1-5.TRBC1_TGCGCCAGCAGCATTGATAGCAATCAGCCCCAGCATTTT	1	Single (0 < X <= 1)	ASSIDSNQPQH	20498	GILGFVFTL	Influenza A virus	Matrix protein 1
CASSIGDEQYF	1	LSLRNPILV	Protein PB1-F2	Influenza A virus	Moderate	CD8Tem	TRAV12-2.TRAJ38.TRAC_TRBV5-1.NA.TRBJ2-7.TRBC2	TGTGCCGTGAGAGAAGCTGGCAACAACCGTAAGCTGATTTGG_TGCGCCAGCAGCATAGGGGACGAGCAGTACTTC	CAVREAGNNRKLIW_CASSIGDEQYF	TRAV12-2.TRAJ38.TRAC_TGTGCCGTGAGAGAAGCTGGCAACAACCGTAAGCTGATTTGG_TRBV5-1.NA.TRBJ2-7.TRBC2_TGCGCCAGCAGCATAGGGGACGAGCAGTACTTC	1	Single (0 < X <= 1)	ASSIGDEQY	184036	LSLRNPILV,SSLENFRAYV,SSLENFRAYV,SSYRRPVGI,SSLENFRAYV,YLQPRTFLL	Influenza A virus (A/Puerto Rico/8/1934(H1N1)) (Influenza A virus (A/PR 8/34 (H1N1))),Influenza A virus (A/Puerto Rico/8/1934(H1N1)) (Influenza A virus (A/PR 8/34 (H1N1))),Influenza A virus (A/Puerto Rico/8/1934(H1N1)) (Influenza A virus (A/PR 8/34 (H1N1))),Influenza A virus (A/Puerto Rico/8/1934(H1N1)) (Influenza A virus (A/PR 8/34 (H1N1))),Influenza A virus (A/Puerto Rico/8/1934(H1N1)) (Influen…	Protein PB1-F2,Polymerase basic protein 2,Polymerase basic protein 2,RNA-directed RNA polymerase catalytic subunit,Polymerase basic protein 2,surface glycoprotein [Severe acute respiratory syndrome coronavirus 2]
CASSIGDEQYF	1	SSLENFRAYV	Polymerase basic protein 2	Influenza A virus	Moderate	CD8Tem	TRAV12-2.TRAJ38.TRAC_TRBV5-1.NA.TRBJ2-7.TRBC2	TGTGCCGTGAGAGAAGCTGGCAACAACCGTAAGCTGATTTGG_TGCGCCAGCAGCATAGGGGACGAGCAGTACTTC	CAVREAGNNRKLIW_CASSIGDEQYF	TRAV12-2.TRAJ38.TRAC_TGTGCCGTGAGAGAAGCTGGCAACAACCGTAAGCTGATTTGG_TRBV5-1.NA.TRBJ2-7.TRBC2_TGCGCCAGCAGCATAGGGGACGAGCAGTACTTC	1	Single (0 < X <= 1)	ASSIGDEQY	184036	LSLRNPILV,SSLENFRAYV,SSLENFRAYV,SSYRRPVGI,SSLENFRAYV,YLQPRTFLL	Influenza A virus (A/Puerto Rico/8/1934(H1N1)) (Influenza A virus (A/PR 8/34 (H1N1))),Influenza A virus (A/Puerto Rico/8/1934(H1N1)) (Influenza A virus (A/PR 8/34 (H1N1))),Influenza A virus (A/Puerto Rico/8/1934(H1N1)) (Influenza A virus (A/PR 8/34 (H1N1))),Influenza A virus (A/Puerto Rico/8/1934(H1N1)) (Influenza A virus (A/PR 8/34 (H1N1))),Influenza A virus (A/Puerto Rico/8/1934(H1N1)) (Influen…	Protein PB1-F2,Polymerase basic protein 2,Polymerase basic protein 2,RNA-directed RNA polymerase catalytic subunit,Polymerase basic protein 2,surface glycoprotein [Severe acute respiratory syndrome coronavirus 2]
CASSIGDEQYF	1	SSYRRPVGI	RNA-directed RNA polymerase catalytic subunit	Influenza A virus	Moderate	CD8Tem	TRAV12-2.TRAJ38.TRAC_TRBV5-1.NA.TRBJ2-7.TRBC2	TGTGCCGTGAGAGAAGCTGGCAACAACCGTAAGCTGATTTGG_TGCGCCAGCAGCATAGGGGACGAGCAGTACTTC	CAVREAGNNRKLIW_CASSIGDEQYF	TRAV12-2.TRAJ38.TRAC_TGTGCCGTGAGAGAAGCTGGCAACAACCGTAAGCTGATTTGG_TRBV5-1.NA.TRBJ2-7.TRBC2_TGCGCCAGCAGCATAGGGGACGAGCAGTACTTC	1	Single (0 < X <= 1)	ASSIGDEQY	184036	LSLRNPILV,SSLENFRAYV,SSLENFRAYV,SSYRRPVGI,SSLENFRAYV,YLQPRTFLL	Influenza A virus (A/Puerto Rico/8/1934(H1N1)) (Influenza A virus (A/PR 8/34 (H1N1))),Influenza A virus (A/Puerto Rico/8/1934(H1N1)) (Influenza A virus (A/PR 8/34 (H1N1))),Influenza A virus (A/Puerto Rico/8/1934(H1N1)) (Influenza A virus (A/PR 8/34 (H1N1))),Influenza A virus (A/Puerto Rico/8/1934(H1N1)) (Influenza A virus (A/PR 8/34 (H1N1))),Influenza A virus (A/Puerto Rico/8/1934(H1N1)) (Influen…	Protein PB1-F2,Polymerase basic protein 2,Polymerase basic protein 2,RNA-directed RNA polymerase catalytic subunit,Polymerase basic protein 2,surface glycoprotein [Severe acute respiratory syndrome coronavirus 2]
CASSIGDEQYF	1	YLQPRTFLL	surface glycoprotein [Severe acute respiratory syndrome coronavirus 2]	SARS-CoV2	Moderate	CD8Tem	TRAV12-2.TRAJ38.TRAC_TRBV5-1.NA.TRBJ2-7.TRBC2	TGTGCCGTGAGAGAAGCTGGCAACAACCGTAAGCTGATTTGG_TGCGCCAGCAGCATAGGGGACGAGCAGTACTTC	CAVREAGNNRKLIW_CASSIGDEQYF	TRAV12-2.TRAJ38.TRAC_TGTGCCGTGAGAGAAGCTGGCAACAACCGTAAGCTGATTTGG_TRBV5-1.NA.TRBJ2-7.TRBC2_TGCGCCAGCAGCATAGGGGACGAGCAGTACTTC	1	Single (0 < X <= 1)	ASSIGDEQY	184036	LSLRNPILV,SSLENFRAYV,SSLENFRAYV,SSYRRPVGI,SSLENFRAYV,YLQPRTFLL	Influenza A virus (A/Puerto Rico/8/1934(H1N1)) (Influenza A virus (A/PR 8/34 (H1N1))),Influenza A virus (A/Puerto Rico/8/1934(H1N1)) (Influenza A virus (A/PR 8/34 (H1N1))),Influenza A virus (A/Puerto Rico/8/1934(H1N1)) (Influenza A virus (A/PR 8/34 (H1N1))),Influenza A virus (A/Puerto Rico/8/1934(H1N1)) (Influenza A virus (A/PR 8/34 (H1N1))),Influenza A virus (A/Puerto Rico/8/1934(H1N1)) (Influen…	Protein PB1-F2,Polymerase basic protein 2,Polymerase basic protein 2,RNA-directed RNA polymerase catalytic subunit,Polymerase basic protein 2,surface glycoprotein [Severe acute respiratory syndrome coronavirus 2]
CASSIGYEQYF	1	VMATRRNVL	Uncharacterized protein Rv1518/MT1568	Mycobacterium tuberculosis	Mild	CD4Tfh	TRAV9-2.TRAJ20.TRAC_TRBV12-3.NA.TRBJ2-7.TRBC2	TGTGCTCTGACTAATTCTAACGACTACAAGCTCAGCTTT_TGTGCCAGCAGTATTGGATACGAGCAGTACTTC	CALTNSNDYKLSF_CASSIGYEQYF	TRAV9-2.TRAJ20.TRAC_TGTGCTCTGACTAATTCTAACGACTACAAGCTCAGCTTT_TRBV12-3.NA.TRBJ2-7.TRBC2_TGTGCCAGCAGTATTGGATACGAGCAGTACTTC	1	Single (0 < X <= 1)	ASSIGYEQY	202934	VMATRRNVL	Mycobacterium tuberculosis	Uncharacterized protein Rv1518/MT1568
CASSIRGSYEQYF	1	GILGFVFTL	Matrix protein 1	Influenza A virus	Moderate	CD4Treg	NA_TRBV19.NA.TRBJ2-7.TRBC2	NA_TGTGCCAGTAGTATTCGCGGATCCTACGAGCAGTACTTC	NA_CASSIRGSYEQYF	NA_NA_TRBV19.NA.TRBJ2-7.TRBC2_TGTGCCAGTAGTATTCGCGGATCCTACGAGCAGTACTTC	1	Single (0 < X <= 1)	ASSIRGSYEQY	35289	GILGFVFTL,GILGFVFTL	Influenza A virus,Influenza A virus	Matrix protein 1,Matrix protein 1
CASSLAATDTQYF	1	VMATRRNVL	Uncharacterized protein Rv1518/MT1568	Mycobacterium tuberculosis	Control	CD4Tfh	NA_TRBV5-1.NA.TRBJ2-3.TRBC2	NA_TGCGCCAGCAGCTTGGCGGCAACAGATACGCAGTATTTT	NA_CASSLAATDTQYF	NA_NA_TRBV5-1.NA.TRBJ2-3.TRBC2_TGCGCCAGCAGCTTGGCGGCAACAGATACGCAGTATTTT	1	Single (0 < X <= 1)	ASSLAATDTQY	202831	VMATRRNVL	Mycobacterium tuberculosis	Uncharacterized protein Rv1518/MT1568
CASSLAEETQYF	1	VMATRRNVL	Uncharacterized protein Rv1518/MT1568	Mycobacterium tuberculosis	Mild	CD4Tfh	TRAV17.TRAJ52.TRAC_TRBV19.NA.TRBJ2-5.TRBC2	TGTGCTACGGACGATCGGAGAAGGGGTGGTACTAGCTATGGAAAGCTGACATTT_TGTGCCAGTAGTCTAGCGGAGGAGACCCAGTACTTC	CATDDRRRGGTSYGKLTF_CASSLAEETQYF	TRAV17.TRAJ52.TRAC_TGTGCTACGGACGATCGGAGAAGGGGTGGTACTAGCTATGGAAAGCTGACATTT_TRBV19.NA.TRBJ2-5.TRBC2_TGTGCCAGTAGTCTAGCGGAGGAGACCCAGTACTTC	1	Single (0 < X <= 1)	ASSLAEETQY	203351	VMATRRNVL	Mycobacterium tuberculosis	Uncharacterized protein Rv1518/MT1568
CASSLAGAGELFF	1	SPRWYFYYL	nucleocapsid phosphoprotein	SARS-CoV2	Moderate	CD4Treg	NA_TRBV5-6.NA.TRBJ2-2.TRBC2	NA_TGTGCCAGCAGCCTTGCAGGGGCCGGGGAGCTGTTTTTT	NA_CASSLAGAGELFF	NA_NA_TRBV5-6.NA.TRBJ2-2.TRBC2_TGTGCCAGCAGCCTTGCAGGGGCCGGGGAGCTGTTTTTT	1	Single (0 < X <= 1)	ASSLAGAGELF	189023	SPRWYFYYL,SPRWYFYYL	SARS-CoV2,SARS-CoV2	nucleocapsid phosphoprotein, partial [Severe acute respiratory syndrome coronavirus 2],nucleocapsid phosphoprotein, partial [Severe acute respiratory syndrome coronavirus 2]
CASSLAGAGELFF	1	SPRWYFYYL	partial [Severe acute respiratory syndrome coronavirus 2]	SARS-CoV2	Moderate	CD4Treg	NA_TRBV5-6.NA.TRBJ2-2.TRBC2	NA_TGTGCCAGCAGCCTTGCAGGGGCCGGGGAGCTGTTTTTT	NA_CASSLAGAGELFF	NA_NA_TRBV5-6.NA.TRBJ2-2.TRBC2_TGTGCCAGCAGCCTTGCAGGGGCCGGGGAGCTGTTTTTT	1	Single (0 < X <= 1)	ASSLAGAGELF	189023	SPRWYFYYL,SPRWYFYYL	SARS-CoV2,SARS-CoV2	nucleocapsid phosphoprotein, partial [Severe acute respiratory syndrome coronavirus 2],nucleocapsid phosphoprotein, partial [Severe acute respiratory syndrome coronavirus 2]
CASSLAGGDEQFF	1	SPRWYFYYL	nucleocapsid phosphoprotein	SARS-CoV2	Moderate	CD4Tm	TRAV36/DV7.TRAJ46.TRAC_TRBV7-9.NA.TRBJ2-1.TRBC2	TGTGCTCAGAAAAGCAGCGGAGACAAGCTGACTTTT_TGTGCCAGCAGCTTAGCGGGAGGGGATGAGCAGTTCTTC	CAQKSSGDKLTF_CASSLAGGDEQFF	TRAV36/DV7.TRAJ46.TRAC_TGTGCTCAGAAAAGCAGCGGAGACAAGCTGACTTTT_TRBV7-9.NA.TRBJ2-1.TRBC2_TGTGCCAGCAGCTTAGCGGGAGGGGATGAGCAGTTCTTC	1	Single (0 < X <= 1)	ASSLAGGDEQF	185653	SPRWYFYYL	SARS-CoV2	nucleocapsid phosphoprotein, partial [Severe acute respiratory syndrome coronavirus 2]
CASSLAGGGGTDTQYF	1	LPRRSGAAGA	nucleoprotein	Influenza A virus	Severe	CD4Tfh	TRAV8-4.TRAJ40.TRAC_TRBV5-1.TRBD1.TRBJ2-3.TRBC2	TGTGCTGTGAGGACCCTCTCAGGAACCTACAAATACATCTTT_TGCGCCAGCAGCTTGGCGGGGGGAGGAGGCACAGATACGCAGTATTTT	CAVRTLSGTYKYIF_CASSLAGGGGTDTQYF	TRAV8-4.TRAJ40.TRAC_TGTGCTGTGAGGACCCTCTCAGGAACCTACAAATACATCTTT_TRBV5-1.TRBD1.TRBJ2-3.TRBC2_TGCGCCAGCAGCTTGGCGGGGGGAGGAGGCACAGATACGCAGTATTTT	1	Single (0 < X <= 1)	ASSLAGGGGTDTQY	21973	LPRRSGAAGA,TPRVTGGGAM	Influenza A virus,Human herpesvirus 5 (Human cytomegalovirus)	nucleoprotein,HCMVUL83
CASSLAGGGGTDTQYF	1	TPRVTGGGAM	HCMVUL83	Human herpesvirus 5	Severe	CD4Tfh	TRAV8-4.TRAJ40.TRAC_TRBV5-1.TRBD1.TRBJ2-3.TRBC2	TGTGCTGTGAGGACCCTCTCAGGAACCTACAAATACATCTTT_TGCGCCAGCAGCTTGGCGGGGGGAGGAGGCACAGATACGCAGTATTTT	CAVRTLSGTYKYIF_CASSLAGGGGTDTQYF	TRAV8-4.TRAJ40.TRAC_TGTGCTGTGAGGACCCTCTCAGGAACCTACAAATACATCTTT_TRBV5-1.TRBD1.TRBJ2-3.TRBC2_TGCGCCAGCAGCTTGGCGGGGGGAGGAGGCACAGATACGCAGTATTTT	1	Single (0 < X <= 1)	ASSLAGGGGTDTQY	21973	LPRRSGAAGA,TPRVTGGGAM	Influenza A virus,Human herpesvirus 5 (Human cytomegalovirus)	nucleoprotein,HCMVUL83
CASSLAGGPYEQYF	1	LPRRSGAAGA	nucleoprotein	Influenza A virus	Severe	CD4Treg	TRAV13-1.TRAJ31.TRAC_TRBV2.NA.TRBJ2-7.TRBC2	TGTGCAGCAAGTATAGGCAACAATGCCAGACTCATGTTT_TGTGCCAGCAGTTTAGCGGGAGGCCCCTACGAGCAGTACTTC	CAASIGNNARLMF_CASSLAGGPYEQYF	TRAV13-1.TRAJ31.TRAC_TGTGCAGCAAGTATAGGCAACAATGCCAGACTCATGTTT_TRBV2.NA.TRBJ2-7.TRBC2_TGTGCCAGCAGTTTAGCGGGAGGCCCCTACGAGCAGTACTTC	1	Single (0 < X <= 1)	ASSLAGGPYEQY	21975	LPRRSGAAGA,TPRVTGGGAM	Influenza A virus,Human herpesvirus 5 (Human cytomegalovirus)	nucleoprotein,HCMVUL83
CASSLAGGPYEQYF	1	TPRVTGGGAM	HCMVUL83	Human herpesvirus 5	Severe	CD4Treg	TRAV13-1.TRAJ31.TRAC_TRBV2.NA.TRBJ2-7.TRBC2	TGTGCAGCAAGTATAGGCAACAATGCCAGACTCATGTTT_TGTGCCAGCAGTTTAGCGGGAGGCCCCTACGAGCAGTACTTC	CAASIGNNARLMF_CASSLAGGPYEQYF	TRAV13-1.TRAJ31.TRAC_TGTGCAGCAAGTATAGGCAACAATGCCAGACTCATGTTT_TRBV2.NA.TRBJ2-7.TRBC2_TGTGCCAGCAGTTTAGCGGGAGGCCCCTACGAGCAGTACTTC	1	Single (0 < X <= 1)	ASSLAGGPYEQY	21975	LPRRSGAAGA,TPRVTGGGAM	Influenza A virus,Human herpesvirus 5 (Human cytomegalovirus)	nucleoprotein,HCMVUL83
CASSLAGGSNQPQHF	1	GILGFVFTL	Matrix protein 1	Influenza A virus	Control	CD4Tn	TRAV8-4.TRAJ8.TRAC_TRBV12-3.NA.TRBJ1-5.TRBC1	TGTGCTGTGAGTGAATTCAACACAGGCTTTCAGAAACTTGTATTT_TGTGCCAGCAGTTTAGCGGGCGGAAGCAATCAGCCCCAGCATTTT	CAVSEFNTGFQKLVF_CASSLAGGSNQPQHF	TRAV8-4.TRAJ8.TRAC_TGTGCTGTGAGTGAATTCAACACAGGCTTTCAGAAACTTGTATTT_TRBV12-3.NA.TRBJ1-5.TRBC1_TGTGCCAGCAGTTTAGCGGGCGGAAGCAATCAGCCCCAGCATTTT	1	Single (0 < X <= 1)	ASSLAGGSNQPQH	23497	GILGFVFTL	Influenza A virus	Matrix protein 1
CASSLAGGSTDTQYF	2	VMATRRNVL	Uncharacterized protein Rv1518/MT1568	Mycobacterium tuberculosis	Mild	CD4Tex	TRAV2.TRAJ40.TRAC_TRBV12-3.NA.TRBJ2-3.TRBC2	TGTGCTGTTCTTACCTCAGGAACCTACAAATACATCTTT_TGTGCCAGCAGTCTAGCGGGGGGTAGCACAGATACGCAGTATTTT	CAVLTSGTYKYIF_CASSLAGGSTDTQYF	TRAV2.TRAJ40.TRAC_TGTGCTGTTCTTACCTCAGGAACCTACAAATACATCTTT_TRBV12-3.NA.TRBJ2-3.TRBC2_TGTGCCAGCAGTCTAGCGGGGGGTAGCACAGATACGCAGTATTTT	2	Small (1 < X <= 5)	ASSLAGGSTDTQY	202834	VMATRRNVL	Mycobacterium tuberculosis	Uncharacterized protein Rv1518/MT1568
CASSLAGGSTDTQYF	2	VMATRRNVL	Uncharacterized protein Rv1518/MT1568	Mycobacterium tuberculosis	Mild	CD4Tfh	TRAV2.TRAJ40.TRAC_TRBV12-3.TRBD2.TRBJ2-3.TRBC2	TGTGCTGTACTTACCTCAGGAACCTACAAATACATCTTT_TGTGCCAGCAGTCTAGCGGGAGGGAGCACAGATACGCAGTATTTT	CAVLTSGTYKYIF_CASSLAGGSTDTQYF	TRAV2.TRAJ40.TRAC_TGTGCTGTACTTACCTCAGGAACCTACAAATACATCTTT_TRBV12-3.TRBD2.TRBJ2-3.TRBC2_TGTGCCAGCAGTCTAGCGGGAGGGAGCACAGATACGCAGTATTTT	2	Small (1 < X <= 5)	ASSLAGGSTDTQY	202834	VMATRRNVL	Mycobacterium tuberculosis	Uncharacterized protein Rv1518/MT1568
CASSLAGNSPLHF	1	GIAGFKGEQGPKGEP	Collagen alpha-1(II) chain	Homo sapiens	Moderate	CD4Treg	NA_TRBV7-8.NA.TRBJ1-6.TRBC1	NA_TGTGCCAGCAGCTTGGCAGGGAATTCACCCCTCCACTTT	NA_CASSLAGNSPLHF	NA_NA_TRBV7-8.NA.TRBJ1-6.TRBC1_TGTGCCAGCAGCTTGGCAGGGAATTCACCCCTCCACTTT	1	Single (0 < X <= 1)	ASSLAGNSPLH	189040	GIAGFKGEQGPKGEP,GIAGFKGEQGPKGEP	Homo sapiens (human),Homo sapiens (human)	Collagen alpha-1(II) chain,Collagen alpha-1(II) chain
CASSLAGNTEAFF	1	LPRRSGAAGA	nucleoprotein	Influenza A virus	Mild	CD4Tm	TRAV16.TRAJ17.TRAC_TRBV12-3.NA.TRBJ1-1.TRBC1	TGTGCTCTAAGTACCAAATCTGCAGGCAACAAGCTAACTTTT_TGTGCCAGCAGTTTGGCAGGGAACACTGAAGCTTTCTTT	CALSTKSAGNKLTF_CASSLAGNTEAFF	TRAV16.TRAJ17.TRAC_TGTGCTCTAAGTACCAAATCTGCAGGCAACAAGCTAACTTTT_TRBV12-3.NA.TRBJ1-1.TRBC1_TGTGCCAGCAGTTTGGCAGGGAACACTGAAGCTTTCTTT	1	Single (0 < X <= 1)	ASSLAGNTEAF	33656	LPRRSGAAGA,TPRVTGGGAM,STLPETAVVRR	Influenza A virus,Human herpesvirus 5 (Human cytomegalovirus),Hepatitis B virus (Human hepatitis B virus)	nucleoprotein,HCMVUL83,precore/core protein
CASSLAGNTEAFF	1	TPRVTGGGAM	HCMVUL83	Human herpesvirus 5	Mild	CD4Tm	TRAV16.TRAJ17.TRAC_TRBV12-3.NA.TRBJ1-1.TRBC1	TGTGCTCTAAGTACCAAATCTGCAGGCAACAAGCTAACTTTT_TGTGCCAGCAGTTTGGCAGGGAACACTGAAGCTTTCTTT	CALSTKSAGNKLTF_CASSLAGNTEAFF	TRAV16.TRAJ17.TRAC_TGTGCTCTAAGTACCAAATCTGCAGGCAACAAGCTAACTTTT_TRBV12-3.NA.TRBJ1-1.TRBC1_TGTGCCAGCAGTTTGGCAGGGAACACTGAAGCTTTCTTT	1	Single (0 < X <= 1)	ASSLAGNTEAF	33656	LPRRSGAAGA,TPRVTGGGAM,STLPETAVVRR	Influenza A virus,Human herpesvirus 5 (Human cytomegalovirus),Hepatitis B virus (Human hepatitis B virus)	nucleoprotein,HCMVUL83,precore/core protein
CASSLAGNTEAFF	1	STLPETAVVRR	precore/core protein	Hepatitis B virus	Mild	CD4Tm	TRAV16.TRAJ17.TRAC_TRBV12-3.NA.TRBJ1-1.TRBC1	TGTGCTCTAAGTACCAAATCTGCAGGCAACAAGCTAACTTTT_TGTGCCAGCAGTTTGGCAGGGAACACTGAAGCTTTCTTT	CALSTKSAGNKLTF_CASSLAGNTEAFF	TRAV16.TRAJ17.TRAC_TGTGCTCTAAGTACCAAATCTGCAGGCAACAAGCTAACTTTT_TRBV12-3.NA.TRBJ1-1.TRBC1_TGTGCCAGCAGTTTGGCAGGGAACACTGAAGCTTTCTTT	1	Single (0 < X <= 1)	ASSLAGNTEAF	33656	LPRRSGAAGA,TPRVTGGGAM,STLPETAVVRR	Influenza A virus,Human herpesvirus 5 (Human cytomegalovirus),Hepatitis B virus (Human hepatitis B virus)	nucleoprotein,HCMVUL83,precore/core protein
CASSLAGSSYEQYF	1	LVVDFSQFSR	DNA polymerase	Hepatitis B virus	Severe	CD8Tn	NA_TRBV12-4.NA.TRBJ2-7.TRBC2	NA_TGTGCCAGCAGTTTAGCAGGCAGCTCCTACGAGCAGTACTTC	NA_CASSLAGSSYEQYF	NA_NA_TRBV12-4.NA.TRBJ2-7.TRBC2_TGTGCCAGCAGTTTAGCAGGCAGCTCCTACGAGCAGTACTTC	1	Single (0 < X <= 1)	ASSLAGSSYEQY	33970	LVVDFSQFSR	Hepatitis B virus (Human hepatitis B virus)	DNA polymerase
CASSLAGSYEQYF	1	LPRRSGAAGA	nucleoprotein	Influenza A virus	Moderate	CD4Tfh	TRAV9-2.TRAJ49.TRAC_TRBV11-2.NA.TRBJ2-7.TRBC2	TGTGCTCTGACCACCGGTAACCAGTTCTATTTT_TGTGCCAGCAGCTTAGCTGGTTCCTACGAGCAGTACTTC	CALTTGNQFYF_CASSLAGSYEQYF	TRAV9-2.TRAJ49.TRAC_TGTGCTCTGACCACCGGTAACCAGTTCTATTTT_TRBV11-2.NA.TRBJ2-7.TRBC2_TGTGCCAGCAGCTTAGCTGGTTCCTACGAGCAGTACTTC	1	Single (0 < X <= 1)	ASSLAGSYEQY	21984	LPRRSGAAGA,TPRVTGGGAM	Influenza A virus,Human herpesvirus 5 (Human cytomegalovirus)	nucleoprotein,HCMVUL83
CASSLAGSYEQYF	1	TPRVTGGGAM	HCMVUL83	Human herpesvirus 5	Moderate	CD4Tfh	TRAV9-2.TRAJ49.TRAC_TRBV11-2.NA.TRBJ2-7.TRBC2	TGTGCTCTGACCACCGGTAACCAGTTCTATTTT_TGTGCCAGCAGCTTAGCTGGTTCCTACGAGCAGTACTTC	CALTTGNQFYF_CASSLAGSYEQYF	TRAV9-2.TRAJ49.TRAC_TGTGCTCTGACCACCGGTAACCAGTTCTATTTT_TRBV11-2.NA.TRBJ2-7.TRBC2_TGTGCCAGCAGCTTAGCTGGTTCCTACGAGCAGTACTTC	1	Single (0 < X <= 1)	ASSLAGSYEQY	21984	LPRRSGAAGA,TPRVTGGGAM	Influenza A virus,Human herpesvirus 5 (Human cytomegalovirus)	nucleoprotein,HCMVUL83
CASSLAGTYEQYF	1	LPRRSGAAGA	nucleoprotein	Influenza A virus	Mild	CD4Tm	NA_TRBV5-1.NA.TRBJ2-7.TRBC2	NA_TGCGCCAGCAGCTTGGCGGGCACCTACGAGCAGTACTTC	NA_CASSLAGTYEQYF	NA_NA_TRBV5-1.NA.TRBJ2-7.TRBC2_TGCGCCAGCAGCTTGGCGGGCACCTACGAGCAGTACTTC	1	Single (0 < X <= 1)	ASSLAGTYEQY	23596	LPRRSGAAGA,TPRVTGGGAM	Influenza A virus,Human herpesvirus 5 (Human cytomegalovirus)	nucleoprotein,HCMVUL83
CASSLAGTYEQYF	1	TPRVTGGGAM	HCMVUL83	Human herpesvirus 5	Mild	CD4Tm	NA_TRBV5-1.NA.TRBJ2-7.TRBC2	NA_TGCGCCAGCAGCTTGGCGGGCACCTACGAGCAGTACTTC	NA_CASSLAGTYEQYF	NA_NA_TRBV5-1.NA.TRBJ2-7.TRBC2_TGCGCCAGCAGCTTGGCGGGCACCTACGAGCAGTACTTC	1	Single (0 < X <= 1)	ASSLAGTYEQY	23596	LPRRSGAAGA,TPRVTGGGAM	Influenza A virus,Human herpesvirus 5 (Human cytomegalovirus)	nucleoprotein,HCMVUL83
CASSLAGYEQYF	1	NLVPMVATV	HCMVUL83	Human herpesvirus 5	Severe	CD4Tfh	TRAV8-2.TRAJ38.TRAC_TRBV7-9.NA.TRBJ2-7.TRBC2	TGTTGTCTTAATGCTGGCAACAACCGTAAGCTGATTTGG_TGTGCCAGCAGCTTAGCGGGCTACGAGCAGTACTTC	CCLNAGNNRKLIW_CASSLAGYEQYF	TRAV8-2.TRAJ38.TRAC_TGTTGTCTTAATGCTGGCAACAACCGTAAGCTGATTTGG_TRBV7-9.NA.TRBJ2-7.TRBC2_TGTGCCAGCAGCTTAGCGGGCTACGAGCAGTACTTC	1	Single (0 < X <= 1)	ASSLAGYEQY	183161	NLVPMVATV,LTDEMIAQY	Human herpesvirus 5 (Human cytomegalovirus),SARS-CoV2	HCMVUL83,surface glycoprotein [Severe acute respiratory syndrome coronavirus 2]
CASSLAGYEQYF	1	LTDEMIAQY	surface glycoprotein [Severe acute respiratory syndrome coronavirus 2]	SARS-CoV2	Severe	CD4Tfh	TRAV8-2.TRAJ38.TRAC_TRBV7-9.NA.TRBJ2-7.TRBC2	TGTTGTCTTAATGCTGGCAACAACCGTAAGCTGATTTGG_TGTGCCAGCAGCTTAGCGGGCTACGAGCAGTACTTC	CCLNAGNNRKLIW_CASSLAGYEQYF	TRAV8-2.TRAJ38.TRAC_TGTTGTCTTAATGCTGGCAACAACCGTAAGCTGATTTGG_TRBV7-9.NA.TRBJ2-7.TRBC2_TGTGCCAGCAGCTTAGCGGGCTACGAGCAGTACTTC	1	Single (0 < X <= 1)	ASSLAGYEQY	183161	NLVPMVATV,LTDEMIAQY	Human herpesvirus 5 (Human cytomegalovirus),SARS-CoV2	HCMVUL83,surface glycoprotein [Severe acute respiratory syndrome coronavirus 2]
CASSLAIGNTEAFF	1	YSEHPTFTSQY	HCMVUL83	Human herpesvirus 5	Severe	CD4Tm	TRAV10.TRAJ24.TRAC_TRBV5-5.NA.TRBJ1-1.TRBC1	TGTGTGGTGACAGCCAGCTGGGGGAAATTCCAGTTT_TGTGCCAGCAGCTTGGCCATCGGGAACACTGAAGCTTTCTTT	CVVTASWGKFQF_CASSLAIGNTEAFF	TRAV10.TRAJ24.TRAC_TGTGTGGTGACAGCCAGCTGGGGGAAATTCCAGTTT_TRBV5-5.NA.TRBJ1-1.TRBC1_TGTGCCAGCAGCTTGGCCATCGGGAACACTGAAGCTTTCTTT	1	Single (0 < X <= 1)	ASSLAIGNTEAF	189054	YSEHPTFTSQY	Human herpesvirus 5 (Human cytomegalovirus)	HCMVUL83
CASSLALDEQYF	1	IPSINVHHY	HCMVUL83	Human herpesvirus 5	Severe	CD4Tcm	TRAV8-1.TRAJ17.TRAC_TRBV7-9.NA.TRBJ2-7.TRBC2	TGTGCCGTGATTTGGGTTGGGGCTGCAGGCAACAAGCTAACTTTT_TGTGCCAGCAGCTTAGCGCTCGACGAGCAGTACTTC	CAVIWVGAAGNKLTF_CASSLALDEQYF	TRAV8-1.TRAJ17.TRAC_TGTGCCGTGATTTGGGTTGGGGCTGCAGGCAACAAGCTAACTTTT_TRBV7-9.NA.TRBJ2-7.TRBC2_TGTGCCAGCAGCTTAGCGCTCGACGAGCAGTACTTC	1	Single (0 < X <= 1)	ASSLALDEQY	198487	IPSINVHHY	Human herpesvirus 5 (Human cytomegalovirus)	HCMVUL83
CASSLANYGYTF	1	LLLDRLNQL	Nucleoprotein	SARS coronavirus BJ01	Mild	CD4Tn	TRAV29/DV5.TRAJ37.TRAC_TRBV7-9.NA.TRBJ1-2.TRBC1	TGTGCAGCAAAAGGGGGGTCTGGCAACACAGGCAAACTAATCTTT_TGTGCCAGCAGCTTAGCTAACTATGGCTACACCTTC	CAAKGGSGNTGKLIF_CASSLANYGYTF	TRAV29/DV5.TRAJ37.TRAC_TGTGCAGCAAAAGGGGGGTCTGGCAACACAGGCAAACTAATCTTT_TRBV7-9.NA.TRBJ1-2.TRBC1_TGTGCCAGCAGCTTAGCTAACTATGGCTACACCTTC	1	Single (0 < X <= 1)	ASSLANYGYT	199153	LLLDRLNQL,LLLDRLNQL	SARS coronavirus BJ01,SARS coronavirus BJ01	Nucleoprotein,Nucleoprotein
CASSLARDTQYF	1	ASNENMETM	Nucleoprotein	Influenza A virus	Mild	CD4Tn	TRAV3.TRAJ13.TRAC_TRBV12-4.NA.TRBJ2-3.TRBC2	TGTGCTGTGAATTCTGGGGGTTACCAGAAAGTTACCTTT_TGTGCCAGCAGTTTAGCGCGAGATACGCAGTATTTT	CAVNSGGYQKVTF_CASSLARDTQYF	TRAV3.TRAJ13.TRAC_TGTGCTGTGAATTCTGGGGGTTACCAGAAAGTTACCTTT_TRBV12-4.NA.TRBJ2-3.TRBC2_TGTGCCAGCAGTTTAGCGCGAGATACGCAGTATTTT	1	Single (0 < X <= 1)	ASSLARDTQY	19226	ASNENMETM	Influenza A virus (A/Puerto Rico/8/1934(H1N1)) (Influenza A virus (A/PR 8/34 (H1N1)))	Nucleoprotein
CASSLARGYEQYF	1	NYNYLYRLF	surface glycoprotein [Severe acute respiratory syndrome coronavirus 2]	SARS-CoV2	Moderate	CD4Tn	TRAV4.TRAJ45.TRAC_TRBV7-9.NA.TRBJ2-7.TRBC2	TGCCTCGTGGGTGACTTAGGGGGAGGTGCTGACGGACTCACCTTT_TGTGCCAGCAGCTTAGCGAGGGGCTACGAGCAGTACTTC	CLVGDLGGGADGLTF_CASSLARGYEQYF	TRAV4.TRAJ45.TRAC_TGCCTCGTGGGTGACTTAGGGGGAGGTGCTGACGGACTCACCTTT_TRBV7-9.NA.TRBJ2-7.TRBC2_TGTGCCAGCAGCTTAGCGAGGGGCTACGAGCAGTACTTC	1	Single (0 < X <= 1)	ASSLARGYEQY	204026	NYNYLYRLF	SARS-CoV2	surface glycoprotein [Severe acute respiratory syndrome coronavirus 2]
CASSLASGYEQYF	1	NYNYLYRLF	surface glycoprotein [Severe acute respiratory syndrome coronavirus 2]	SARS-CoV2	Severe	CD4Tfh	NA_TRBV27.NA.TRBJ2-7.TRBC2	NA_TGTGCCAGCAGTTTAGCTAGCGGCTACGAGCAGTACTTC	NA_CASSLASGYEQYF	NA_NA_TRBV27.NA.TRBJ2-7.TRBC2_TGTGCCAGCAGTTTAGCTAGCGGCTACGAGCAGTACTTC	1	Single (0 < X <= 1)	ASSLASGYEQY	182859	NYNYLYRLF	SARS-CoV2	surface glycoprotein [Severe acute respiratory syndrome coronavirus 2]
CASSLASTDTQYF	1	LPRRSGAAGA	nucleoprotein	Influenza A virus	Severe	CD4Tn	NA_TRBV7-8.NA.TRBJ2-3.TRBC2	NA_TGTGCCAGCAGCTTAGCATCGACAGATACGCAGTATTTT	NA_CASSLASTDTQYF	NA_NA_TRBV7-8.NA.TRBJ2-3.TRBC2_TGTGCCAGCAGCTTAGCATCGACAGATACGCAGTATTTT	1	Single (0 < X <= 1)	ASSLASTDTQY	183614	LPRRSGAAGA,TPRVTGGGAM,YLQPRTFLL	Influenza A virus,Human herpesvirus 5 (Human cytomegalovirus),SARS-CoV2	nucleoprotein,HCMVUL83,surface glycoprotein [Severe acute respiratory syndrome coronavirus 2]
CASSLASTDTQYF	1	LPRRSGAAGA	nucleoprotein	Influenza A virus	Severe	dnT	TRAV21.TRAJ15.TRAC_TRBV19.NA.TRBJ2-3.TRBC2	TGTGCTGCCGTGAACCAGGCAGGAACTGCTCTGATCTTT_TGTGCCAGTAGCCTCGCTAGCACAGATACGCAGTATTTT	CAAVNQAGTALIF_CASSLASTDTQYF	TRAV21.TRAJ15.TRAC_TGTGCTGCCGTGAACCAGGCAGGAACTGCTCTGATCTTT_TRBV19.NA.TRBJ2-3.TRBC2_TGTGCCAGTAGCCTCGCTAGCACAGATACGCAGTATTTT	1	Single (0 < X <= 1)	ASSLASTDTQY	183614	LPRRSGAAGA,TPRVTGGGAM,YLQPRTFLL	Influenza A virus,Human herpesvirus 5 (Human cytomegalovirus),SARS-CoV2	nucleoprotein,HCMVUL83,surface glycoprotein [Severe acute respiratory syndrome coronavirus 2]
CASSLASTDTQYF	1	TPRVTGGGAM	HCMVUL83	Human herpesvirus 5	Severe	CD4Tn	NA_TRBV7-8.NA.TRBJ2-3.TRBC2	NA_TGTGCCAGCAGCTTAGCATCGACAGATACGCAGTATTTT	NA_CASSLASTDTQYF	NA_NA_TRBV7-8.NA.TRBJ2-3.TRBC2_TGTGCCAGCAGCTTAGCATCGACAGATACGCAGTATTTT	1	Single (0 < X <= 1)	ASSLASTDTQY	183614	LPRRSGAAGA,TPRVTGGGAM,YLQPRTFLL	Influenza A virus,Human herpesvirus 5 (Human cytomegalovirus),SARS-CoV2	nucleoprotein,HCMVUL83,surface glycoprotein [Severe acute respiratory syndrome coronavirus 2]
CASSLASTDTQYF	1	TPRVTGGGAM	HCMVUL83	Human herpesvirus 5	Severe	dnT	TRAV21.TRAJ15.TRAC_TRBV19.NA.TRBJ2-3.TRBC2	TGTGCTGCCGTGAACCAGGCAGGAACTGCTCTGATCTTT_TGTGCCAGTAGCCTCGCTAGCACAGATACGCAGTATTTT	CAAVNQAGTALIF_CASSLASTDTQYF	TRAV21.TRAJ15.TRAC_TGTGCTGCCGTGAACCAGGCAGGAACTGCTCTGATCTTT_TRBV19.NA.TRBJ2-3.TRBC2_TGTGCCAGTAGCCTCGCTAGCACAGATACGCAGTATTTT	1	Single (0 < X <= 1)	ASSLASTDTQY	183614	LPRRSGAAGA,TPRVTGGGAM,YLQPRTFLL	Influenza A virus,Human herpesvirus 5 (Human cytomegalovirus),SARS-CoV2	nucleoprotein,HCMVUL83,surface glycoprotein [Severe acute respiratory syndrome coronavirus 2]
CASSLASTDTQYF	1	YLQPRTFLL	surface glycoprotein [Severe acute respiratory syndrome coronavirus 2]	SARS-CoV2	Severe	CD4Tn	NA_TRBV7-8.NA.TRBJ2-3.TRBC2	NA_TGTGCCAGCAGCTTAGCATCGACAGATACGCAGTATTTT	NA_CASSLASTDTQYF	NA_NA_TRBV7-8.NA.TRBJ2-3.TRBC2_TGTGCCAGCAGCTTAGCATCGACAGATACGCAGTATTTT	1	Single (0 < X <= 1)	ASSLASTDTQY	183614	LPRRSGAAGA,TPRVTGGGAM,YLQPRTFLL	Influenza A virus,Human herpesvirus 5 (Human cytomegalovirus),SARS-CoV2	nucleoprotein,HCMVUL83,surface glycoprotein [Severe acute respiratory syndrome coronavirus 2]
CASSLASTDTQYF	1	YLQPRTFLL	surface glycoprotein [Severe acute respiratory syndrome coronavirus 2]	SARS-CoV2	Severe	dnT	TRAV21.TRAJ15.TRAC_TRBV19.NA.TRBJ2-3.TRBC2	TGTGCTGCCGTGAACCAGGCAGGAACTGCTCTGATCTTT_TGTGCCAGTAGCCTCGCTAGCACAGATACGCAGTATTTT	CAAVNQAGTALIF_CASSLASTDTQYF	TRAV21.TRAJ15.TRAC_TGTGCTGCCGTGAACCAGGCAGGAACTGCTCTGATCTTT_TRBV19.NA.TRBJ2-3.TRBC2_TGTGCCAGTAGCCTCGCTAGCACAGATACGCAGTATTTT	1	Single (0 < X <= 1)	ASSLASTDTQY	183614	LPRRSGAAGA,TPRVTGGGAM,YLQPRTFLL	Influenza A virus,Human herpesvirus 5 (Human cytomegalovirus),SARS-CoV2	nucleoprotein,HCMVUL83,surface glycoprotein [Severe acute respiratory syndrome coronavirus 2]
CASSLAYEQFF	1	GILGFVFTL	Matrix protein 1	Influenza A virus	Mild	CD4Tm	TRAV6.TRAJ30.TRAC_TRBV5-1.NA.TRBJ2-1.TRBC2	TGTGCTCTAGACATGAGTGACAGAGATGACAAGATCATCTTT_TGCGCCAGCAGCTTGGCATATGAGCAGTTCTTC	CALDMSDRDDKIIF_CASSLAYEQFF	TRAV6.TRAJ30.TRAC_TGTGCTCTAGACATGAGTGACAGAGATGACAAGATCATCTTT_TRBV5-1.NA.TRBJ2-1.TRBC2_TGCGCCAGCAGCTTGGCATATGAGCAGTTCTTC	1	Single (0 < X <= 1)	ASSLAYEQF	23503	GILGFVFTL	Influenza A virus	Matrix protein 1
CASSLAYEQYF	1	AVGSHVYSV	Phosphoglucomutase-like protein 5	Homo sapiens	Mild	CD4Tem	TRAV12-1.TRAJ22.TRAC_TRBV11-1.NA.TRBJ2-7.TRBC2	TGTGTGGTGAACTATGGCTCTGGTTCTGCAAGGCAACTGACCTTT_TGTGCCAGCAGCTTAGCATACGAGCAGTACTTC	CVVNYGSGSARQLTF_CASSLAYEQYF	TRAV12-1.TRAJ22.TRAC_TGTGTGGTGAACTATGGCTCTGGTTCTGCAAGGCAACTGACCTTT_TRBV11-1.NA.TRBJ2-7.TRBC2_TGTGCCAGCAGCTTAGCATACGAGCAGTACTTC	1	Single (0 < X <= 1)	ASSLAYEQY	31197	AVGSHVYSV,LVVDFSQFSR	Homo sapiens (human),Hepatitis B virus (Human hepatitis B virus)	Phosphoglucomutase-like protein 5,DNA polymerase
CASSLAYEQYF	1	AVGSHVYSV	Phosphoglucomutase-like protein 5	Homo sapiens	Severe	CD4Tfh	TRAV8-3.TRAJ7.TRAC_TRBV3-1.NA.TRBJ2-7.TRBC2	TGTGCTGTGGGCGACCGGTATGGGAACAACAGACTCGCTTTT_TGTGCCAGCAGCCTAGCCTACGAGCAGTACTTC	CAVGDRYGNNRLAF_CASSLAYEQYF	TRAV8-3.TRAJ7.TRAC_TGTGCTGTGGGCGACCGGTATGGGAACAACAGACTCGCTTTT_TRBV3-1.NA.TRBJ2-7.TRBC2_TGTGCCAGCAGCCTAGCCTACGAGCAGTACTTC	1	Single (0 < X <= 1)	ASSLAYEQY	31197	AVGSHVYSV,LVVDFSQFSR	Homo sapiens (human),Hepatitis B virus (Human hepatitis B virus)	Phosphoglucomutase-like protein 5,DNA polymerase
CASSLAYEQYF	1	LVVDFSQFSR	DNA polymerase	Hepatitis B virus	Mild	CD4Tem	TRAV12-1.TRAJ22.TRAC_TRBV11-1.NA.TRBJ2-7.TRBC2	TGTGTGGTGAACTATGGCTCTGGTTCTGCAAGGCAACTGACCTTT_TGTGCCAGCAGCTTAGCATACGAGCAGTACTTC	CVVNYGSGSARQLTF_CASSLAYEQYF	TRAV12-1.TRAJ22.TRAC_TGTGTGGTGAACTATGGCTCTGGTTCTGCAAGGCAACTGACCTTT_TRBV11-1.NA.TRBJ2-7.TRBC2_TGTGCCAGCAGCTTAGCATACGAGCAGTACTTC	1	Single (0 < X <= 1)	ASSLAYEQY	31197	AVGSHVYSV,LVVDFSQFSR	Homo sapiens (human),Hepatitis B virus (Human hepatitis B virus)	Phosphoglucomutase-like protein 5,DNA polymerase
CASSLAYEQYF	1	LVVDFSQFSR	DNA polymerase	Hepatitis B virus	Severe	CD4Tfh	TRAV8-3.TRAJ7.TRAC_TRBV3-1.NA.TRBJ2-7.TRBC2	TGTGCTGTGGGCGACCGGTATGGGAACAACAGACTCGCTTTT_TGTGCCAGCAGCCTAGCCTACGAGCAGTACTTC	CAVGDRYGNNRLAF_CASSLAYEQYF	TRAV8-3.TRAJ7.TRAC_TGTGCTGTGGGCGACCGGTATGGGAACAACAGACTCGCTTTT_TRBV3-1.NA.TRBJ2-7.TRBC2_TGTGCCAGCAGCCTAGCCTACGAGCAGTACTTC	1	Single (0 < X <= 1)	ASSLAYEQY	31197	AVGSHVYSV,LVVDFSQFSR	Homo sapiens (human),Hepatitis B virus (Human hepatitis B virus)	Phosphoglucomutase-like protein 5,DNA polymerase
CASSLDIEAFF	1	YLQPRTFLL	surface glycoprotein [Severe acute respiratory syndrome coronavirus 2]	SARS-CoV2	Mild	CD4Tm	TRAV13-1.TRAJ34.TRAC_TRBV12-3.NA.TRBJ1-1.TRBC1	TGTGCAGCAGAAAGGGCCTATAACACCGACAAGCTCATCTTT_TGTGCCAGCAGTTTAGACATTGAAGCTTTCTTT	CAAERAYNTDKLIF_CASSLDIEAFF	TRAV13-1.TRAJ34.TRAC_TGTGCAGCAGAAAGGGCCTATAACACCGACAAGCTCATCTTT_TRBV12-3.NA.TRBJ1-1.TRBC1_TGTGCCAGCAGTTTAGACATTGAAGCTTTCTTT	1	Single (0 < X <= 1)	ASSLDIEAF	204334	YLQPRTFLL,YLQPRTFLL,YLQPRTFLL,YLQPRTFLL,YLQPRTFLL,YLQPRTFLL,YLQPRTFLL,YLQPRTFLL	SARS-CoV2,SARS-CoV2,SARS-CoV2,SARS-CoV2,SARS-CoV2,SARS-CoV2,SARS-CoV2,SARS-CoV2	surface glycoprotein [Severe acute respiratory syndrome coronavirus 2],surface glycoprotein [Severe acute respiratory syndrome coronavirus 2],surface glycoprotein [Severe acute respiratory syndrome coronavirus 2],surface glycoprotein [Severe acute respiratory syndrome coronavirus 2],surface glycoprotein [Severe acute respiratory syndrome coronavirus 2],surface glycoprotein [Severe acute respirato…
CASSLDNQPQHF	1	LPRRSGAAGA	nucleoprotein	Influenza A virus	Moderate	CD4Tn	TRAV12-1.TRAJ5.TRAC_TRBV12-3.NA.TRBJ1-5.TRBC1	TGTGTGGTGAATACGGGCAGGAGAGCACTTACTTTT_TGTGCCAGCAGTTTAGACAATCAGCCCCAGCATTTT	CVVNTGRRALTF_CASSLDNQPQHF	TRAV12-1.TRAJ5.TRAC_TGTGTGGTGAATACGGGCAGGAGAGCACTTACTTTT_TRBV12-3.NA.TRBJ1-5.TRBC1_TGTGCCAGCAGTTTAGACAATCAGCCCCAGCATTTT	1	Single (0 < X <= 1)	ASSLDNQPQH	189263	LPRRSGAAGA,TPRVTGGGAM,RAMPNMLRI	Influenza A virus,Human herpesvirus 5 (Human cytomegalovirus),SARS-CoV2	nucleoprotein,HCMVUL83,Replicase polyprotein 1ab
CASSLDNQPQHF	1	LPRRSGAAGA	nucleoprotein	Influenza A virus	Severe	CD4Tfh	TRAV8-4.TRAJ45.TRAC_TRBV11-2.NA.TRBJ1-5.TRBC1	TGTGCTGTGAGTCAAGGAGGAGGTGCTGACGGACTCACCTTT_TGTGCCAGCAGCTTAGACAATCAGCCCCAGCATTTT	CAVSQGGGADGLTF_CASSLDNQPQHF	TRAV8-4.TRAJ45.TRAC_TGTGCTGTGAGTCAAGGAGGAGGTGCTGACGGACTCACCTTT_TRBV11-2.NA.TRBJ1-5.TRBC1_TGTGCCAGCAGCTTAGACAATCAGCCCCAGCATTTT	1	Single (0 < X <= 1)	ASSLDNQPQH	189263	LPRRSGAAGA,TPRVTGGGAM,RAMPNMLRI	Influenza A virus,Human herpesvirus 5 (Human cytomegalovirus),SARS-CoV2	nucleoprotein,HCMVUL83,Replicase polyprotein 1ab
CASSLDNQPQHF	1	TPRVTGGGAM	HCMVUL83	Human herpesvirus 5	Moderate	CD4Tn	TRAV12-1.TRAJ5.TRAC_TRBV12-3.NA.TRBJ1-5.TRBC1	TGTGTGGTGAATACGGGCAGGAGAGCACTTACTTTT_TGTGCCAGCAGTTTAGACAATCAGCCCCAGCATTTT	CVVNTGRRALTF_CASSLDNQPQHF	TRAV12-1.TRAJ5.TRAC_TGTGTGGTGAATACGGGCAGGAGAGCACTTACTTTT_TRBV12-3.NA.TRBJ1-5.TRBC1_TGTGCCAGCAGTTTAGACAATCAGCCCCAGCATTTT	1	Single (0 < X <= 1)	ASSLDNQPQH	189263	LPRRSGAAGA,TPRVTGGGAM,RAMPNMLRI	Influenza A virus,Human herpesvirus 5 (Human cytomegalovirus),SARS-CoV2	nucleoprotein,HCMVUL83,Replicase polyprotein 1ab
CASSLDNQPQHF	1	TPRVTGGGAM	HCMVUL83	Human herpesvirus 5	Severe	CD4Tfh	TRAV8-4.TRAJ45.TRAC_TRBV11-2.NA.TRBJ1-5.TRBC1	TGTGCTGTGAGTCAAGGAGGAGGTGCTGACGGACTCACCTTT_TGTGCCAGCAGCTTAGACAATCAGCCCCAGCATTTT	CAVSQGGGADGLTF_CASSLDNQPQHF	TRAV8-4.TRAJ45.TRAC_TGTGCTGTGAGTCAAGGAGGAGGTGCTGACGGACTCACCTTT_TRBV11-2.NA.TRBJ1-5.TRBC1_TGTGCCAGCAGCTTAGACAATCAGCCCCAGCATTTT	1	Single (0 < X <= 1)	ASSLDNQPQH	189263	LPRRSGAAGA,TPRVTGGGAM,RAMPNMLRI	Influenza A virus,Human herpesvirus 5 (Human cytomegalovirus),SARS-CoV2	nucleoprotein,HCMVUL83,Replicase polyprotein 1ab
CASSLDNQPQHF	1	RAMPNMLRI	Replicase polyprotein 1ab	SARS-CoV2	Moderate	CD4Tn	TRAV12-1.TRAJ5.TRAC_TRBV12-3.NA.TRBJ1-5.TRBC1	TGTGTGGTGAATACGGGCAGGAGAGCACTTACTTTT_TGTGCCAGCAGTTTAGACAATCAGCCCCAGCATTTT	CVVNTGRRALTF_CASSLDNQPQHF	TRAV12-1.TRAJ5.TRAC_TGTGTGGTGAATACGGGCAGGAGAGCACTTACTTTT_TRBV12-3.NA.TRBJ1-5.TRBC1_TGTGCCAGCAGTTTAGACAATCAGCCCCAGCATTTT	1	Single (0 < X <= 1)	ASSLDNQPQH	189263	LPRRSGAAGA,TPRVTGGGAM,RAMPNMLRI	Influenza A virus,Human herpesvirus 5 (Human cytomegalovirus),SARS-CoV2	nucleoprotein,HCMVUL83,Replicase polyprotein 1ab
CASSLDNQPQHF	1	RAMPNMLRI	Replicase polyprotein 1ab	SARS-CoV2	Severe	CD4Tfh	TRAV8-4.TRAJ45.TRAC_TRBV11-2.NA.TRBJ1-5.TRBC1	TGTGCTGTGAGTCAAGGAGGAGGTGCTGACGGACTCACCTTT_TGTGCCAGCAGCTTAGACAATCAGCCCCAGCATTTT	CAVSQGGGADGLTF_CASSLDNQPQHF	TRAV8-4.TRAJ45.TRAC_TGTGCTGTGAGTCAAGGAGGAGGTGCTGACGGACTCACCTTT_TRBV11-2.NA.TRBJ1-5.TRBC1_TGTGCCAGCAGCTTAGACAATCAGCCCCAGCATTTT	1	Single (0 < X <= 1)	ASSLDNQPQH	189263	LPRRSGAAGA,TPRVTGGGAM,RAMPNMLRI	Influenza A virus,Human herpesvirus 5 (Human cytomegalovirus),SARS-CoV2	nucleoprotein,HCMVUL83,Replicase polyprotein 1ab
CASSLDNYEQYF	1	TVYGFCLL	m139 protein	Murid betaherpesvirus 1	Mild	CD4Tfh	TRAV1-1.TRAJ30.TRAC_TRBV7-9.NA.TRBJ2-7.TRBC2	TGCGCTGCCAAAGATGACAAGATCATCTTT_TGTGCCAGCAGCTTAGACAACTACGAGCAGTACTTC	CAAKDDKIIF_CASSLDNYEQYF	TRAV1-1.TRAJ30.TRAC_TGCGCTGCCAAAGATGACAAGATCATCTTT_TRBV7-9.NA.TRBJ2-7.TRBC2_TGTGCCAGCAGCTTAGACAACTACGAGCAGTACTTC	1	Single (0 < X <= 1)	ASSLDNYEQY	20001	TVYGFCLL	Murid betaherpesvirus 1 (Mouse cytomegalovirus 1)	m139 protein
CASSLDQETQYF	1	LLQTGIHVRVSQPSL	HCMVUL83	Human herpesvirus 5 strain Towne	Control	CD4Tfh	TRAV12-2.TRAJ38.TRAC_TRBV11-2.NA.TRBJ2-5.TRBC2	TGTGCCGGGACCCCTAGGGCTGGCAACAACCGTAAGCTGATTTGG_TGTGCCAGCAGCTTAGACCAAGAGACCCAGTACTTC	CAGTPRAGNNRKLIW_CASSLDQETQYF	TRAV12-2.TRAJ38.TRAC_TGTGCCGGGACCCCTAGGGCTGGCAACAACCGTAAGCTGATTTGG_TRBV11-2.NA.TRBJ2-5.TRBC2_TGTGCCAGCAGCTTAGACCAAGAGACCCAGTACTTC	1	Single (0 < X <= 1)	ASSLDQETQY	36288	LLQTGIHVRVSQPSL	Human herpesvirus 5 strain Towne (Human cytomegalovirus (strain Towne))	HCMVUL83
CASSLDRDYGYTF	1	GILGFVFTL	Matrix protein 1	Influenza A virus	Severe	CD4Tm	TRAV8-3.TRAJ37.TRAC_TRBV7-2.NA.TRBJ1-2.TRBC1	TGTGCCTCCTCTGGCAACACAGGCAAACTAATCTTT_TGTGCCAGCAGCTTGGACCGAGACTATGGCTACACCTTC	CASSGNTGKLIF_CASSLDRDYGYTF	TRAV8-3.TRAJ37.TRAC_TGTGCCTCCTCTGGCAACACAGGCAAACTAATCTTT_TRBV7-2.NA.TRBJ1-2.TRBC1_TGTGCCAGCAGCTTGGACCGAGACTATGGCTACACCTTC	1	Single (0 < X <= 1)	ASSLDRDYGYT	23508	GILGFVFTL	Influenza A virus	Matrix protein 1
CASSLDRGNTIYF	1	GLCTLVAML	Transcriptional regulator IE63 homolog	Human herpesvirus 4	Mild	CD4Tm	TRAV13-1.TRAJ40.TRAC_TRBV7-7.NA.TRBJ1-3.TRBC1	TGTGCAGCAAGTACAGGAACCTACAAATACATCTTT_TGTGCTAGCAGCCTCGACAGGGGAAACACCATATATTTT	CAASTGTYKYIF_CASSLDRGNTIYF	TRAV13-1.TRAJ40.TRAC_TGTGCAGCAAGTACAGGAACCTACAAATACATCTTT_TRBV7-7.NA.TRBJ1-3.TRBC1_TGTGCTAGCAGCCTCGACAGGGGAAACACCATATATTTT	1	Single (0 < X <= 1)	ASSLDRGNTIY	21622	GLCTLVAML	Human herpesvirus 4 (Epstein Barr virus)	Transcriptional regulator IE63 homolog
CASSLDRNTEAFF	1	FLAHIQWMV	orf1ab polyprotein [Severe acute respiratory syndrome coronavirus 2]	SARS-CoV2	Mild	CD4Tn	NA_TRBV19.NA.TRBJ1-1.TRBC1	NA_TGTGCCAGTAGCCTTGACAGAAACACTGAAGCTTTCTTT	NA_CASSLDRNTEAFF	NA_NA_TRBV19.NA.TRBJ1-1.TRBC1_TGTGCCAGTAGCCTTGACAGAAACACTGAAGCTTTCTTT	1	Single (0 < X <= 1)	ASSLDRNTEAF	200086	FLAHIQWMV,VSALSRAAEK	SARS-CoV2	orf1ab polyprotein [Severe acute respiratory syndrome coronavirus 2]
CASSLDRYEQYF	1	SIINFEKL	ovalbumin	Gallus gallus	Moderate	CD4Treg	TRAV12-2.TRAJ43.TRAC_TRBV5-1.NA.TRBJ2-7.TRBC2	TGTGCCGCGTACAATAACAATGACATGCGCTTT_TGCGCCAGCAGCCTGGACCGCTACGAGCAGTACTTC	CAAYNNNDMRF_CASSLDRYEQYF	TRAV12-2.TRAJ43.TRAC_TGTGCCGCGTACAATAACAATGACATGCGCTTT_TRBV5-1.NA.TRBJ2-7.TRBC2_TGCGCCAGCAGCCTGGACCGCTACGAGCAGTACTTC	1	Single (0 < X <= 1)	ASSLDRYEQY	25463	SIINFEKL	Gallus gallus (chicken)	ovalbumin
CASSLDRYEQYF	1	SIINFEKL	ovalbumin	Gallus gallus	Severe	CD4Tfh	NA_TRBV28.NA.TRBJ2-7.TRBC2	NA_TGTGCCAGCAGTTTGGACCGGTACGAGCAGTACTTC	NA_CASSLDRYEQYF	NA_NA_TRBV28.NA.TRBJ2-7.TRBC2_TGTGCCAGCAGTTTGGACCGGTACGAGCAGTACTTC	1	Single (0 < X <= 1)	ASSLDRYEQY	25463	SIINFEKL	Gallus gallus (chicken)	ovalbumin
CASSLDRYEQYF	1	SIINFEKL	ovalbumin	Gallus gallus	Mild	CD4Treg	TRAV8-3.TRAJ34.TRAC_TRBV5-1.NA.TRBJ2-7.TRBC2	TGTGCTGTGGGTGCGCGGAGCACCGACAAGCTCATCTTT_TGCGCCAGCAGCTTGGACAGGTACGAGCAGTACTTC	CAVGARSTDKLIF_CASSLDRYEQYF	TRAV8-3.TRAJ34.TRAC_TGTGCTGTGGGTGCGCGGAGCACCGACAAGCTCATCTTT_TRBV5-1.NA.TRBJ2-7.TRBC2_TGCGCCAGCAGCTTGGACAGGTACGAGCAGTACTTC	1	Single (0 < X <= 1)	ASSLDRYEQY	25463	SIINFEKL	Gallus gallus (chicken)	ovalbumin
CASSLDSSYEQYF	1	TTDPSFLGRY	orf1ab polyprotein [Severe acute respiratory syndrome coronavirus 2]	SARS-CoV2	Severe	CD8Tem	NA_TRBV5-1.NA.TRBJ2-7.TRBC2	NA_TGCGCCAGCAGCTTGGACAGCTCCTACGAGCAGTACTTC	NA_CASSLDSSYEQYF	NA_NA_TRBV5-1.NA.TRBJ2-7.TRBC2_TGCGCCAGCAGCTTGGACAGCTCCTACGAGCAGTACTTC	1	Single (0 < X <= 1)	ASSLDSSYEQY	189281	TTDPSFLGRY,TTDPSFLGRY	SARS-CoV2,SARS-CoV2	orf1ab polyprotein [Severe acute respiratory syndrome coronavirus 2],orf1ab polyprotein [Severe acute respiratory syndrome coronavirus 2]
CASSLDSYEQYF	1	WLTNIFGTV	Replicase polyprotein 1ab	SARS-CoV2	Control	CD4Tm	TRAV23/DV6.TRAJ54.TRAC_TRBV7-9.NA.TRBJ2-7.TRBC2	TGTGCAGCAAGCCTAGGACTGATTCAGGGAGCCCAGAAGCTGGTATTT_TGTGCCAGCAGCCTTGACTCCTACGAGCAGTACTTC	CAASLGLIQGAQKLVF_CASSLDSYEQYF	TRAV23/DV6.TRAJ54.TRAC_TGTGCAGCAAGCCTAGGACTGATTCAGGGAGCCCAGAAGCTGGTATTT_TRBV7-9.NA.TRBJ2-7.TRBC2_TGTGCCAGCAGCCTTGACTCCTACGAGCAGTACTTC	1	Single (0 < X <= 1)	ASSLDSYEQY	192542	WLTNIFGTV	SARS-CoV2	Replicase polyprotein 1ab
CASSLDSYEQYF	1	WLTNIFGTV	Replicase polyprotein 1ab	SARS-CoV2	Severe	CD8Tcm	TRAV21.TRAJ17.TRAC_TRBV7-8.NA.TRBJ2-7.TRBC2	TGTGCTGCCCAAACTGCAGGCAACAAGCTAACTTTT_TGTGCCAGCAGCTTGGACAGCTACGAGCAGTACTTC	CAAQTAGNKLTF_CASSLDSYEQYF	TRAV21.TRAJ17.TRAC_TGTGCTGCCCAAACTGCAGGCAACAAGCTAACTTTT_TRBV7-8.NA.TRBJ2-7.TRBC2_TGTGCCAGCAGCTTGGACAGCTACGAGCAGTACTTC	1	Single (0 < X <= 1)	ASSLDSYEQY	192542	WLTNIFGTV	SARS-CoV2	Replicase polyprotein 1ab
CASSLDSYNEQFF	1	LPRRSGAAGA	nucleoprotein	Influenza A virus	Severe	CD8Tn	TRAV4.TRAJ30.TRAC_TRBV7-6.NA.TRBJ2-1.TRBC2	TGCCTCGTGGGTGACTTGAACAGAGATGACAAGATCATCTTT_TGTGCCAGCAGCTTGGACAGTTACAATGAGCAGTTCTTC	CLVGDLNRDDKIIF_CASSLDSYNEQFF	TRAV4.TRAJ30.TRAC_TGCCTCGTGGGTGACTTGAACAGAGATGACAAGATCATCTTT_TRBV7-6.NA.TRBJ2-1.TRBC2_TGTGCCAGCAGCTTGGACAGTTACAATGAGCAGTTCTTC	1	Single (0 < X <= 1)	ASSLDSYNEQF	23780	LPRRSGAAGA,TPRVTGGGAM	Influenza A virus,Human herpesvirus 5 (Human cytomegalovirus)	nucleoprotein,HCMVUL83
CASSLDSYNEQFF	1	TPRVTGGGAM	HCMVUL83	Human herpesvirus 5	Severe	CD8Tn	TRAV4.TRAJ30.TRAC_TRBV7-6.NA.TRBJ2-1.TRBC2	TGCCTCGTGGGTGACTTGAACAGAGATGACAAGATCATCTTT_TGTGCCAGCAGCTTGGACAGTTACAATGAGCAGTTCTTC	CLVGDLNRDDKIIF_CASSLDSYNEQFF	TRAV4.TRAJ30.TRAC_TGCCTCGTGGGTGACTTGAACAGAGATGACAAGATCATCTTT_TRBV7-6.NA.TRBJ2-1.TRBC2_TGTGCCAGCAGCTTGGACAGTTACAATGAGCAGTTCTTC	1	Single (0 < X <= 1)	ASSLDSYNEQF	23780	LPRRSGAAGA,TPRVTGGGAM	Influenza A virus,Human herpesvirus 5 (Human cytomegalovirus)	nucleoprotein,HCMVUL83
CASSLEETQYF	1	TAAQAAVVRFQEAAN	ESAT-6-like protein esxB	Mycobacterium tuberculosis H37Rv	Mild	CD4Treg	TRAV1-1.TRAJ29.TRAC_TRBV7-2.NA.TRBJ2-5.TRBC2	TGCGCTTTGTCAGGAAACACACCTCTTGTCTTT_TGTGCCAGCAGCTTAGAAGAGACCCAGTACTTC	CALSGNTPLVF_CASSLEETQYF	TRAV1-1.TRAJ29.TRAC_TGCGCTTTGTCAGGAAACACACCTCTTGTCTTT_TRBV7-2.NA.TRBJ2-5.TRBC2_TGTGCCAGCAGCTTAGAAGAGACCCAGTACTTC	1	Single (0 < X <= 1)	ASSLEETQY	192544	TAAQAAVVRFQEAAN,LLQTGIHVRVSQPSL,RLNQLESKM	Mycobacterium tuberculosis H37Rv (Mycobacterium tuberculosis str. H37Rv),Human herpesvirus 5 strain Towne (Human cytomegalovirus (strain Towne)),SARS-CoV2	ESAT-6-like protein esxB,HCMVUL83,nucleocapsid phosphoprotein [Severe acute respiratory syndrome coronavirus 2]
CASSLEETQYF	1	TAAQAAVVRFQEAAN	ESAT-6-like protein esxB	Mycobacterium tuberculosis H37Rv	Control	CD4Treg	TRAV13-1.TRAJ26.TRAC_TRBV5-4.NA.TRBJ2-5.TRBC2	TGTGCAGCAAGTACGCCCAACTATGGTCAGAATTTTGTCTTT_TGTGCCAGCAGCTTGGAGGAGACCCAGTACTTC	CAASTPNYGQNFVF_CASSLEETQYF	TRAV13-1.TRAJ26.TRAC_TGTGCAGCAAGTACGCCCAACTATGGTCAGAATTTTGTCTTT_TRBV5-4.NA.TRBJ2-5.TRBC2_TGTGCCAGCAGCTTGGAGGAGACCCAGTACTTC	1	Single (0 < X <= 1)	ASSLEETQY	192544	TAAQAAVVRFQEAAN,LLQTGIHVRVSQPSL,RLNQLESKM	Mycobacterium tuberculosis H37Rv (Mycobacterium tuberculosis str. H37Rv),Human herpesvirus 5 strain Towne (Human cytomegalovirus (strain Towne)),SARS-CoV2	ESAT-6-like protein esxB,HCMVUL83,nucleocapsid phosphoprotein [Severe acute respiratory syndrome coronavirus 2]
CASSLEETQYF	1	LLQTGIHVRVSQPSL	HCMVUL83	Human herpesvirus 5 strain Towne	Mild	CD4Treg	TRAV1-1.TRAJ29.TRAC_TRBV7-2.NA.TRBJ2-5.TRBC2	TGCGCTTTGTCAGGAAACACACCTCTTGTCTTT_TGTGCCAGCAGCTTAGAAGAGACCCAGTACTTC	CALSGNTPLVF_CASSLEETQYF	TRAV1-1.TRAJ29.TRAC_TGCGCTTTGTCAGGAAACACACCTCTTGTCTTT_TRBV7-2.NA.TRBJ2-5.TRBC2_TGTGCCAGCAGCTTAGAAGAGACCCAGTACTTC	1	Single (0 < X <= 1)	ASSLEETQY	192544	TAAQAAVVRFQEAAN,LLQTGIHVRVSQPSL,RLNQLESKM	Mycobacterium tuberculosis H37Rv (Mycobacterium tuberculosis str. H37Rv),Human herpesvirus 5 strain Towne (Human cytomegalovirus (strain Towne)),SARS-CoV2	ESAT-6-like protein esxB,HCMVUL83,nucleocapsid phosphoprotein [Severe acute respiratory syndrome coronavirus 2]
CASSLEETQYF	1	LLQTGIHVRVSQPSL	HCMVUL83	Human herpesvirus 5 strain Towne	Control	CD4Treg	TRAV13-1.TRAJ26.TRAC_TRBV5-4.NA.TRBJ2-5.TRBC2	TGTGCAGCAAGTACGCCCAACTATGGTCAGAATTTTGTCTTT_TGTGCCAGCAGCTTGGAGGAGACCCAGTACTTC	CAASTPNYGQNFVF_CASSLEETQYF	TRAV13-1.TRAJ26.TRAC_TGTGCAGCAAGTACGCCCAACTATGGTCAGAATTTTGTCTTT_TRBV5-4.NA.TRBJ2-5.TRBC2_TGTGCCAGCAGCTTGGAGGAGACCCAGTACTTC	1	Single (0 < X <= 1)	ASSLEETQY	192544	TAAQAAVVRFQEAAN,LLQTGIHVRVSQPSL,RLNQLESKM	Mycobacterium tuberculosis H37Rv (Mycobacterium tuberculosis str. H37Rv),Human herpesvirus 5 strain Towne (Human cytomegalovirus (strain Towne)),SARS-CoV2	ESAT-6-like protein esxB,HCMVUL83,nucleocapsid phosphoprotein [Severe acute respiratory syndrome coronavirus 2]
CASSLEETQYF	1	RLNQLESKM	nucleocapsid phosphoprotein [Severe acute respiratory syndrome coronavirus 2]	SARS-CoV2	Mild	CD4Treg	TRAV1-1.TRAJ29.TRAC_TRBV7-2.NA.TRBJ2-5.TRBC2	TGCGCTTTGTCAGGAAACACACCTCTTGTCTTT_TGTGCCAGCAGCTTAGAAGAGACCCAGTACTTC	CALSGNTPLVF_CASSLEETQYF	TRAV1-1.TRAJ29.TRAC_TGCGCTTTGTCAGGAAACACACCTCTTGTCTTT_TRBV7-2.NA.TRBJ2-5.TRBC2_TGTGCCAGCAGCTTAGAAGAGACCCAGTACTTC	1	Single (0 < X <= 1)	ASSLEETQY	192544	TAAQAAVVRFQEAAN,LLQTGIHVRVSQPSL,RLNQLESKM	Mycobacterium tuberculosis H37Rv (Mycobacterium tuberculosis str. H37Rv),Human herpesvirus 5 strain Towne (Human cytomegalovirus (strain Towne)),SARS-CoV2	ESAT-6-like protein esxB,HCMVUL83,nucleocapsid phosphoprotein [Severe acute respiratory syndrome coronavirus 2]
CASSLEETQYF	1	RLNQLESKM	nucleocapsid phosphoprotein [Severe acute respiratory syndrome coronavirus 2]	SARS-CoV2	Control	CD4Treg	TRAV13-1.TRAJ26.TRAC_TRBV5-4.NA.TRBJ2-5.TRBC2	TGTGCAGCAAGTACGCCCAACTATGGTCAGAATTTTGTCTTT_TGTGCCAGCAGCTTGGAGGAGACCCAGTACTTC	CAASTPNYGQNFVF_CASSLEETQYF	TRAV13-1.TRAJ26.TRAC_TGTGCAGCAAGTACGCCCAACTATGGTCAGAATTTTGTCTTT_TRBV5-4.NA.TRBJ2-5.TRBC2_TGTGCCAGCAGCTTGGAGGAGACCCAGTACTTC	1	Single (0 < X <= 1)	ASSLEETQY	192544	TAAQAAVVRFQEAAN,LLQTGIHVRVSQPSL,RLNQLESKM	Mycobacterium tuberculosis H37Rv (Mycobacterium tuberculosis str. H37Rv),Human herpesvirus 5 strain Towne (Human cytomegalovirus (strain Towne)),SARS-CoV2	ESAT-6-like protein esxB,HCMVUL83,nucleocapsid phosphoprotein [Severe acute respiratory syndrome coronavirus 2]
CASSLEGADYEQYF	1	NYNYLYRLF	surface glycoprotein [Severe acute respiratory syndrome coronavirus 2]	SARS-CoV2	Severe	CD8Tem	NA_TRBV12-4.NA.TRBJ2-7.TRBC2	NA_TGTGCCAGCAGTTTGGAGGGGGCGGACTACGAGCAGTACTTC	NA_CASSLEGADYEQYF	NA_NA_TRBV12-4.NA.TRBJ2-7.TRBC2_TGTGCCAGCAGTTTGGAGGGGGCGGACTACGAGCAGTACTTC	1	Single (0 < X <= 1)	ASSLEGADYEQY	204035	NYNYLYRLF	SARS-CoV2	surface glycoprotein [Severe acute respiratory syndrome coronavirus 2]
CASSLEGDQPQHF	1	LPRRSGAAGA	nucleoprotein	Influenza A virus	Moderate	CD4Tfh	TRAV9-2.TRAJ5.TRAC_TRBV7-8.NA.TRBJ1-5.TRBC1	TGTGCTCTGAGTAACATGGACACGGGCAGGAGAGCACTTACTTTT_TGTGCCAGCAGCTTAGAAGGGGATCAGCCCCAGCATTTT	CALSNMDTGRRALTF_CASSLEGDQPQHF	TRAV9-2.TRAJ5.TRAC_TGTGCTCTGAGTAACATGGACACGGGCAGGAGAGCACTTACTTTT_TRBV7-8.NA.TRBJ1-5.TRBC1_TGTGCCAGCAGCTTAGAAGGGGATCAGCCCCAGCATTTT	1	Single (0 < X <= 1)	ASSLEGDQPQH	192545	LPRRSGAAGA,TPRVTGGGAM,IPTNFTISV	Influenza A virus,Human herpesvirus 5 (Human cytomegalovirus),SARS-CoV2	nucleoprotein,HCMVUL83,surface glycoprotein [Severe acute respiratory syndrome coronavirus 2]
CASSLEGDQPQHF	1	LPRRSGAAGA	nucleoprotein	Influenza A virus	Control	CD4Tfh	TRAV8-4.TRAJ21.TRAC_TRBV7-9.NA.TRBJ1-5.TRBC1	TGTGCTGTGAGTCAGAACTTCAACAAATTTTACTTT_TGTGCCAGCAGCTTAGAAGGAGATCAGCCCCAGCATTTT	CAVSQNFNKFYF_CASSLEGDQPQHF	TRAV8-4.TRAJ21.TRAC_TGTGCTGTGAGTCAGAACTTCAACAAATTTTACTTT_TRBV7-9.NA.TRBJ1-5.TRBC1_TGTGCCAGCAGCTTAGAAGGAGATCAGCCCCAGCATTTT	1	Single (0 < X <= 1)	ASSLEGDQPQH	192545	LPRRSGAAGA,TPRVTGGGAM,IPTNFTISV	Influenza A virus,Human herpesvirus 5 (Human cytomegalovirus),SARS-CoV2	nucleoprotein,HCMVUL83,surface glycoprotein [Severe acute respiratory syndrome coronavirus 2]
CASSLEGDQPQHF	1	TPRVTGGGAM	HCMVUL83	Human herpesvirus 5	Moderate	CD4Tfh	TRAV9-2.TRAJ5.TRAC_TRBV7-8.NA.TRBJ1-5.TRBC1	TGTGCTCTGAGTAACATGGACACGGGCAGGAGAGCACTTACTTTT_TGTGCCAGCAGCTTAGAAGGGGATCAGCCCCAGCATTTT	CALSNMDTGRRALTF_CASSLEGDQPQHF	TRAV9-2.TRAJ5.TRAC_TGTGCTCTGAGTAACATGGACACGGGCAGGAGAGCACTTACTTTT_TRBV7-8.NA.TRBJ1-5.TRBC1_TGTGCCAGCAGCTTAGAAGGGGATCAGCCCCAGCATTTT	1	Single (0 < X <= 1)	ASSLEGDQPQH	192545	LPRRSGAAGA,TPRVTGGGAM,IPTNFTISV	Influenza A virus,Human herpesvirus 5 (Human cytomegalovirus),SARS-CoV2	nucleoprotein,HCMVUL83,surface glycoprotein [Severe acute respiratory syndrome coronavirus 2]
CASSLEGDQPQHF	1	TPRVTGGGAM	HCMVUL83	Human herpesvirus 5	Control	CD4Tfh	TRAV8-4.TRAJ21.TRAC_TRBV7-9.NA.TRBJ1-5.TRBC1	TGTGCTGTGAGTCAGAACTTCAACAAATTTTACTTT_TGTGCCAGCAGCTTAGAAGGAGATCAGCCCCAGCATTTT	CAVSQNFNKFYF_CASSLEGDQPQHF	TRAV8-4.TRAJ21.TRAC_TGTGCTGTGAGTCAGAACTTCAACAAATTTTACTTT_TRBV7-9.NA.TRBJ1-5.TRBC1_TGTGCCAGCAGCTTAGAAGGAGATCAGCCCCAGCATTTT	1	Single (0 < X <= 1)	ASSLEGDQPQH	192545	LPRRSGAAGA,TPRVTGGGAM,IPTNFTISV	Influenza A virus,Human herpesvirus 5 (Human cytomegalovirus),SARS-CoV2	nucleoprotein,HCMVUL83,surface glycoprotein [Severe acute respiratory syndrome coronavirus 2]
CASSLEGDQPQHF	1	IPTNFTISV	surface glycoprotein [Severe acute respiratory syndrome coronavirus 2]	SARS-CoV2	Moderate	CD4Tfh	TRAV9-2.TRAJ5.TRAC_TRBV7-8.NA.TRBJ1-5.TRBC1	TGTGCTCTGAGTAACATGGACACGGGCAGGAGAGCACTTACTTTT_TGTGCCAGCAGCTTAGAAGGGGATCAGCCCCAGCATTTT	CALSNMDTGRRALTF_CASSLEGDQPQHF	TRAV9-2.TRAJ5.TRAC_TGTGCTCTGAGTAACATGGACACGGGCAGGAGAGCACTTACTTTT_TRBV7-8.NA.TRBJ1-5.TRBC1_TGTGCCAGCAGCTTAGAAGGGGATCAGCCCCAGCATTTT	1	Single (0 < X <= 1)	ASSLEGDQPQH	192545	LPRRSGAAGA,TPRVTGGGAM,IPTNFTISV	Influenza A virus,Human herpesvirus 5 (Human cytomegalovirus),SARS-CoV2	nucleoprotein,HCMVUL83,surface glycoprotein [Severe acute respiratory syndrome coronavirus 2]
CASSLEGDQPQHF	1	IPTNFTISV	surface glycoprotein [Severe acute respiratory syndrome coronavirus 2]	SARS-CoV2	Control	CD4Tfh	TRAV8-4.TRAJ21.TRAC_TRBV7-9.NA.TRBJ1-5.TRBC1	TGTGCTGTGAGTCAGAACTTCAACAAATTTTACTTT_TGTGCCAGCAGCTTAGAAGGAGATCAGCCCCAGCATTTT	CAVSQNFNKFYF_CASSLEGDQPQHF	TRAV8-4.TRAJ21.TRAC_TGTGCTGTGAGTCAGAACTTCAACAAATTTTACTTT_TRBV7-9.NA.TRBJ1-5.TRBC1_TGTGCCAGCAGCTTAGAAGGAGATCAGCCCCAGCATTTT	1	Single (0 < X <= 1)	ASSLEGDQPQH	192545	LPRRSGAAGA,TPRVTGGGAM,IPTNFTISV	Influenza A virus,Human herpesvirus 5 (Human cytomegalovirus),SARS-CoV2	nucleoprotein,HCMVUL83,surface glycoprotein [Severe acute respiratory syndrome coronavirus 2]
CASSLEGETQYF	1	GILGFVFTL	Matrix protein 1	Influenza A virus	Severe	CD4Tfh	NA_TRBV7-9.NA.TRBJ2-5.TRBC2	NA_TGTGCCAGCAGCTTAGAGGGGGAGACCCAGTACTTC	NA_CASSLEGETQYF	NA_NA_TRBV7-9.NA.TRBJ2-5.TRBC2_TGTGCCAGCAGCTTAGAGGGGGAGACCCAGTACTTC	1	Single (0 < X <= 1)	ASSLEGETQY	23510	GILGFVFTL	Influenza A virus	Matrix protein 1
CASSLEGGGYEQYF	1	LPRRSGAAGA	nucleoprotein	Influenza A virus	Moderate	CD4Tm	TRAV1-1.TRAJ9.TRAC_TRBV5-1.NA.TRBJ2-7.TRBC2	TGCGCTGTAAATACTGGAGGCTTCAAAACTATCTTT_TGCGCCAGCAGCTTGGAAGGGGGAGGCTACGAGCAGTACTTC	CAVNTGGFKTIF_CASSLEGGGYEQYF	TRAV1-1.TRAJ9.TRAC_TGCGCTGTAAATACTGGAGGCTTCAAAACTATCTTT_TRBV5-1.NA.TRBJ2-7.TRBC2_TGCGCCAGCAGCTTGGAAGGGGGAGGCTACGAGCAGTACTTC	1	Single (0 < X <= 1)	ASSLEGGGYEQY	27689	LPRRSGAAGA,TPRVTGGGAM,NEGVKAAW	Influenza A virus,Human herpesvirus 5 (Human cytomegalovirus),Human herpesvirus 5 (Human cytomegalovirus)	nucleoprotein,HCMVUL83,regulatory protein IE2 [Human betaherpesvirus 5]
CASSLEGGGYEQYF	1	TPRVTGGGAM	HCMVUL83	Human herpesvirus 5	Moderate	CD4Tm	TRAV1-1.TRAJ9.TRAC_TRBV5-1.NA.TRBJ2-7.TRBC2	TGCGCTGTAAATACTGGAGGCTTCAAAACTATCTTT_TGCGCCAGCAGCTTGGAAGGGGGAGGCTACGAGCAGTACTTC	CAVNTGGFKTIF_CASSLEGGGYEQYF	TRAV1-1.TRAJ9.TRAC_TGCGCTGTAAATACTGGAGGCTTCAAAACTATCTTT_TRBV5-1.NA.TRBJ2-7.TRBC2_TGCGCCAGCAGCTTGGAAGGGGGAGGCTACGAGCAGTACTTC	1	Single (0 < X <= 1)	ASSLEGGGYEQY	27689	LPRRSGAAGA,TPRVTGGGAM,NEGVKAAW	Influenza A virus,Human herpesvirus 5 (Human cytomegalovirus),Human herpesvirus 5 (Human cytomegalovirus)	nucleoprotein,HCMVUL83,regulatory protein IE2 [Human betaherpesvirus 5]
CASSLEGGGYEQYF	1	NEGVKAAW	regulatory protein IE2 [Human betaherpesvirus 5]	Human herpesvirus 5	Moderate	CD4Tm	TRAV1-1.TRAJ9.TRAC_TRBV5-1.NA.TRBJ2-7.TRBC2	TGCGCTGTAAATACTGGAGGCTTCAAAACTATCTTT_TGCGCCAGCAGCTTGGAAGGGGGAGGCTACGAGCAGTACTTC	CAVNTGGFKTIF_CASSLEGGGYEQYF	TRAV1-1.TRAJ9.TRAC_TGCGCTGTAAATACTGGAGGCTTCAAAACTATCTTT_TRBV5-1.NA.TRBJ2-7.TRBC2_TGCGCCAGCAGCTTGGAAGGGGGAGGCTACGAGCAGTACTTC	1	Single (0 < X <= 1)	ASSLEGGGYEQY	27689	LPRRSGAAGA,TPRVTGGGAM,NEGVKAAW	Influenza A virus,Human herpesvirus 5 (Human cytomegalovirus),Human herpesvirus 5 (Human cytomegalovirus)	nucleoprotein,HCMVUL83,regulatory protein IE2 [Human betaherpesvirus 5]
CASSLEGGSYEQYF	1	DIYKGVYQFKSV	glycoprotein	Mammarenavirus choriomeningitidis	Mild	CD8Tn	TRAV13-1.TRAJ18.TRAC_TRBV7-2.NA.TRBJ2-7.TRBC2	TGTGCAGCATACGACAGAGGCTCAACCCTGGGGAGGCTATACTTT_TGTGCCAGCAGCTTAGAAGGCGGTTCCTACGAGCAGTACTTC	CAAYDRGSTLGRLYF_CASSLEGGSYEQYF	TRAV13-1.TRAJ18.TRAC_TGTGCAGCATACGACAGAGGCTCAACCCTGGGGAGGCTATACTTT_TRBV7-2.NA.TRBJ2-7.TRBC2_TGTGCCAGCAGCTTAGAAGGCGGTTCCTACGAGCAGTACTTC	1	Single (0 < X <= 1)	ASSLEGGSYEQY	198826	DIYKGVYQFKSV	Mammarenavirus choriomeningitidis (Lymphocytic choriomeningitis mammarenavirus)	glycoprotein
CASSLEQGNTEAFF	1	LPRRSGAAGA	nucleoprotein	Influenza A virus	Moderate	CD4Tm	NA_TRBV5-1.NA.TRBJ1-1.TRBC1	NA_TGCGCCAGCAGCTTGGAGCAGGGGAACACTGAAGCTTTCTTT	NA_CASSLEQGNTEAFF	NA_NA_TRBV5-1.NA.TRBJ1-1.TRBC1_TGCGCCAGCAGCTTGGAGCAGGGGAACACTGAAGCTTTCTTT	1	Single (0 < X <= 1)	ASSLEQGNTEAF	23850	LPRRSGAAGA,TPRVTGGGAM	Influenza A virus,Human herpesvirus 5 (Human cytomegalovirus)	nucleoprotein,HCMVUL83
CASSLEQGNTEAFF	1	TPRVTGGGAM	HCMVUL83	Human herpesvirus 5	Moderate	CD4Tm	NA_TRBV5-1.NA.TRBJ1-1.TRBC1	NA_TGCGCCAGCAGCTTGGAGCAGGGGAACACTGAAGCTTTCTTT	NA_CASSLEQGNTEAFF	NA_NA_TRBV5-1.NA.TRBJ1-1.TRBC1_TGCGCCAGCAGCTTGGAGCAGGGGAACACTGAAGCTTTCTTT	1	Single (0 < X <= 1)	ASSLEQGNTEAF	23850	LPRRSGAAGA,TPRVTGGGAM	Influenza A virus,Human herpesvirus 5 (Human cytomegalovirus)	nucleoprotein,HCMVUL83
CASSLFGDTEAFF	1	VMATRRNVL	Uncharacterized protein Rv1518/MT1568	Mycobacterium tuberculosis	Severe	CD4Tm	NA_TRBV7-3.NA.TRBJ1-1.TRBC1	NA_TGTGCCAGCAGCTTATTCGGGGACACTGAAGCTTTCTTT	NA_CASSLFGDTEAFF	NA_NA_TRBV7-3.NA.TRBJ1-1.TRBC1_TGTGCCAGCAGCTTATTCGGGGACACTGAAGCTTTCTTT	1	Single (0 < X <= 1)	ASSLFGDTEAF	203578	VMATRRNVL	Mycobacterium tuberculosis	Uncharacterized protein Rv1518/MT1568
CASSLFRGGEKLFF	1	SPRWYFYYL	nucleocapsid phosphoprotein	SARS-CoV2	Moderate	CD8Tn	TRAV17.TRAJ45.TRAC_TRBV27.NA.TRBJ1-4.TRBC1	TGTGCTACGGTCTCAGGAGGAGGTGCTGACGGACTCACCTTT_TGTGCCAGCAGTTTATTTCGGGGGGGGGAAAAACTGTTTTTT	CATVSGGGADGLTF_CASSLFRGGEKLFF	TRAV17.TRAJ45.TRAC_TGTGCTACGGTCTCAGGAGGAGGTGCTGACGGACTCACCTTT_TRBV27.NA.TRBJ1-4.TRBC1_TGTGCCAGCAGTTTATTTCGGGGGGGGGAAAAACTGTTTTTT	1	Single (0 < X <= 1)	ASSLFRGGEKLF	182726	SPRWYFYYL	SARS-CoV2	nucleocapsid phosphoprotein, partial [Severe acute respiratory syndrome coronavirus 2]
CASSLGAAYEQYF	1	VMATRRNVL	Uncharacterized protein Rv1518/MT1568	Mycobacterium tuberculosis	Severe	dnT	TRAV9-2.TRAJ44.TRAC_TRBV19.NA.TRBJ2-7.TRBC2	TGTGCTCTGTGCTTTATGGCTGCCAGTAAACTCACCTTT_TGTGCCAGTAGTCTGGGGGCTGCCTACGAGCAGTACTTC	CALCFMAASKLTF_CASSLGAAYEQYF	TRAV9-2.TRAJ44.TRAC_TGTGCTCTGTGCTTTATGGCTGCCAGTAAACTCACCTTT_TRBV19.NA.TRBJ2-7.TRBC2_TGTGCCAGTAGTCTGGGGGCTGCCTACGAGCAGTACTTC	1	Single (0 < X <= 1)	ASSLGAAYEQY	202837	VMATRRNVL	Mycobacterium tuberculosis	Uncharacterized protein Rv1518/MT1568
CASSLGAEQFF	1	SSLENFRAYV	Polymerase basic protein 2	Influenza A virus	Moderate	CD4Treg	NA_TRBV5-6.NA.TRBJ2-1.TRBC2	NA_TGTGCCAGCAGCCTCGGGGCGGAGCAGTTCTTC	NA_CASSLGAEQFF	NA_NA_TRBV5-6.NA.TRBJ2-1.TRBC2_TGTGCCAGCAGCCTCGGGGCGGAGCAGTTCTTC	1	Single (0 < X <= 1)	ASSLGAEQF	19418	SSLENFRAYV,SSLENFRAYV,SSLENFRAYV	Influenza A virus (A/Puerto Rico/8/1934(H1N1)) (Influenza A virus (A/PR 8/34 (H1N1))),Influenza A virus (A/Puerto Rico/8/1934(H1N1)) (Influenza A virus (A/PR 8/34 (H1N1))),Influenza A virus (A/Puerto Rico/8/1934(H1N1)) (Influenza A virus (A/PR 8/34 (H1N1)))	Polymerase basic protein 2,Polymerase basic protein 2,Polymerase basic protein 2
CASSLGASSYNEQFF	1	LPRRSGAAGA	nucleoprotein	Influenza A virus	Severe	CD4Tfh	TRAV29/DV5.TRAJ21.TRAC_TRBV12-3.NA.TRBJ2-1.TRBC2	TGTGCAGCAAGCGCGTACAACTTCAACAAATTTTACTTT_TGTGCCAGCAGTTTAGGGGCGAGCTCCTACAATGAGCAGTTCTTC	CAASAYNFNKFYF_CASSLGASSYNEQFF	TRAV29/DV5.TRAJ21.TRAC_TGTGCAGCAAGCGCGTACAACTTCAACAAATTTTACTTT_TRBV12-3.NA.TRBJ2-1.TRBC2_TGTGCCAGCAGTTTAGGGGCGAGCTCCTACAATGAGCAGTTCTTC	1	Single (0 < X <= 1)	ASSLGASSYNEQF	183473	LPRRSGAAGA,TPRVTGGGAM,YLQPRTFLL	Influenza A virus,Human herpesvirus 5 (Human cytomegalovirus),SARS-CoV2	nucleoprotein,HCMVUL83,surface glycoprotein [Severe acute respiratory syndrome coronavirus 2]
CASSLGASSYNEQFF	1	TPRVTGGGAM	HCMVUL83	Human herpesvirus 5	Severe	CD4Tfh	TRAV29/DV5.TRAJ21.TRAC_TRBV12-3.NA.TRBJ2-1.TRBC2	TGTGCAGCAAGCGCGTACAACTTCAACAAATTTTACTTT_TGTGCCAGCAGTTTAGGGGCGAGCTCCTACAATGAGCAGTTCTTC	CAASAYNFNKFYF_CASSLGASSYNEQFF	TRAV29/DV5.TRAJ21.TRAC_TGTGCAGCAAGCGCGTACAACTTCAACAAATTTTACTTT_TRBV12-3.NA.TRBJ2-1.TRBC2_TGTGCCAGCAGTTTAGGGGCGAGCTCCTACAATGAGCAGTTCTTC	1	Single (0 < X <= 1)	ASSLGASSYNEQF	183473	LPRRSGAAGA,TPRVTGGGAM,YLQPRTFLL	Influenza A virus,Human herpesvirus 5 (Human cytomegalovirus),SARS-CoV2	nucleoprotein,HCMVUL83,surface glycoprotein [Severe acute respiratory syndrome coronavirus 2]
CASSLGASSYNEQFF	1	YLQPRTFLL	surface glycoprotein [Severe acute respiratory syndrome coronavirus 2]	SARS-CoV2	Severe	CD4Tfh	TRAV29/DV5.TRAJ21.TRAC_TRBV12-3.NA.TRBJ2-1.TRBC2	TGTGCAGCAAGCGCGTACAACTTCAACAAATTTTACTTT_TGTGCCAGCAGTTTAGGGGCGAGCTCCTACAATGAGCAGTTCTTC	CAASAYNFNKFYF_CASSLGASSYNEQFF	TRAV29/DV5.TRAJ21.TRAC_TGTGCAGCAAGCGCGTACAACTTCAACAAATTTTACTTT_TRBV12-3.NA.TRBJ2-1.TRBC2_TGTGCCAGCAGTTTAGGGGCGAGCTCCTACAATGAGCAGTTCTTC	1	Single (0 < X <= 1)	ASSLGASSYNEQF	183473	LPRRSGAAGA,TPRVTGGGAM,YLQPRTFLL	Influenza A virus,Human herpesvirus 5 (Human cytomegalovirus),SARS-CoV2	nucleoprotein,HCMVUL83,surface glycoprotein [Severe acute respiratory syndrome coronavirus 2]
CASSLGAVNNEQFF	1	LPRRSGAAGA	nucleoprotein	Influenza A virus	Moderate	CD8Tn	TRAV8-6.TRAJ30.TRAC_TRBV13.NA.TRBJ2-1.TRBC2	TGTGCTGTGAGTCAGATGAACAGAGATGACAAGATCATCTTT_TGTGCCAGCAGCTTAGGCGCGGTGAACAATGAGCAGTTCTTC	CAVSQMNRDDKIIF_CASSLGAVNNEQFF	TRAV8-6.TRAJ30.TRAC_TGTGCTGTGAGTCAGATGAACAGAGATGACAAGATCATCTTT_TRBV13.NA.TRBJ2-1.TRBC2_TGTGCCAGCAGCTTAGGCGCGGTGAACAATGAGCAGTTCTTC	1	Single (0 < X <= 1)	ASSLGAVNNEQF	23919	LPRRSGAAGA,TPRVTGGGAM	Influenza A virus,Human herpesvirus 5 (Human cytomegalovirus)	nucleoprotein,HCMVUL83
CASSLGAVNNEQFF	1	TPRVTGGGAM	HCMVUL83	Human herpesvirus 5	Moderate	CD8Tn	TRAV8-6.TRAJ30.TRAC_TRBV13.NA.TRBJ2-1.TRBC2	TGTGCTGTGAGTCAGATGAACAGAGATGACAAGATCATCTTT_TGTGCCAGCAGCTTAGGCGCGGTGAACAATGAGCAGTTCTTC	CAVSQMNRDDKIIF_CASSLGAVNNEQFF	TRAV8-6.TRAJ30.TRAC_TGTGCTGTGAGTCAGATGAACAGAGATGACAAGATCATCTTT_TRBV13.NA.TRBJ2-1.TRBC2_TGTGCCAGCAGCTTAGGCGCGGTGAACAATGAGCAGTTCTTC	1	Single (0 < X <= 1)	ASSLGAVNNEQF	23919	LPRRSGAAGA,TPRVTGGGAM	Influenza A virus,Human herpesvirus 5 (Human cytomegalovirus)	nucleoprotein,HCMVUL83
CASSLGAYEQYF	1	GLCTLVAML	Transcriptional regulator IE63 homolog	Human herpesvirus 4	Severe	CD4Tm	NA_TRBV7-2.NA.TRBJ2-7.TRBC2	NA_TGTGCCAGCAGCTTAGGAGCGTACGAGCAGTACTTC	NA_CASSLGAYEQYF	NA_NA_TRBV7-2.NA.TRBJ2-7.TRBC2_TGTGCCAGCAGCTTAGGAGCGTACGAGCAGTACTTC	1	Single (0 < X <= 1)	ASSLGAYEQY	199120	GLCTLVAML,LLLDRLNQL	Human herpesvirus 4 (Epstein Barr virus),SARS coronavirus BJ01	Transcriptional regulator IE63 homolog,Nucleoprotein
CASSLGAYEQYF	1	LLLDRLNQL	Nucleoprotein	SARS coronavirus BJ01	Severe	CD4Tm	NA_TRBV7-2.NA.TRBJ2-7.TRBC2	NA_TGTGCCAGCAGCTTAGGAGCGTACGAGCAGTACTTC	NA_CASSLGAYEQYF	NA_NA_TRBV7-2.NA.TRBJ2-7.TRBC2_TGTGCCAGCAGCTTAGGAGCGTACGAGCAGTACTTC	1	Single (0 < X <= 1)	ASSLGAYEQY	199120	GLCTLVAML,LLLDRLNQL	Human herpesvirus 4 (Epstein Barr virus),SARS coronavirus BJ01	Transcriptional regulator IE63 homolog,Nucleoprotein
CASSLGEQYF	1	SIINFEKL	ovalbumin	Gallus gallus	Severe	CD8Tn	TRAV14/DV4.TRAJ23.NA_TRBV11-2.NA.TRBJ2-7.TRBC2	TGTGCAATGAGAGATTGGGGAGGAAAGCTTATCTTC_TGTGCCAGCAGCTTAGGGGAGCAGTACTTC	CAMRDWGGKLIF_CASSLGEQYF	TRAV14/DV4.TRAJ23.NA_TGTGCAATGAGAGATTGGGGAGGAAAGCTTATCTTC_TRBV11-2.NA.TRBJ2-7.TRBC2_TGTGCCAGCAGCTTAGGGGAGCAGTACTTC	1	Single (0 < X <= 1)	ASSLGEQY	192519	SIINFEKL,IPARARVEC	Gallus gallus (chicken),SARS-CoV2	ovalbumin,orf1ab polyprotein [Severe acute respiratory syndrome coronavirus 2]
CASSLGEQYF	1	IPARARVEC	orf1ab polyprotein [Severe acute respiratory syndrome coronavirus 2]	SARS-CoV2	Severe	CD8Tn	TRAV14/DV4.TRAJ23.NA_TRBV11-2.NA.TRBJ2-7.TRBC2	TGTGCAATGAGAGATTGGGGAGGAAAGCTTATCTTC_TGTGCCAGCAGCTTAGGGGAGCAGTACTTC	CAMRDWGGKLIF_CASSLGEQYF	TRAV14/DV4.TRAJ23.NA_TGTGCAATGAGAGATTGGGGAGGAAAGCTTATCTTC_TRBV11-2.NA.TRBJ2-7.TRBC2_TGTGCCAGCAGCTTAGGGGAGCAGTACTTC	1	Single (0 < X <= 1)	ASSLGEQY	192519	SIINFEKL,IPARARVEC	Gallus gallus (chicken),SARS-CoV2	ovalbumin,orf1ab polyprotein [Severe acute respiratory syndrome coronavirus 2]
CASSLGETQYF	1	LPRRSGAAGA	nucleoprotein	Influenza A virus	Severe	CD8Tcm	TRAV14/DV4.TRAJ26.TRAC_TRBV27.NA.TRBJ2-5.TRBC2	TGTGCAATGAGAGAGTCCCGGGATAACTATGGTCAGAATTTTGTCTTT_TGTGCCAGCAGTTTAGGGGAGACCCAGTACTTC	CAMRESRDNYGQNFVF_CASSLGETQYF	TRAV14/DV4.TRAJ26.TRAC_TGTGCAATGAGAGAGTCCCGGGATAACTATGGTCAGAATTTTGTCTTT_TRBV27.NA.TRBJ2-5.TRBC2_TGTGCCAGCAGTTTAGGGGAGACCCAGTACTTC	1	Single (0 < X <= 1)	ASSLGETQY	203009	LPRRSGAAGA,TPRVTGGGAM,LLQTGIHVRVSQPSL,VMATRRNVL,VMTTVLATL,ELAGIGILTV,VMATRRNVL	Influenza A virus,Human herpesvirus 5 (Human cytomegalovirus),Human herpesvirus 5 strain Towne (Human cytomegalovirus (strain Towne)),Mycobacterium tuberculosis,Mycobacterium tuberculosis,Mycobacterium tuberculosis	nucleoprotein,HCMVUL83,HCMVUL83,Uncharacterized protein Rv1518/MT1568,Uncharacterized protein Rv1734c/MT1774.1,Uncharacterized protein Rv1518/MT1568
CASSLGETQYF	1	TPRVTGGGAM	HCMVUL83	Human herpesvirus 5	Severe	CD8Tcm	TRAV14/DV4.TRAJ26.TRAC_TRBV27.NA.TRBJ2-5.TRBC2	TGTGCAATGAGAGAGTCCCGGGATAACTATGGTCAGAATTTTGTCTTT_TGTGCCAGCAGTTTAGGGGAGACCCAGTACTTC	CAMRESRDNYGQNFVF_CASSLGETQYF	TRAV14/DV4.TRAJ26.TRAC_TGTGCAATGAGAGAGTCCCGGGATAACTATGGTCAGAATTTTGTCTTT_TRBV27.NA.TRBJ2-5.TRBC2_TGTGCCAGCAGTTTAGGGGAGACCCAGTACTTC	1	Single (0 < X <= 1)	ASSLGETQY	203009	LPRRSGAAGA,TPRVTGGGAM,LLQTGIHVRVSQPSL,VMATRRNVL,VMTTVLATL,ELAGIGILTV,VMATRRNVL	Influenza A virus,Human herpesvirus 5 (Human cytomegalovirus),Human herpesvirus 5 strain Towne (Human cytomegalovirus (strain Towne)),Mycobacterium tuberculosis,Mycobacterium tuberculosis,Mycobacterium tuberculosis	nucleoprotein,HCMVUL83,HCMVUL83,Uncharacterized protein Rv1518/MT1568,Uncharacterized protein Rv1734c/MT1774.1,Uncharacterized protein Rv1518/MT1568
CASSLGETQYF	1	LLQTGIHVRVSQPSL	HCMVUL83	Human herpesvirus 5 strain Towne	Severe	CD8Tcm	TRAV14/DV4.TRAJ26.TRAC_TRBV27.NA.TRBJ2-5.TRBC2	TGTGCAATGAGAGAGTCCCGGGATAACTATGGTCAGAATTTTGTCTTT_TGTGCCAGCAGTTTAGGGGAGACCCAGTACTTC	CAMRESRDNYGQNFVF_CASSLGETQYF	TRAV14/DV4.TRAJ26.TRAC_TGTGCAATGAGAGAGTCCCGGGATAACTATGGTCAGAATTTTGTCTTT_TRBV27.NA.TRBJ2-5.TRBC2_TGTGCCAGCAGTTTAGGGGAGACCCAGTACTTC	1	Single (0 < X <= 1)	ASSLGETQY	203009	LPRRSGAAGA,TPRVTGGGAM,LLQTGIHVRVSQPSL,VMATRRNVL,VMTTVLATL,ELAGIGILTV,VMATRRNVL	Influenza A virus,Human herpesvirus 5 (Human cytomegalovirus),Human herpesvirus 5 strain Towne (Human cytomegalovirus (strain Towne)),Mycobacterium tuberculosis,Mycobacterium tuberculosis,Mycobacterium tuberculosis	nucleoprotein,HCMVUL83,HCMVUL83,Uncharacterized protein Rv1518/MT1568,Uncharacterized protein Rv1734c/MT1774.1,Uncharacterized protein Rv1518/MT1568
CASSLGETQYF	1	VMATRRNVL	Uncharacterized protein Rv1518/MT1568	Mycobacterium tuberculosis	Severe	CD8Tcm	TRAV14/DV4.TRAJ26.TRAC_TRBV27.NA.TRBJ2-5.TRBC2	TGTGCAATGAGAGAGTCCCGGGATAACTATGGTCAGAATTTTGTCTTT_TGTGCCAGCAGTTTAGGGGAGACCCAGTACTTC	CAMRESRDNYGQNFVF_CASSLGETQYF	TRAV14/DV4.TRAJ26.TRAC_TGTGCAATGAGAGAGTCCCGGGATAACTATGGTCAGAATTTTGTCTTT_TRBV27.NA.TRBJ2-5.TRBC2_TGTGCCAGCAGTTTAGGGGAGACCCAGTACTTC	1	Single (0 < X <= 1)	ASSLGETQY	203009	LPRRSGAAGA,TPRVTGGGAM,LLQTGIHVRVSQPSL,VMATRRNVL,VMTTVLATL,ELAGIGILTV,VMATRRNVL	Influenza A virus,Human herpesvirus 5 (Human cytomegalovirus),Human herpesvirus 5 strain Towne (Human cytomegalovirus (strain Towne)),Mycobacterium tuberculosis,Mycobacterium tuberculosis,Mycobacterium tuberculosis	nucleoprotein,HCMVUL83,HCMVUL83,Uncharacterized protein Rv1518/MT1568,Uncharacterized protein Rv1734c/MT1774.1,Uncharacterized protein Rv1518/MT1568
CASSLGETQYF	1	VMTTVLATL	Uncharacterized protein Rv1734c/MT1774.1	Mycobacterium tuberculosis	Severe	CD8Tcm	TRAV14/DV4.TRAJ26.TRAC_TRBV27.NA.TRBJ2-5.TRBC2	TGTGCAATGAGAGAGTCCCGGGATAACTATGGTCAGAATTTTGTCTTT_TGTGCCAGCAGTTTAGGGGAGACCCAGTACTTC	CAMRESRDNYGQNFVF_CASSLGETQYF	TRAV14/DV4.TRAJ26.TRAC_TGTGCAATGAGAGAGTCCCGGGATAACTATGGTCAGAATTTTGTCTTT_TRBV27.NA.TRBJ2-5.TRBC2_TGTGCCAGCAGTTTAGGGGAGACCCAGTACTTC	1	Single (0 < X <= 1)	ASSLGETQY	203009	LPRRSGAAGA,TPRVTGGGAM,LLQTGIHVRVSQPSL,VMATRRNVL,VMTTVLATL,ELAGIGILTV,VMATRRNVL	Influenza A virus,Human herpesvirus 5 (Human cytomegalovirus),Human herpesvirus 5 strain Towne (Human cytomegalovirus (strain Towne)),Mycobacterium tuberculosis,Mycobacterium tuberculosis,Mycobacterium tuberculosis	nucleoprotein,HCMVUL83,HCMVUL83,Uncharacterized protein Rv1518/MT1568,Uncharacterized protein Rv1734c/MT1774.1,Uncharacterized protein Rv1518/MT1568
CASSLGETQYF	1	ELAGIGILTV	Uncharacterized protein Rv1518/MT1568	Mycobacterium tuberculosis	Severe	CD8Tcm	TRAV14/DV4.TRAJ26.TRAC_TRBV27.NA.TRBJ2-5.TRBC2	TGTGCAATGAGAGAGTCCCGGGATAACTATGGTCAGAATTTTGTCTTT_TGTGCCAGCAGTTTAGGGGAGACCCAGTACTTC	CAMRESRDNYGQNFVF_CASSLGETQYF	TRAV14/DV4.TRAJ26.TRAC_TGTGCAATGAGAGAGTCCCGGGATAACTATGGTCAGAATTTTGTCTTT_TRBV27.NA.TRBJ2-5.TRBC2_TGTGCCAGCAGTTTAGGGGAGACCCAGTACTTC	1	Single (0 < X <= 1)	ASSLGETQY	203009	LPRRSGAAGA,TPRVTGGGAM,LLQTGIHVRVSQPSL,VMATRRNVL,VMTTVLATL,ELAGIGILTV,VMATRRNVL	Influenza A virus,Human herpesvirus 5 (Human cytomegalovirus),Human herpesvirus 5 strain Towne (Human cytomegalovirus (strain Towne)),Mycobacterium tuberculosis,Mycobacterium tuberculosis,Mycobacterium tuberculosis	nucleoprotein,HCMVUL83,HCMVUL83,Uncharacterized protein Rv1518/MT1568,Uncharacterized protein Rv1734c/MT1774.1,Uncharacterized protein Rv1518/MT1568
CASSLGGEQFF	3	LPRRSGAAGA	nucleoprotein	Influenza A virus	Severe	CD4Tfh	TRAV20.TRAJ53.TRAC_TRBV7-3.NA.TRBJ2-1.TRBC2	TGTGCTGTGCAGGCGAATAGTGGAGGTAGCAACTATAAACTGACATTT_TGTGCCAGCAGCCTAGGGGGTGAGCAGTTCTTC	CAVQANSGGSNYKLTF_CASSLGGEQFF	TRAV20.TRAJ53.TRAC_TGTGCTGTGCAGGCGAATAGTGGAGGTAGCAACTATAAACTGACATTT_TRBV7-3.NA.TRBJ2-1.TRBC2_TGTGCCAGCAGCCTAGGGGGTGAGCAGTTCTTC	3	Small (1 < X <= 5)	ASSLGGEQF	21420	LPRRSGAAGA,TPRVTGGGAM,VTEHDTLLY	Influenza A virus,Human herpesvirus 5 (Human cytomegalovirus),Human herpesvirus 5 (Human cytomegalovirus)	nucleoprotein,HCMVUL83,DNA processivity factor
CASSLGGEQFF	3	LPRRSGAAGA	nucleoprotein	Influenza A virus	Severe	CD8Tn	TRAV8-1.TRAJ34.TRAC_TRBV7-3.NA.TRBJ2-1.TRBC2	TGTGCCGTGATGGTAGACACCGACAAGCTCATCTTT_TGTGCCAGCAGCTTGGGGGGGGAGCAGTTCTTC	CAVMVDTDKLIF_CASSLGGEQFF	TRAV8-1.TRAJ34.TRAC_TGTGCCGTGATGGTAGACACCGACAAGCTCATCTTT_TRBV7-3.NA.TRBJ2-1.TRBC2_TGTGCCAGCAGCTTGGGGGGGGAGCAGTTCTTC	3	Small (1 < X <= 5)	ASSLGGEQF	21420	LPRRSGAAGA,TPRVTGGGAM,VTEHDTLLY	Influenza A virus,Human herpesvirus 5 (Human cytomegalovirus),Human herpesvirus 5 (Human cytomegalovirus)	nucleoprotein,HCMVUL83,DNA processivity factor
CASSLGGEQFF	3	LPRRSGAAGA	nucleoprotein	Influenza A virus	Severe	CD4Tfh	TRAV20.TRAJ53.TRAC_TRBV7-3.NA.TRBJ2-1.TRBC2	TGTGCTGTGCAGGCGAGTAGTGGAGGTAGCAACTATAAACTGACATTT_TGTGCCAGCAGCTTAGGCGGTGAGCAGTTCTTC	CAVQASSGGSNYKLTF_CASSLGGEQFF	TRAV20.TRAJ53.TRAC_TGTGCTGTGCAGGCGAGTAGTGGAGGTAGCAACTATAAACTGACATTT_TRBV7-3.NA.TRBJ2-1.TRBC2_TGTGCCAGCAGCTTAGGCGGTGAGCAGTTCTTC	3	Small (1 < X <= 5)	ASSLGGEQF	21420	LPRRSGAAGA,TPRVTGGGAM,VTEHDTLLY	Influenza A virus,Human herpesvirus 5 (Human cytomegalovirus),Human herpesvirus 5 (Human cytomegalovirus)	nucleoprotein,HCMVUL83,DNA processivity factor
CASSLGGEQFF	3	TPRVTGGGAM	HCMVUL83	Human herpesvirus 5	Severe	CD4Tfh	TRAV20.TRAJ53.TRAC_TRBV7-3.NA.TRBJ2-1.TRBC2	TGTGCTGTGCAGGCGAATAGTGGAGGTAGCAACTATAAACTGACATTT_TGTGCCAGCAGCCTAGGGGGTGAGCAGTTCTTC	CAVQANSGGSNYKLTF_CASSLGGEQFF	TRAV20.TRAJ53.TRAC_TGTGCTGTGCAGGCGAATAGTGGAGGTAGCAACTATAAACTGACATTT_TRBV7-3.NA.TRBJ2-1.TRBC2_TGTGCCAGCAGCCTAGGGGGTGAGCAGTTCTTC	3	Small (1 < X <= 5)	ASSLGGEQF	21420	LPRRSGAAGA,TPRVTGGGAM,VTEHDTLLY	Influenza A virus,Human herpesvirus 5 (Human cytomegalovirus),Human herpesvirus 5 (Human cytomegalovirus)	nucleoprotein,HCMVUL83,DNA processivity factor
CASSLGGEQFF	3	TPRVTGGGAM	HCMVUL83	Human herpesvirus 5	Severe	CD8Tn	TRAV8-1.TRAJ34.TRAC_TRBV7-3.NA.TRBJ2-1.TRBC2	TGTGCCGTGATGGTAGACACCGACAAGCTCATCTTT_TGTGCCAGCAGCTTGGGGGGGGAGCAGTTCTTC	CAVMVDTDKLIF_CASSLGGEQFF	TRAV8-1.TRAJ34.TRAC_TGTGCCGTGATGGTAGACACCGACAAGCTCATCTTT_TRBV7-3.NA.TRBJ2-1.TRBC2_TGTGCCAGCAGCTTGGGGGGGGAGCAGTTCTTC	3	Small (1 < X <= 5)	ASSLGGEQF	21420	LPRRSGAAGA,TPRVTGGGAM,VTEHDTLLY	Influenza A virus,Human herpesvirus 5 (Human cytomegalovirus),Human herpesvirus 5 (Human cytomegalovirus)	nucleoprotein,HCMVUL83,DNA processivity factor
CASSLGGEQFF	3	TPRVTGGGAM	HCMVUL83	Human herpesvirus 5	Severe	CD4Tfh	TRAV20.TRAJ53.TRAC_TRBV7-3.NA.TRBJ2-1.TRBC2	TGTGCTGTGCAGGCGAGTAGTGGAGGTAGCAACTATAAACTGACATTT_TGTGCCAGCAGCTTAGGCGGTGAGCAGTTCTTC	CAVQASSGGSNYKLTF_CASSLGGEQFF	TRAV20.TRAJ53.TRAC_TGTGCTGTGCAGGCGAGTAGTGGAGGTAGCAACTATAAACTGACATTT_TRBV7-3.NA.TRBJ2-1.TRBC2_TGTGCCAGCAGCTTAGGCGGTGAGCAGTTCTTC	3	Small (1 < X <= 5)	ASSLGGEQF	21420	LPRRSGAAGA,TPRVTGGGAM,VTEHDTLLY	Influenza A virus,Human herpesvirus 5 (Human cytomegalovirus),Human herpesvirus 5 (Human cytomegalovirus)	nucleoprotein,HCMVUL83,DNA processivity factor
CASSLGGEQFF	3	VTEHDTLLY	DNA processivity factor	Human herpesvirus 5	Severe	CD4Tfh	TRAV20.TRAJ53.TRAC_TRBV7-3.NA.TRBJ2-1.TRBC2	TGTGCTGTGCAGGCGAATAGTGGAGGTAGCAACTATAAACTGACATTT_TGTGCCAGCAGCCTAGGGGGTGAGCAGTTCTTC	CAVQANSGGSNYKLTF_CASSLGGEQFF	TRAV20.TRAJ53.TRAC_TGTGCTGTGCAGGCGAATAGTGGAGGTAGCAACTATAAACTGACATTT_TRBV7-3.NA.TRBJ2-1.TRBC2_TGTGCCAGCAGCCTAGGGGGTGAGCAGTTCTTC	3	Small (1 < X <= 5)	ASSLGGEQF	21420	LPRRSGAAGA,TPRVTGGGAM,VTEHDTLLY	Influenza A virus,Human herpesvirus 5 (Human cytomegalovirus),Human herpesvirus 5 (Human cytomegalovirus)	nucleoprotein,HCMVUL83,DNA processivity factor
CASSLGGEQFF	3	VTEHDTLLY	DNA processivity factor	Human herpesvirus 5	Severe	CD8Tn	TRAV8-1.TRAJ34.TRAC_TRBV7-3.NA.TRBJ2-1.TRBC2	TGTGCCGTGATGGTAGACACCGACAAGCTCATCTTT_TGTGCCAGCAGCTTGGGGGGGGAGCAGTTCTTC	CAVMVDTDKLIF_CASSLGGEQFF	TRAV8-1.TRAJ34.TRAC_TGTGCCGTGATGGTAGACACCGACAAGCTCATCTTT_TRBV7-3.NA.TRBJ2-1.TRBC2_TGTGCCAGCAGCTTGGGGGGGGAGCAGTTCTTC	3	Small (1 < X <= 5)	ASSLGGEQF	21420	LPRRSGAAGA,TPRVTGGGAM,VTEHDTLLY	Influenza A virus,Human herpesvirus 5 (Human cytomegalovirus),Human herpesvirus 5 (Human cytomegalovirus)	nucleoprotein,HCMVUL83,DNA processivity factor
CASSLGGEQFF	3	VTEHDTLLY	DNA processivity factor	Human herpesvirus 5	Severe	CD4Tfh	TRAV20.TRAJ53.TRAC_TRBV7-3.NA.TRBJ2-1.TRBC2	TGTGCTGTGCAGGCGAGTAGTGGAGGTAGCAACTATAAACTGACATTT_TGTGCCAGCAGCTTAGGCGGTGAGCAGTTCTTC	CAVQASSGGSNYKLTF_CASSLGGEQFF	TRAV20.TRAJ53.TRAC_TGTGCTGTGCAGGCGAGTAGTGGAGGTAGCAACTATAAACTGACATTT_TRBV7-3.NA.TRBJ2-1.TRBC2_TGTGCCAGCAGCTTAGGCGGTGAGCAGTTCTTC	3	Small (1 < X <= 5)	ASSLGGEQF	21420	LPRRSGAAGA,TPRVTGGGAM,VTEHDTLLY	Influenza A virus,Human herpesvirus 5 (Human cytomegalovirus),Human herpesvirus 5 (Human cytomegalovirus)	nucleoprotein,HCMVUL83,DNA processivity factor
CASSLGGGAEAFF	1	LPRRSGAAGA	nucleoprotein	Influenza A virus	Moderate	CD8Tcm	NA_TRBV5-1.NA.TRBJ1-1.TRBC1	NA_TGCGCCAGCAGCTTGGGTGGGGGCGCTGAAGCTTTCTTT	NA_CASSLGGGAEAFF	NA_NA_TRBV5-1.NA.TRBJ1-1.TRBC1_TGCGCCAGCAGCTTGGGTGGGGGCGCTGAAGCTTTCTTT	1	Single (0 < X <= 1)	ASSLGGGAEAF	23930	LPRRSGAAGA,TPRVTGGGAM	Influenza A virus,Human herpesvirus 5 (Human cytomegalovirus)	nucleoprotein,HCMVUL83
CASSLGGGAEAFF	1	TPRVTGGGAM	HCMVUL83	Human herpesvirus 5	Moderate	CD8Tcm	NA_TRBV5-1.NA.TRBJ1-1.TRBC1	NA_TGCGCCAGCAGCTTGGGTGGGGGCGCTGAAGCTTTCTTT	NA_CASSLGGGAEAFF	NA_NA_TRBV5-1.NA.TRBJ1-1.TRBC1_TGCGCCAGCAGCTTGGGTGGGGGCGCTGAAGCTTTCTTT	1	Single (0 < X <= 1)	ASSLGGGAEAF	23930	LPRRSGAAGA,TPRVTGGGAM	Influenza A virus,Human herpesvirus 5 (Human cytomegalovirus)	nucleoprotein,HCMVUL83
CASSLGGGEQYF	1	RALEYKNL	immediate-early IE3 protein	Murid betaherpesvirus 1	Severe	CD4Tfh	TRAV19.TRAJ52.TRAC_TRBV7-2.NA.TRBJ2-7.TRBC2	TGTGCTCTTCTTGGGGGTACTAGCTATGGAAAGCTGACATTT_TGTGCCAGCAGCTTAGGAGGAGGCGAGCAGTACTTC	CALLGGTSYGKLTF_CASSLGGGEQYF	TRAV19.TRAJ52.TRAC_TGTGCTCTTCTTGGGGGTACTAGCTATGGAAAGCTGACATTT_TRBV7-2.NA.TRBJ2-7.TRBC2_TGTGCCAGCAGCTTAGGAGGAGGCGAGCAGTACTTC	1	Single (0 < X <= 1)	ASSLGGGEQY	36157	RALEYKNL	Murid betaherpesvirus 1 (Mouse cytomegalovirus 1)	immediate-early IE3 protein
CASSLGGGSYEQYF	1	LPRRSGAAGA	nucleoprotein	Influenza A virus	Mild	CD4Tcm	TRAV27.TRAJ27.TRAC_TRBV12-4.NA.TRBJ2-7.TRBC2	TGTGCAGGCCCTACCAATGCAGGCAAATCAACCTTT_TGTGCCAGCAGTTTAGGGGGGGGCTCCTACGAGCAGTACTTC	CAGPTNAGKSTF_CASSLGGGSYEQYF	TRAV27.TRAJ27.TRAC_TGTGCAGGCCCTACCAATGCAGGCAAATCAACCTTT_TRBV12-4.NA.TRBJ2-7.TRBC2_TGTGCCAGCAGTTTAGGGGGGGGCTCCTACGAGCAGTACTTC	1	Single (0 < X <= 1)	ASSLGGGSYEQY	198828	LPRRSGAAGA,TPRVTGGGAM,DIYKGVYQFKSV	Influenza A virus,Human herpesvirus 5 (Human cytomegalovirus),Mammarenavirus choriomeningitidis (Lymphocytic choriomeningitis mammarenavirus)	nucleoprotein,HCMVUL83,glycoprotein
CASSLGGGSYEQYF	1	TPRVTGGGAM	HCMVUL83	Human herpesvirus 5	Mild	CD4Tcm	TRAV27.TRAJ27.TRAC_TRBV12-4.NA.TRBJ2-7.TRBC2	TGTGCAGGCCCTACCAATGCAGGCAAATCAACCTTT_TGTGCCAGCAGTTTAGGGGGGGGCTCCTACGAGCAGTACTTC	CAGPTNAGKSTF_CASSLGGGSYEQYF	TRAV27.TRAJ27.TRAC_TGTGCAGGCCCTACCAATGCAGGCAAATCAACCTTT_TRBV12-4.NA.TRBJ2-7.TRBC2_TGTGCCAGCAGTTTAGGGGGGGGCTCCTACGAGCAGTACTTC	1	Single (0 < X <= 1)	ASSLGGGSYEQY	198828	LPRRSGAAGA,TPRVTGGGAM,DIYKGVYQFKSV	Influenza A virus,Human herpesvirus 5 (Human cytomegalovirus),Mammarenavirus choriomeningitidis (Lymphocytic choriomeningitis mammarenavirus)	nucleoprotein,HCMVUL83,glycoprotein
CASSLGGGSYEQYF	1	DIYKGVYQFKSV	glycoprotein	Mammarenavirus choriomeningitidis	Mild	CD4Tcm	TRAV27.TRAJ27.TRAC_TRBV12-4.NA.TRBJ2-7.TRBC2	TGTGCAGGCCCTACCAATGCAGGCAAATCAACCTTT_TGTGCCAGCAGTTTAGGGGGGGGCTCCTACGAGCAGTACTTC	CAGPTNAGKSTF_CASSLGGGSYEQYF	TRAV27.TRAJ27.TRAC_TGTGCAGGCCCTACCAATGCAGGCAAATCAACCTTT_TRBV12-4.NA.TRBJ2-7.TRBC2_TGTGCCAGCAGTTTAGGGGGGGGCTCCTACGAGCAGTACTTC	1	Single (0 < X <= 1)	ASSLGGGSYEQY	198828	LPRRSGAAGA,TPRVTGGGAM,DIYKGVYQFKSV	Influenza A virus,Human herpesvirus 5 (Human cytomegalovirus),Mammarenavirus choriomeningitidis (Lymphocytic choriomeningitis mammarenavirus)	nucleoprotein,HCMVUL83,glycoprotein
CASSLGGGTEAFF	1	ELAGIGILTV	Uncharacterized protein Rv1518/MT1568	Mycobacterium tuberculosis	Severe	CD8Tem	TRAV22.TRAJ6.TRAC_TRBV5-1.NA.TRBJ1-1.TRBC1	TGTGCTGTGGATGCAGGGTCAGGAGGAAGCTACATACCTACATTT_TGCGCCAGCAGCTTGGGGGGGGGTACTGAAGCTTTCTTT	CAVDAGSGGSYIPTF_CASSLGGGTEAFF	TRAV22.TRAJ6.TRAC_TGTGCTGTGGATGCAGGGTCAGGAGGAAGCTACATACCTACATTT_TRBV5-1.NA.TRBJ1-1.TRBC1_TGCGCCAGCAGCTTGGGGGGGGGTACTGAAGCTTTCTTT	1	Single (0 < X <= 1)	ASSLGGGTEAF	203408	ELAGIGILTV,VMATRRNVL	Mycobacterium tuberculosis	Uncharacterized protein Rv1518/MT1568
CASSLGGGTEAFF	1	ELAGIGILTV	Uncharacterized protein Rv1518/MT1568	Mycobacterium tuberculosis	Severe	CD4Treg	NA_TRBV11-2.NA.TRBJ1-1.TRBC1	NA_TGTGCCAGCAGCTTAGGGGGGGGGACTGAAGCTTTCTTT	NA_CASSLGGGTEAFF	NA_NA_TRBV11-2.NA.TRBJ1-1.TRBC1_TGTGCCAGCAGCTTAGGGGGGGGGACTGAAGCTTTCTTT	1	Single (0 < X <= 1)	ASSLGGGTEAF	203408	ELAGIGILTV,VMATRRNVL	Mycobacterium tuberculosis	Uncharacterized protein Rv1518/MT1568
CASSLGGGYEQYF	1	VMATRRNVL	Uncharacterized protein Rv1518/MT1568	Mycobacterium tuberculosis	Severe	CD4Tfh	TRAV8-3.TRAJ37.TRAC_TRBV5-5.NA.TRBJ2-7.TRBC2	TGTGCTGTGGGTACGTTCTCTGGCAACACAGGCAAACTAATCTTT_TGTGCCAGCAGCTTGGGTGGGGGGTACGAGCAGTACTTC	CAVGTFSGNTGKLIF_CASSLGGGYEQYF	TRAV8-3.TRAJ37.TRAC_TGTGCTGTGGGTACGTTCTCTGGCAACACAGGCAAACTAATCTTT_TRBV5-5.NA.TRBJ2-7.TRBC2_TGTGCCAGCAGCTTGGGTGGGGGGTACGAGCAGTACTTC	1	Single (0 < X <= 1)	ASSLGGGYEQY	202786	VMATRRNVL	Mycobacterium tuberculosis	Uncharacterized protein Rv1518/MT1568
CASSLGGIAKNIQYF	2	RFASVYAWNRKRISNCVADY	Spike glycoprotein	SARS-CoV2	Severe	CD4Tfh	TRAV20.TRAJ37.TRAC_TRBV12-4.NA.TRBJ2-4.TRBC2	TGTGCTGTGAAGGGCTCTGGCAACACAGGCAAACTAATCTTT_TGTGCCAGCAGTCTAGGGGGGATAGCCAAAAACATTCAGTACTTC	CAVKGSGNTGKLIF_CASSLGGIAKNIQYF	TRAV20.TRAJ37.TRAC_TGTGCTGTGAAGGGCTCTGGCAACACAGGCAAACTAATCTTT_TRBV12-4.NA.TRBJ2-4.TRBC2_TGTGCCAGCAGTCTAGGGGGGATAGCCAAAAACATTCAGTACTTC	2	Small (1 < X <= 5)	ASSLGGIAKNIQY	184274	RFASVYAWNRKRISNCVADY	SARS-CoV2	Spike glycoprotein
CASSLGGIAKNIQYF	2	RFASVYAWNRKRISNCVADY	Spike glycoprotein	SARS-CoV2	Severe	Cycling_T	TRAV20.TRAJ37.TRAC_TRBV12-4.NA.TRBJ2-4.TRBC2	TGTGCTGTGAAGGGCTCTGGCAACACAGGCAAACTAATCTTT_TGTGCCAGCAGTCTAGGGGGGATAGCCAAAAACATTCAGTACTTC	CAVKGSGNTGKLIF_CASSLGGIAKNIQYF	TRAV20.TRAJ37.TRAC_TGTGCTGTGAAGGGCTCTGGCAACACAGGCAAACTAATCTTT_TRBV12-4.NA.TRBJ2-4.TRBC2_TGTGCCAGCAGTCTAGGGGGGATAGCCAAAAACATTCAGTACTTC	2	Small (1 < X <= 5)	ASSLGGIAKNIQY	184274	RFASVYAWNRKRISNCVADY	SARS-CoV2	Spike glycoprotein
CASSLGGNEQFF	1	ELAGIGILTV	LY6K protein	Homo sapiens	Moderate	CD8Tem	TRAV12-2.TRAJ16.TRAC_TRBV5-5.NA.TRBJ2-1.TRBC2	TGTGCCGTGCAGTTTTCAGATGGCCAGAAGCTGCTCTTT_TGTGCCAGCAGCCTGGGAGGTAATGAGCAGTTCTTC	CAVQFSDGQKLLF_CASSLGGNEQFF	TRAV12-2.TRAJ16.TRAC_TGTGCCGTGCAGTTTTCAGATGGCCAGAAGCTGCTCTTT_TRBV5-5.NA.TRBJ2-1.TRBC2_TGTGCCAGCAGCCTGGGAGGTAATGAGCAGTTCTTC	1	Single (0 < X <= 1)	ASSLGGNEQF	199179	ELAGIGILTV,RYCNLEGPPI	Homo sapiens (human)	LY6K protein, partial [Homo sapiens]
CASSLGGNTEAFF	1	YTMADLVYA	orf1ab polyprotein [Severe acute respiratory syndrome coronavirus 2]	SARS-CoV2	Moderate	CD4Tex	TRAV8-6.TRAJ20.TRAC_TRBV7-9.NA.TRBJ1-1.TRBC1	TGTGCTGTGAGCCTTCTTCAGAACGACTACAAGCTCAGCTTT_TGTGCCAGCAGCTTAGGAGGAAACACTGAAGCTTTCTTT	CAVSLLQNDYKLSF_CASSLGGNTEAFF	TRAV8-6.TRAJ20.TRAC_TGTGCTGTGAGCCTTCTTCAGAACGACTACAAGCTCAGCTTT_TRBV7-9.NA.TRBJ1-1.TRBC1_TGTGCCAGCAGCTTAGGAGGAAACACTGAAGCTTTCTTT	1	Single (0 < X <= 1)	ASSLGGNTEAF	202839	YTMADLVYA,QASRTVIHSADITFQ,VMATRRNVL	SARS-CoV2,Homo sapiens (human),Mycobacterium tuberculosis	orf1ab polyprotein [Severe acute respiratory syndrome coronavirus 2],transcription factor NYD-sp10,Uncharacterized protein Rv1518/MT1568
CASSLGGNTEAFF	1	YTMADLVYA	orf1ab polyprotein [Severe acute respiratory syndrome coronavirus 2]	SARS-CoV2	Moderate	CD4Tfh	TRAV2.TRAJ34.TRAC_TRBV7-9.NA.TRBJ1-1.TRBC1	TGTGTCCTTAACACCGACAAGCTCATCTTT_TGTGCCAGCAGCTTAGGAGGGAACACTGAAGCTTTCTTT	CVLNTDKLIF_CASSLGGNTEAFF	TRAV2.TRAJ34.TRAC_TGTGTCCTTAACACCGACAAGCTCATCTTT_TRBV7-9.NA.TRBJ1-1.TRBC1_TGTGCCAGCAGCTTAGGAGGGAACACTGAAGCTTTCTTT	1	Single (0 < X <= 1)	ASSLGGNTEAF	202839	YTMADLVYA,QASRTVIHSADITFQ,VMATRRNVL	SARS-CoV2,Homo sapiens (human),Mycobacterium tuberculosis	orf1ab polyprotein [Severe acute respiratory syndrome coronavirus 2],transcription factor NYD-sp10,Uncharacterized protein Rv1518/MT1568
CASSLGGNTEAFF	1	QASRTVIHSADITFQ	transcription factor NYD-sp10	Homo sapiens	Moderate	CD4Tex	TRAV8-6.TRAJ20.TRAC_TRBV7-9.NA.TRBJ1-1.TRBC1	TGTGCTGTGAGCCTTCTTCAGAACGACTACAAGCTCAGCTTT_TGTGCCAGCAGCTTAGGAGGAAACACTGAAGCTTTCTTT	CAVSLLQNDYKLSF_CASSLGGNTEAFF	TRAV8-6.TRAJ20.TRAC_TGTGCTGTGAGCCTTCTTCAGAACGACTACAAGCTCAGCTTT_TRBV7-9.NA.TRBJ1-1.TRBC1_TGTGCCAGCAGCTTAGGAGGAAACACTGAAGCTTTCTTT	1	Single (0 < X <= 1)	ASSLGGNTEAF	202839	YTMADLVYA,QASRTVIHSADITFQ,VMATRRNVL	SARS-CoV2,Homo sapiens (human),Mycobacterium tuberculosis	orf1ab polyprotein [Severe acute respiratory syndrome coronavirus 2],transcription factor NYD-sp10,Uncharacterized protein Rv1518/MT1568
CASSLGGNTEAFF	1	QASRTVIHSADITFQ	transcription factor NYD-sp10	Homo sapiens	Moderate	CD4Tfh	TRAV2.TRAJ34.TRAC_TRBV7-9.NA.TRBJ1-1.TRBC1	TGTGTCCTTAACACCGACAAGCTCATCTTT_TGTGCCAGCAGCTTAGGAGGGAACACTGAAGCTTTCTTT	CVLNTDKLIF_CASSLGGNTEAFF	TRAV2.TRAJ34.TRAC_TGTGTCCTTAACACCGACAAGCTCATCTTT_TRBV7-9.NA.TRBJ1-1.TRBC1_TGTGCCAGCAGCTTAGGAGGGAACACTGAAGCTTTCTTT	1	Single (0 < X <= 1)	ASSLGGNTEAF	202839	YTMADLVYA,QASRTVIHSADITFQ,VMATRRNVL	SARS-CoV2,Homo sapiens (human),Mycobacterium tuberculosis	orf1ab polyprotein [Severe acute respiratory syndrome coronavirus 2],transcription factor NYD-sp10,Uncharacterized protein Rv1518/MT1568
CASSLGGNTEAFF	1	VMATRRNVL	Uncharacterized protein Rv1518/MT1568	Mycobacterium tuberculosis	Moderate	CD4Tex	TRAV8-6.TRAJ20.TRAC_TRBV7-9.NA.TRBJ1-1.TRBC1	TGTGCTGTGAGCCTTCTTCAGAACGACTACAAGCTCAGCTTT_TGTGCCAGCAGCTTAGGAGGAAACACTGAAGCTTTCTTT	CAVSLLQNDYKLSF_CASSLGGNTEAFF	TRAV8-6.TRAJ20.TRAC_TGTGCTGTGAGCCTTCTTCAGAACGACTACAAGCTCAGCTTT_TRBV7-9.NA.TRBJ1-1.TRBC1_TGTGCCAGCAGCTTAGGAGGAAACACTGAAGCTTTCTTT	1	Single (0 < X <= 1)	ASSLGGNTEAF	202839	YTMADLVYA,QASRTVIHSADITFQ,VMATRRNVL	SARS-CoV2,Homo sapiens (human),Mycobacterium tuberculosis	orf1ab polyprotein [Severe acute respiratory syndrome coronavirus 2],transcription factor NYD-sp10,Uncharacterized protein Rv1518/MT1568
CASSLGGNTEAFF	1	VMATRRNVL	Uncharacterized protein Rv1518/MT1568	Mycobacterium tuberculosis	Moderate	CD4Tfh	TRAV2.TRAJ34.TRAC_TRBV7-9.NA.TRBJ1-1.TRBC1	TGTGTCCTTAACACCGACAAGCTCATCTTT_TGTGCCAGCAGCTTAGGAGGGAACACTGAAGCTTTCTTT	CVLNTDKLIF_CASSLGGNTEAFF	TRAV2.TRAJ34.TRAC_TGTGTCCTTAACACCGACAAGCTCATCTTT_TRBV7-9.NA.TRBJ1-1.TRBC1_TGTGCCAGCAGCTTAGGAGGGAACACTGAAGCTTTCTTT	1	Single (0 < X <= 1)	ASSLGGNTEAF	202839	YTMADLVYA,QASRTVIHSADITFQ,VMATRRNVL	SARS-CoV2,Homo sapiens (human),Mycobacterium tuberculosis	orf1ab polyprotein [Severe acute respiratory syndrome coronavirus 2],transcription factor NYD-sp10,Uncharacterized protein Rv1518/MT1568
CASSLGGSNQPQHF	2	KTFPPTEPK	nucleocapsid phosphoprotein [Severe acute respiratory syndrome coronavirus 2]	SARS-CoV2	Severe	CD8Tem	NA_TRBV7-9.NA.TRBJ1-5.TRBC1	NA_TGTGCCAGCAGCTTAGGGGGGAGCAATCAGCCCCAGCATTTT	NA_CASSLGGSNQPQHF	NA_NA_TRBV7-9.NA.TRBJ1-5.TRBC1_TGTGCCAGCAGCTTAGGGGGGAGCAATCAGCCCCAGCATTTT	2	Small (1 < X <= 5)	ASSLGGSNQPQH	189371	KTFPPTEPK	SARS-CoV2	nucleocapsid phosphoprotein [Severe acute respiratory syndrome coronavirus 2]
CASSLGGSNQPQHF	2	KTFPPTEPK	nucleocapsid phosphoprotein [Severe acute respiratory syndrome coronavirus 2]	SARS-CoV2	Severe	CD8Tem	NA_TRBV7-9.NA.TRBJ1-5.TRBC1	NA_TGTGCCAGCAGCTTAGGGGGGAGCAATCAGCCCCAGCATTTT	NA_CASSLGGSNQPQHF	NA_NA_TRBV7-9.NA.TRBJ1-5.TRBC1_TGTGCCAGCAGCTTAGGGGGGAGCAATCAGCCCCAGCATTTT	2	Small (1 < X <= 5)	ASSLGGSNQPQH	189371	KTFPPTEPK	SARS-CoV2	nucleocapsid phosphoprotein [Severe acute respiratory syndrome coronavirus 2]
CASSLGGSYEQYF	1	LPRRSGAAGA	nucleoprotein	Influenza A virus	Mild	Cycling_T	TRAV8-4.TRAJ57.TRAC_TRBV7-3.NA.TRBJ2-7.TRBC2	TGTGCTGTGAGTCTATCGGGCGGATCTGAAAAGCTGGTCTTT_TGTGCCAGCAGTCTGGGAGGCTCCTACGAGCAGTACTTC	CAVSLSGGSEKLVF_CASSLGGSYEQYF	TRAV8-4.TRAJ57.TRAC_TGTGCTGTGAGTCTATCGGGCGGATCTGAAAAGCTGGTCTTT_TRBV7-3.NA.TRBJ2-7.TRBC2_TGTGCCAGCAGTCTGGGAGGCTCCTACGAGCAGTACTTC	1	Single (0 < X <= 1)	ASSLGGSYEQY	25338	LPRRSGAAGA,TPRVTGGGAM,SIINFEKL	Influenza A virus,Human herpesvirus 5 (Human cytomegalovirus),Gallus gallus (chicken)	nucleoprotein,HCMVUL83,ovalbumin
CASSLGGSYEQYF	1	TPRVTGGGAM	HCMVUL83	Human herpesvirus 5	Mild	Cycling_T	TRAV8-4.TRAJ57.TRAC_TRBV7-3.NA.TRBJ2-7.TRBC2	TGTGCTGTGAGTCTATCGGGCGGATCTGAAAAGCTGGTCTTT_TGTGCCAGCAGTCTGGGAGGCTCCTACGAGCAGTACTTC	CAVSLSGGSEKLVF_CASSLGGSYEQYF	TRAV8-4.TRAJ57.TRAC_TGTGCTGTGAGTCTATCGGGCGGATCTGAAAAGCTGGTCTTT_TRBV7-3.NA.TRBJ2-7.TRBC2_TGTGCCAGCAGTCTGGGAGGCTCCTACGAGCAGTACTTC	1	Single (0 < X <= 1)	ASSLGGSYEQY	25338	LPRRSGAAGA,TPRVTGGGAM,SIINFEKL	Influenza A virus,Human herpesvirus 5 (Human cytomegalovirus),Gallus gallus (chicken)	nucleoprotein,HCMVUL83,ovalbumin
CASSLGGSYEQYF	1	SIINFEKL	ovalbumin	Gallus gallus	Mild	Cycling_T	TRAV8-4.TRAJ57.TRAC_TRBV7-3.NA.TRBJ2-7.TRBC2	TGTGCTGTGAGTCTATCGGGCGGATCTGAAAAGCTGGTCTTT_TGTGCCAGCAGTCTGGGAGGCTCCTACGAGCAGTACTTC	CAVSLSGGSEKLVF_CASSLGGSYEQYF	TRAV8-4.TRAJ57.TRAC_TGTGCTGTGAGTCTATCGGGCGGATCTGAAAAGCTGGTCTTT_TRBV7-3.NA.TRBJ2-7.TRBC2_TGTGCCAGCAGTCTGGGAGGCTCCTACGAGCAGTACTTC	1	Single (0 < X <= 1)	ASSLGGSYEQY	25338	LPRRSGAAGA,TPRVTGGGAM,SIINFEKL	Influenza A virus,Human herpesvirus 5 (Human cytomegalovirus),Gallus gallus (chicken)	nucleoprotein,HCMVUL83,ovalbumin
CASSLGGTEAFF	3	LPRRSGAAGA	nucleoprotein	Influenza A virus	Severe	CD8Tem	TRAV22.TRAJ12.NA_TRBV12-3.NA.TRBJ1-1.TRBC1	TGTGCTGTGAGAGGGGATAGCAGCTATAAATTGATCTTC_TGTGCCAGCAGTTTAGGGGGCACTGAAGCTTTCTTT	CAVRGDSSYKLIF_CASSLGGTEAFF	TRAV22.TRAJ12.NA_TGTGCTGTGAGAGGGGATAGCAGCTATAAATTGATCTTC_TRBV12-3.NA.TRBJ1-1.TRBC1_TGTGCCAGCAGTTTAGGGGGCACTGAAGCTTTCTTT	3	Small (1 < X <= 5)	ASSLGGTEAF	192566	LPRRSGAAGA,TPRVTGGGAM,KMVAVFYTT,LLYDANYFL,LLYDANYFL,LLYDANYFL,LLYDANYFL,LLYDANYFL,LLYDANYFL,LLYDANYFL,NPANNASIV	Influenza A virus,Human herpesvirus 5 (Human cytomegalovirus),Homo sapiens (human),SARS-CoV2,SARS-CoV2,SARS-CoV2,SARS-CoV2,SARS-CoV2,SARS-CoV2,SARS-CoV2,SARS-CoV2	nucleoprotein,HCMVUL83,olfactory receptor 5M8,ORF3a protein [Severe acute respiratory syndrome coronavirus 2],ORF3a protein [Severe acute respiratory syndrome coronavirus 2],ORF3a protein [Severe acute respiratory syndrome coronavirus 2],ORF3a protein [Severe acute respiratory syndrome coronavirus 2],ORF3a protein [Severe acute respiratory syndrome coronavirus 2],ORF3a protein [Severe acute respi…
CASSLGGTEAFF	3	LPRRSGAAGA	nucleoprotein	Influenza A virus	Severe	CD8Tem	TRAV14/DV4.TRAJ33.TRAC_TRBV7-9.NA.TRBJ1-1.TRBC1	TGTGCAATGAGAGCGCCGATGGATAGCAACTATCAGTTAATCTGG_TGTGCCAGCAGCTTAGGGGGCACTGAAGCTTTCTTT	CAMRAPMDSNYQLIW_CASSLGGTEAFF	TRAV14/DV4.TRAJ33.TRAC_TGTGCAATGAGAGCGCCGATGGATAGCAACTATCAGTTAATCTGG_TRBV7-9.NA.TRBJ1-1.TRBC1_TGTGCCAGCAGCTTAGGGGGCACTGAAGCTTTCTTT	3	Small (1 < X <= 5)	ASSLGGTEAF	192566	LPRRSGAAGA,TPRVTGGGAM,KMVAVFYTT,LLYDANYFL,LLYDANYFL,LLYDANYFL,LLYDANYFL,LLYDANYFL,LLYDANYFL,LLYDANYFL,NPANNASIV	Influenza A virus,Human herpesvirus 5 (Human cytomegalovirus),Homo sapiens (human),SARS-CoV2,SARS-CoV2,SARS-CoV2,SARS-CoV2,SARS-CoV2,SARS-CoV2,SARS-CoV2,SARS-CoV2	nucleoprotein,HCMVUL83,olfactory receptor 5M8,ORF3a protein [Severe acute respiratory syndrome coronavirus 2],ORF3a protein [Severe acute respiratory syndrome coronavirus 2],ORF3a protein [Severe acute respiratory syndrome coronavirus 2],ORF3a protein [Severe acute respiratory syndrome coronavirus 2],ORF3a protein [Severe acute respiratory syndrome coronavirus 2],ORF3a protein [Severe acute respi…
CASSLGGTEAFF	3	LPRRSGAAGA	nucleoprotein	Influenza A virus	Severe	CD8Tcm	TRAV21.TRAJ31.TRAC_TRBV6-5.NA.TRBJ1-1.TRBC1	TGTGCTGTGGGTAACAATGCCAGACTCATGTTT_TGTGCCAGCAGCTTAGGCGGCACTGAAGCTTTCTTT	CAVGNNARLMF_CASSLGGTEAFF	TRAV21.TRAJ31.TRAC_TGTGCTGTGGGTAACAATGCCAGACTCATGTTT_TRBV6-5.NA.TRBJ1-1.TRBC1_TGTGCCAGCAGCTTAGGCGGCACTGAAGCTTTCTTT	3	Small (1 < X <= 5)	ASSLGGTEAF	192566	LPRRSGAAGA,TPRVTGGGAM,KMVAVFYTT,LLYDANYFL,LLYDANYFL,LLYDANYFL,LLYDANYFL,LLYDANYFL,LLYDANYFL,LLYDANYFL,NPANNASIV	Influenza A virus,Human herpesvirus 5 (Human cytomegalovirus),Homo sapiens (human),SARS-CoV2,SARS-CoV2,SARS-CoV2,SARS-CoV2,SARS-CoV2,SARS-CoV2,SARS-CoV2,SARS-CoV2	nucleoprotein,HCMVUL83,olfactory receptor 5M8,ORF3a protein [Severe acute respiratory syndrome coronavirus 2],ORF3a protein [Severe acute respiratory syndrome coronavirus 2],ORF3a protein [Severe acute respiratory syndrome coronavirus 2],ORF3a protein [Severe acute respiratory syndrome coronavirus 2],ORF3a protein [Severe acute respiratory syndrome coronavirus 2],ORF3a protein [Severe acute respi…
CASSLGGTEAFF	3	TPRVTGGGAM	HCMVUL83	Human herpesvirus 5	Severe	CD8Tem	TRAV22.TRAJ12.NA_TRBV12-3.NA.TRBJ1-1.TRBC1	TGTGCTGTGAGAGGGGATAGCAGCTATAAATTGATCTTC_TGTGCCAGCAGTTTAGGGGGCACTGAAGCTTTCTTT	CAVRGDSSYKLIF_CASSLGGTEAFF	TRAV22.TRAJ12.NA_TGTGCTGTGAGAGGGGATAGCAGCTATAAATTGATCTTC_TRBV12-3.NA.TRBJ1-1.TRBC1_TGTGCCAGCAGTTTAGGGGGCACTGAAGCTTTCTTT	3	Small (1 < X <= 5)	ASSLGGTEAF	192566	LPRRSGAAGA,TPRVTGGGAM,KMVAVFYTT,LLYDANYFL,LLYDANYFL,LLYDANYFL,LLYDANYFL,LLYDANYFL,LLYDANYFL,LLYDANYFL,NPANNASIV	Influenza A virus,Human herpesvirus 5 (Human cytomegalovirus),Homo sapiens (human),SARS-CoV2,SARS-CoV2,SARS-CoV2,SARS-CoV2,SARS-CoV2,SARS-CoV2,SARS-CoV2,SARS-CoV2	nucleoprotein,HCMVUL83,olfactory receptor 5M8,ORF3a protein [Severe acute respiratory syndrome coronavirus 2],ORF3a protein [Severe acute respiratory syndrome coronavirus 2],ORF3a protein [Severe acute respiratory syndrome coronavirus 2],ORF3a protein [Severe acute respiratory syndrome coronavirus 2],ORF3a protein [Severe acute respiratory syndrome coronavirus 2],ORF3a protein [Severe acute respi…
CASSLGGTEAFF	3	TPRVTGGGAM	HCMVUL83	Human herpesvirus 5	Severe	CD8Tem	TRAV14/DV4.TRAJ33.TRAC_TRBV7-9.NA.TRBJ1-1.TRBC1	TGTGCAATGAGAGCGCCGATGGATAGCAACTATCAGTTAATCTGG_TGTGCCAGCAGCTTAGGGGGCACTGAAGCTTTCTTT	CAMRAPMDSNYQLIW_CASSLGGTEAFF	TRAV14/DV4.TRAJ33.TRAC_TGTGCAATGAGAGCGCCGATGGATAGCAACTATCAGTTAATCTGG_TRBV7-9.NA.TRBJ1-1.TRBC1_TGTGCCAGCAGCTTAGGGGGCACTGAAGCTTTCTTT	3	Small (1 < X <= 5)	ASSLGGTEAF	192566	LPRRSGAAGA,TPRVTGGGAM,KMVAVFYTT,LLYDANYFL,LLYDANYFL,LLYDANYFL,LLYDANYFL,LLYDANYFL,LLYDANYFL,LLYDANYFL,NPANNASIV	Influenza A virus,Human herpesvirus 5 (Human cytomegalovirus),Homo sapiens (human),SARS-CoV2,SARS-CoV2,SARS-CoV2,SARS-CoV2,SARS-CoV2,SARS-CoV2,SARS-CoV2,SARS-CoV2	nucleoprotein,HCMVUL83,olfactory receptor 5M8,ORF3a protein [Severe acute respiratory syndrome coronavirus 2],ORF3a protein [Severe acute respiratory syndrome coronavirus 2],ORF3a protein [Severe acute respiratory syndrome coronavirus 2],ORF3a protein [Severe acute respiratory syndrome coronavirus 2],ORF3a protein [Severe acute respiratory syndrome coronavirus 2],ORF3a protein [Severe acute respi…
CASSLGGTEAFF	3	TPRVTGGGAM	HCMVUL83	Human herpesvirus 5	Severe	CD8Tcm	TRAV21.TRAJ31.TRAC_TRBV6-5.NA.TRBJ1-1.TRBC1	TGTGCTGTGGGTAACAATGCCAGACTCATGTTT_TGTGCCAGCAGCTTAGGCGGCACTGAAGCTTTCTTT	CAVGNNARLMF_CASSLGGTEAFF	TRAV21.TRAJ31.TRAC_TGTGCTGTGGGTAACAATGCCAGACTCATGTTT_TRBV6-5.NA.TRBJ1-1.TRBC1_TGTGCCAGCAGCTTAGGCGGCACTGAAGCTTTCTTT	3	Small (1 < X <= 5)	ASSLGGTEAF	192566	LPRRSGAAGA,TPRVTGGGAM,KMVAVFYTT,LLYDANYFL,LLYDANYFL,LLYDANYFL,LLYDANYFL,LLYDANYFL,LLYDANYFL,LLYDANYFL,NPANNASIV	Influenza A virus,Human herpesvirus 5 (Human cytomegalovirus),Homo sapiens (human),SARS-CoV2,SARS-CoV2,SARS-CoV2,SARS-CoV2,SARS-CoV2,SARS-CoV2,SARS-CoV2,SARS-CoV2	nucleoprotein,HCMVUL83,olfactory receptor 5M8,ORF3a protein [Severe acute respiratory syndrome coronavirus 2],ORF3a protein [Severe acute respiratory syndrome coronavirus 2],ORF3a protein [Severe acute respiratory syndrome coronavirus 2],ORF3a protein [Severe acute respiratory syndrome coronavirus 2],ORF3a protein [Severe acute respiratory syndrome coronavirus 2],ORF3a protein [Severe acute respi…
CASSLGGTEAFF	3	KMVAVFYTT	olfactory receptor 5M8	Homo sapiens	Severe	CD8Tem	TRAV22.TRAJ12.NA_TRBV12-3.NA.TRBJ1-1.TRBC1	TGTGCTGTGAGAGGGGATAGCAGCTATAAATTGATCTTC_TGTGCCAGCAGTTTAGGGGGCACTGAAGCTTTCTTT	CAVRGDSSYKLIF_CASSLGGTEAFF	TRAV22.TRAJ12.NA_TGTGCTGTGAGAGGGGATAGCAGCTATAAATTGATCTTC_TRBV12-3.NA.TRBJ1-1.TRBC1_TGTGCCAGCAGTTTAGGGGGCACTGAAGCTTTCTTT	3	Small (1 < X <= 5)	ASSLGGTEAF	192566	LPRRSGAAGA,TPRVTGGGAM,KMVAVFYTT,LLYDANYFL,LLYDANYFL,LLYDANYFL,LLYDANYFL,LLYDANYFL,LLYDANYFL,LLYDANYFL,NPANNASIV	Influenza A virus,Human herpesvirus 5 (Human cytomegalovirus),Homo sapiens (human),SARS-CoV2,SARS-CoV2,SARS-CoV2,SARS-CoV2,SARS-CoV2,SARS-CoV2,SARS-CoV2,SARS-CoV2	nucleoprotein,HCMVUL83,olfactory receptor 5M8,ORF3a protein [Severe acute respiratory syndrome coronavirus 2],ORF3a protein [Severe acute respiratory syndrome coronavirus 2],ORF3a protein [Severe acute respiratory syndrome coronavirus 2],ORF3a protein [Severe acute respiratory syndrome coronavirus 2],ORF3a protein [Severe acute respiratory syndrome coronavirus 2],ORF3a protein [Severe acute respi…
CASSLGGTEAFF	3	KMVAVFYTT	olfactory receptor 5M8	Homo sapiens	Severe	CD8Tem	TRAV14/DV4.TRAJ33.TRAC_TRBV7-9.NA.TRBJ1-1.TRBC1	TGTGCAATGAGAGCGCCGATGGATAGCAACTATCAGTTAATCTGG_TGTGCCAGCAGCTTAGGGGGCACTGAAGCTTTCTTT	CAMRAPMDSNYQLIW_CASSLGGTEAFF	TRAV14/DV4.TRAJ33.TRAC_TGTGCAATGAGAGCGCCGATGGATAGCAACTATCAGTTAATCTGG_TRBV7-9.NA.TRBJ1-1.TRBC1_TGTGCCAGCAGCTTAGGGGGCACTGAAGCTTTCTTT	3	Small (1 < X <= 5)	ASSLGGTEAF	192566	LPRRSGAAGA,TPRVTGGGAM,KMVAVFYTT,LLYDANYFL,LLYDANYFL,LLYDANYFL,LLYDANYFL,LLYDANYFL,LLYDANYFL,LLYDANYFL,NPANNASIV	Influenza A virus,Human herpesvirus 5 (Human cytomegalovirus),Homo sapiens (human),SARS-CoV2,SARS-CoV2,SARS-CoV2,SARS-CoV2,SARS-CoV2,SARS-CoV2,SARS-CoV2,SARS-CoV2	nucleoprotein,HCMVUL83,olfactory receptor 5M8,ORF3a protein [Severe acute respiratory syndrome coronavirus 2],ORF3a protein [Severe acute respiratory syndrome coronavirus 2],ORF3a protein [Severe acute respiratory syndrome coronavirus 2],ORF3a protein [Severe acute respiratory syndrome coronavirus 2],ORF3a protein [Severe acute respiratory syndrome coronavirus 2],ORF3a protein [Severe acute respi…
CASSLGGTEAFF	3	KMVAVFYTT	olfactory receptor 5M8	Homo sapiens	Severe	CD8Tcm	TRAV21.TRAJ31.TRAC_TRBV6-5.NA.TRBJ1-1.TRBC1	TGTGCTGTGGGTAACAATGCCAGACTCATGTTT_TGTGCCAGCAGCTTAGGCGGCACTGAAGCTTTCTTT	CAVGNNARLMF_CASSLGGTEAFF	TRAV21.TRAJ31.TRAC_TGTGCTGTGGGTAACAATGCCAGACTCATGTTT_TRBV6-5.NA.TRBJ1-1.TRBC1_TGTGCCAGCAGCTTAGGCGGCACTGAAGCTTTCTTT	3	Small (1 < X <= 5)	ASSLGGTEAF	192566	LPRRSGAAGA,TPRVTGGGAM,KMVAVFYTT,LLYDANYFL,LLYDANYFL,LLYDANYFL,LLYDANYFL,LLYDANYFL,LLYDANYFL,LLYDANYFL,NPANNASIV	Influenza A virus,Human herpesvirus 5 (Human cytomegalovirus),Homo sapiens (human),SARS-CoV2,SARS-CoV2,SARS-CoV2,SARS-CoV2,SARS-CoV2,SARS-CoV2,SARS-CoV2,SARS-CoV2	nucleoprotein,HCMVUL83,olfactory receptor 5M8,ORF3a protein [Severe acute respiratory syndrome coronavirus 2],ORF3a protein [Severe acute respiratory syndrome coronavirus 2],ORF3a protein [Severe acute respiratory syndrome coronavirus 2],ORF3a protein [Severe acute respiratory syndrome coronavirus 2],ORF3a protein [Severe acute respiratory syndrome coronavirus 2],ORF3a protein [Severe acute respi…
CASSLGGTEAFF	3	LLYDANYFL	ORF3a protein [Severe acute respiratory syndrome coronavirus 2]	SARS-CoV2	Severe	CD8Tem	TRAV22.TRAJ12.NA_TRBV12-3.NA.TRBJ1-1.TRBC1	TGTGCTGTGAGAGGGGATAGCAGCTATAAATTGATCTTC_TGTGCCAGCAGTTTAGGGGGCACTGAAGCTTTCTTT	CAVRGDSSYKLIF_CASSLGGTEAFF	TRAV22.TRAJ12.NA_TGTGCTGTGAGAGGGGATAGCAGCTATAAATTGATCTTC_TRBV12-3.NA.TRBJ1-1.TRBC1_TGTGCCAGCAGTTTAGGGGGCACTGAAGCTTTCTTT	3	Small (1 < X <= 5)	ASSLGGTEAF	192566	LPRRSGAAGA,TPRVTGGGAM,KMVAVFYTT,LLYDANYFL,LLYDANYFL,LLYDANYFL,LLYDANYFL,LLYDANYFL,LLYDANYFL,LLYDANYFL,NPANNASIV	Influenza A virus,Human herpesvirus 5 (Human cytomegalovirus),Homo sapiens (human),SARS-CoV2,SARS-CoV2,SARS-CoV2,SARS-CoV2,SARS-CoV2,SARS-CoV2,SARS-CoV2,SARS-CoV2	nucleoprotein,HCMVUL83,olfactory receptor 5M8,ORF3a protein [Severe acute respiratory syndrome coronavirus 2],ORF3a protein [Severe acute respiratory syndrome coronavirus 2],ORF3a protein [Severe acute respiratory syndrome coronavirus 2],ORF3a protein [Severe acute respiratory syndrome coronavirus 2],ORF3a protein [Severe acute respiratory syndrome coronavirus 2],ORF3a protein [Severe acute respi…
CASSLGGTEAFF	3	LLYDANYFL	ORF3a protein [Severe acute respiratory syndrome coronavirus 2]	SARS-CoV2	Severe	CD8Tem	TRAV14/DV4.TRAJ33.TRAC_TRBV7-9.NA.TRBJ1-1.TRBC1	TGTGCAATGAGAGCGCCGATGGATAGCAACTATCAGTTAATCTGG_TGTGCCAGCAGCTTAGGGGGCACTGAAGCTTTCTTT	CAMRAPMDSNYQLIW_CASSLGGTEAFF	TRAV14/DV4.TRAJ33.TRAC_TGTGCAATGAGAGCGCCGATGGATAGCAACTATCAGTTAATCTGG_TRBV7-9.NA.TRBJ1-1.TRBC1_TGTGCCAGCAGCTTAGGGGGCACTGAAGCTTTCTTT	3	Small (1 < X <= 5)	ASSLGGTEAF	192566	LPRRSGAAGA,TPRVTGGGAM,KMVAVFYTT,LLYDANYFL,LLYDANYFL,LLYDANYFL,LLYDANYFL,LLYDANYFL,LLYDANYFL,LLYDANYFL,NPANNASIV	Influenza A virus,Human herpesvirus 5 (Human cytomegalovirus),Homo sapiens (human),SARS-CoV2,SARS-CoV2,SARS-CoV2,SARS-CoV2,SARS-CoV2,SARS-CoV2,SARS-CoV2,SARS-CoV2	nucleoprotein,HCMVUL83,olfactory receptor 5M8,ORF3a protein [Severe acute respiratory syndrome coronavirus 2],ORF3a protein [Severe acute respiratory syndrome coronavirus 2],ORF3a protein [Severe acute respiratory syndrome coronavirus 2],ORF3a protein [Severe acute respiratory syndrome coronavirus 2],ORF3a protein [Severe acute respiratory syndrome coronavirus 2],ORF3a protein [Severe acute respi…
CASSLGGTEAFF	3	LLYDANYFL	ORF3a protein [Severe acute respiratory syndrome coronavirus 2]	SARS-CoV2	Severe	CD8Tcm	TRAV21.TRAJ31.TRAC_TRBV6-5.NA.TRBJ1-1.TRBC1	TGTGCTGTGGGTAACAATGCCAGACTCATGTTT_TGTGCCAGCAGCTTAGGCGGCACTGAAGCTTTCTTT	CAVGNNARLMF_CASSLGGTEAFF	TRAV21.TRAJ31.TRAC_TGTGCTGTGGGTAACAATGCCAGACTCATGTTT_TRBV6-5.NA.TRBJ1-1.TRBC1_TGTGCCAGCAGCTTAGGCGGCACTGAAGCTTTCTTT	3	Small (1 < X <= 5)	ASSLGGTEAF	192566	LPRRSGAAGA,TPRVTGGGAM,KMVAVFYTT,LLYDANYFL,LLYDANYFL,LLYDANYFL,LLYDANYFL,LLYDANYFL,LLYDANYFL,LLYDANYFL,NPANNASIV	Influenza A virus,Human herpesvirus 5 (Human cytomegalovirus),Homo sapiens (human),SARS-CoV2,SARS-CoV2,SARS-CoV2,SARS-CoV2,SARS-CoV2,SARS-CoV2,SARS-CoV2,SARS-CoV2	nucleoprotein,HCMVUL83,olfactory receptor 5M8,ORF3a protein [Severe acute respiratory syndrome coronavirus 2],ORF3a protein [Severe acute respiratory syndrome coronavirus 2],ORF3a protein [Severe acute respiratory syndrome coronavirus 2],ORF3a protein [Severe acute respiratory syndrome coronavirus 2],ORF3a protein [Severe acute respiratory syndrome coronavirus 2],ORF3a protein [Severe acute respi…
CASSLGGTEAFF	3	NPANNASIV	Nucleoprotein	SARS-CoV2	Severe	CD8Tem	TRAV22.TRAJ12.NA_TRBV12-3.NA.TRBJ1-1.TRBC1	TGTGCTGTGAGAGGGGATAGCAGCTATAAATTGATCTTC_TGTGCCAGCAGTTTAGGGGGCACTGAAGCTTTCTTT	CAVRGDSSYKLIF_CASSLGGTEAFF	TRAV22.TRAJ12.NA_TGTGCTGTGAGAGGGGATAGCAGCTATAAATTGATCTTC_TRBV12-3.NA.TRBJ1-1.TRBC1_TGTGCCAGCAGTTTAGGGGGCACTGAAGCTTTCTTT	3	Small (1 < X <= 5)	ASSLGGTEAF	192566	LPRRSGAAGA,TPRVTGGGAM,KMVAVFYTT,LLYDANYFL,LLYDANYFL,LLYDANYFL,LLYDANYFL,LLYDANYFL,LLYDANYFL,LLYDANYFL,NPANNASIV	Influenza A virus,Human herpesvirus 5 (Human cytomegalovirus),Homo sapiens (human),SARS-CoV2,SARS-CoV2,SARS-CoV2,SARS-CoV2,SARS-CoV2,SARS-CoV2,SARS-CoV2,SARS-CoV2	nucleoprotein,HCMVUL83,olfactory receptor 5M8,ORF3a protein [Severe acute respiratory syndrome coronavirus 2],ORF3a protein [Severe acute respiratory syndrome coronavirus 2],ORF3a protein [Severe acute respiratory syndrome coronavirus 2],ORF3a protein [Severe acute respiratory syndrome coronavirus 2],ORF3a protein [Severe acute respiratory syndrome coronavirus 2],ORF3a protein [Severe acute respi…
CASSLGGTEAFF	3	NPANNASIV	Nucleoprotein	SARS-CoV2	Severe	CD8Tem	TRAV14/DV4.TRAJ33.TRAC_TRBV7-9.NA.TRBJ1-1.TRBC1	TGTGCAATGAGAGCGCCGATGGATAGCAACTATCAGTTAATCTGG_TGTGCCAGCAGCTTAGGGGGCACTGAAGCTTTCTTT	CAMRAPMDSNYQLIW_CASSLGGTEAFF	TRAV14/DV4.TRAJ33.TRAC_TGTGCAATGAGAGCGCCGATGGATAGCAACTATCAGTTAATCTGG_TRBV7-9.NA.TRBJ1-1.TRBC1_TGTGCCAGCAGCTTAGGGGGCACTGAAGCTTTCTTT	3	Small (1 < X <= 5)	ASSLGGTEAF	192566	LPRRSGAAGA,TPRVTGGGAM,KMVAVFYTT,LLYDANYFL,LLYDANYFL,LLYDANYFL,LLYDANYFL,LLYDANYFL,LLYDANYFL,LLYDANYFL,NPANNASIV	Influenza A virus,Human herpesvirus 5 (Human cytomegalovirus),Homo sapiens (human),SARS-CoV2,SARS-CoV2,SARS-CoV2,SARS-CoV2,SARS-CoV2,SARS-CoV2,SARS-CoV2,SARS-CoV2	nucleoprotein,HCMVUL83,olfactory receptor 5M8,ORF3a protein [Severe acute respiratory syndrome coronavirus 2],ORF3a protein [Severe acute respiratory syndrome coronavirus 2],ORF3a protein [Severe acute respiratory syndrome coronavirus 2],ORF3a protein [Severe acute respiratory syndrome coronavirus 2],ORF3a protein [Severe acute respiratory syndrome coronavirus 2],ORF3a protein [Severe acute respi…
CASSLGGTEAFF	3	NPANNASIV	Nucleoprotein	SARS-CoV2	Severe	CD8Tcm	TRAV21.TRAJ31.TRAC_TRBV6-5.NA.TRBJ1-1.TRBC1	TGTGCTGTGGGTAACAATGCCAGACTCATGTTT_TGTGCCAGCAGCTTAGGCGGCACTGAAGCTTTCTTT	CAVGNNARLMF_CASSLGGTEAFF	TRAV21.TRAJ31.TRAC_TGTGCTGTGGGTAACAATGCCAGACTCATGTTT_TRBV6-5.NA.TRBJ1-1.TRBC1_TGTGCCAGCAGCTTAGGCGGCACTGAAGCTTTCTTT	3	Small (1 < X <= 5)	ASSLGGTEAF	192566	LPRRSGAAGA,TPRVTGGGAM,KMVAVFYTT,LLYDANYFL,LLYDANYFL,LLYDANYFL,LLYDANYFL,LLYDANYFL,LLYDANYFL,LLYDANYFL,NPANNASIV	Influenza A virus,Human herpesvirus 5 (Human cytomegalovirus),Homo sapiens (human),SARS-CoV2,SARS-CoV2,SARS-CoV2,SARS-CoV2,SARS-CoV2,SARS-CoV2,SARS-CoV2,SARS-CoV2	nucleoprotein,HCMVUL83,olfactory receptor 5M8,ORF3a protein [Severe acute respiratory syndrome coronavirus 2],ORF3a protein [Severe acute respiratory syndrome coronavirus 2],ORF3a protein [Severe acute respiratory syndrome coronavirus 2],ORF3a protein [Severe acute respiratory syndrome coronavirus 2],ORF3a protein [Severe acute respiratory syndrome coronavirus 2],ORF3a protein [Severe acute respi…
CASSLGGTGYNSPLHF	1	LLLDRLNQL	Nucleoprotein	SARS coronavirus BJ01	Mild	CD4Treg	NA_TRBV7-9.NA.TRBJ1-6.TRBC1	NA_TGTGCCAGCAGCTTAGGGGGGACAGGTTATAATTCACCCCTCCACTTT	NA_CASSLGGTGYNSPLHF	NA_NA_TRBV7-9.NA.TRBJ1-6.TRBC1_TGTGCCAGCAGCTTAGGGGGGACAGGTTATAATTCACCCCTCCACTTT	1	Single (0 < X <= 1)	ASSLGGTGYNSPLH	199180	LLLDRLNQL	SARS coronavirus BJ01	Nucleoprotein
CASSLGGTYEQYF	1	GLCTLVAML	Transcriptional regulator IE63 homolog	Human herpesvirus 4	Mild	CD4Tex	TRAV4.TRAJ5.TRAC_TRBV13.NA.TRBJ2-7.TRBC2	TGCCTCGTGGGCGAGGACACGGGCAGGAGAGCACTTACTTTT_TGTGCCAGCAGCTTAGGGGGAACCTACGAGCAGTACTTC	CLVGEDTGRRALTF_CASSLGGTYEQYF	TRAV4.TRAJ5.TRAC_TGCCTCGTGGGCGAGGACACGGGCAGGAGAGCACTTACTTTT_TRBV13.NA.TRBJ2-7.TRBC2_TGTGCCAGCAGCTTAGGGGGAACCTACGAGCAGTACTTC	1	Single (0 < X <= 1)	ASSLGGTYEQY	21665	GLCTLVAML	Human herpesvirus 4 (Epstein Barr virus)	Transcriptional regulator IE63 homolog
CASSLGGTYEQYF	1	GLCTLVAML	Transcriptional regulator IE63 homolog	Human herpesvirus 4	Moderate	CD4Tfh	TRAV9-2.TRAJ49.TRAC_TRBV11-2.NA.TRBJ2-7.TRBC2	TGTGCTCTGACGACCGGTAACCAGTTCTATTTT_TGTGCCAGCAGCTTGGGGGGAACCTACGAGCAGTACTTC	CALTTGNQFYF_CASSLGGTYEQYF	TRAV9-2.TRAJ49.TRAC_TGTGCTCTGACGACCGGTAACCAGTTCTATTTT_TRBV11-2.NA.TRBJ2-7.TRBC2_TGTGCCAGCAGCTTGGGGGGAACCTACGAGCAGTACTTC	1	Single (0 < X <= 1)	ASSLGGTYEQY	21665	GLCTLVAML	Human herpesvirus 4 (Epstein Barr virus)	Transcriptional regulator IE63 homolog
CASSLGGYEQYF	1	SSLENFRAYV	Polymerase basic protein 2	Influenza A virus	Severe	CD8Tn	TRAV13-2.TRAJ30.TRAC_TRBV5-1.NA.TRBJ2-7.TRBC2	TGTGCAGAGAGGGAAAGAGATGACAAGATCATCTTT_TGCGCCAGCAGCTTGGGGGGATACGAGCAGTACTTC	CAERERDDKIIF_CASSLGGYEQYF	TRAV13-2.TRAJ30.TRAC_TGTGCAGAGAGGGAAAGAGATGACAAGATCATCTTT_TRBV5-1.NA.TRBJ2-7.TRBC2_TGCGCCAGCAGCTTGGGGGGATACGAGCAGTACTTC	1	Single (0 < X <= 1)	ASSLGGYEQY	184271	SSLENFRAYV,SSLENFRAYV,GLCTLVAML,LPRRSGAAGA,TPRVTGGGAM,RFASVYAWNRKRISNCVADY	Influenza A virus (A/Puerto Rico/8/1934(H1N1)) (Influenza A virus (A/PR 8/34 (H1N1))),Influenza A virus (A/Puerto Rico/8/1934(H1N1)) (Influenza A virus (A/PR 8/34 (H1N1))),Human herpesvirus 4 (Epstein Barr virus),Influenza A virus,Human herpesvirus 5 (Human cytomegalovirus),SARS-CoV2	Polymerase basic protein 2,Polymerase basic protein 2,Transcriptional regulator IE63 homolog,nucleoprotein,HCMVUL83,Spike glycoprotein
CASSLGGYEQYF	1	SSLENFRAYV	Polymerase basic protein 2	Influenza A virus	Moderate	CD4Tfh	NA_TRBV12-3.NA.TRBJ2-7.TRBC2	NA_TGTGCCAGCAGTTTAGGGGGCTACGAGCAGTACTTC	NA_CASSLGGYEQYF	NA_NA_TRBV12-3.NA.TRBJ2-7.TRBC2_TGTGCCAGCAGTTTAGGGGGCTACGAGCAGTACTTC	1	Single (0 < X <= 1)	ASSLGGYEQY	184271	SSLENFRAYV,SSLENFRAYV,GLCTLVAML,LPRRSGAAGA,TPRVTGGGAM,RFASVYAWNRKRISNCVADY	Influenza A virus (A/Puerto Rico/8/1934(H1N1)) (Influenza A virus (A/PR 8/34 (H1N1))),Influenza A virus (A/Puerto Rico/8/1934(H1N1)) (Influenza A virus (A/PR 8/34 (H1N1))),Human herpesvirus 4 (Epstein Barr virus),Influenza A virus,Human herpesvirus 5 (Human cytomegalovirus),SARS-CoV2	Polymerase basic protein 2,Polymerase basic protein 2,Transcriptional regulator IE63 homolog,nucleoprotein,HCMVUL83,Spike glycoprotein
CASSLGGYEQYF	1	SSLENFRAYV	Polymerase basic protein 2	Influenza A virus	Moderate	CD4Tn	TRAV8-4.TRAJ27.TRAC_TRBV5-1.NA.TRBJ2-7.TRBC2	TGTGCTGTGACCATCAATGCAGGCAAATCAACCTTT_TGCGCCAGCAGCTTGGGAGGTTACGAGCAGTACTTC	CAVTINAGKSTF_CASSLGGYEQYF	TRAV8-4.TRAJ27.TRAC_TGTGCTGTGACCATCAATGCAGGCAAATCAACCTTT_TRBV5-1.NA.TRBJ2-7.TRBC2_TGCGCCAGCAGCTTGGGAGGTTACGAGCAGTACTTC	1	Single (0 < X <= 1)	ASSLGGYEQY	184271	SSLENFRAYV,SSLENFRAYV,GLCTLVAML,LPRRSGAAGA,TPRVTGGGAM,RFASVYAWNRKRISNCVADY	Influenza A virus (A/Puerto Rico/8/1934(H1N1)) (Influenza A virus (A/PR 8/34 (H1N1))),Influenza A virus (A/Puerto Rico/8/1934(H1N1)) (Influenza A virus (A/PR 8/34 (H1N1))),Human herpesvirus 4 (Epstein Barr virus),Influenza A virus,Human herpesvirus 5 (Human cytomegalovirus),SARS-CoV2	Polymerase basic protein 2,Polymerase basic protein 2,Transcriptional regulator IE63 homolog,nucleoprotein,HCMVUL83,Spike glycoprotein
CASSLGGYEQYF	1	GLCTLVAML	Transcriptional regulator IE63 homolog	Human herpesvirus 4	Severe	CD8Tn	TRAV13-2.TRAJ30.TRAC_TRBV5-1.NA.TRBJ2-7.TRBC2	TGTGCAGAGAGGGAAAGAGATGACAAGATCATCTTT_TGCGCCAGCAGCTTGGGGGGATACGAGCAGTACTTC	CAERERDDKIIF_CASSLGGYEQYF	TRAV13-2.TRAJ30.TRAC_TGTGCAGAGAGGGAAAGAGATGACAAGATCATCTTT_TRBV5-1.NA.TRBJ2-7.TRBC2_TGCGCCAGCAGCTTGGGGGGATACGAGCAGTACTTC	1	Single (0 < X <= 1)	ASSLGGYEQY	184271	SSLENFRAYV,SSLENFRAYV,GLCTLVAML,LPRRSGAAGA,TPRVTGGGAM,RFASVYAWNRKRISNCVADY	Influenza A virus (A/Puerto Rico/8/1934(H1N1)) (Influenza A virus (A/PR 8/34 (H1N1))),Influenza A virus (A/Puerto Rico/8/1934(H1N1)) (Influenza A virus (A/PR 8/34 (H1N1))),Human herpesvirus 4 (Epstein Barr virus),Influenza A virus,Human herpesvirus 5 (Human cytomegalovirus),SARS-CoV2	Polymerase basic protein 2,Polymerase basic protein 2,Transcriptional regulator IE63 homolog,nucleoprotein,HCMVUL83,Spike glycoprotein
CASSLGGYEQYF	1	GLCTLVAML	Transcriptional regulator IE63 homolog	Human herpesvirus 4	Moderate	CD4Tfh	NA_TRBV12-3.NA.TRBJ2-7.TRBC2	NA_TGTGCCAGCAGTTTAGGGGGCTACGAGCAGTACTTC	NA_CASSLGGYEQYF	NA_NA_TRBV12-3.NA.TRBJ2-7.TRBC2_TGTGCCAGCAGTTTAGGGGGCTACGAGCAGTACTTC	1	Single (0 < X <= 1)	ASSLGGYEQY	184271	SSLENFRAYV,SSLENFRAYV,GLCTLVAML,LPRRSGAAGA,TPRVTGGGAM,RFASVYAWNRKRISNCVADY	Influenza A virus (A/Puerto Rico/8/1934(H1N1)) (Influenza A virus (A/PR 8/34 (H1N1))),Influenza A virus (A/Puerto Rico/8/1934(H1N1)) (Influenza A virus (A/PR 8/34 (H1N1))),Human herpesvirus 4 (Epstein Barr virus),Influenza A virus,Human herpesvirus 5 (Human cytomegalovirus),SARS-CoV2	Polymerase basic protein 2,Polymerase basic protein 2,Transcriptional regulator IE63 homolog,nucleoprotein,HCMVUL83,Spike glycoprotein
CASSLGGYEQYF	1	GLCTLVAML	Transcriptional regulator IE63 homolog	Human herpesvirus 4	Moderate	CD4Tn	TRAV8-4.TRAJ27.TRAC_TRBV5-1.NA.TRBJ2-7.TRBC2	TGTGCTGTGACCATCAATGCAGGCAAATCAACCTTT_TGCGCCAGCAGCTTGGGAGGTTACGAGCAGTACTTC	CAVTINAGKSTF_CASSLGGYEQYF	TRAV8-4.TRAJ27.TRAC_TGTGCTGTGACCATCAATGCAGGCAAATCAACCTTT_TRBV5-1.NA.TRBJ2-7.TRBC2_TGCGCCAGCAGCTTGGGAGGTTACGAGCAGTACTTC	1	Single (0 < X <= 1)	ASSLGGYEQY	184271	SSLENFRAYV,SSLENFRAYV,GLCTLVAML,LPRRSGAAGA,TPRVTGGGAM,RFASVYAWNRKRISNCVADY	Influenza A virus (A/Puerto Rico/8/1934(H1N1)) (Influenza A virus (A/PR 8/34 (H1N1))),Influenza A virus (A/Puerto Rico/8/1934(H1N1)) (Influenza A virus (A/PR 8/34 (H1N1))),Human herpesvirus 4 (Epstein Barr virus),Influenza A virus,Human herpesvirus 5 (Human cytomegalovirus),SARS-CoV2	Polymerase basic protein 2,Polymerase basic protein 2,Transcriptional regulator IE63 homolog,nucleoprotein,HCMVUL83,Spike glycoprotein
CASSLGGYEQYF	1	LPRRSGAAGA	nucleoprotein	Influenza A virus	Severe	CD8Tn	TRAV13-2.TRAJ30.TRAC_TRBV5-1.NA.TRBJ2-7.TRBC2	TGTGCAGAGAGGGAAAGAGATGACAAGATCATCTTT_TGCGCCAGCAGCTTGGGGGGATACGAGCAGTACTTC	CAERERDDKIIF_CASSLGGYEQYF	TRAV13-2.TRAJ30.TRAC_TGTGCAGAGAGGGAAAGAGATGACAAGATCATCTTT_TRBV5-1.NA.TRBJ2-7.TRBC2_TGCGCCAGCAGCTTGGGGGGATACGAGCAGTACTTC	1	Single (0 < X <= 1)	ASSLGGYEQY	184271	SSLENFRAYV,SSLENFRAYV,GLCTLVAML,LPRRSGAAGA,TPRVTGGGAM,RFASVYAWNRKRISNCVADY	Influenza A virus (A/Puerto Rico/8/1934(H1N1)) (Influenza A virus (A/PR 8/34 (H1N1))),Influenza A virus (A/Puerto Rico/8/1934(H1N1)) (Influenza A virus (A/PR 8/34 (H1N1))),Human herpesvirus 4 (Epstein Barr virus),Influenza A virus,Human herpesvirus 5 (Human cytomegalovirus),SARS-CoV2	Polymerase basic protein 2,Polymerase basic protein 2,Transcriptional regulator IE63 homolog,nucleoprotein,HCMVUL83,Spike glycoprotein
CASSLGGYEQYF	1	LPRRSGAAGA	nucleoprotein	Influenza A virus	Moderate	CD4Tfh	NA_TRBV12-3.NA.TRBJ2-7.TRBC2	NA_TGTGCCAGCAGTTTAGGGGGCTACGAGCAGTACTTC	NA_CASSLGGYEQYF	NA_NA_TRBV12-3.NA.TRBJ2-7.TRBC2_TGTGCCAGCAGTTTAGGGGGCTACGAGCAGTACTTC	1	Single (0 < X <= 1)	ASSLGGYEQY	184271	SSLENFRAYV,SSLENFRAYV,GLCTLVAML,LPRRSGAAGA,TPRVTGGGAM,RFASVYAWNRKRISNCVADY	Influenza A virus (A/Puerto Rico/8/1934(H1N1)) (Influenza A virus (A/PR 8/34 (H1N1))),Influenza A virus (A/Puerto Rico/8/1934(H1N1)) (Influenza A virus (A/PR 8/34 (H1N1))),Human herpesvirus 4 (Epstein Barr virus),Influenza A virus,Human herpesvirus 5 (Human cytomegalovirus),SARS-CoV2	Polymerase basic protein 2,Polymerase basic protein 2,Transcriptional regulator IE63 homolog,nucleoprotein,HCMVUL83,Spike glycoprotein
CASSLGGYEQYF	1	LPRRSGAAGA	nucleoprotein	Influenza A virus	Moderate	CD4Tn	TRAV8-4.TRAJ27.TRAC_TRBV5-1.NA.TRBJ2-7.TRBC2	TGTGCTGTGACCATCAATGCAGGCAAATCAACCTTT_TGCGCCAGCAGCTTGGGAGGTTACGAGCAGTACTTC	CAVTINAGKSTF_CASSLGGYEQYF	TRAV8-4.TRAJ27.TRAC_TGTGCTGTGACCATCAATGCAGGCAAATCAACCTTT_TRBV5-1.NA.TRBJ2-7.TRBC2_TGCGCCAGCAGCTTGGGAGGTTACGAGCAGTACTTC	1	Single (0 < X <= 1)	ASSLGGYEQY	184271	SSLENFRAYV,SSLENFRAYV,GLCTLVAML,LPRRSGAAGA,TPRVTGGGAM,RFASVYAWNRKRISNCVADY	Influenza A virus (A/Puerto Rico/8/1934(H1N1)) (Influenza A virus (A/PR 8/34 (H1N1))),Influenza A virus (A/Puerto Rico/8/1934(H1N1)) (Influenza A virus (A/PR 8/34 (H1N1))),Human herpesvirus 4 (Epstein Barr virus),Influenza A virus,Human herpesvirus 5 (Human cytomegalovirus),SARS-CoV2	Polymerase basic protein 2,Polymerase basic protein 2,Transcriptional regulator IE63 homolog,nucleoprotein,HCMVUL83,Spike glycoprotein
CASSLGGYEQYF	1	TPRVTGGGAM	HCMVUL83	Human herpesvirus 5	Severe	CD8Tn	TRAV13-2.TRAJ30.TRAC_TRBV5-1.NA.TRBJ2-7.TRBC2	TGTGCAGAGAGGGAAAGAGATGACAAGATCATCTTT_TGCGCCAGCAGCTTGGGGGGATACGAGCAGTACTTC	CAERERDDKIIF_CASSLGGYEQYF	TRAV13-2.TRAJ30.TRAC_TGTGCAGAGAGGGAAAGAGATGACAAGATCATCTTT_TRBV5-1.NA.TRBJ2-7.TRBC2_TGCGCCAGCAGCTTGGGGGGATACGAGCAGTACTTC	1	Single (0 < X <= 1)	ASSLGGYEQY	184271	SSLENFRAYV,SSLENFRAYV,GLCTLVAML,LPRRSGAAGA,TPRVTGGGAM,RFASVYAWNRKRISNCVADY	Influenza A virus (A/Puerto Rico/8/1934(H1N1)) (Influenza A virus (A/PR 8/34 (H1N1))),Influenza A virus (A/Puerto Rico/8/1934(H1N1)) (Influenza A virus (A/PR 8/34 (H1N1))),Human herpesvirus 4 (Epstein Barr virus),Influenza A virus,Human herpesvirus 5 (Human cytomegalovirus),SARS-CoV2	Polymerase basic protein 2,Polymerase basic protein 2,Transcriptional regulator IE63 homolog,nucleoprotein,HCMVUL83,Spike glycoprotein
CASSLGGYEQYF	1	TPRVTGGGAM	HCMVUL83	Human herpesvirus 5	Moderate	CD4Tfh	NA_TRBV12-3.NA.TRBJ2-7.TRBC2	NA_TGTGCCAGCAGTTTAGGGGGCTACGAGCAGTACTTC	NA_CASSLGGYEQYF	NA_NA_TRBV12-3.NA.TRBJ2-7.TRBC2_TGTGCCAGCAGTTTAGGGGGCTACGAGCAGTACTTC	1	Single (0 < X <= 1)	ASSLGGYEQY	184271	SSLENFRAYV,SSLENFRAYV,GLCTLVAML,LPRRSGAAGA,TPRVTGGGAM,RFASVYAWNRKRISNCVADY	Influenza A virus (A/Puerto Rico/8/1934(H1N1)) (Influenza A virus (A/PR 8/34 (H1N1))),Influenza A virus (A/Puerto Rico/8/1934(H1N1)) (Influenza A virus (A/PR 8/34 (H1N1))),Human herpesvirus 4 (Epstein Barr virus),Influenza A virus,Human herpesvirus 5 (Human cytomegalovirus),SARS-CoV2	Polymerase basic protein 2,Polymerase basic protein 2,Transcriptional regulator IE63 homolog,nucleoprotein,HCMVUL83,Spike glycoprotein
CASSLGGYEQYF	1	TPRVTGGGAM	HCMVUL83	Human herpesvirus 5	Moderate	CD4Tn	TRAV8-4.TRAJ27.TRAC_TRBV5-1.NA.TRBJ2-7.TRBC2	TGTGCTGTGACCATCAATGCAGGCAAATCAACCTTT_TGCGCCAGCAGCTTGGGAGGTTACGAGCAGTACTTC	CAVTINAGKSTF_CASSLGGYEQYF	TRAV8-4.TRAJ27.TRAC_TGTGCTGTGACCATCAATGCAGGCAAATCAACCTTT_TRBV5-1.NA.TRBJ2-7.TRBC2_TGCGCCAGCAGCTTGGGAGGTTACGAGCAGTACTTC	1	Single (0 < X <= 1)	ASSLGGYEQY	184271	SSLENFRAYV,SSLENFRAYV,GLCTLVAML,LPRRSGAAGA,TPRVTGGGAM,RFASVYAWNRKRISNCVADY	Influenza A virus (A/Puerto Rico/8/1934(H1N1)) (Influenza A virus (A/PR 8/34 (H1N1))),Influenza A virus (A/Puerto Rico/8/1934(H1N1)) (Influenza A virus (A/PR 8/34 (H1N1))),Human herpesvirus 4 (Epstein Barr virus),Influenza A virus,Human herpesvirus 5 (Human cytomegalovirus),SARS-CoV2	Polymerase basic protein 2,Polymerase basic protein 2,Transcriptional regulator IE63 homolog,nucleoprotein,HCMVUL83,Spike glycoprotein
CASSLGGYEQYF	1	RFASVYAWNRKRISNCVADY	Spike glycoprotein	SARS-CoV2	Severe	CD8Tn	TRAV13-2.TRAJ30.TRAC_TRBV5-1.NA.TRBJ2-7.TRBC2	TGTGCAGAGAGGGAAAGAGATGACAAGATCATCTTT_TGCGCCAGCAGCTTGGGGGGATACGAGCAGTACTTC	CAERERDDKIIF_CASSLGGYEQYF	TRAV13-2.TRAJ30.TRAC_TGTGCAGAGAGGGAAAGAGATGACAAGATCATCTTT_TRBV5-1.NA.TRBJ2-7.TRBC2_TGCGCCAGCAGCTTGGGGGGATACGAGCAGTACTTC	1	Single (0 < X <= 1)	ASSLGGYEQY	184271	SSLENFRAYV,SSLENFRAYV,GLCTLVAML,LPRRSGAAGA,TPRVTGGGAM,RFASVYAWNRKRISNCVADY	Influenza A virus (A/Puerto Rico/8/1934(H1N1)) (Influenza A virus (A/PR 8/34 (H1N1))),Influenza A virus (A/Puerto Rico/8/1934(H1N1)) (Influenza A virus (A/PR 8/34 (H1N1))),Human herpesvirus 4 (Epstein Barr virus),Influenza A virus,Human herpesvirus 5 (Human cytomegalovirus),SARS-CoV2	Polymerase basic protein 2,Polymerase basic protein 2,Transcriptional regulator IE63 homolog,nucleoprotein,HCMVUL83,Spike glycoprotein
CASSLGGYEQYF	1	RFASVYAWNRKRISNCVADY	Spike glycoprotein	SARS-CoV2	Moderate	CD4Tfh	NA_TRBV12-3.NA.TRBJ2-7.TRBC2	NA_TGTGCCAGCAGTTTAGGGGGCTACGAGCAGTACTTC	NA_CASSLGGYEQYF	NA_NA_TRBV12-3.NA.TRBJ2-7.TRBC2_TGTGCCAGCAGTTTAGGGGGCTACGAGCAGTACTTC	1	Single (0 < X <= 1)	ASSLGGYEQY	184271	SSLENFRAYV,SSLENFRAYV,GLCTLVAML,LPRRSGAAGA,TPRVTGGGAM,RFASVYAWNRKRISNCVADY	Influenza A virus (A/Puerto Rico/8/1934(H1N1)) (Influenza A virus (A/PR 8/34 (H1N1))),Influenza A virus (A/Puerto Rico/8/1934(H1N1)) (Influenza A virus (A/PR 8/34 (H1N1))),Human herpesvirus 4 (Epstein Barr virus),Influenza A virus,Human herpesvirus 5 (Human cytomegalovirus),SARS-CoV2	Polymerase basic protein 2,Polymerase basic protein 2,Transcriptional regulator IE63 homolog,nucleoprotein,HCMVUL83,Spike glycoprotein
CASSLGGYEQYF	1	RFASVYAWNRKRISNCVADY	Spike glycoprotein	SARS-CoV2	Moderate	CD4Tn	TRAV8-4.TRAJ27.TRAC_TRBV5-1.NA.TRBJ2-7.TRBC2	TGTGCTGTGACCATCAATGCAGGCAAATCAACCTTT_TGCGCCAGCAGCTTGGGAGGTTACGAGCAGTACTTC	CAVTINAGKSTF_CASSLGGYEQYF	TRAV8-4.TRAJ27.TRAC_TGTGCTGTGACCATCAATGCAGGCAAATCAACCTTT_TRBV5-1.NA.TRBJ2-7.TRBC2_TGCGCCAGCAGCTTGGGAGGTTACGAGCAGTACTTC	1	Single (0 < X <= 1)	ASSLGGYEQY	184271	SSLENFRAYV,SSLENFRAYV,GLCTLVAML,LPRRSGAAGA,TPRVTGGGAM,RFASVYAWNRKRISNCVADY	Influenza A virus (A/Puerto Rico/8/1934(H1N1)) (Influenza A virus (A/PR 8/34 (H1N1))),Influenza A virus (A/Puerto Rico/8/1934(H1N1)) (Influenza A virus (A/PR 8/34 (H1N1))),Human herpesvirus 4 (Epstein Barr virus),Influenza A virus,Human herpesvirus 5 (Human cytomegalovirus),SARS-CoV2	Polymerase basic protein 2,Polymerase basic protein 2,Transcriptional regulator IE63 homolog,nucleoprotein,HCMVUL83,Spike glycoprotein
CASSLGLAAYEQYF	1	NQKLIANAF	spike glycoprotein [Human coronavirus OC43]	Human coronavirus OC43	Mild	CD4Tm	TRAV8-1.TRAJ30.TRAC_TRBV5-4.NA.TRBJ2-7.TRBC2	TGTGCCGTGAAGGATCACAGAGATGACAAGATCATCTTT_TGTGCCAGCAGCTTGGGACTAGCGGCCTACGAGCAGTACTTC	CAVKDHRDDKIIF_CASSLGLAAYEQYF	TRAV8-1.TRAJ30.TRAC_TGTGCCGTGAAGGATCACAGAGATGACAAGATCATCTTT_TRBV5-4.NA.TRBJ2-7.TRBC2_TGTGCCAGCAGCTTGGGACTAGCGGCCTACGAGCAGTACTTC	1	Single (0 < X <= 1)	ASSLGLAAYEQY	200135	NQKLIANAF	Human coronavirus OC43 (Human coronavirus (strain OC43))	spike glycoprotein [Human coronavirus OC43]
CASSLGLAGAGELFF	1	YANRNRFLY	membrane glycoprotein [Severe acute respiratory syndrome coronavirus 2]	SARS-CoV2	Mild	CD4Tfh	TRAV10.TRAJ40.TRAC_TRBV7-3.TRBD2.TRBJ2-2.TRBC2	TGTGTGGTGAGCCGTACCTCAGGAACCTACAAATACATCTTT_TGTGCCAGCAGCCTGGGACTAGCGGGAGCCGGGGAGCTGTTTTTT	CVVSRTSGTYKYIF_CASSLGLAGAGELFF	TRAV10.TRAJ40.TRAC_TGTGTGGTGAGCCGTACCTCAGGAACCTACAAATACATCTTT_TRBV7-3.TRBD2.TRBJ2-2.TRBC2_TGTGCCAGCAGCCTGGGACTAGCGGGAGCCGGGGAGCTGTTTTTT	1	Single (0 < X <= 1)	ASSLGLAGAGELF	189376	YANRNRFLY	SARS-CoV2	membrane glycoprotein [Severe acute respiratory syndrome coronavirus 2]
CASSLGLAGGNEQFF	1	NYNYLYRLF	surface glycoprotein [Severe acute respiratory syndrome coronavirus 2]	SARS-CoV2	Mild	CD8Tn	TRAV8-4.TRAJ3.TRAC_TRBV13.NA.TRBJ2-1.TRBC2	TGTGCTGTGATTATCCCGTACAGCAGTGCTTCCAAGATAATCTTT_TGTGCCAGCAGCTTAGGTCTAGCGGGCGGCAATGAGCAGTTCTTC	CAVIIPYSSASKIIF_CASSLGLAGGNEQFF	TRAV8-4.TRAJ3.TRAC_TGTGCTGTGATTATCCCGTACAGCAGTGCTTCCAAGATAATCTTT_TRBV13.NA.TRBJ2-1.TRBC2_TGTGCCAGCAGCTTAGGTCTAGCGGGCGGCAATGAGCAGTTCTTC	1	Single (0 < X <= 1)	ASSLGLAGGNEQF	204045	NYNYLYRLF	SARS-CoV2	surface glycoprotein [Severe acute respiratory syndrome coronavirus 2]
CASSLGLNTEAFF	1	KINMPMSVK	coxsackievirus B1 polyprotein [Coxsackievirus B1]	Coxsackievirus B1	Control	CD4Tfh	TRAV8-3.TRAJ24.TRAC_TRBV11-3.NA.TRBJ1-1.TRBC1	TGTGCTGTGGTCTTCTTACCTGACAGCTGGGGGAAATTCCAGTTT_TGTGCCAGCAGCTTAGGGTTGAACACTGAAGCTTTCTTT	CAVVFLPDSWGKFQF_CASSLGLNTEAFF	TRAV8-3.TRAJ24.TRAC_TGTGCTGTGGTCTTCTTACCTGACAGCTGGGGGAAATTCCAGTTT_TRBV11-3.NA.TRBJ1-1.TRBC1_TGTGCCAGCAGCTTAGGGTTGAACACTGAAGCTTTCTTT	1	Single (0 < X <= 1)	ASSLGLNTEAF	204586	KINMPMSVK	Coxsackievirus B1 (Coxsackie B virus type 1)	coxsackievirus B1 polyprotein [Coxsackievirus B1]
CASSLGLNTEAFF	1	KINMPMSVK	coxsackievirus B1 polyprotein [Coxsackievirus B1]	Coxsackievirus B1	Severe	CD8Tn	TRAV13-1.TRAJ39.TRAC_TRBV13.NA.TRBJ1-1.TRBC1	TGTGCAGCAAGTAATTCCCGGGGTAATGCAGGCAACATGCTCACCTTT_TGTGCCAGCAGCTTAGGCCTCAACACTGAAGCTTTCTTT	CAASNSRGNAGNMLTF_CASSLGLNTEAFF	TRAV13-1.TRAJ39.TRAC_TGTGCAGCAAGTAATTCCCGGGGTAATGCAGGCAACATGCTCACCTTT_TRBV13.NA.TRBJ1-1.TRBC1_TGTGCCAGCAGCTTAGGCCTCAACACTGAAGCTTTCTTT	1	Single (0 < X <= 1)	ASSLGLNTEAF	204586	KINMPMSVK	Coxsackievirus B1 (Coxsackie B virus type 1)	coxsackievirus B1 polyprotein [Coxsackievirus B1]
CASSLGNTEAFF	1	FLYNPLTRV	Protein transport protein Sec24A	Homo sapiens	Severe	CD8Tn	NA_TRBV11-3.NA.TRBJ1-1.TRBC1	NA_TGTGCCAGCAGCCTAGGGAACACTGAAGCTTTCTTT	NA_CASSLGNTEAFF	NA_NA_TRBV11-3.NA.TRBJ1-1.TRBC1_TGTGCCAGCAGCCTAGGGAACACTGAAGCTTTCTTT	1	Single (0 < X <= 1)	ASSLGNTEAF	202711	FLYNPLTRV,KLLEIAPNC	Homo sapiens (human),Merkel cell polyomavirus (MCPyV isolate R17b)	Protein transport protein Sec24A,large T antigen [Merkel cell polyomavirus]
CASSLGNTEAFF	1	KLLEIAPNC	large T antigen [Merkel cell polyomavirus]	Merkel cell polyomavirus	Severe	CD8Tn	NA_TRBV11-3.NA.TRBJ1-1.TRBC1	NA_TGTGCCAGCAGCCTAGGGAACACTGAAGCTTTCTTT	NA_CASSLGNTEAFF	NA_NA_TRBV11-3.NA.TRBJ1-1.TRBC1_TGTGCCAGCAGCCTAGGGAACACTGAAGCTTTCTTT	1	Single (0 < X <= 1)	ASSLGNTEAF	202711	FLYNPLTRV,KLLEIAPNC	Homo sapiens (human),Merkel cell polyomavirus (MCPyV isolate R17b)	Protein transport protein Sec24A,large T antigen [Merkel cell polyomavirus]
CASSLGPEAFF	1	YLQPRTFLL	surface glycoprotein [Severe acute respiratory syndrome coronavirus 2]	SARS-CoV2	Mild	CD4Treg	TRAV22.TRAJ23.TRAC_TRBV5-1.NA.TRBJ1-1.TRBC1	TGTGCTGTGGATCTAGAGGGAGGAAAGCTTATCTTC_TGCGCCAGCAGCTTGGGACCTGAAGCTTTCTTT	CAVDLEGGKLIF_CASSLGPEAFF	TRAV22.TRAJ23.TRAC_TGTGCTGTGGATCTAGAGGGAGGAAAGCTTATCTTC_TRBV5-1.NA.TRBJ1-1.TRBC1_TGCGCCAGCAGCTTGGGACCTGAAGCTTTCTTT	1	Single (0 < X <= 1)	ASSLGPEAF	183550	YLQPRTFLL	SARS-CoV2	surface glycoprotein [Severe acute respiratory syndrome coronavirus 2]
CASSLGPSSYEQYF	1	ASNENMETM	Nucleoprotein	Influenza A virus	Moderate	CD4Tm	NA_TRBV11-2.NA.TRBJ2-7.TRBC2	NA_TGTGCCAGCAGCTTAGGGCCTAGTTCCTACGAGCAGTACTTC	NA_CASSLGPSSYEQYF	NA_NA_TRBV11-2.NA.TRBJ2-7.TRBC2_TGTGCCAGCAGCTTAGGGCCTAGTTCCTACGAGCAGTACTTC	1	Single (0 < X <= 1)	ASSLGPSSYEQY	35023	ASNENMETM,ASNENMETM,LLWNGPMAV,NLVPMVATV	Influenza A virus (A/Puerto Rico/8/1934(H1N1)) (Influenza A virus (A/PR 8/34 (H1N1))),Influenza A virus (A/Puerto Rico/8/1934(H1N1)) (Influenza A virus (A/PR 8/34 (H1N1))),Yellow fever virus 17D (Yellow fever virus (STRAIN 17D)),Human herpesvirus 5 (Human cytomegalovirus)	Nucleoprotein,Nucleoprotein,non-structural protein NS4b,HCMVUL83
CASSLGPSSYEQYF	1	ASNENMETM	Nucleoprotein	Influenza A virus	Mild	CD8Tem	NA_TRBV12-3.NA.TRBJ2-7.TRBC2	NA_TGTGCCAGCAGTTTGGGGCCCAGCTCCTACGAGCAGTACTTC	NA_CASSLGPSSYEQYF	NA_NA_TRBV12-3.NA.TRBJ2-7.TRBC2_TGTGCCAGCAGTTTGGGGCCCAGCTCCTACGAGCAGTACTTC	1	Single (0 < X <= 1)	ASSLGPSSYEQY	35023	ASNENMETM,ASNENMETM,LLWNGPMAV,NLVPMVATV	Influenza A virus (A/Puerto Rico/8/1934(H1N1)) (Influenza A virus (A/PR 8/34 (H1N1))),Influenza A virus (A/Puerto Rico/8/1934(H1N1)) (Influenza A virus (A/PR 8/34 (H1N1))),Yellow fever virus 17D (Yellow fever virus (STRAIN 17D)),Human herpesvirus 5 (Human cytomegalovirus)	Nucleoprotein,Nucleoprotein,non-structural protein NS4b,HCMVUL83
CASSLGPSSYEQYF	1	LLWNGPMAV	non-structural protein NS4b	Yellow fever virus 17D	Moderate	CD4Tm	NA_TRBV11-2.NA.TRBJ2-7.TRBC2	NA_TGTGCCAGCAGCTTAGGGCCTAGTTCCTACGAGCAGTACTTC	NA_CASSLGPSSYEQYF	NA_NA_TRBV11-2.NA.TRBJ2-7.TRBC2_TGTGCCAGCAGCTTAGGGCCTAGTTCCTACGAGCAGTACTTC	1	Single (0 < X <= 1)	ASSLGPSSYEQY	35023	ASNENMETM,ASNENMETM,LLWNGPMAV,NLVPMVATV	Influenza A virus (A/Puerto Rico/8/1934(H1N1)) (Influenza A virus (A/PR 8/34 (H1N1))),Influenza A virus (A/Puerto Rico/8/1934(H1N1)) (Influenza A virus (A/PR 8/34 (H1N1))),Yellow fever virus 17D (Yellow fever virus (STRAIN 17D)),Human herpesvirus 5 (Human cytomegalovirus)	Nucleoprotein,Nucleoprotein,non-structural protein NS4b,HCMVUL83
CASSLGPSSYEQYF	1	LLWNGPMAV	non-structural protein NS4b	Yellow fever virus 17D	Mild	CD8Tem	NA_TRBV12-3.NA.TRBJ2-7.TRBC2	NA_TGTGCCAGCAGTTTGGGGCCCAGCTCCTACGAGCAGTACTTC	NA_CASSLGPSSYEQYF	NA_NA_TRBV12-3.NA.TRBJ2-7.TRBC2_TGTGCCAGCAGTTTGGGGCCCAGCTCCTACGAGCAGTACTTC	1	Single (0 < X <= 1)	ASSLGPSSYEQY	35023	ASNENMETM,ASNENMETM,LLWNGPMAV,NLVPMVATV	Influenza A virus (A/Puerto Rico/8/1934(H1N1)) (Influenza A virus (A/PR 8/34 (H1N1))),Influenza A virus (A/Puerto Rico/8/1934(H1N1)) (Influenza A virus (A/PR 8/34 (H1N1))),Yellow fever virus 17D (Yellow fever virus (STRAIN 17D)),Human herpesvirus 5 (Human cytomegalovirus)	Nucleoprotein,Nucleoprotein,non-structural protein NS4b,HCMVUL83
CASSLGPSSYEQYF	1	NLVPMVATV	HCMVUL83	Human herpesvirus 5	Moderate	CD4Tm	NA_TRBV11-2.NA.TRBJ2-7.TRBC2	NA_TGTGCCAGCAGCTTAGGGCCTAGTTCCTACGAGCAGTACTTC	NA_CASSLGPSSYEQYF	NA_NA_TRBV11-2.NA.TRBJ2-7.TRBC2_TGTGCCAGCAGCTTAGGGCCTAGTTCCTACGAGCAGTACTTC	1	Single (0 < X <= 1)	ASSLGPSSYEQY	35023	ASNENMETM,ASNENMETM,LLWNGPMAV,NLVPMVATV	Influenza A virus (A/Puerto Rico/8/1934(H1N1)) (Influenza A virus (A/PR 8/34 (H1N1))),Influenza A virus (A/Puerto Rico/8/1934(H1N1)) (Influenza A virus (A/PR 8/34 (H1N1))),Yellow fever virus 17D (Yellow fever virus (STRAIN 17D)),Human herpesvirus 5 (Human cytomegalovirus)	Nucleoprotein,Nucleoprotein,non-structural protein NS4b,HCMVUL83
CASSLGPSSYEQYF	1	NLVPMVATV	HCMVUL83	Human herpesvirus 5	Mild	CD8Tem	NA_TRBV12-3.NA.TRBJ2-7.TRBC2	NA_TGTGCCAGCAGTTTGGGGCCCAGCTCCTACGAGCAGTACTTC	NA_CASSLGPSSYEQYF	NA_NA_TRBV12-3.NA.TRBJ2-7.TRBC2_TGTGCCAGCAGTTTGGGGCCCAGCTCCTACGAGCAGTACTTC	1	Single (0 < X <= 1)	ASSLGPSSYEQY	35023	ASNENMETM,ASNENMETM,LLWNGPMAV,NLVPMVATV	Influenza A virus (A/Puerto Rico/8/1934(H1N1)) (Influenza A virus (A/PR 8/34 (H1N1))),Influenza A virus (A/Puerto Rico/8/1934(H1N1)) (Influenza A virus (A/PR 8/34 (H1N1))),Yellow fever virus 17D (Yellow fever virus (STRAIN 17D)),Human herpesvirus 5 (Human cytomegalovirus)	Nucleoprotein,Nucleoprotein,non-structural protein NS4b,HCMVUL83
CASSLGPSYGYTF	1	RTQSPRRR	precore/core protein partial [Hepatitis B virus]	Hepatitis B virus	Moderate	CD4Tfh	TRAV5.TRAJ42.TRAC_TRBV7-8.NA.TRBJ1-2.TRBC1	TGTGCAGAGAGTATAGGAGGAAGCCAAGGAAATCTCATCTTT_TGTGCCAGCAGCTTAGGGCCGTCTTATGGCTACACCTTC	CAESIGGSQGNLIF_CASSLGPSYGYTF	TRAV5.TRAJ42.TRAC_TGTGCAGAGAGTATAGGAGGAAGCCAAGGAAATCTCATCTTT_TRBV7-8.NA.TRBJ1-2.TRBC1_TGTGCCAGCAGCTTAGGGCCGTCTTATGGCTACACCTTC	1	Single (0 < X <= 1)	ASSLGPSYGYT	31982	RTQSPRRR	Hepatitis B virus (Human hepatitis B virus)	precore/core protein partial [Hepatitis B virus]
CASSLGPYEQYF	1	LPRRSGAAGA	nucleoprotein	Influenza A virus	Control	CD4Tfh	NA_TRBV18.NA.TRBJ2-7.TRBC2	NA_TGTGCCAGCTCACTGGGGCCCTACGAGCAGTACTTC	NA_CASSLGPYEQYF	NA_NA_TRBV18.NA.TRBJ2-7.TRBC2_TGTGCCAGCTCACTGGGGCCCTACGAGCAGTACTTC	1	Single (0 < X <= 1)	ASSLGPYEQY	24001	LPRRSGAAGA,TPRVTGGGAM	Influenza A virus,Human herpesvirus 5 (Human cytomegalovirus)	nucleoprotein,HCMVUL83
CASSLGPYEQYF	1	TPRVTGGGAM	HCMVUL83	Human herpesvirus 5	Control	CD4Tfh	NA_TRBV18.NA.TRBJ2-7.TRBC2	NA_TGTGCCAGCTCACTGGGGCCCTACGAGCAGTACTTC	NA_CASSLGPYEQYF	NA_NA_TRBV18.NA.TRBJ2-7.TRBC2_TGTGCCAGCTCACTGGGGCCCTACGAGCAGTACTTC	1	Single (0 < X <= 1)	ASSLGPYEQY	24001	LPRRSGAAGA,TPRVTGGGAM	Influenza A virus,Human herpesvirus 5 (Human cytomegalovirus)	nucleoprotein,HCMVUL83
CASSLGQAYEQYF	1	FLRGRAYGL	nuclear antigen EBNA-3	Human herpesvirus 4	Mild	CD4Tn	TRAV13-1.TRAJ26.TRAC_TRBV5-1.NA.TRBJ2-7.TRBC2	TGTGCAGCAAGTAGCTATGGTCAGAATTTTGTCTTT_TGCGCCAGCAGCTTGGGACAGGCGTACGAGCAGTACTTC	CAASSYGQNFVF_CASSLGQAYEQYF	TRAV13-1.TRAJ26.TRAC_TGTGCAGCAAGTAGCTATGGTCAGAATTTTGTCTTT_TRBV5-1.NA.TRBJ2-7.TRBC2_TGCGCCAGCAGCTTGGGACAGGCGTACGAGCAGTACTTC	1	Single (0 < X <= 1)	ASSLGQAYEQY	183325	FLRGRAYGL,GLCTLVAML,FLRGRAYGL,FLRGRAYGL,TTDPSFLGRY	Human herpesvirus 4 (Epstein Barr virus),Human herpesvirus 4 (Epstein Barr virus),Human herpesvirus 4 (Epstein Barr virus),Human herpesvirus 4 (Epstein Barr virus),SARS-CoV2	nuclear antigen EBNA-3,Transcriptional regulator IE63 homolog,nuclear antigen EBNA-3,nuclear antigen EBNA-3,orf1ab polyprotein [Severe acute respiratory syndrome coronavirus 2]
CASSLGQAYEQYF	1	FLRGRAYGL	nuclear antigen EBNA-3	Human herpesvirus 4	Mild	CD4Tex	TRAV10.TRAJ34.TRAC_TRBV5-1.NA.TRBJ2-7.TRBC2	TGTGTGGTGAGTTACCTATATAACACCGACAAGCTCATCTTT_TGCGCCAGCAGCTTGGGACAGGCGTACGAGCAGTACTTC	CVVSYLYNTDKLIF_CASSLGQAYEQYF	TRAV10.TRAJ34.TRAC_TGTGTGGTGAGTTACCTATATAACACCGACAAGCTCATCTTT_TRBV5-1.NA.TRBJ2-7.TRBC2_TGCGCCAGCAGCTTGGGACAGGCGTACGAGCAGTACTTC	1	Single (0 < X <= 1)	ASSLGQAYEQY	183325	FLRGRAYGL,GLCTLVAML,FLRGRAYGL,FLRGRAYGL,TTDPSFLGRY	Human herpesvirus 4 (Epstein Barr virus),Human herpesvirus 4 (Epstein Barr virus),Human herpesvirus 4 (Epstein Barr virus),Human herpesvirus 4 (Epstein Barr virus),SARS-CoV2	nuclear antigen EBNA-3,Transcriptional regulator IE63 homolog,nuclear antigen EBNA-3,nuclear antigen EBNA-3,orf1ab polyprotein [Severe acute respiratory syndrome coronavirus 2]
CASSLGQAYEQYF	1	GLCTLVAML	Transcriptional regulator IE63 homolog	Human herpesvirus 4	Mild	CD4Tn	TRAV13-1.TRAJ26.TRAC_TRBV5-1.NA.TRBJ2-7.TRBC2	TGTGCAGCAAGTAGCTATGGTCAGAATTTTGTCTTT_TGCGCCAGCAGCTTGGGACAGGCGTACGAGCAGTACTTC	CAASSYGQNFVF_CASSLGQAYEQYF	TRAV13-1.TRAJ26.TRAC_TGTGCAGCAAGTAGCTATGGTCAGAATTTTGTCTTT_TRBV5-1.NA.TRBJ2-7.TRBC2_TGCGCCAGCAGCTTGGGACAGGCGTACGAGCAGTACTTC	1	Single (0 < X <= 1)	ASSLGQAYEQY	183325	FLRGRAYGL,GLCTLVAML,FLRGRAYGL,FLRGRAYGL,TTDPSFLGRY	Human herpesvirus 4 (Epstein Barr virus),Human herpesvirus 4 (Epstein Barr virus),Human herpesvirus 4 (Epstein Barr virus),Human herpesvirus 4 (Epstein Barr virus),SARS-CoV2	nuclear antigen EBNA-3,Transcriptional regulator IE63 homolog,nuclear antigen EBNA-3,nuclear antigen EBNA-3,orf1ab polyprotein [Severe acute respiratory syndrome coronavirus 2]
CASSLGQAYEQYF	1	GLCTLVAML	Transcriptional regulator IE63 homolog	Human herpesvirus 4	Mild	CD4Tex	TRAV10.TRAJ34.TRAC_TRBV5-1.NA.TRBJ2-7.TRBC2	TGTGTGGTGAGTTACCTATATAACACCGACAAGCTCATCTTT_TGCGCCAGCAGCTTGGGACAGGCGTACGAGCAGTACTTC	CVVSYLYNTDKLIF_CASSLGQAYEQYF	TRAV10.TRAJ34.TRAC_TGTGTGGTGAGTTACCTATATAACACCGACAAGCTCATCTTT_TRBV5-1.NA.TRBJ2-7.TRBC2_TGCGCCAGCAGCTTGGGACAGGCGTACGAGCAGTACTTC	1	Single (0 < X <= 1)	ASSLGQAYEQY	183325	FLRGRAYGL,GLCTLVAML,FLRGRAYGL,FLRGRAYGL,TTDPSFLGRY	Human herpesvirus 4 (Epstein Barr virus),Human herpesvirus 4 (Epstein Barr virus),Human herpesvirus 4 (Epstein Barr virus),Human herpesvirus 4 (Epstein Barr virus),SARS-CoV2	nuclear antigen EBNA-3,Transcriptional regulator IE63 homolog,nuclear antigen EBNA-3,nuclear antigen EBNA-3,orf1ab polyprotein [Severe acute respiratory syndrome coronavirus 2]
CASSLGQAYEQYF	1	TTDPSFLGRY	orf1ab polyprotein [Severe acute respiratory syndrome coronavirus 2]	SARS-CoV2	Mild	CD4Tn	TRAV13-1.TRAJ26.TRAC_TRBV5-1.NA.TRBJ2-7.TRBC2	TGTGCAGCAAGTAGCTATGGTCAGAATTTTGTCTTT_TGCGCCAGCAGCTTGGGACAGGCGTACGAGCAGTACTTC	CAASSYGQNFVF_CASSLGQAYEQYF	TRAV13-1.TRAJ26.TRAC_TGTGCAGCAAGTAGCTATGGTCAGAATTTTGTCTTT_TRBV5-1.NA.TRBJ2-7.TRBC2_TGCGCCAGCAGCTTGGGACAGGCGTACGAGCAGTACTTC	1	Single (0 < X <= 1)	ASSLGQAYEQY	183325	FLRGRAYGL,GLCTLVAML,FLRGRAYGL,FLRGRAYGL,TTDPSFLGRY	Human herpesvirus 4 (Epstein Barr virus),Human herpesvirus 4 (Epstein Barr virus),Human herpesvirus 4 (Epstein Barr virus),Human herpesvirus 4 (Epstein Barr virus),SARS-CoV2	nuclear antigen EBNA-3,Transcriptional regulator IE63 homolog,nuclear antigen EBNA-3,nuclear antigen EBNA-3,orf1ab polyprotein [Severe acute respiratory syndrome coronavirus 2]
CASSLGQAYEQYF	1	TTDPSFLGRY	orf1ab polyprotein [Severe acute respiratory syndrome coronavirus 2]	SARS-CoV2	Mild	CD4Tex	TRAV10.TRAJ34.TRAC_TRBV5-1.NA.TRBJ2-7.TRBC2	TGTGTGGTGAGTTACCTATATAACACCGACAAGCTCATCTTT_TGCGCCAGCAGCTTGGGACAGGCGTACGAGCAGTACTTC	CVVSYLYNTDKLIF_CASSLGQAYEQYF	TRAV10.TRAJ34.TRAC_TGTGTGGTGAGTTACCTATATAACACCGACAAGCTCATCTTT_TRBV5-1.NA.TRBJ2-7.TRBC2_TGCGCCAGCAGCTTGGGACAGGCGTACGAGCAGTACTTC	1	Single (0 < X <= 1)	ASSLGQAYEQY	183325	FLRGRAYGL,GLCTLVAML,FLRGRAYGL,FLRGRAYGL,TTDPSFLGRY	Human herpesvirus 4 (Epstein Barr virus),Human herpesvirus 4 (Epstein Barr virus),Human herpesvirus 4 (Epstein Barr virus),Human herpesvirus 4 (Epstein Barr virus),SARS-CoV2	nuclear antigen EBNA-3,Transcriptional regulator IE63 homolog,nuclear antigen EBNA-3,nuclear antigen EBNA-3,orf1ab polyprotein [Severe acute respiratory syndrome coronavirus 2]
CASSLGQGNTEAFF	1	LPRRSGAAGA	nucleoprotein	Influenza A virus	Moderate	CD4Tfh	TRAV9-2.TRAJ52.TRAC_TRBV5-1.TRBD1.TRBJ1-1.TRBC1	TGTGCTCTGAGTGATCTTGGTGGTGATGCTGGTGGTACTAGCTATGGAAAGCTGACATTT_TGCGCCAGCAGCTTAGGACAGGGGAACACTGAAGCTTTCTTT	CALSDLGGDAGGTSYGKLTF_CASSLGQGNTEAFF	TRAV9-2.TRAJ52.TRAC_TGTGCTCTGAGTGATCTTGGTGGTGATGCTGGTGGTACTAGCTATGGAAAGCTGACATTT_TRBV5-1.TRBD1.TRBJ1-1.TRBC1_TGCGCCAGCAGCTTAGGACAGGGGAACACTGAAGCTTTCTTT	1	Single (0 < X <= 1)	ASSLGQGNTEAF	24006	LPRRSGAAGA,TPRVTGGGAM	Influenza A virus,Human herpesvirus 5 (Human cytomegalovirus)	nucleoprotein,HCMVUL83
CASSLGQGNTEAFF	1	LPRRSGAAGA	nucleoprotein	Influenza A virus	Severe	CD4Tn	TRAV19.TRAJ15.TRAC_TRBV27.NA.TRBJ1-1.TRBC1	TGTGCTCTGAGTGAGGTAGGCCAGGCAGGAACTGCTCTGATCTTT_TGTGCCAGCAGTTTAGGACAGGGAAACACTGAAGCTTTCTTT	CALSEVGQAGTALIF_CASSLGQGNTEAFF	TRAV19.TRAJ15.TRAC_TGTGCTCTGAGTGAGGTAGGCCAGGCAGGAACTGCTCTGATCTTT_TRBV27.NA.TRBJ1-1.TRBC1_TGTGCCAGCAGTTTAGGACAGGGAAACACTGAAGCTTTCTTT	1	Single (0 < X <= 1)	ASSLGQGNTEAF	24006	LPRRSGAAGA,TPRVTGGGAM	Influenza A virus,Human herpesvirus 5 (Human cytomegalovirus)	nucleoprotein,HCMVUL83
CASSLGQGNTEAFF	1	TPRVTGGGAM	HCMVUL83	Human herpesvirus 5	Moderate	CD4Tfh	TRAV9-2.TRAJ52.TRAC_TRBV5-1.TRBD1.TRBJ1-1.TRBC1	TGTGCTCTGAGTGATCTTGGTGGTGATGCTGGTGGTACTAGCTATGGAAAGCTGACATTT_TGCGCCAGCAGCTTAGGACAGGGGAACACTGAAGCTTTCTTT	CALSDLGGDAGGTSYGKLTF_CASSLGQGNTEAFF	TRAV9-2.TRAJ52.TRAC_TGTGCTCTGAGTGATCTTGGTGGTGATGCTGGTGGTACTAGCTATGGAAAGCTGACATTT_TRBV5-1.TRBD1.TRBJ1-1.TRBC1_TGCGCCAGCAGCTTAGGACAGGGGAACACTGAAGCTTTCTTT	1	Single (0 < X <= 1)	ASSLGQGNTEAF	24006	LPRRSGAAGA,TPRVTGGGAM	Influenza A virus,Human herpesvirus 5 (Human cytomegalovirus)	nucleoprotein,HCMVUL83
CASSLGQGNTEAFF	1	TPRVTGGGAM	HCMVUL83	Human herpesvirus 5	Severe	CD4Tn	TRAV19.TRAJ15.TRAC_TRBV27.NA.TRBJ1-1.TRBC1	TGTGCTCTGAGTGAGGTAGGCCAGGCAGGAACTGCTCTGATCTTT_TGTGCCAGCAGTTTAGGACAGGGAAACACTGAAGCTTTCTTT	CALSEVGQAGTALIF_CASSLGQGNTEAFF	TRAV19.TRAJ15.TRAC_TGTGCTCTGAGTGAGGTAGGCCAGGCAGGAACTGCTCTGATCTTT_TRBV27.NA.TRBJ1-1.TRBC1_TGTGCCAGCAGTTTAGGACAGGGAAACACTGAAGCTTTCTTT	1	Single (0 < X <= 1)	ASSLGQGNTEAF	24006	LPRRSGAAGA,TPRVTGGGAM	Influenza A virus,Human herpesvirus 5 (Human cytomegalovirus)	nucleoprotein,HCMVUL83
CASSLGQGPYEQYF	1	LYALVYFLH	ORF3a protein [Severe acute respiratory syndrome coronavirus 2]	SARS-CoV2	Severe	CD4Tn	NA_TRBV5-1.TRBD1.TRBJ2-7.TRBC2	NA_TGCGCCAGCAGCTTGGGACAGGGGCCCTACGAGCAGTACTTC	NA_CASSLGQGPYEQYF	NA_NA_TRBV5-1.TRBD1.TRBJ2-7.TRBC2_TGCGCCAGCAGCTTGGGACAGGGGCCCTACGAGCAGTACTTC	1	Single (0 < X <= 1)	ASSLGQGPYEQY	189404	LYALVYFLH	SARS-CoV2	ORF3a protein [Severe acute respiratory syndrome coronavirus 2]
CASSLGQGPYEQYF	1	LYALVYFLH	ORF3a protein [Severe acute respiratory syndrome coronavirus 2]	SARS-CoV2	Severe	CD4Tm	NA_TRBV5-6.TRBD1.TRBJ2-7.TRBC2	NA_TGTGCCAGCAGCCTCGGACAGGGACCCTACGAGCAGTACTTC	NA_CASSLGQGPYEQYF	NA_NA_TRBV5-6.TRBD1.TRBJ2-7.TRBC2_TGTGCCAGCAGCCTCGGACAGGGACCCTACGAGCAGTACTTC	1	Single (0 < X <= 1)	ASSLGQGPYEQY	189404	LYALVYFLH	SARS-CoV2	ORF3a protein [Severe acute respiratory syndrome coronavirus 2]
CASSLGQGRETQYF	1	GILGFVFTL	Matrix protein 1	Influenza A virus	Severe	CD4Tfh	TRAV9-2.TRAJ57.TRAC_TRBV12-3.NA.TRBJ2-5.TRBC2	TGTGCTCTGATTTTTTTAACAACTCAGGGCGGATCTGAAAAGCTGGTCTTT_TGTGCCAGCAGTTTAGGGCAGGGGAGAGAGACCCAGTACTTC	CALIFLTTQGGSEKLVF_CASSLGQGRETQYF	TRAV9-2.TRAJ57.TRAC_TGTGCTCTGATTTTTTTAACAACTCAGGGCGGATCTGAAAAGCTGGTCTTT_TRBV12-3.NA.TRBJ2-5.TRBC2_TGTGCCAGCAGTTTAGGGCAGGGGAGAGAGACCCAGTACTTC	1	Single (0 < X <= 1)	ASSLGQGRETQY	20846	GILGFVFTL	Influenza A virus	Matrix protein 1
CASSLGQGTYEQYF	1	LLFALHFSA	alpha-N-acetylgalactosaminide alpha-2	Homo sapiens	Severe	CD4Tfh	TRAV21.TRAJ23.TRAC_TRBV28.TRBD1.TRBJ2-7.TRBC2	TGTGCTGCAATGATTTATAACCAGGGAGGAAAGCTTATCTTC_TGTGCCAGCAGTTTAGGGCAGGGGACCTACGAGCAGTACTTC	CAAMIYNQGGKLIF_CASSLGQGTYEQYF	TRAV21.TRAJ23.TRAC_TGTGCTGCAATGATTTATAACCAGGGAGGAAAGCTTATCTTC_TRBV28.TRBD1.TRBJ2-7.TRBC2_TGTGCCAGCAGTTTAGGGCAGGGGACCTACGAGCAGTACTTC	1	Single (0 < X <= 1)	ASSLGQGTYEQY	28451	LLFALHFSA,LLFALYFSA	Homo sapiens (human)	alpha-N-acetylgalactosaminide alpha-2,6-sialyltransferase 2 precursor [Homo sapiens]
CASSLGQNTGELFF	3	RTQSPRRR	precore/core protein partial [Hepatitis B virus]	Hepatitis B virus	Severe	CD4Tfh	TRAV13-1.TRAJ39.TRAC_TRBV11-1.NA.TRBJ2-2.TRBC2	TGTGCAGCAAGTTCGCACAATGCAGGCAACATGCTCACCTTT_TGTGCCAGCAGCTTAGGCCAGAACACCGGGGAGCTGTTTTTT	CAASSHNAGNMLTF_CASSLGQNTGELFF	TRAV13-1.TRAJ39.TRAC_TGTGCAGCAAGTTCGCACAATGCAGGCAACATGCTCACCTTT_TRBV11-1.NA.TRBJ2-2.TRBC2_TGTGCCAGCAGCTTAGGCCAGAACACCGGGGAGCTGTTTTTT	3	Small (1 < X <= 5)	ASSLGQNTGELF	31983	RTQSPRRR	Hepatitis B virus (Human hepatitis B virus)	precore/core protein partial [Hepatitis B virus]
CASSLGQNTGELFF	3	RTQSPRRR	precore/core protein partial [Hepatitis B virus]	Hepatitis B virus	Severe	CD4Tfh	TRAV13-1.TRAJ39.TRAC_TRBV11-1.NA.TRBJ2-2.TRBC2	TGTGCAGCAAGTTCGCACAATGCAGGCAACATGCTCACCTTT_TGTGCCAGCAGCTTAGGCCAGAACACCGGGGAGCTGTTTTTT	CAASSHNAGNMLTF_CASSLGQNTGELFF	TRAV13-1.TRAJ39.TRAC_TGTGCAGCAAGTTCGCACAATGCAGGCAACATGCTCACCTTT_TRBV11-1.NA.TRBJ2-2.TRBC2_TGTGCCAGCAGCTTAGGCCAGAACACCGGGGAGCTGTTTTTT	3	Small (1 < X <= 5)	ASSLGQNTGELF	31983	RTQSPRRR	Hepatitis B virus (Human hepatitis B virus)	precore/core protein partial [Hepatitis B virus]
CASSLGQNTGELFF	3	RTQSPRRR	precore/core protein partial [Hepatitis B virus]	Hepatitis B virus	Severe	CD4Tfh	NA_TRBV11-1.NA.TRBJ2-2.TRBC2	NA_TGTGCCAGCAGCTTAGGCCAGAACACCGGGGAGCTGTTTTTT	NA_CASSLGQNTGELFF	NA_NA_TRBV11-1.NA.TRBJ2-2.TRBC2_TGTGCCAGCAGCTTAGGCCAGAACACCGGGGAGCTGTTTTTT	3	Small (1 < X <= 5)	ASSLGQNTGELF	31983	RTQSPRRR	Hepatitis B virus (Human hepatitis B virus)	precore/core protein partial [Hepatitis B virus]
CASSLGRETQYF	7	LPRRSGAAGA	nucleoprotein	Influenza A virus	Severe	CD8Tem	NA_TRBV7-9.NA.TRBJ2-5.TRBC2	NA_TGTGCCAGCAGCTTAGGACGAGAGACCCAGTACTTC	NA_CASSLGRETQYF	NA_NA_TRBV7-9.NA.TRBJ2-5.TRBC2_TGTGCCAGCAGCTTAGGACGAGAGACCCAGTACTTC	7	Medium (5 < X <= 20)	ASSLGRETQY	24059	LPRRSGAAGA,TPRVTGGGAM	Influenza A virus,Human herpesvirus 5 (Human cytomegalovirus)	nucleoprotein,HCMVUL83
CASSLGRETQYF	7	LPRRSGAAGA	nucleoprotein	Influenza A virus	Severe	CD8Tem	NA_TRBV7-9.NA.TRBJ2-5.TRBC2	NA_TGTGCCAGCAGCTTAGGACGAGAGACCCAGTACTTC	NA_CASSLGRETQYF	NA_NA_TRBV7-9.NA.TRBJ2-5.TRBC2_TGTGCCAGCAGCTTAGGACGAGAGACCCAGTACTTC	7	Medium (5 < X <= 20)	ASSLGRETQY	24059	LPRRSGAAGA,TPRVTGGGAM	Influenza A virus,Human herpesvirus 5 (Human cytomegalovirus)	nucleoprotein,HCMVUL83
CASSLGRETQYF	7	LPRRSGAAGA	nucleoprotein	Influenza A virus	Severe	CD8Tem	TRAV5.TRAJ15.TRAC_TRBV7-9.NA.TRBJ2-5.TRBC2	TGTGCAGAGAGTACTTCCCCCCAGGCAGGAACTGCTCTGATCTTT_TGTGCCAGCAGCTTAGGACGAGAGACCCAGTACTTC	CAESTSPQAGTALIF_CASSLGRETQYF	TRAV5.TRAJ15.TRAC_TGTGCAGAGAGTACTTCCCCCCAGGCAGGAACTGCTCTGATCTTT_TRBV7-9.NA.TRBJ2-5.TRBC2_TGTGCCAGCAGCTTAGGACGAGAGACCCAGTACTTC	7	Medium (5 < X <= 20)	ASSLGRETQY	24059	LPRRSGAAGA,TPRVTGGGAM	Influenza A virus,Human herpesvirus 5 (Human cytomegalovirus)	nucleoprotein,HCMVUL83
CASSLGRETQYF	7	LPRRSGAAGA	nucleoprotein	Influenza A virus	Severe	CD8Tem	NA_TRBV7-9.NA.TRBJ2-5.TRBC2	NA_TGTGCCAGCAGCTTAGGACGAGAGACCCAGTACTTC	NA_CASSLGRETQYF	NA_NA_TRBV7-9.NA.TRBJ2-5.TRBC2_TGTGCCAGCAGCTTAGGACGAGAGACCCAGTACTTC	7	Medium (5 < X <= 20)	ASSLGRETQY	24059	LPRRSGAAGA,TPRVTGGGAM	Influenza A virus,Human herpesvirus 5 (Human cytomegalovirus)	nucleoprotein,HCMVUL83
CASSLGRETQYF	7	LPRRSGAAGA	nucleoprotein	Influenza A virus	Severe	CD8Tem	TRAV12-3.TRAJ39.TRAC_TRBV7-9.NA.TRBJ2-5.TRBC2	TGTGCAATGGGGAATAATGCAGGCAACATGCTCACCTTT_TGTGCCAGCAGCTTAGGACGAGAGACCCAGTACTTC	CAMGNNAGNMLTF_CASSLGRETQYF	TRAV12-3.TRAJ39.TRAC_TGTGCAATGGGGAATAATGCAGGCAACATGCTCACCTTT_TRBV7-9.NA.TRBJ2-5.TRBC2_TGTGCCAGCAGCTTAGGACGAGAGACCCAGTACTTC	7	Medium (5 < X <= 20)	ASSLGRETQY	24059	LPRRSGAAGA,TPRVTGGGAM	Influenza A virus,Human herpesvirus 5 (Human cytomegalovirus)	nucleoprotein,HCMVUL83
CASSLGRETQYF	7	LPRRSGAAGA	nucleoprotein	Influenza A virus	Severe	CD8Tem	NA_TRBV7-9.NA.TRBJ2-5.TRBC2	NA_TGTGCCAGCAGCTTAGGACGAGAGACCCAGTACTTC	NA_CASSLGRETQYF	NA_NA_TRBV7-9.NA.TRBJ2-5.TRBC2_TGTGCCAGCAGCTTAGGACGAGAGACCCAGTACTTC	7	Medium (5 < X <= 20)	ASSLGRETQY	24059	LPRRSGAAGA,TPRVTGGGAM	Influenza A virus,Human herpesvirus 5 (Human cytomegalovirus)	nucleoprotein,HCMVUL83
CASSLGRETQYF	7	LPRRSGAAGA	nucleoprotein	Influenza A virus	Severe	CD8Tem	NA_TRBV7-9.NA.TRBJ2-5.TRBC2	NA_TGTGCCAGCAGCTTAGGACGAGAGACCCAGTACTTC	NA_CASSLGRETQYF	NA_NA_TRBV7-9.NA.TRBJ2-5.TRBC2_TGTGCCAGCAGCTTAGGACGAGAGACCCAGTACTTC	7	Medium (5 < X <= 20)	ASSLGRETQY	24059	LPRRSGAAGA,TPRVTGGGAM	Influenza A virus,Human herpesvirus 5 (Human cytomegalovirus)	nucleoprotein,HCMVUL83
CASSLGRETQYF	7	TPRVTGGGAM	HCMVUL83	Human herpesvirus 5	Severe	CD8Tem	NA_TRBV7-9.NA.TRBJ2-5.TRBC2	NA_TGTGCCAGCAGCTTAGGACGAGAGACCCAGTACTTC	NA_CASSLGRETQYF	NA_NA_TRBV7-9.NA.TRBJ2-5.TRBC2_TGTGCCAGCAGCTTAGGACGAGAGACCCAGTACTTC	7	Medium (5 < X <= 20)	ASSLGRETQY	24059	LPRRSGAAGA,TPRVTGGGAM	Influenza A virus,Human herpesvirus 5 (Human cytomegalovirus)	nucleoprotein,HCMVUL83
CASSLGRETQYF	7	TPRVTGGGAM	HCMVUL83	Human herpesvirus 5	Severe	CD8Tem	NA_TRBV7-9.NA.TRBJ2-5.TRBC2	NA_TGTGCCAGCAGCTTAGGACGAGAGACCCAGTACTTC	NA_CASSLGRETQYF	NA_NA_TRBV7-9.NA.TRBJ2-5.TRBC2_TGTGCCAGCAGCTTAGGACGAGAGACCCAGTACTTC	7	Medium (5 < X <= 20)	ASSLGRETQY	24059	LPRRSGAAGA,TPRVTGGGAM	Influenza A virus,Human herpesvirus 5 (Human cytomegalovirus)	nucleoprotein,HCMVUL83
CASSLGRETQYF	7	TPRVTGGGAM	HCMVUL83	Human herpesvirus 5	Severe	CD8Tem	TRAV5.TRAJ15.TRAC_TRBV7-9.NA.TRBJ2-5.TRBC2	TGTGCAGAGAGTACTTCCCCCCAGGCAGGAACTGCTCTGATCTTT_TGTGCCAGCAGCTTAGGACGAGAGACCCAGTACTTC	CAESTSPQAGTALIF_CASSLGRETQYF	TRAV5.TRAJ15.TRAC_TGTGCAGAGAGTACTTCCCCCCAGGCAGGAACTGCTCTGATCTTT_TRBV7-9.NA.TRBJ2-5.TRBC2_TGTGCCAGCAGCTTAGGACGAGAGACCCAGTACTTC	7	Medium (5 < X <= 20)	ASSLGRETQY	24059	LPRRSGAAGA,TPRVTGGGAM	Influenza A virus,Human herpesvirus 5 (Human cytomegalovirus)	nucleoprotein,HCMVUL83
CASSLGRETQYF	7	TPRVTGGGAM	HCMVUL83	Human herpesvirus 5	Severe	CD8Tem	NA_TRBV7-9.NA.TRBJ2-5.TRBC2	NA_TGTGCCAGCAGCTTAGGACGAGAGACCCAGTACTTC	NA_CASSLGRETQYF	NA_NA_TRBV7-9.NA.TRBJ2-5.TRBC2_TGTGCCAGCAGCTTAGGACGAGAGACCCAGTACTTC	7	Medium (5 < X <= 20)	ASSLGRETQY	24059	LPRRSGAAGA,TPRVTGGGAM	Influenza A virus,Human herpesvirus 5 (Human cytomegalovirus)	nucleoprotein,HCMVUL83
CASSLGRETQYF	7	TPRVTGGGAM	HCMVUL83	Human herpesvirus 5	Severe	CD8Tem	TRAV12-3.TRAJ39.TRAC_TRBV7-9.NA.TRBJ2-5.TRBC2	TGTGCAATGGGGAATAATGCAGGCAACATGCTCACCTTT_TGTGCCAGCAGCTTAGGACGAGAGACCCAGTACTTC	CAMGNNAGNMLTF_CASSLGRETQYF	TRAV12-3.TRAJ39.TRAC_TGTGCAATGGGGAATAATGCAGGCAACATGCTCACCTTT_TRBV7-9.NA.TRBJ2-5.TRBC2_TGTGCCAGCAGCTTAGGACGAGAGACCCAGTACTTC	7	Medium (5 < X <= 20)	ASSLGRETQY	24059	LPRRSGAAGA,TPRVTGGGAM	Influenza A virus,Human herpesvirus 5 (Human cytomegalovirus)	nucleoprotein,HCMVUL83
CASSLGRETQYF	7	TPRVTGGGAM	HCMVUL83	Human herpesvirus 5	Severe	CD8Tem	NA_TRBV7-9.NA.TRBJ2-5.TRBC2	NA_TGTGCCAGCAGCTTAGGACGAGAGACCCAGTACTTC	NA_CASSLGRETQYF	NA_NA_TRBV7-9.NA.TRBJ2-5.TRBC2_TGTGCCAGCAGCTTAGGACGAGAGACCCAGTACTTC	7	Medium (5 < X <= 20)	ASSLGRETQY	24059	LPRRSGAAGA,TPRVTGGGAM	Influenza A virus,Human herpesvirus 5 (Human cytomegalovirus)	nucleoprotein,HCMVUL83
CASSLGRETQYF	7	TPRVTGGGAM	HCMVUL83	Human herpesvirus 5	Severe	CD8Tem	NA_TRBV7-9.NA.TRBJ2-5.TRBC2	NA_TGTGCCAGCAGCTTAGGACGAGAGACCCAGTACTTC	NA_CASSLGRETQYF	NA_NA_TRBV7-9.NA.TRBJ2-5.TRBC2_TGTGCCAGCAGCTTAGGACGAGAGACCCAGTACTTC	7	Medium (5 < X <= 20)	ASSLGRETQY	24059	LPRRSGAAGA,TPRVTGGGAM	Influenza A virus,Human herpesvirus 5 (Human cytomegalovirus)	nucleoprotein,HCMVUL83
CASSLGRGEQYF	1	PKYVKQNTLKLAT	Hemagglutinin precursor	Influenza A virus	Moderate	CD8Tem	TRAV27.TRAJ29.TRAC_TRBV27.NA.TRBJ2-7.TRBC2	TGTGCGCTTTCAGGAAACACACCTCTTGTCTTT_TGTGCCAGCAGTTTAGGGCGAGGCGAGCAGTACTTC	CALSGNTPLVF_CASSLGRGEQYF	TRAV27.TRAJ29.TRAC_TGTGCGCTTTCAGGAAACACACCTCTTGTCTTT_TRBV27.NA.TRBJ2-7.TRBC2_TGTGCCAGCAGTTTAGGGCGAGGCGAGCAGTACTTC	1	Single (0 < X <= 1)	ASSLGRGEQY	26379	PKYVKQNTLKLAT	Influenza A virus	Hemagglutinin precursor
CASSLGRSNQPQHF	1	VMATRRNVL	Uncharacterized protein Rv1518/MT1568	Mycobacterium tuberculosis	Severe	CD4Tn	NA_TRBV5-6.NA.TRBJ1-5.TRBC1	NA_TGTGCCAGCAGCTTGGGGAGGAGCAATCAGCCCCAGCATTTT	NA_CASSLGRSNQPQHF	NA_NA_TRBV5-6.NA.TRBJ1-5.TRBC1_TGTGCCAGCAGCTTGGGGAGGAGCAATCAGCCCCAGCATTTT	1	Single (0 < X <= 1)	ASSLGRSNQPQH	202845	VMATRRNVL	Mycobacterium tuberculosis	Uncharacterized protein Rv1518/MT1568
CASSLGRSYEQYF	1	LVVDFSQFSR	DNA polymerase	Hepatitis B virus	Control	CD4Tm	TRAV30.TRAJ43.TRAC_TRBV7-2.NA.TRBJ2-7.TRBC2	TGTGGCACAGAGAAGGGCGGCAATGACATGCGCTTT_TGTGCCAGCAGCTTAGGACGGTCCTACGAGCAGTACTTC	CGTEKGGNDMRF_CASSLGRSYEQYF	TRAV30.TRAJ43.TRAC_TGTGGCACAGAGAAGGGCGGCAATGACATGCGCTTT_TRBV7-2.NA.TRBJ2-7.TRBC2_TGTGCCAGCAGCTTAGGACGGTCCTACGAGCAGTACTTC	1	Single (0 < X <= 1)	ASSLGRSYEQY	31212	LVVDFSQFSR	Hepatitis B virus (Human hepatitis B virus)	DNA polymerase
CASSLGRSYEQYF	1	LVVDFSQFSR	DNA polymerase	Hepatitis B virus	Severe	CD4Tfh	TRAV8-3.TRAJ10.TRAC_TRBV6-1.NA.TRBJ2-7.TRBC2	TGTGCTGTGGGTGAAGGAGGAAACAAACTCACCTTT_TGTGCCAGCAGTCTGGGCCGCTCCTACGAGCAGTACTTC	CAVGEGGNKLTF_CASSLGRSYEQYF	TRAV8-3.TRAJ10.TRAC_TGTGCTGTGGGTGAAGGAGGAAACAAACTCACCTTT_TRBV6-1.NA.TRBJ2-7.TRBC2_TGTGCCAGCAGTCTGGGCCGCTCCTACGAGCAGTACTTC	1	Single (0 < X <= 1)	ASSLGRSYEQY	31212	LVVDFSQFSR	Hepatitis B virus (Human hepatitis B virus)	DNA polymerase
CASSLGRSYEQYF	1	LVVDFSQFSR	DNA polymerase	Hepatitis B virus	Mild	CD4Tn	TRAV26-1.TRAJ58.TRAC_TRBV7-8.NA.TRBJ2-7.TRBC2	TGCAGCGTCAGTGGCTCTAGGTTGACCTTT_TGTGCCAGCAGCTTAGGAAGGTCCTACGAGCAGTACTTC	CSVSGSRLTF_CASSLGRSYEQYF	TRAV26-1.TRAJ58.TRAC_TGCAGCGTCAGTGGCTCTAGGTTGACCTTT_TRBV7-8.NA.TRBJ2-7.TRBC2_TGTGCCAGCAGCTTAGGAAGGTCCTACGAGCAGTACTTC	1	Single (0 < X <= 1)	ASSLGRSYEQY	31212	LVVDFSQFSR	Hepatitis B virus (Human hepatitis B virus)	DNA polymerase
CASSLGSGELFF	1	VMATRRNVL	Uncharacterized protein Rv1518/MT1568	Mycobacterium tuberculosis	Severe	CD4Tfh	NA_TRBV7-3.NA.TRBJ2-2.TRBC2	NA_TGTGCCAGCAGCTTAGGGTCCGGGGAGCTGTTTTTT	NA_CASSLGSGELFF	NA_NA_TRBV7-3.NA.TRBJ2-2.TRBC2_TGTGCCAGCAGCTTAGGGTCCGGGGAGCTGTTTTTT	1	Single (0 < X <= 1)	ASSLGSGELF	203413	VMATRRNVL	Mycobacterium tuberculosis	Uncharacterized protein Rv1518/MT1568
CASSLGSYEQYF	1	KTAYSHLSTSK	polymerase	Hepatitis B virus	Moderate	T_progenitor	NA_TRBV12-4.NA.TRBJ2-7.TRBC2	NA_TGTGCCAGCAGTTTAGGGTCCTACGAGCAGTACTTC	NA_CASSLGSYEQYF	NA_NA_TRBV12-4.NA.TRBJ2-7.TRBC2_TGTGCCAGCAGTTTAGGGTCCTACGAGCAGTACTTC	1	Single (0 < X <= 1)	ASSLGSYEQY	31514	KTAYSHLSTSK	Hepatitis B virus (Human hepatitis B virus)	polymerase
CASSLGSYEQYF	1	KTAYSHLSTSK	polymerase	Hepatitis B virus	Control	CD4Tfh	TRAV9-2.TRAJ31.TRAC_TRBV12-4.NA.TRBJ2-7.TRBC2	TGTGCTCTGAGCCCCTTTGGCAATGCCAGACTCATGTTT_TGTGCCAGCAGTTTAGGCAGCTACGAGCAGTACTTC	CALSPFGNARLMF_CASSLGSYEQYF	TRAV9-2.TRAJ31.TRAC_TGTGCTCTGAGCCCCTTTGGCAATGCCAGACTCATGTTT_TRBV12-4.NA.TRBJ2-7.TRBC2_TGTGCCAGCAGTTTAGGCAGCTACGAGCAGTACTTC	1	Single (0 < X <= 1)	ASSLGSYEQY	31514	KTAYSHLSTSK	Hepatitis B virus (Human hepatitis B virus)	polymerase
CASSLGSYEQYF	1	KTAYSHLSTSK	polymerase	Hepatitis B virus	Mild	CD8Tcm	NA_TRBV7-9.NA.TRBJ2-7.TRBC2	NA_TGTGCCAGCAGCTTAGGTTCCTACGAGCAGTACTTC	NA_CASSLGSYEQYF	NA_NA_TRBV7-9.NA.TRBJ2-7.TRBC2_TGTGCCAGCAGCTTAGGTTCCTACGAGCAGTACTTC	2	Small (1 < X <= 5)	ASSLGSYEQY	31514	KTAYSHLSTSK	Hepatitis B virus (Human hepatitis B virus)	polymerase
CASSLGSYEQYF	1	KTAYSHLSTSK	polymerase	Hepatitis B virus	Control	dnT	NA_TRBV11-2.NA.TRBJ2-7.TRBC2	NA_TGTGCCAGCAGCTTAGGGTCCTACGAGCAGTACTTC	NA_CASSLGSYEQYF	NA_NA_TRBV11-2.NA.TRBJ2-7.TRBC2_TGTGCCAGCAGCTTAGGGTCCTACGAGCAGTACTTC	1	Single (0 < X <= 1)	ASSLGSYEQY	31514	KTAYSHLSTSK	Hepatitis B virus (Human hepatitis B virus)	polymerase
CASSLGSYEQYF	1	KTAYSHLSTSK	polymerase	Hepatitis B virus	Mild	CD8Tem	NA_TRBV7-9.NA.TRBJ2-7.TRBC2	NA_TGTGCCAGCAGCTTAGGTTCGTACGAGCAGTACTTC	NA_CASSLGSYEQYF	NA_NA_TRBV7-9.NA.TRBJ2-7.TRBC2_TGTGCCAGCAGCTTAGGTTCGTACGAGCAGTACTTC	2	Small (1 < X <= 5)	ASSLGSYEQY	31514	KTAYSHLSTSK	Hepatitis B virus (Human hepatitis B virus)	polymerase
CASSLGSYEQYF	2	KTAYSHLSTSK	polymerase	Hepatitis B virus	Moderate	T_progenitor	NA_TRBV12-4.NA.TRBJ2-7.TRBC2	NA_TGTGCCAGCAGTTTAGGGTCCTACGAGCAGTACTTC	NA_CASSLGSYEQYF	NA_NA_TRBV12-4.NA.TRBJ2-7.TRBC2_TGTGCCAGCAGTTTAGGGTCCTACGAGCAGTACTTC	1	Single (0 < X <= 1)	ASSLGSYEQY	31514	KTAYSHLSTSK	Hepatitis B virus (Human hepatitis B virus)	polymerase
CASSLGSYEQYF	2	KTAYSHLSTSK	polymerase	Hepatitis B virus	Control	CD4Tfh	TRAV9-2.TRAJ31.TRAC_TRBV12-4.NA.TRBJ2-7.TRBC2	TGTGCTCTGAGCCCCTTTGGCAATGCCAGACTCATGTTT_TGTGCCAGCAGTTTAGGCAGCTACGAGCAGTACTTC	CALSPFGNARLMF_CASSLGSYEQYF	TRAV9-2.TRAJ31.TRAC_TGTGCTCTGAGCCCCTTTGGCAATGCCAGACTCATGTTT_TRBV12-4.NA.TRBJ2-7.TRBC2_TGTGCCAGCAGTTTAGGCAGCTACGAGCAGTACTTC	1	Single (0 < X <= 1)	ASSLGSYEQY	31514	KTAYSHLSTSK	Hepatitis B virus (Human hepatitis B virus)	polymerase
CASSLGSYEQYF	2	KTAYSHLSTSK	polymerase	Hepatitis B virus	Mild	CD8Tcm	NA_TRBV7-9.NA.TRBJ2-7.TRBC2	NA_TGTGCCAGCAGCTTAGGTTCCTACGAGCAGTACTTC	NA_CASSLGSYEQYF	NA_NA_TRBV7-9.NA.TRBJ2-7.TRBC2_TGTGCCAGCAGCTTAGGTTCCTACGAGCAGTACTTC	2	Small (1 < X <= 5)	ASSLGSYEQY	31514	KTAYSHLSTSK	Hepatitis B virus (Human hepatitis B virus)	polymerase
CASSLGSYEQYF	2	KTAYSHLSTSK	polymerase	Hepatitis B virus	Control	dnT	NA_TRBV11-2.NA.TRBJ2-7.TRBC2	NA_TGTGCCAGCAGCTTAGGGTCCTACGAGCAGTACTTC	NA_CASSLGSYEQYF	NA_NA_TRBV11-2.NA.TRBJ2-7.TRBC2_TGTGCCAGCAGCTTAGGGTCCTACGAGCAGTACTTC	1	Single (0 < X <= 1)	ASSLGSYEQY	31514	KTAYSHLSTSK	Hepatitis B virus (Human hepatitis B virus)	polymerase
CASSLGSYEQYF	2	KTAYSHLSTSK	polymerase	Hepatitis B virus	Mild	CD8Tem	NA_TRBV7-9.NA.TRBJ2-7.TRBC2	NA_TGTGCCAGCAGCTTAGGTTCGTACGAGCAGTACTTC	NA_CASSLGSYEQYF	NA_NA_TRBV7-9.NA.TRBJ2-7.TRBC2_TGTGCCAGCAGCTTAGGTTCGTACGAGCAGTACTTC	2	Small (1 < X <= 5)	ASSLGSYEQY	31514	KTAYSHLSTSK	Hepatitis B virus (Human hepatitis B virus)	polymerase
CASSLGTDTQYF	1	RTQSPRRR	precore/core protein partial [Hepatitis B virus]	Hepatitis B virus	Moderate	CD4Tm	TRAV13-1.TRAJ6.TRAC_TRBV5-6.NA.TRBJ2-3.TRBC2	TGTGCAGCAAGTAACCCAGGAGGAAGCTACATACCTACATTT_TGTGCCAGCAGCTTGGGTACGGATACGCAGTATTTT	CAASNPGGSYIPTF_CASSLGTDTQYF	TRAV13-1.TRAJ6.TRAC_TGTGCAGCAAGTAACCCAGGAGGAAGCTACATACCTACATTT_TRBV5-6.NA.TRBJ2-3.TRBC2_TGTGCCAGCAGCTTGGGTACGGATACGCAGTATTTT	1	Single (0 < X <= 1)	ASSLGTDTQY	189429	RTQSPRRR,ELAGIGILTV	Hepatitis B virus (Human hepatitis B virus)	precore/core protein partial [Hepatitis B virus]
CASSLGTDTQYF	1	RTQSPRRR	precore/core protein partial [Hepatitis B virus]	Hepatitis B virus	Mild	CD4Treg	TRAV39.TRAJ20.TRAC_TRBV28.NA.TRBJ2-3.TRBC2	TGTGCCGTGACTAACGACTACAAGCTCAGCTTT_TGTGCCAGCAGTTTGGGCACAGATACGCAGTATTTT	CAVTNDYKLSF_CASSLGTDTQYF	TRAV39.TRAJ20.TRAC_TGTGCCGTGACTAACGACTACAAGCTCAGCTTT_TRBV28.NA.TRBJ2-3.TRBC2_TGTGCCAGCAGTTTGGGCACAGATACGCAGTATTTT	1	Single (0 < X <= 1)	ASSLGTDTQY	189429	RTQSPRRR,ELAGIGILTV	Hepatitis B virus (Human hepatitis B virus)	precore/core protein partial [Hepatitis B virus]
CASSLGTEAFF	1	LPRRSGAAGA	nucleoprotein	Influenza A virus	Severe	CD8Tn	TRAV41.TRAJ45.TRAC_TRBV12-4.NA.TRBJ1-1.TRBC1	TGTGCTGTCAGGCCCTCGTCAGGAGGAGGTGCTGACGGACTCACCTTT_TGTGCCAGCAGTTTAGGCACTGAAGCTTTCTTT	CAVRPSSGGGADGLTF_CASSLGTEAFF	TRAV41.TRAJ45.TRAC_TGTGCTGTCAGGCCCTCGTCAGGAGGAGGTGCTGACGGACTCACCTTT_TRBV12-4.NA.TRBJ1-1.TRBC1_TGTGCCAGCAGTTTAGGCACTGAAGCTTTCTTT	1	Single (0 < X <= 1)	ASSLGTEAF	24069	LPRRSGAAGA,TPRVTGGGAM	Influenza A virus,Human herpesvirus 5 (Human cytomegalovirus)	nucleoprotein,HCMVUL83
CASSLGTEAFF	1	TPRVTGGGAM	HCMVUL83	Human herpesvirus 5	Severe	CD8Tn	TRAV41.TRAJ45.TRAC_TRBV12-4.NA.TRBJ1-1.TRBC1	TGTGCTGTCAGGCCCTCGTCAGGAGGAGGTGCTGACGGACTCACCTTT_TGTGCCAGCAGTTTAGGCACTGAAGCTTTCTTT	CAVRPSSGGGADGLTF_CASSLGTEAFF	TRAV41.TRAJ45.TRAC_TGTGCTGTCAGGCCCTCGTCAGGAGGAGGTGCTGACGGACTCACCTTT_TRBV12-4.NA.TRBJ1-1.TRBC1_TGTGCCAGCAGTTTAGGCACTGAAGCTTTCTTT	1	Single (0 < X <= 1)	ASSLGTEAF	24069	LPRRSGAAGA,TPRVTGGGAM	Influenza A virus,Human herpesvirus 5 (Human cytomegalovirus)	nucleoprotein,HCMVUL83
CASSLGTGDEKLFF	1	KQLSSNFGA	Spike glycoprotein	SARS-CoV2	Mild	CD8Tem	TRAV14/DV4.TRAJ21.TRAC_TRBV27.TRBD1.TRBJ1-4.TRBC1	TGTGCAGCGATCAACTTCAACAAATTTTACTTT_TGTGCCAGCAGTTTGGGGACAGGGGATGAAAAACTGTTTTTT	CAAINFNKFYF_CASSLGTGDEKLFF	TRAV14/DV4.TRAJ21.TRAC_TGTGCAGCGATCAACTTCAACAAATTTTACTTT_TRBV27.TRBD1.TRBJ1-4.TRBC1_TGTGCCAGCAGTTTGGGGACAGGGGATGAAAAACTGTTTTTT	1	Single (0 < X <= 1)	ASSLGTGDEKLF	189431	KQLSSNFGA	SARS-CoV2	Spike glycoprotein
CASSLGTGGNQPQHF	1	LPRRSGAAGA	nucleoprotein	Influenza A virus	Moderate	CD4Tfh	TRAV13-2.TRAJ39.TRAC_TRBV12-3.TRBD1.TRBJ1-5.TRBC1	TGTGCAGAGAATAATAATGCAGGCAACATGCTCACCTTT_TGTGCCAGCAGTTTGGGGACAGGGGGCAATCAGCCCCAGCATTTT	CAENNNAGNMLTF_CASSLGTGGNQPQHF	TRAV13-2.TRAJ39.TRAC_TGTGCAGAGAATAATAATGCAGGCAACATGCTCACCTTT_TRBV12-3.TRBD1.TRBJ1-5.TRBC1_TGTGCCAGCAGTTTGGGGACAGGGGGCAATCAGCCCCAGCATTTT	1	Single (0 < X <= 1)	ASSLGTGGNQPQH	32915	LPRRSGAAGA,TPRVTGGGAM,LVVDFSQFSR	Influenza A virus,Human herpesvirus 5 (Human cytomegalovirus),Hepatitis B virus (Human hepatitis B virus)	nucleoprotein,HCMVUL83,DNA polymerase
CASSLGTGGNQPQHF	1	LPRRSGAAGA	nucleoprotein	Influenza A virus	Mild	Cycling_T	NA_TRBV7-6.TRBD1.TRBJ1-5.TRBC1	NA_TGTGCCAGCAGCTTAGGGACAGGGGGCAATCAGCCCCAGCATTTT	NA_CASSLGTGGNQPQHF	NA_NA_TRBV7-6.TRBD1.TRBJ1-5.TRBC1_TGTGCCAGCAGCTTAGGGACAGGGGGCAATCAGCCCCAGCATTTT	1	Single (0 < X <= 1)	ASSLGTGGNQPQH	32915	LPRRSGAAGA,TPRVTGGGAM,LVVDFSQFSR	Influenza A virus,Human herpesvirus 5 (Human cytomegalovirus),Hepatitis B virus (Human hepatitis B virus)	nucleoprotein,HCMVUL83,DNA polymerase
CASSLGTGGNQPQHF	1	TPRVTGGGAM	HCMVUL83	Human herpesvirus 5	Moderate	CD4Tfh	TRAV13-2.TRAJ39.TRAC_TRBV12-3.TRBD1.TRBJ1-5.TRBC1	TGTGCAGAGAATAATAATGCAGGCAACATGCTCACCTTT_TGTGCCAGCAGTTTGGGGACAGGGGGCAATCAGCCCCAGCATTTT	CAENNNAGNMLTF_CASSLGTGGNQPQHF	TRAV13-2.TRAJ39.TRAC_TGTGCAGAGAATAATAATGCAGGCAACATGCTCACCTTT_TRBV12-3.TRBD1.TRBJ1-5.TRBC1_TGTGCCAGCAGTTTGGGGACAGGGGGCAATCAGCCCCAGCATTTT	1	Single (0 < X <= 1)	ASSLGTGGNQPQH	32915	LPRRSGAAGA,TPRVTGGGAM,LVVDFSQFSR	Influenza A virus,Human herpesvirus 5 (Human cytomegalovirus),Hepatitis B virus (Human hepatitis B virus)	nucleoprotein,HCMVUL83,DNA polymerase
CASSLGTGGNQPQHF	1	TPRVTGGGAM	HCMVUL83	Human herpesvirus 5	Mild	Cycling_T	NA_TRBV7-6.TRBD1.TRBJ1-5.TRBC1	NA_TGTGCCAGCAGCTTAGGGACAGGGGGCAATCAGCCCCAGCATTTT	NA_CASSLGTGGNQPQHF	NA_NA_TRBV7-6.TRBD1.TRBJ1-5.TRBC1_TGTGCCAGCAGCTTAGGGACAGGGGGCAATCAGCCCCAGCATTTT	1	Single (0 < X <= 1)	ASSLGTGGNQPQH	32915	LPRRSGAAGA,TPRVTGGGAM,LVVDFSQFSR	Influenza A virus,Human herpesvirus 5 (Human cytomegalovirus),Hepatitis B virus (Human hepatitis B virus)	nucleoprotein,HCMVUL83,DNA polymerase
CASSLGTGGNQPQHF	1	LVVDFSQFSR	DNA polymerase	Hepatitis B virus	Moderate	CD4Tfh	TRAV13-2.TRAJ39.TRAC_TRBV12-3.TRBD1.TRBJ1-5.TRBC1	TGTGCAGAGAATAATAATGCAGGCAACATGCTCACCTTT_TGTGCCAGCAGTTTGGGGACAGGGGGCAATCAGCCCCAGCATTTT	CAENNNAGNMLTF_CASSLGTGGNQPQHF	TRAV13-2.TRAJ39.TRAC_TGTGCAGAGAATAATAATGCAGGCAACATGCTCACCTTT_TRBV12-3.TRBD1.TRBJ1-5.TRBC1_TGTGCCAGCAGTTTGGGGACAGGGGGCAATCAGCCCCAGCATTTT	1	Single (0 < X <= 1)	ASSLGTGGNQPQH	32915	LPRRSGAAGA,TPRVTGGGAM,LVVDFSQFSR	Influenza A virus,Human herpesvirus 5 (Human cytomegalovirus),Hepatitis B virus (Human hepatitis B virus)	nucleoprotein,HCMVUL83,DNA polymerase
CASSLGTGGNQPQHF	1	LVVDFSQFSR	DNA polymerase	Hepatitis B virus	Mild	Cycling_T	NA_TRBV7-6.TRBD1.TRBJ1-5.TRBC1	NA_TGTGCCAGCAGCTTAGGGACAGGGGGCAATCAGCCCCAGCATTTT	NA_CASSLGTGGNQPQHF	NA_NA_TRBV7-6.TRBD1.TRBJ1-5.TRBC1_TGTGCCAGCAGCTTAGGGACAGGGGGCAATCAGCCCCAGCATTTT	1	Single (0 < X <= 1)	ASSLGTGGNQPQH	32915	LPRRSGAAGA,TPRVTGGGAM,LVVDFSQFSR	Influenza A virus,Human herpesvirus 5 (Human cytomegalovirus),Hepatitis B virus (Human hepatitis B virus)	nucleoprotein,HCMVUL83,DNA polymerase
CASSLGTGGTEAFF	1	LLYDANYFL	ORF3a protein [Severe acute respiratory syndrome coronavirus 2]	SARS-CoV2	Mild	CD4Tfh	TRAV38-1.TRAJ54.TRAC_TRBV2.TRBD1.TRBJ1-1.TRBC1	TGTGCTTTCATGTCCTCTCAGGGAGCCCAGAAGCTGGTATTT_TGTGCCAGCAGCCTAGGGACAGGGGGCACTGAAGCTTTCTTT	CAFMSSQGAQKLVF_CASSLGTGGTEAFF	TRAV38-1.TRAJ54.TRAC_TGTGCTTTCATGTCCTCTCAGGGAGCCCAGAAGCTGGTATTT_TRBV2.TRBD1.TRBJ1-1.TRBC1_TGTGCCAGCAGCCTAGGGACAGGGGGCACTGAAGCTTTCTTT	1	Single (0 < X <= 1)	ASSLGTGGTEAF	189438	LLYDANYFL,VLAWLYAAV	SARS-CoV2,SARS coronavirus Urbani (SARS coronavirus strain Urbani)	ORF3a protein [Severe acute respiratory syndrome coronavirus 2],nonstructural polyprotein pp1a
CASSLGTGGTEAFF	1	VLAWLYAAV	nonstructural polyprotein pp1a	SARS coronavirus Urbani	Mild	CD4Tfh	TRAV38-1.TRAJ54.TRAC_TRBV2.TRBD1.TRBJ1-1.TRBC1	TGTGCTTTCATGTCCTCTCAGGGAGCCCAGAAGCTGGTATTT_TGTGCCAGCAGCCTAGGGACAGGGGGCACTGAAGCTTTCTTT	CAFMSSQGAQKLVF_CASSLGTGGTEAFF	TRAV38-1.TRAJ54.TRAC_TGTGCTTTCATGTCCTCTCAGGGAGCCCAGAAGCTGGTATTT_TRBV2.TRBD1.TRBJ1-1.TRBC1_TGTGCCAGCAGCCTAGGGACAGGGGGCACTGAAGCTTTCTTT	1	Single (0 < X <= 1)	ASSLGTGGTEAF	189438	LLYDANYFL,VLAWLYAAV	SARS-CoV2,SARS coronavirus Urbani (SARS coronavirus strain Urbani)	ORF3a protein [Severe acute respiratory syndrome coronavirus 2],nonstructural polyprotein pp1a
CASSLGTSGSTDTQYF	1	AMMFTSDLA	Replicase polyprotein 1ab	SARS-CoV2	Severe	CD4Tm	TRAV8-6.TRAJ10.TRAC_TRBV3-1.TRBD2.TRBJ2-3.TRBC2	TGTGCTGTGAGTGTCCGAGGAGGAGGAAACAAACTCACCTTT_TGTGCCAGCAGCCTCGGGACTAGCGGGAGTACAGATACGCAGTATTTT	CAVSVRGGGNKLTF_CASSLGTSGSTDTQYF	TRAV8-6.TRAJ10.TRAC_TGTGCTGTGAGTGTCCGAGGAGGAGGAAACAAACTCACCTTT_TRBV3-1.TRBD2.TRBJ2-3.TRBC2_TGTGCCAGCAGCCTCGGGACTAGCGGGAGTACAGATACGCAGTATTTT	1	Single (0 < X <= 1)	ASSLGTSGSTDTQY	189296	AMMFTSDLA	SARS-CoV2	Replicase polyprotein 1ab
CASSLGTSSYEQYF	1	LVVDFSQFSR	DNA polymerase	Hepatitis B virus	Mild	CD8Tn	TRAV13-1.TRAJ52.TRAC_TRBV13.NA.TRBJ2-7.TRBC2	TGTGCAGCAAGTGGTGGTATTTACACTGGTGGTACTAGCTATGGAAAGCTGACATTT_TGTGCCAGCAGCTTAGGTACAAGTTCCTACGAGCAGTACTTC	CAASGGIYTGGTSYGKLTF_CASSLGTSSYEQYF	TRAV13-1.TRAJ52.TRAC_TGTGCAGCAAGTGGTGGTATTTACACTGGTGGTACTAGCTATGGAAAGCTGACATTT_TRBV13.NA.TRBJ2-7.TRBC2_TGTGCCAGCAGCTTAGGTACAAGTTCCTACGAGCAGTACTTC	1	Single (0 < X <= 1)	ASSLGTSSYEQY	31213	LVVDFSQFSR	Hepatitis B virus (Human hepatitis B virus)	DNA polymerase
CASSLGTSSYEQYF	1	LVVDFSQFSR	DNA polymerase	Hepatitis B virus	Control	CD4Tfh	TRAV21.TRAJ57.TRAC_TRBV19.NA.TRBJ2-7.TRBC2	TGTGCTGTGGAACGGGGCGGATCTGAAAAGCTGGTCTTT_TGTGCCAGTAGTTTAGGGACTAGCAGCTACGAGCAGTACTTC	CAVERGGSEKLVF_CASSLGTSSYEQYF	TRAV21.TRAJ57.TRAC_TGTGCTGTGGAACGGGGCGGATCTGAAAAGCTGGTCTTT_TRBV19.NA.TRBJ2-7.TRBC2_TGTGCCAGTAGTTTAGGGACTAGCAGCTACGAGCAGTACTTC	1	Single (0 < X <= 1)	ASSLGTSSYEQY	31213	LVVDFSQFSR	Hepatitis B virus (Human hepatitis B virus)	DNA polymerase
CASSLGTSSYNEQFF	1	RSFIEDLLFNKVT	Spike glycoprotein	SARS-CoV2	Mild	CD4Treg	NA_TRBV7-3.NA.TRBJ2-1.TRBC2	NA_TGTGCCAGCAGCTTAGGGACTAGCTCCTACAATGAGCAGTTCTTC	NA_CASSLGTSSYNEQFF	NA_NA_TRBV7-3.NA.TRBJ2-1.TRBC2_TGTGCCAGCAGCTTAGGGACTAGCTCCTACAATGAGCAGTTCTTC	1	Single (0 < X <= 1)	ASSLGTSSYNEQF	187736	RSFIEDLLFNKVT,RSAIEDILFSKLV,RSALEDLLFSKVV,RSLLEDLLFNKVK	SARS-CoV2,Human coronavirus 229E (Coronavirus 229E),Human coronavirus NL63 (Coronavirus NL63),Human coronavirus HKU1 (CoV-HKU1)	Spike glycoprotein,spike glycoprotein [Human coronavirus 229E],spike protein [Human coronavirus NL63],spike glycoprotein [Human coronavirus HKU1]
CASSLGTSSYNEQFF	1	RSAIEDILFSKLV	spike glycoprotein [Human coronavirus 229E]	Human coronavirus 229E	Mild	CD4Treg	NA_TRBV7-3.NA.TRBJ2-1.TRBC2	NA_TGTGCCAGCAGCTTAGGGACTAGCTCCTACAATGAGCAGTTCTTC	NA_CASSLGTSSYNEQFF	NA_NA_TRBV7-3.NA.TRBJ2-1.TRBC2_TGTGCCAGCAGCTTAGGGACTAGCTCCTACAATGAGCAGTTCTTC	1	Single (0 < X <= 1)	ASSLGTSSYNEQF	187736	RSFIEDLLFNKVT,RSAIEDILFSKLV,RSALEDLLFSKVV,RSLLEDLLFNKVK	SARS-CoV2,Human coronavirus 229E (Coronavirus 229E),Human coronavirus NL63 (Coronavirus NL63),Human coronavirus HKU1 (CoV-HKU1)	Spike glycoprotein,spike glycoprotein [Human coronavirus 229E],spike protein [Human coronavirus NL63],spike glycoprotein [Human coronavirus HKU1]
CASSLGTSSYNEQFF	1	RSALEDLLFSKVV	spike protein [Human coronavirus NL63]	Human coronavirus NL63	Mild	CD4Treg	NA_TRBV7-3.NA.TRBJ2-1.TRBC2	NA_TGTGCCAGCAGCTTAGGGACTAGCTCCTACAATGAGCAGTTCTTC	NA_CASSLGTSSYNEQFF	NA_NA_TRBV7-3.NA.TRBJ2-1.TRBC2_TGTGCCAGCAGCTTAGGGACTAGCTCCTACAATGAGCAGTTCTTC	1	Single (0 < X <= 1)	ASSLGTSSYNEQF	187736	RSFIEDLLFNKVT,RSAIEDILFSKLV,RSALEDLLFSKVV,RSLLEDLLFNKVK	SARS-CoV2,Human coronavirus 229E (Coronavirus 229E),Human coronavirus NL63 (Coronavirus NL63),Human coronavirus HKU1 (CoV-HKU1)	Spike glycoprotein,spike glycoprotein [Human coronavirus 229E],spike protein [Human coronavirus NL63],spike glycoprotein [Human coronavirus HKU1]
CASSLGTSSYNEQFF	1	RSLLEDLLFNKVK	spike glycoprotein [Human coronavirus HKU1]	Human coronavirus HKU1	Mild	CD4Treg	NA_TRBV7-3.NA.TRBJ2-1.TRBC2	NA_TGTGCCAGCAGCTTAGGGACTAGCTCCTACAATGAGCAGTTCTTC	NA_CASSLGTSSYNEQFF	NA_NA_TRBV7-3.NA.TRBJ2-1.TRBC2_TGTGCCAGCAGCTTAGGGACTAGCTCCTACAATGAGCAGTTCTTC	1	Single (0 < X <= 1)	ASSLGTSSYNEQF	187736	RSFIEDLLFNKVT,RSAIEDILFSKLV,RSALEDLLFSKVV,RSLLEDLLFNKVK	SARS-CoV2,Human coronavirus 229E (Coronavirus 229E),Human coronavirus NL63 (Coronavirus NL63),Human coronavirus HKU1 (CoV-HKU1)	Spike glycoprotein,spike glycoprotein [Human coronavirus 229E],spike protein [Human coronavirus NL63],spike glycoprotein [Human coronavirus HKU1]
CASSLGVSYEQYF	1	LVVDFSQFSR	DNA polymerase	Hepatitis B virus	Severe	CD4Tex	NA_TRBV7-2.NA.TRBJ2-7.TRBC2	NA_TGTGCCAGCAGCTTAGGGGTCTCCTACGAGCAGTACTTC	NA_CASSLGVSYEQYF	NA_NA_TRBV7-2.NA.TRBJ2-7.TRBC2_TGTGCCAGCAGCTTAGGGGTCTCCTACGAGCAGTACTTC	1	Single (0 < X <= 1)	ASSLGVSYEQY	203416	LVVDFSQFSR,VMATRRNVL	Hepatitis B virus (Human hepatitis B virus),Mycobacterium tuberculosis	DNA polymerase,Uncharacterized protein Rv1518/MT1568
CASSLGVSYEQYF	1	VMATRRNVL	Uncharacterized protein Rv1518/MT1568	Mycobacterium tuberculosis	Severe	CD4Tex	NA_TRBV7-2.NA.TRBJ2-7.TRBC2	NA_TGTGCCAGCAGCTTAGGGGTCTCCTACGAGCAGTACTTC	NA_CASSLGVSYEQYF	NA_NA_TRBV7-2.NA.TRBJ2-7.TRBC2_TGTGCCAGCAGCTTAGGGGTCTCCTACGAGCAGTACTTC	1	Single (0 < X <= 1)	ASSLGVSYEQY	203416	LVVDFSQFSR,VMATRRNVL	Hepatitis B virus (Human hepatitis B virus),Mycobacterium tuberculosis	DNA polymerase,Uncharacterized protein Rv1518/MT1568
CASSLGYEQYF	1	LPRRSGAAGA	nucleoprotein	Influenza A virus	Moderate	CD4Tm	NA_TRBV5-1.NA.TRBJ2-7.TRBC2	NA_TGCGCCAGCAGCTTGGGCTACGAGCAGTACTTC	NA_CASSLGYEQYF	NA_NA_TRBV5-1.NA.TRBJ2-7.TRBC2_TGCGCCAGCAGCTTGGGCTACGAGCAGTACTTC	1	Single (0 < X <= 1)	ASSLGYEQY	203420	LPRRSGAAGA,TPRVTGGGAM,VMTTVLATL	Influenza A virus,Human herpesvirus 5 (Human cytomegalovirus),Mycobacterium tuberculosis	nucleoprotein,HCMVUL83,Uncharacterized protein Rv1734c/MT1774.1
CASSLGYEQYF	1	LPRRSGAAGA	nucleoprotein	Influenza A virus	Moderate	CD8Tcm	TRAV29/DV5.TRAJ20.TRAC_TRBV5-6.NA.TRBJ2-7.TRBC2	TGTGCAGCAAGTGCCGACTACAAGCTCAGCTTT_TGTGCCAGCAGCTTGGGATACGAGCAGTACTTC	CAASADYKLSF_CASSLGYEQYF	TRAV29/DV5.TRAJ20.TRAC_TGTGCAGCAAGTGCCGACTACAAGCTCAGCTTT_TRBV5-6.NA.TRBJ2-7.TRBC2_TGTGCCAGCAGCTTGGGATACGAGCAGTACTTC	1	Single (0 < X <= 1)	ASSLGYEQY	203420	LPRRSGAAGA,TPRVTGGGAM,VMTTVLATL	Influenza A virus,Human herpesvirus 5 (Human cytomegalovirus),Mycobacterium tuberculosis	nucleoprotein,HCMVUL83,Uncharacterized protein Rv1734c/MT1774.1
CASSLGYEQYF	1	TPRVTGGGAM	HCMVUL83	Human herpesvirus 5	Moderate	CD4Tm	NA_TRBV5-1.NA.TRBJ2-7.TRBC2	NA_TGCGCCAGCAGCTTGGGCTACGAGCAGTACTTC	NA_CASSLGYEQYF	NA_NA_TRBV5-1.NA.TRBJ2-7.TRBC2_TGCGCCAGCAGCTTGGGCTACGAGCAGTACTTC	1	Single (0 < X <= 1)	ASSLGYEQY	203420	LPRRSGAAGA,TPRVTGGGAM,VMTTVLATL	Influenza A virus,Human herpesvirus 5 (Human cytomegalovirus),Mycobacterium tuberculosis	nucleoprotein,HCMVUL83,Uncharacterized protein Rv1734c/MT1774.1
CASSLGYEQYF	1	TPRVTGGGAM	HCMVUL83	Human herpesvirus 5	Moderate	CD8Tcm	TRAV29/DV5.TRAJ20.TRAC_TRBV5-6.NA.TRBJ2-7.TRBC2	TGTGCAGCAAGTGCCGACTACAAGCTCAGCTTT_TGTGCCAGCAGCTTGGGATACGAGCAGTACTTC	CAASADYKLSF_CASSLGYEQYF	TRAV29/DV5.TRAJ20.TRAC_TGTGCAGCAAGTGCCGACTACAAGCTCAGCTTT_TRBV5-6.NA.TRBJ2-7.TRBC2_TGTGCCAGCAGCTTGGGATACGAGCAGTACTTC	1	Single (0 < X <= 1)	ASSLGYEQY	203420	LPRRSGAAGA,TPRVTGGGAM,VMTTVLATL	Influenza A virus,Human herpesvirus 5 (Human cytomegalovirus),Mycobacterium tuberculosis	nucleoprotein,HCMVUL83,Uncharacterized protein Rv1734c/MT1774.1
CASSLGYEQYF	1	VMTTVLATL	Uncharacterized protein Rv1734c/MT1774.1	Mycobacterium tuberculosis	Moderate	CD4Tm	NA_TRBV5-1.NA.TRBJ2-7.TRBC2	NA_TGCGCCAGCAGCTTGGGCTACGAGCAGTACTTC	NA_CASSLGYEQYF	NA_NA_TRBV5-1.NA.TRBJ2-7.TRBC2_TGCGCCAGCAGCTTGGGCTACGAGCAGTACTTC	1	Single (0 < X <= 1)	ASSLGYEQY	203420	LPRRSGAAGA,TPRVTGGGAM,VMTTVLATL	Influenza A virus,Human herpesvirus 5 (Human cytomegalovirus),Mycobacterium tuberculosis	nucleoprotein,HCMVUL83,Uncharacterized protein Rv1734c/MT1774.1
CASSLGYEQYF	1	VMTTVLATL	Uncharacterized protein Rv1734c/MT1774.1	Mycobacterium tuberculosis	Moderate	CD8Tcm	TRAV29/DV5.TRAJ20.TRAC_TRBV5-6.NA.TRBJ2-7.TRBC2	TGTGCAGCAAGTGCCGACTACAAGCTCAGCTTT_TGTGCCAGCAGCTTGGGATACGAGCAGTACTTC	CAASADYKLSF_CASSLGYEQYF	TRAV29/DV5.TRAJ20.TRAC_TGTGCAGCAAGTGCCGACTACAAGCTCAGCTTT_TRBV5-6.NA.TRBJ2-7.TRBC2_TGTGCCAGCAGCTTGGGATACGAGCAGTACTTC	1	Single (0 < X <= 1)	ASSLGYEQY	203420	LPRRSGAAGA,TPRVTGGGAM,VMTTVLATL	Influenza A virus,Human herpesvirus 5 (Human cytomegalovirus),Mycobacterium tuberculosis	nucleoprotein,HCMVUL83,Uncharacterized protein Rv1734c/MT1774.1
CASSLGYGYTF	1	RTQLLWTPAAPTAMA	dJ579N16.4 [Homo sapiens]	Homo sapiens	Mild	CD4Tm	TRAV14/DV4.TRAJ38.TRAC_TRBV7-9.NA.TRBJ1-2.TRBC1	TGTGCAATGAGAGAGGGCCTAAATGCTGGCAACAACCGTAAGCTGATTTGG_TGTGCCAGCAGCTTAGGGTATGGCTACACCTTC	CAMREGLNAGNNRKLIW_CASSLGYGYTF	TRAV14/DV4.TRAJ38.TRAC_TGTGCAATGAGAGAGGGCCTAAATGCTGGCAACAACCGTAAGCTGATTTGG_TRBV7-9.NA.TRBJ1-2.TRBC1_TGTGCCAGCAGCTTAGGGTATGGCTACACCTTC	1	Single (0 < X <= 1)	ASSLGYGYT	185232	RTQLLWTPAAPTAMA	Homo sapiens (human)	dJ579N16.4 [Homo sapiens]
CASSLGYGYTF	1	RTQLLWTPAAPTAMA	dJ579N16.4 [Homo sapiens]	Homo sapiens	Severe	CD4Tfh	TRAV29/DV5.TRAJ37.TRAC_TRBV28.NA.TRBJ1-2.TRBC1	TGTGCAGCGCTCGTTTCTGGCAACACAGGCAAACTAATCTTT_TGTGCCAGCAGTTTAGGCTATGGCTACACCTTC	CAALVSGNTGKLIF_CASSLGYGYTF	TRAV29/DV5.TRAJ37.TRAC_TGTGCAGCGCTCGTTTCTGGCAACACAGGCAAACTAATCTTT_TRBV28.NA.TRBJ1-2.TRBC1_TGTGCCAGCAGTTTAGGCTATGGCTACACCTTC	3	Small (1 < X <= 5)	ASSLGYGYT	185232	RTQLLWTPAAPTAMA	Homo sapiens (human)	dJ579N16.4 [Homo sapiens]
CASSLGYGYTF	1	RTQLLWTPAAPTAMA	dJ579N16.4 [Homo sapiens]	Homo sapiens	Severe	CD4Tm	NA_TRBV6-6.NA.TRBJ1-2.TRBC1	NA_TGTGCCAGCAGCCTGGGGTATGGCTACACCTTC	NA_CASSLGYGYTF	NA_NA_TRBV6-6.NA.TRBJ1-2.TRBC1_TGTGCCAGCAGCCTGGGGTATGGCTACACCTTC	3	Small (1 < X <= 5)	ASSLGYGYT	185232	RTQLLWTPAAPTAMA	Homo sapiens (human)	dJ579N16.4 [Homo sapiens]
CASSLGYGYTF	1	RTQLLWTPAAPTAMA	dJ579N16.4 [Homo sapiens]	Homo sapiens	Severe	CD4Tfh	TRAV29/DV5.TRAJ37.TRAC_TRBV28.NA.TRBJ1-2.TRBC1	TGTGCAGCTCTGGTCTCTGGCAACACAGGCAAACTAATCTTT_TGTGCCAGCAGTTTAGGTTATGGCTACACCTTC	CAALVSGNTGKLIF_CASSLGYGYTF	TRAV29/DV5.TRAJ37.TRAC_TGTGCAGCTCTGGTCTCTGGCAACACAGGCAAACTAATCTTT_TRBV28.NA.TRBJ1-2.TRBC1_TGTGCCAGCAGTTTAGGTTATGGCTACACCTTC	3	Small (1 < X <= 5)	ASSLGYGYT	185232	RTQLLWTPAAPTAMA	Homo sapiens (human)	dJ579N16.4 [Homo sapiens]
CASSLGYGYTF	3	RTQLLWTPAAPTAMA	dJ579N16.4 [Homo sapiens]	Homo sapiens	Mild	CD4Tm	TRAV14/DV4.TRAJ38.TRAC_TRBV7-9.NA.TRBJ1-2.TRBC1	TGTGCAATGAGAGAGGGCCTAAATGCTGGCAACAACCGTAAGCTGATTTGG_TGTGCCAGCAGCTTAGGGTATGGCTACACCTTC	CAMREGLNAGNNRKLIW_CASSLGYGYTF	TRAV14/DV4.TRAJ38.TRAC_TGTGCAATGAGAGAGGGCCTAAATGCTGGCAACAACCGTAAGCTGATTTGG_TRBV7-9.NA.TRBJ1-2.TRBC1_TGTGCCAGCAGCTTAGGGTATGGCTACACCTTC	1	Single (0 < X <= 1)	ASSLGYGYT	185232	RTQLLWTPAAPTAMA	Homo sapiens (human)	dJ579N16.4 [Homo sapiens]
CASSLGYGYTF	3	RTQLLWTPAAPTAMA	dJ579N16.4 [Homo sapiens]	Homo sapiens	Severe	CD4Tfh	TRAV29/DV5.TRAJ37.TRAC_TRBV28.NA.TRBJ1-2.TRBC1	TGTGCAGCGCTCGTTTCTGGCAACACAGGCAAACTAATCTTT_TGTGCCAGCAGTTTAGGCTATGGCTACACCTTC	CAALVSGNTGKLIF_CASSLGYGYTF	TRAV29/DV5.TRAJ37.TRAC_TGTGCAGCGCTCGTTTCTGGCAACACAGGCAAACTAATCTTT_TRBV28.NA.TRBJ1-2.TRBC1_TGTGCCAGCAGTTTAGGCTATGGCTACACCTTC	3	Small (1 < X <= 5)	ASSLGYGYT	185232	RTQLLWTPAAPTAMA	Homo sapiens (human)	dJ579N16.4 [Homo sapiens]
CASSLGYGYTF	3	RTQLLWTPAAPTAMA	dJ579N16.4 [Homo sapiens]	Homo sapiens	Severe	CD4Tm	NA_TRBV6-6.NA.TRBJ1-2.TRBC1	NA_TGTGCCAGCAGCCTGGGGTATGGCTACACCTTC	NA_CASSLGYGYTF	NA_NA_TRBV6-6.NA.TRBJ1-2.TRBC1_TGTGCCAGCAGCCTGGGGTATGGCTACACCTTC	3	Small (1 < X <= 5)	ASSLGYGYT	185232	RTQLLWTPAAPTAMA	Homo sapiens (human)	dJ579N16.4 [Homo sapiens]
CASSLGYGYTF	3	RTQLLWTPAAPTAMA	dJ579N16.4 [Homo sapiens]	Homo sapiens	Severe	CD4Tfh	TRAV29/DV5.TRAJ37.TRAC_TRBV28.NA.TRBJ1-2.TRBC1	TGTGCAGCTCTGGTCTCTGGCAACACAGGCAAACTAATCTTT_TGTGCCAGCAGTTTAGGTTATGGCTACACCTTC	CAALVSGNTGKLIF_CASSLGYGYTF	TRAV29/DV5.TRAJ37.TRAC_TGTGCAGCTCTGGTCTCTGGCAACACAGGCAAACTAATCTTT_TRBV28.NA.TRBJ1-2.TRBC1_TGTGCCAGCAGTTTAGGTTATGGCTACACCTTC	3	Small (1 < X <= 5)	ASSLGYGYT	185232	RTQLLWTPAAPTAMA	Homo sapiens (human)	dJ579N16.4 [Homo sapiens]
CASSLLAGGTDTQYF	1	LPRRSGAAGA	nucleoprotein	Influenza A virus	Mild	CD4Treg	TRAV8-3.TRAJ31.TRAC_TRBV5-1.NA.TRBJ2-3.TRBC2	TGTGCTGTGGGTGTGGTTAACAATGCCAGACTCATGTTT_TGCGCCAGCAGCTTACTAGCGGGAGGCACAGATACGCAGTATTTT	CAVGVVNNARLMF_CASSLLAGGTDTQYF	TRAV8-3.TRAJ31.TRAC_TGTGCTGTGGGTGTGGTTAACAATGCCAGACTCATGTTT_TRBV5-1.NA.TRBJ2-3.TRBC2_TGCGCCAGCAGCTTACTAGCGGGAGGCACAGATACGCAGTATTTT	1	Single (0 < X <= 1)	ASSLLAGGTDTQY	24207	LPRRSGAAGA,TPRVTGGGAM	Influenza A virus,Human herpesvirus 5 (Human cytomegalovirus)	nucleoprotein,HCMVUL83
CASSLLAGGTDTQYF	1	LPRRSGAAGA	nucleoprotein	Influenza A virus	Mild	CD4Treg	TRAV8-3.TRAJ9.TRAC_TRBV12-4.NA.TRBJ2-3.TRBC2	TGTGCTGTGGCCGATGATACTGGAGGCTTCAAAACTATCTTT_TGTGCCAGCAGTTTACTAGCGGGGGGCACAGATACGCAGTATTTT	CAVADDTGGFKTIF_CASSLLAGGTDTQYF	TRAV8-3.TRAJ9.TRAC_TGTGCTGTGGCCGATGATACTGGAGGCTTCAAAACTATCTTT_TRBV12-4.NA.TRBJ2-3.TRBC2_TGTGCCAGCAGTTTACTAGCGGGGGGCACAGATACGCAGTATTTT	1	Single (0 < X <= 1)	ASSLLAGGTDTQY	24207	LPRRSGAAGA,TPRVTGGGAM	Influenza A virus,Human herpesvirus 5 (Human cytomegalovirus)	nucleoprotein,HCMVUL83
CASSLLAGGTDTQYF	1	TPRVTGGGAM	HCMVUL83	Human herpesvirus 5	Mild	CD4Treg	TRAV8-3.TRAJ31.TRAC_TRBV5-1.NA.TRBJ2-3.TRBC2	TGTGCTGTGGGTGTGGTTAACAATGCCAGACTCATGTTT_TGCGCCAGCAGCTTACTAGCGGGAGGCACAGATACGCAGTATTTT	CAVGVVNNARLMF_CASSLLAGGTDTQYF	TRAV8-3.TRAJ31.TRAC_TGTGCTGTGGGTGTGGTTAACAATGCCAGACTCATGTTT_TRBV5-1.NA.TRBJ2-3.TRBC2_TGCGCCAGCAGCTTACTAGCGGGAGGCACAGATACGCAGTATTTT	1	Single (0 < X <= 1)	ASSLLAGGTDTQY	24207	LPRRSGAAGA,TPRVTGGGAM	Influenza A virus,Human herpesvirus 5 (Human cytomegalovirus)	nucleoprotein,HCMVUL83
CASSLLAGGTDTQYF	1	TPRVTGGGAM	HCMVUL83	Human herpesvirus 5	Mild	CD4Treg	TRAV8-3.TRAJ9.TRAC_TRBV12-4.NA.TRBJ2-3.TRBC2	TGTGCTGTGGCCGATGATACTGGAGGCTTCAAAACTATCTTT_TGTGCCAGCAGTTTACTAGCGGGGGGCACAGATACGCAGTATTTT	CAVADDTGGFKTIF_CASSLLAGGTDTQYF	TRAV8-3.TRAJ9.TRAC_TGTGCTGTGGCCGATGATACTGGAGGCTTCAAAACTATCTTT_TRBV12-4.NA.TRBJ2-3.TRBC2_TGTGCCAGCAGTTTACTAGCGGGGGGCACAGATACGCAGTATTTT	1	Single (0 < X <= 1)	ASSLLAGGTDTQY	24207	LPRRSGAAGA,TPRVTGGGAM	Influenza A virus,Human herpesvirus 5 (Human cytomegalovirus)	nucleoprotein,HCMVUL83
CASSLLAGGYNEQFF	1	VLHDDLLEA	histocompatibility (minor) HA-1	Homo sapiens	Severe	CD8Tn	TRAV26-1.TRAJ23.TRAC_TRBV12-4.NA.TRBJ2-1.TRBC2	TGCATCGAAGGAAAGCTTATCTTC_TGTGCCAGCAGTTTACTTGCAGGGGGCTACAATGAGCAGTTCTTC	CIEGKLIF_CASSLLAGGYNEQFF	TRAV26-1.TRAJ23.TRAC_TGCATCGAAGGAAAGCTTATCTTC_TRBV12-4.NA.TRBJ2-1.TRBC2_TGTGCCAGCAGTTTACTTGCAGGGGGCTACAATGAGCAGTTCTTC	1	Single (0 < X <= 1)	ASSLLAGGYNEQF	182622	VLHDDLLEA	Homo sapiens (human)	histocompatibility (minor) HA-1
CASSLLEETQYF	10	RRSGPPGLQGRLQRLLQAS	hypocretin (orexin) neuropeptide precursor [Homo sapiens]	Homo sapiens	Control	CD8Tem	NA_TRBV7-8.NA.TRBJ2-5.TRBC2	NA_TGTGCCAGCAGCTTATTAGAAGAGACCCAGTACTTC	NA_CASSLLEETQYF	NA_NA_TRBV7-8.NA.TRBJ2-5.TRBC2_TGTGCCAGCAGCTTATTAGAAGAGACCCAGTACTTC	10	Medium (5 < X <= 20)	ASSLLEETQY	35429	RRSGPPGLQGRLQRLLQAS	Homo sapiens (human)	hypocretin (orexin) neuropeptide precursor [Homo sapiens]
CASSLLEETQYF	10	RRSGPPGLQGRLQRLLQAS	hypocretin (orexin) neuropeptide precursor [Homo sapiens]	Homo sapiens	Control	CD8Tem	TRAV38-1.TRAJ49.TRAC_TRBV7-8.NA.TRBJ2-5.TRBC2	TGTGCTTTTTACACCGGTAACCAGTTCTATTTT_TGTGCCAGCAGCTTATTAGAAGAGACCCAGTACTTC	CAFYTGNQFYF_CASSLLEETQYF	TRAV38-1.TRAJ49.TRAC_TGTGCTTTTTACACCGGTAACCAGTTCTATTTT_TRBV7-8.NA.TRBJ2-5.TRBC2_TGTGCCAGCAGCTTATTAGAAGAGACCCAGTACTTC	10	Medium (5 < X <= 20)	ASSLLEETQY	35429	RRSGPPGLQGRLQRLLQAS	Homo sapiens (human)	hypocretin (orexin) neuropeptide precursor [Homo sapiens]
CASSLLEETQYF	10	RRSGPPGLQGRLQRLLQAS	hypocretin (orexin) neuropeptide precursor [Homo sapiens]	Homo sapiens	Control	CD8Tem	NA_TRBV7-8.NA.TRBJ2-5.TRBC2	NA_TGTGCCAGCAGCTTATTAGAAGAGACCCAGTACTTC	NA_CASSLLEETQYF	NA_NA_TRBV7-8.NA.TRBJ2-5.TRBC2_TGTGCCAGCAGCTTATTAGAAGAGACCCAGTACTTC	10	Medium (5 < X <= 20)	ASSLLEETQY	35429	RRSGPPGLQGRLQRLLQAS	Homo sapiens (human)	hypocretin (orexin) neuropeptide precursor [Homo sapiens]
CASSLLEETQYF	10	RRSGPPGLQGRLQRLLQAS	hypocretin (orexin) neuropeptide precursor [Homo sapiens]	Homo sapiens	Control	CD8Tem	TRAV38-1.TRAJ49.TRAC_TRBV7-8.NA.TRBJ2-5.TRBC2	TGTGCTTTTTACACCGGTAACCAGTTCTATTTT_TGTGCCAGCAGCTTATTAGAAGAGACCCAGTACTTC	CAFYTGNQFYF_CASSLLEETQYF	TRAV38-1.TRAJ49.TRAC_TGTGCTTTTTACACCGGTAACCAGTTCTATTTT_TRBV7-8.NA.TRBJ2-5.TRBC2_TGTGCCAGCAGCTTATTAGAAGAGACCCAGTACTTC	10	Medium (5 < X <= 20)	ASSLLEETQY	35429	RRSGPPGLQGRLQRLLQAS	Homo sapiens (human)	hypocretin (orexin) neuropeptide precursor [Homo sapiens]
CASSLLEETQYF	10	RRSGPPGLQGRLQRLLQAS	hypocretin (orexin) neuropeptide precursor [Homo sapiens]	Homo sapiens	Control	CD8Tem	TRAV38-1.TRAJ49.TRAC_TRBV7-8.NA.TRBJ2-5.TRBC2	TGTGCTTTTTACACCGGTAACCAGTTCTATTTT_TGTGCCAGCAGCTTATTAGAAGAGACCCAGTACTTC	CAFYTGNQFYF_CASSLLEETQYF	TRAV38-1.TRAJ49.TRAC_TGTGCTTTTTACACCGGTAACCAGTTCTATTTT_TRBV7-8.NA.TRBJ2-5.TRBC2_TGTGCCAGCAGCTTATTAGAAGAGACCCAGTACTTC	10	Medium (5 < X <= 20)	ASSLLEETQY	35429	RRSGPPGLQGRLQRLLQAS	Homo sapiens (human)	hypocretin (orexin) neuropeptide precursor [Homo sapiens]
CASSLLEETQYF	10	RRSGPPGLQGRLQRLLQAS	hypocretin (orexin) neuropeptide precursor [Homo sapiens]	Homo sapiens	Control	CD8Tem	TRAV38-1.TRAJ49.TRAC_TRBV7-8.NA.TRBJ2-5.TRBC2	TGTGCTTTTTACACCGGTAACCAGTTCTATTTT_TGTGCCAGCAGCTTATTAGAAGAGACCCAGTACTTC	CAFYTGNQFYF_CASSLLEETQYF	TRAV38-1.TRAJ49.TRAC_TGTGCTTTTTACACCGGTAACCAGTTCTATTTT_TRBV7-8.NA.TRBJ2-5.TRBC2_TGTGCCAGCAGCTTATTAGAAGAGACCCAGTACTTC	10	Medium (5 < X <= 20)	ASSLLEETQY	35429	RRSGPPGLQGRLQRLLQAS	Homo sapiens (human)	hypocretin (orexin) neuropeptide precursor [Homo sapiens]
CASSLLEETQYF	10	RRSGPPGLQGRLQRLLQAS	hypocretin (orexin) neuropeptide precursor [Homo sapiens]	Homo sapiens	Control	CD8Tem	TRAV38-1.TRAJ49.TRAC_TRBV7-8.NA.TRBJ2-5.TRBC2	TGTGCTTTTTACACCGGTAACCAGTTCTATTTT_TGTGCCAGCAGCTTATTAGAAGAGACCCAGTACTTC	CAFYTGNQFYF_CASSLLEETQYF	TRAV38-1.TRAJ49.TRAC_TGTGCTTTTTACACCGGTAACCAGTTCTATTTT_TRBV7-8.NA.TRBJ2-5.TRBC2_TGTGCCAGCAGCTTATTAGAAGAGACCCAGTACTTC	10	Medium (5 < X <= 20)	ASSLLEETQY	35429	RRSGPPGLQGRLQRLLQAS	Homo sapiens (human)	hypocretin (orexin) neuropeptide precursor [Homo sapiens]
CASSLLEETQYF	10	RRSGPPGLQGRLQRLLQAS	hypocretin (orexin) neuropeptide precursor [Homo sapiens]	Homo sapiens	Control	CD8Tem	TRAV38-1.TRAJ49.TRAC_TRBV7-8.NA.TRBJ2-5.TRBC2	TGTGCTTTTTACACCGGTAACCAGTTCTATTTT_TGTGCCAGCAGCTTATTAGAAGAGACCCAGTACTTC	CAFYTGNQFYF_CASSLLEETQYF	TRAV38-1.TRAJ49.TRAC_TGTGCTTTTTACACCGGTAACCAGTTCTATTTT_TRBV7-8.NA.TRBJ2-5.TRBC2_TGTGCCAGCAGCTTATTAGAAGAGACCCAGTACTTC	10	Medium (5 < X <= 20)	ASSLLEETQY	35429	RRSGPPGLQGRLQRLLQAS	Homo sapiens (human)	hypocretin (orexin) neuropeptide precursor [Homo sapiens]
CASSLLEETQYF	10	RRSGPPGLQGRLQRLLQAS	hypocretin (orexin) neuropeptide precursor [Homo sapiens]	Homo sapiens	Control	CD8Tem	TRAV38-1.TRAJ49.TRAC_TRBV7-8.NA.TRBJ2-5.TRBC2	TGTGCTTTTTACACCGGTAACCAGTTCTATTTT_TGTGCCAGCAGCTTATTAGAAGAGACCCAGTACTTC	CAFYTGNQFYF_CASSLLEETQYF	TRAV38-1.TRAJ49.TRAC_TGTGCTTTTTACACCGGTAACCAGTTCTATTTT_TRBV7-8.NA.TRBJ2-5.TRBC2_TGTGCCAGCAGCTTATTAGAAGAGACCCAGTACTTC	10	Medium (5 < X <= 20)	ASSLLEETQY	35429	RRSGPPGLQGRLQRLLQAS	Homo sapiens (human)	hypocretin (orexin) neuropeptide precursor [Homo sapiens]
CASSLLEETQYF	10	RRSGPPGLQGRLQRLLQAS	hypocretin (orexin) neuropeptide precursor [Homo sapiens]	Homo sapiens	Control	CD8Tem	TRAV38-1.TRAJ49.TRAC_TRBV7-8.NA.TRBJ2-5.TRBC2	TGTGCTTTTTACACCGGTAACCAGTTCTATTTT_TGTGCCAGCAGCTTATTAGAAGAGACCCAGTACTTC	CAFYTGNQFYF_CASSLLEETQYF	TRAV38-1.TRAJ49.TRAC_TGTGCTTTTTACACCGGTAACCAGTTCTATTTT_TRBV7-8.NA.TRBJ2-5.TRBC2_TGTGCCAGCAGCTTATTAGAAGAGACCCAGTACTTC	10	Medium (5 < X <= 20)	ASSLLEETQY	35429	RRSGPPGLQGRLQRLLQAS	Homo sapiens (human)	hypocretin (orexin) neuropeptide precursor [Homo sapiens]
CASSLLGNTEAFF	1	MLYQHLLPL	alternatively spliced Insulin	Homo sapiens	Severe	CD4Tm	TRAV8-3.TRAJ17.TRAC_TRBV5-5.NA.TRBJ1-1.TRBC1	TGTGCTGTGGGTGCCGGGTTAGCTGCAGGCAACAAGCTAACTTTT_TGTGCCAGCAGCTTGCTGGGGAACACTGAAGCTTTCTTT	CAVGAGLAAGNKLTF_CASSLLGNTEAFF	TRAV8-3.TRAJ17.TRAC_TGTGCTGTGGGTGCCGGGTTAGCTGCAGGCAACAAGCTAACTTTT_TRBV5-5.NA.TRBJ1-1.TRBC1_TGTGCCAGCAGCTTGCTGGGGAACACTGAAGCTTTCTTT	1	Single (0 < X <= 1)	ASSLLGNTEAF	203094	MLYQHLLPL,VMATRRNVL	Homo sapiens (human),Mycobacterium tuberculosis	alternatively spliced Insulin,Uncharacterized protein Rv1518/MT1568
CASSLLGNTEAFF	1	MLYQHLLPL	alternatively spliced Insulin	Homo sapiens	Control	CD8Tn	NA_TRBV5-1.NA.TRBJ1-1.TRBC1	NA_TGCGCCAGCAGCCTCCTTGGGAACACTGAAGCTTTCTTT	NA_CASSLLGNTEAFF	NA_NA_TRBV5-1.NA.TRBJ1-1.TRBC1_TGCGCCAGCAGCCTCCTTGGGAACACTGAAGCTTTCTTT	1	Single (0 < X <= 1)	ASSLLGNTEAF	203094	MLYQHLLPL,VMATRRNVL	Homo sapiens (human),Mycobacterium tuberculosis	alternatively spliced Insulin,Uncharacterized protein Rv1518/MT1568
CASSLLGNTEAFF	1	VMATRRNVL	Uncharacterized protein Rv1518/MT1568	Mycobacterium tuberculosis	Severe	CD4Tm	TRAV8-3.TRAJ17.TRAC_TRBV5-5.NA.TRBJ1-1.TRBC1	TGTGCTGTGGGTGCCGGGTTAGCTGCAGGCAACAAGCTAACTTTT_TGTGCCAGCAGCTTGCTGGGGAACACTGAAGCTTTCTTT	CAVGAGLAAGNKLTF_CASSLLGNTEAFF	TRAV8-3.TRAJ17.TRAC_TGTGCTGTGGGTGCCGGGTTAGCTGCAGGCAACAAGCTAACTTTT_TRBV5-5.NA.TRBJ1-1.TRBC1_TGTGCCAGCAGCTTGCTGGGGAACACTGAAGCTTTCTTT	1	Single (0 < X <= 1)	ASSLLGNTEAF	203094	MLYQHLLPL,VMATRRNVL	Homo sapiens (human),Mycobacterium tuberculosis	alternatively spliced Insulin,Uncharacterized protein Rv1518/MT1568
CASSLLGNTEAFF	1	VMATRRNVL	Uncharacterized protein Rv1518/MT1568	Mycobacterium tuberculosis	Control	CD8Tn	NA_TRBV5-1.NA.TRBJ1-1.TRBC1	NA_TGCGCCAGCAGCCTCCTTGGGAACACTGAAGCTTTCTTT	NA_CASSLLGNTEAFF	NA_NA_TRBV5-1.NA.TRBJ1-1.TRBC1_TGCGCCAGCAGCCTCCTTGGGAACACTGAAGCTTTCTTT	1	Single (0 < X <= 1)	ASSLLGNTEAF	203094	MLYQHLLPL,VMATRRNVL	Homo sapiens (human),Mycobacterium tuberculosis	alternatively spliced Insulin,Uncharacterized protein Rv1518/MT1568
CASSLLGSYNEQFF	1	VFLVLLPLV	Spike glycoprotein	SARS-CoV2	Control	CD4Tfh	TRAV30.TRAJ49.TRAC_TRBV5-1.NA.TRBJ2-1.TRBC2	TGTGGCACAGAATTAATAACCGGTAACCAGTTCTATTTT_TGCGCCAGCAGCTTGCTGGGGTCCTACAATGAGCAGTTCTTC	CGTELITGNQFYF_CASSLLGSYNEQFF	TRAV30.TRAJ49.TRAC_TGTGGCACAGAATTAATAACCGGTAACCAGTTCTATTTT_TRBV5-1.NA.TRBJ2-1.TRBC2_TGCGCCAGCAGCTTGCTGGGGTCCTACAATGAGCAGTTCTTC	1	Single (0 < X <= 1)	ASSLLGSYNEQF	189351	VFLVLLPLV	SARS-CoV2	Spike glycoprotein
CASSLLGSYNEQFF	1	VFLVLLPLV	Spike glycoprotein	SARS-CoV2	Moderate	CD4Tfh	NA_TRBV5-1.NA.TRBJ2-1.TRBC2	NA_TGCGCCAGCAGCTTGCTGGGCTCCTACAATGAGCAGTTCTTC	NA_CASSLLGSYNEQFF	NA_NA_TRBV5-1.NA.TRBJ2-1.TRBC2_TGCGCCAGCAGCTTGCTGGGCTCCTACAATGAGCAGTTCTTC	1	Single (0 < X <= 1)	ASSLLGSYNEQF	189351	VFLVLLPLV	SARS-CoV2	Spike glycoprotein
CASSLLGVEQFF	1	RTQLLWTPAAPTAMA	dJ579N16.4 [Homo sapiens]	Homo sapiens	Mild	CD4Tfh	TRAV35.TRAJ24.TRAC_TRBV7-8.NA.TRBJ2-1.TRBC2	TGTGCTGGGCAAACTGACAGCTGGGGGAAATTGCAGTTT_TGTGCCAGCAGCTTATTGGGGGTTGAGCAGTTCTTC	CAGQTDSWGKLQF_CASSLLGVEQFF	TRAV35.TRAJ24.TRAC_TGTGCTGGGCAAACTGACAGCTGGGGGAAATTGCAGTTT_TRBV7-8.NA.TRBJ2-1.TRBC2_TGTGCCAGCAGCTTATTGGGGGTTGAGCAGTTCTTC	1	Single (0 < X <= 1)	ASSLLGVEQF	184671	RTQLLWTPAAPTAMA	Homo sapiens (human)	dJ579N16.4 [Homo sapiens]
CASSLMGGTEAFF	1	YTERSEKSY	orf1ab polyprotein [Severe acute respiratory syndrome coronavirus 2]	SARS-CoV2	Mild	CD8Tem	NA_TRBV11-2.NA.TRBJ1-1.TRBC1	NA_TGTGCCAGCAGCTTAATGGGGGGCACTGAAGCTTTCTTT	NA_CASSLMGGTEAFF	NA_NA_TRBV11-2.NA.TRBJ1-1.TRBC1_TGTGCCAGCAGCTTAATGGGGGGCACTGAAGCTTTCTTT	1	Single (0 < X <= 1)	ASSLMGGTEAF	192561	YTERSEKSY	SARS-CoV2	orf1ab polyprotein [Severe acute respiratory syndrome coronavirus 2]
CASSLNRGEQFF	1	GTRVIRDMTLHSAPS	transcription factor NYD-sp10	Homo sapiens	Moderate	CD4Tex	TRAV5.TRAJ34.TRAC_TRBV7-2.NA.TRBJ2-1.TRBC2	TGTGCAGAGAGTAGTGGGAACACCGACAAGCTCATCTTT_TGTGCCAGCAGCTTAAATCGCGGTGAGCAGTTCTTC	CAESSGNTDKLIF_CASSLNRGEQFF	TRAV5.TRAJ34.TRAC_TGTGCAGAGAGTAGTGGGAACACCGACAAGCTCATCTTT_TRBV7-2.NA.TRBJ2-1.TRBC2_TGTGCCAGCAGCTTAAATCGCGGTGAGCAGTTCTTC	1	Single (0 < X <= 1)	ASSLNRGEQF	197993	GTRVIRDMTLHSAPS,GTRVIRDMTLHSAPS	Homo sapiens (human),Homo sapiens (human)	transcription factor NYD-sp10,transcription factor NYD-sp10
CASSLNTEAFF	1	FLMASISSS	Sarcospan	Homo sapiens	Mild	CD4Tm	NA_TRBV28.NA.TRBJ1-1.TRBC1	NA_TGTGCCAGCAGTTTGAACACTGAAGCTTTCTTT	NA_CASSLNTEAFF	NA_NA_TRBV28.NA.TRBJ1-1.TRBC1_TGTGCCAGCAGTTTGAACACTGAAGCTTTCTTT	1	Single (0 < X <= 1)	ASSLNTEAF	28517	FLMASISSS,YLQDSLATT,YLQDSMATT	Homo sapiens (human),Homo sapiens (human)	Sarcospan,Sterol regulatory element-binding protein 1
CASSLNTEAFF	1	FLMASISSS	Sarcospan	Homo sapiens	Mild	CD8Tem	TRAV8-2.TRAJ49.TRAC_TRBV11-2.NA.TRBJ1-1.TRBC1	TGTGTTGTGAGTGACGGCGTGGGCACCGGTAACCAGTTCTATTTT_TGTGCCAGCAGCCTGAACACTGAAGCTTTCTTT	CVVSDGVGTGNQFYF_CASSLNTEAFF	TRAV8-2.TRAJ49.TRAC_TGTGTTGTGAGTGACGGCGTGGGCACCGGTAACCAGTTCTATTTT_TRBV11-2.NA.TRBJ1-1.TRBC1_TGTGCCAGCAGCCTGAACACTGAAGCTTTCTTT	6	Medium (5 < X <= 20)	ASSLNTEAF	28517	FLMASISSS,YLQDSLATT,YLQDSMATT	Homo sapiens (human),Homo sapiens (human)	Sarcospan,Sterol regulatory element-binding protein 1
CASSLNTEAFF	1	FLMASISSS	Sarcospan	Homo sapiens	Mild	CD8Tem	TRAV8-2.TRAJ49.TRAC_TRBV11-2.NA.TRBJ1-1.TRBC1	TGTGTTGTGAGTGACGGCGAAGGCACCGGTAACCAGTTCTATTTT_TGTGCCAGCAGCCTAAACACTGAAGCTTTCTTT	CVVSDGEGTGNQFYF_CASSLNTEAFF	TRAV8-2.TRAJ49.TRAC_TGTGTTGTGAGTGACGGCGAAGGCACCGGTAACCAGTTCTATTTT_TRBV11-2.NA.TRBJ1-1.TRBC1_TGTGCCAGCAGCCTAAACACTGAAGCTTTCTTT	6	Medium (5 < X <= 20)	ASSLNTEAF	28517	FLMASISSS,YLQDSLATT,YLQDSMATT	Homo sapiens (human),Homo sapiens (human)	Sarcospan,Sterol regulatory element-binding protein 1
CASSLNTEAFF	1	FLMASISSS	Sarcospan	Homo sapiens	Mild	CD8Tem	NA_TRBV11-2.NA.TRBJ1-1.TRBC1	NA_TGTGCCAGCAGCCTGAACACTGAAGCTTTCTTT	NA_CASSLNTEAFF	NA_NA_TRBV11-2.NA.TRBJ1-1.TRBC1_TGTGCCAGCAGCCTGAACACTGAAGCTTTCTTT	6	Medium (5 < X <= 20)	ASSLNTEAF	28517	FLMASISSS,YLQDSLATT,YLQDSMATT	Homo sapiens (human),Homo sapiens (human)	Sarcospan,Sterol regulatory element-binding protein 1
CASSLNTEAFF	1	FLMASISSS	Sarcospan	Homo sapiens	Mild	CD8Tem	NA_TRBV11-2.NA.TRBJ1-1.TRBC1	NA_TGTGCCAGCAGCCTGAACACTGAAGCTTTCTTT	NA_CASSLNTEAFF	NA_NA_TRBV11-2.NA.TRBJ1-1.TRBC1_TGTGCCAGCAGCCTGAACACTGAAGCTTTCTTT	6	Medium (5 < X <= 20)	ASSLNTEAF	28517	FLMASISSS,YLQDSLATT,YLQDSMATT	Homo sapiens (human),Homo sapiens (human)	Sarcospan,Sterol regulatory element-binding protein 1
CASSLNTEAFF	1	FLMASISSS	Sarcospan	Homo sapiens	Mild	CD8Tem	TRAV8-2.TRAJ49.TRAC_TRBV11-2.NA.TRBJ1-1.TRBC1	TGTGTTGTGAGTGACGGCGAAGGCACCGGTAACCAGTTCTATTTT_TGTGCCAGCAGCCTAAACACTGAAGCTTTCTTT	CVVSDGEGTGNQFYF_CASSLNTEAFF	TRAV8-2.TRAJ49.TRAC_TGTGTTGTGAGTGACGGCGAAGGCACCGGTAACCAGTTCTATTTT_TRBV11-2.NA.TRBJ1-1.TRBC1_TGTGCCAGCAGCCTAAACACTGAAGCTTTCTTT	6	Medium (5 < X <= 20)	ASSLNTEAF	28517	FLMASISSS,YLQDSLATT,YLQDSMATT	Homo sapiens (human),Homo sapiens (human)	Sarcospan,Sterol regulatory element-binding protein 1
CASSLNTEAFF	1	FLMASISSS	Sarcospan	Homo sapiens	Mild	CD8Tem	TRAV8-2.TRAJ49.TRAC_TRBV11-2.NA.TRBJ1-1.TRBC1	TGTGTTGTGAGTGACGGCGTGGGCACCGGTAACCAGTTCTATTTT_TGTGCCAGCAGCCTGAACACTGAAGCTTTCTTT	CVVSDGVGTGNQFYF_CASSLNTEAFF	TRAV8-2.TRAJ49.TRAC_TGTGTTGTGAGTGACGGCGTGGGCACCGGTAACCAGTTCTATTTT_TRBV11-2.NA.TRBJ1-1.TRBC1_TGTGCCAGCAGCCTGAACACTGAAGCTTTCTTT	6	Medium (5 < X <= 20)	ASSLNTEAF	28517	FLMASISSS,YLQDSLATT,YLQDSMATT	Homo sapiens (human),Homo sapiens (human)	Sarcospan,Sterol regulatory element-binding protein 1
CASSLNTEAFF	1	YLQDSLATT	Sterol regulatory element-binding protein 1	Homo sapiens	Mild	CD4Tm	NA_TRBV28.NA.TRBJ1-1.TRBC1	NA_TGTGCCAGCAGTTTGAACACTGAAGCTTTCTTT	NA_CASSLNTEAFF	NA_NA_TRBV28.NA.TRBJ1-1.TRBC1_TGTGCCAGCAGTTTGAACACTGAAGCTTTCTTT	1	Single (0 < X <= 1)	ASSLNTEAF	28517	FLMASISSS,YLQDSLATT,YLQDSMATT	Homo sapiens (human),Homo sapiens (human)	Sarcospan,Sterol regulatory element-binding protein 1
CASSLNTEAFF	1	YLQDSLATT	Sterol regulatory element-binding protein 1	Homo sapiens	Mild	CD8Tem	TRAV8-2.TRAJ49.TRAC_TRBV11-2.NA.TRBJ1-1.TRBC1	TGTGTTGTGAGTGACGGCGTGGGCACCGGTAACCAGTTCTATTTT_TGTGCCAGCAGCCTGAACACTGAAGCTTTCTTT	CVVSDGVGTGNQFYF_CASSLNTEAFF	TRAV8-2.TRAJ49.TRAC_TGTGTTGTGAGTGACGGCGTGGGCACCGGTAACCAGTTCTATTTT_TRBV11-2.NA.TRBJ1-1.TRBC1_TGTGCCAGCAGCCTGAACACTGAAGCTTTCTTT	6	Medium (5 < X <= 20)	ASSLNTEAF	28517	FLMASISSS,YLQDSLATT,YLQDSMATT	Homo sapiens (human),Homo sapiens (human)	Sarcospan,Sterol regulatory element-binding protein 1
CASSLNTEAFF	1	YLQDSLATT	Sterol regulatory element-binding protein 1	Homo sapiens	Mild	CD8Tem	TRAV8-2.TRAJ49.TRAC_TRBV11-2.NA.TRBJ1-1.TRBC1	TGTGTTGTGAGTGACGGCGAAGGCACCGGTAACCAGTTCTATTTT_TGTGCCAGCAGCCTAAACACTGAAGCTTTCTTT	CVVSDGEGTGNQFYF_CASSLNTEAFF	TRAV8-2.TRAJ49.TRAC_TGTGTTGTGAGTGACGGCGAAGGCACCGGTAACCAGTTCTATTTT_TRBV11-2.NA.TRBJ1-1.TRBC1_TGTGCCAGCAGCCTAAACACTGAAGCTTTCTTT	6	Medium (5 < X <= 20)	ASSLNTEAF	28517	FLMASISSS,YLQDSLATT,YLQDSMATT	Homo sapiens (human),Homo sapiens (human)	Sarcospan,Sterol regulatory element-binding protein 1
CASSLNTEAFF	1	YLQDSLATT	Sterol regulatory element-binding protein 1	Homo sapiens	Mild	CD8Tem	NA_TRBV11-2.NA.TRBJ1-1.TRBC1	NA_TGTGCCAGCAGCCTGAACACTGAAGCTTTCTTT	NA_CASSLNTEAFF	NA_NA_TRBV11-2.NA.TRBJ1-1.TRBC1_TGTGCCAGCAGCCTGAACACTGAAGCTTTCTTT	6	Medium (5 < X <= 20)	ASSLNTEAF	28517	FLMASISSS,YLQDSLATT,YLQDSMATT	Homo sapiens (human),Homo sapiens (human)	Sarcospan,Sterol regulatory element-binding protein 1
CASSLNTEAFF	1	YLQDSLATT	Sterol regulatory element-binding protein 1	Homo sapiens	Mild	CD8Tem	NA_TRBV11-2.NA.TRBJ1-1.TRBC1	NA_TGTGCCAGCAGCCTGAACACTGAAGCTTTCTTT	NA_CASSLNTEAFF	NA_NA_TRBV11-2.NA.TRBJ1-1.TRBC1_TGTGCCAGCAGCCTGAACACTGAAGCTTTCTTT	6	Medium (5 < X <= 20)	ASSLNTEAF	28517	FLMASISSS,YLQDSLATT,YLQDSMATT	Homo sapiens (human),Homo sapiens (human)	Sarcospan,Sterol regulatory element-binding protein 1
CASSLNTEAFF	1	YLQDSLATT	Sterol regulatory element-binding protein 1	Homo sapiens	Mild	CD8Tem	TRAV8-2.TRAJ49.TRAC_TRBV11-2.NA.TRBJ1-1.TRBC1	TGTGTTGTGAGTGACGGCGAAGGCACCGGTAACCAGTTCTATTTT_TGTGCCAGCAGCCTAAACACTGAAGCTTTCTTT	CVVSDGEGTGNQFYF_CASSLNTEAFF	TRAV8-2.TRAJ49.TRAC_TGTGTTGTGAGTGACGGCGAAGGCACCGGTAACCAGTTCTATTTT_TRBV11-2.NA.TRBJ1-1.TRBC1_TGTGCCAGCAGCCTAAACACTGAAGCTTTCTTT	6	Medium (5 < X <= 20)	ASSLNTEAF	28517	FLMASISSS,YLQDSLATT,YLQDSMATT	Homo sapiens (human),Homo sapiens (human)	Sarcospan,Sterol regulatory element-binding protein 1
CASSLNTEAFF	1	YLQDSLATT	Sterol regulatory element-binding protein 1	Homo sapiens	Mild	CD8Tem	TRAV8-2.TRAJ49.TRAC_TRBV11-2.NA.TRBJ1-1.TRBC1	TGTGTTGTGAGTGACGGCGTGGGCACCGGTAACCAGTTCTATTTT_TGTGCCAGCAGCCTGAACACTGAAGCTTTCTTT	CVVSDGVGTGNQFYF_CASSLNTEAFF	TRAV8-2.TRAJ49.TRAC_TGTGTTGTGAGTGACGGCGTGGGCACCGGTAACCAGTTCTATTTT_TRBV11-2.NA.TRBJ1-1.TRBC1_TGTGCCAGCAGCCTGAACACTGAAGCTTTCTTT	6	Medium (5 < X <= 20)	ASSLNTEAF	28517	FLMASISSS,YLQDSLATT,YLQDSMATT	Homo sapiens (human),Homo sapiens (human)	Sarcospan,Sterol regulatory element-binding protein 1
CASSLNTEAFF	6	FLMASISSS	Sarcospan	Homo sapiens	Mild	CD4Tm	NA_TRBV28.NA.TRBJ1-1.TRBC1	NA_TGTGCCAGCAGTTTGAACACTGAAGCTTTCTTT	NA_CASSLNTEAFF	NA_NA_TRBV28.NA.TRBJ1-1.TRBC1_TGTGCCAGCAGTTTGAACACTGAAGCTTTCTTT	1	Single (0 < X <= 1)	ASSLNTEAF	28517	FLMASISSS,YLQDSLATT,YLQDSMATT	Homo sapiens (human),Homo sapiens (human)	Sarcospan,Sterol regulatory element-binding protein 1
CASSLNTEAFF	6	FLMASISSS	Sarcospan	Homo sapiens	Mild	CD8Tem	TRAV8-2.TRAJ49.TRAC_TRBV11-2.NA.TRBJ1-1.TRBC1	TGTGTTGTGAGTGACGGCGTGGGCACCGGTAACCAGTTCTATTTT_TGTGCCAGCAGCCTGAACACTGAAGCTTTCTTT	CVVSDGVGTGNQFYF_CASSLNTEAFF	TRAV8-2.TRAJ49.TRAC_TGTGTTGTGAGTGACGGCGTGGGCACCGGTAACCAGTTCTATTTT_TRBV11-2.NA.TRBJ1-1.TRBC1_TGTGCCAGCAGCCTGAACACTGAAGCTTTCTTT	6	Medium (5 < X <= 20)	ASSLNTEAF	28517	FLMASISSS,YLQDSLATT,YLQDSMATT	Homo sapiens (human),Homo sapiens (human)	Sarcospan,Sterol regulatory element-binding protein 1
CASSLNTEAFF	6	FLMASISSS	Sarcospan	Homo sapiens	Mild	CD8Tem	TRAV8-2.TRAJ49.TRAC_TRBV11-2.NA.TRBJ1-1.TRBC1	TGTGTTGTGAGTGACGGCGAAGGCACCGGTAACCAGTTCTATTTT_TGTGCCAGCAGCCTAAACACTGAAGCTTTCTTT	CVVSDGEGTGNQFYF_CASSLNTEAFF	TRAV8-2.TRAJ49.TRAC_TGTGTTGTGAGTGACGGCGAAGGCACCGGTAACCAGTTCTATTTT_TRBV11-2.NA.TRBJ1-1.TRBC1_TGTGCCAGCAGCCTAAACACTGAAGCTTTCTTT	6	Medium (5 < X <= 20)	ASSLNTEAF	28517	FLMASISSS,YLQDSLATT,YLQDSMATT	Homo sapiens (human),Homo sapiens (human)	Sarcospan,Sterol regulatory element-binding protein 1
CASSLNTEAFF	6	FLMASISSS	Sarcospan	Homo sapiens	Mild	CD8Tem	NA_TRBV11-2.NA.TRBJ1-1.TRBC1	NA_TGTGCCAGCAGCCTGAACACTGAAGCTTTCTTT	NA_CASSLNTEAFF	NA_NA_TRBV11-2.NA.TRBJ1-1.TRBC1_TGTGCCAGCAGCCTGAACACTGAAGCTTTCTTT	6	Medium (5 < X <= 20)	ASSLNTEAF	28517	FLMASISSS,YLQDSLATT,YLQDSMATT	Homo sapiens (human),Homo sapiens (human)	Sarcospan,Sterol regulatory element-binding protein 1
CASSLNTEAFF	6	FLMASISSS	Sarcospan	Homo sapiens	Mild	CD8Tem	NA_TRBV11-2.NA.TRBJ1-1.TRBC1	NA_TGTGCCAGCAGCCTGAACACTGAAGCTTTCTTT	NA_CASSLNTEAFF	NA_NA_TRBV11-2.NA.TRBJ1-1.TRBC1_TGTGCCAGCAGCCTGAACACTGAAGCTTTCTTT	6	Medium (5 < X <= 20)	ASSLNTEAF	28517	FLMASISSS,YLQDSLATT,YLQDSMATT	Homo sapiens (human),Homo sapiens (human)	Sarcospan,Sterol regulatory element-binding protein 1
CASSLNTEAFF	6	FLMASISSS	Sarcospan	Homo sapiens	Mild	CD8Tem	TRAV8-2.TRAJ49.TRAC_TRBV11-2.NA.TRBJ1-1.TRBC1	TGTGTTGTGAGTGACGGCGAAGGCACCGGTAACCAGTTCTATTTT_TGTGCCAGCAGCCTAAACACTGAAGCTTTCTTT	CVVSDGEGTGNQFYF_CASSLNTEAFF	TRAV8-2.TRAJ49.TRAC_TGTGTTGTGAGTGACGGCGAAGGCACCGGTAACCAGTTCTATTTT_TRBV11-2.NA.TRBJ1-1.TRBC1_TGTGCCAGCAGCCTAAACACTGAAGCTTTCTTT	6	Medium (5 < X <= 20)	ASSLNTEAF	28517	FLMASISSS,YLQDSLATT,YLQDSMATT	Homo sapiens (human),Homo sapiens (human)	Sarcospan,Sterol regulatory element-binding protein 1
CASSLNTEAFF	6	FLMASISSS	Sarcospan	Homo sapiens	Mild	CD8Tem	TRAV8-2.TRAJ49.TRAC_TRBV11-2.NA.TRBJ1-1.TRBC1	TGTGTTGTGAGTGACGGCGTGGGCACCGGTAACCAGTTCTATTTT_TGTGCCAGCAGCCTGAACACTGAAGCTTTCTTT	CVVSDGVGTGNQFYF_CASSLNTEAFF	TRAV8-2.TRAJ49.TRAC_TGTGTTGTGAGTGACGGCGTGGGCACCGGTAACCAGTTCTATTTT_TRBV11-2.NA.TRBJ1-1.TRBC1_TGTGCCAGCAGCCTGAACACTGAAGCTTTCTTT	6	Medium (5 < X <= 20)	ASSLNTEAF	28517	FLMASISSS,YLQDSLATT,YLQDSMATT	Homo sapiens (human),Homo sapiens (human)	Sarcospan,Sterol regulatory element-binding protein 1
CASSLNTEAFF	6	YLQDSLATT	Sterol regulatory element-binding protein 1	Homo sapiens	Mild	CD4Tm	NA_TRBV28.NA.TRBJ1-1.TRBC1	NA_TGTGCCAGCAGTTTGAACACTGAAGCTTTCTTT	NA_CASSLNTEAFF	NA_NA_TRBV28.NA.TRBJ1-1.TRBC1_TGTGCCAGCAGTTTGAACACTGAAGCTTTCTTT	1	Single (0 < X <= 1)	ASSLNTEAF	28517	FLMASISSS,YLQDSLATT,YLQDSMATT	Homo sapiens (human),Homo sapiens (human)	Sarcospan,Sterol regulatory element-binding protein 1
CASSLNTEAFF	6	YLQDSLATT	Sterol regulatory element-binding protein 1	Homo sapiens	Mild	CD8Tem	TRAV8-2.TRAJ49.TRAC_TRBV11-2.NA.TRBJ1-1.TRBC1	TGTGTTGTGAGTGACGGCGTGGGCACCGGTAACCAGTTCTATTTT_TGTGCCAGCAGCCTGAACACTGAAGCTTTCTTT	CVVSDGVGTGNQFYF_CASSLNTEAFF	TRAV8-2.TRAJ49.TRAC_TGTGTTGTGAGTGACGGCGTGGGCACCGGTAACCAGTTCTATTTT_TRBV11-2.NA.TRBJ1-1.TRBC1_TGTGCCAGCAGCCTGAACACTGAAGCTTTCTTT	6	Medium (5 < X <= 20)	ASSLNTEAF	28517	FLMASISSS,YLQDSLATT,YLQDSMATT	Homo sapiens (human),Homo sapiens (human)	Sarcospan,Sterol regulatory element-binding protein 1
CASSLNTEAFF	6	YLQDSLATT	Sterol regulatory element-binding protein 1	Homo sapiens	Mild	CD8Tem	TRAV8-2.TRAJ49.TRAC_TRBV11-2.NA.TRBJ1-1.TRBC1	TGTGTTGTGAGTGACGGCGAAGGCACCGGTAACCAGTTCTATTTT_TGTGCCAGCAGCCTAAACACTGAAGCTTTCTTT	CVVSDGEGTGNQFYF_CASSLNTEAFF	TRAV8-2.TRAJ49.TRAC_TGTGTTGTGAGTGACGGCGAAGGCACCGGTAACCAGTTCTATTTT_TRBV11-2.NA.TRBJ1-1.TRBC1_TGTGCCAGCAGCCTAAACACTGAAGCTTTCTTT	6	Medium (5 < X <= 20)	ASSLNTEAF	28517	FLMASISSS,YLQDSLATT,YLQDSMATT	Homo sapiens (human),Homo sapiens (human)	Sarcospan,Sterol regulatory element-binding protein 1
CASSLNTEAFF	6	YLQDSLATT	Sterol regulatory element-binding protein 1	Homo sapiens	Mild	CD8Tem	NA_TRBV11-2.NA.TRBJ1-1.TRBC1	NA_TGTGCCAGCAGCCTGAACACTGAAGCTTTCTTT	NA_CASSLNTEAFF	NA_NA_TRBV11-2.NA.TRBJ1-1.TRBC1_TGTGCCAGCAGCCTGAACACTGAAGCTTTCTTT	6	Medium (5 < X <= 20)	ASSLNTEAF	28517	FLMASISSS,YLQDSLATT,YLQDSMATT	Homo sapiens (human),Homo sapiens (human)	Sarcospan,Sterol regulatory element-binding protein 1
CASSLNTEAFF	6	YLQDSLATT	Sterol regulatory element-binding protein 1	Homo sapiens	Mild	CD8Tem	NA_TRBV11-2.NA.TRBJ1-1.TRBC1	NA_TGTGCCAGCAGCCTGAACACTGAAGCTTTCTTT	NA_CASSLNTEAFF	NA_NA_TRBV11-2.NA.TRBJ1-1.TRBC1_TGTGCCAGCAGCCTGAACACTGAAGCTTTCTTT	6	Medium (5 < X <= 20)	ASSLNTEAF	28517	FLMASISSS,YLQDSLATT,YLQDSMATT	Homo sapiens (human),Homo sapiens (human)	Sarcospan,Sterol regulatory element-binding protein 1
CASSLNTEAFF	6	YLQDSLATT	Sterol regulatory element-binding protein 1	Homo sapiens	Mild	CD8Tem	TRAV8-2.TRAJ49.TRAC_TRBV11-2.NA.TRBJ1-1.TRBC1	TGTGTTGTGAGTGACGGCGAAGGCACCGGTAACCAGTTCTATTTT_TGTGCCAGCAGCCTAAACACTGAAGCTTTCTTT	CVVSDGEGTGNQFYF_CASSLNTEAFF	TRAV8-2.TRAJ49.TRAC_TGTGTTGTGAGTGACGGCGAAGGCACCGGTAACCAGTTCTATTTT_TRBV11-2.NA.TRBJ1-1.TRBC1_TGTGCCAGCAGCCTAAACACTGAAGCTTTCTTT	6	Medium (5 < X <= 20)	ASSLNTEAF	28517	FLMASISSS,YLQDSLATT,YLQDSMATT	Homo sapiens (human),Homo sapiens (human)	Sarcospan,Sterol regulatory element-binding protein 1
CASSLNTEAFF	6	YLQDSLATT	Sterol regulatory element-binding protein 1	Homo sapiens	Mild	CD8Tem	TRAV8-2.TRAJ49.TRAC_TRBV11-2.NA.TRBJ1-1.TRBC1	TGTGTTGTGAGTGACGGCGTGGGCACCGGTAACCAGTTCTATTTT_TGTGCCAGCAGCCTGAACACTGAAGCTTTCTTT	CVVSDGVGTGNQFYF_CASSLNTEAFF	TRAV8-2.TRAJ49.TRAC_TGTGTTGTGAGTGACGGCGTGGGCACCGGTAACCAGTTCTATTTT_TRBV11-2.NA.TRBJ1-1.TRBC1_TGTGCCAGCAGCCTGAACACTGAAGCTTTCTTT	6	Medium (5 < X <= 20)	ASSLNTEAF	28517	FLMASISSS,YLQDSLATT,YLQDSMATT	Homo sapiens (human),Homo sapiens (human)	Sarcospan,Sterol regulatory element-binding protein 1
CASSLQGAEQFF	1	SIINFEKL	ovalbumin	Gallus gallus	Severe	CD4Tn	NA_TRBV6-6.TRBD1.TRBJ2-1.TRBC2	NA_TGTGCCAGCAGTTTACAGGGGGCTGAGCAGTTCTTC	NA_CASSLQGAEQFF	NA_NA_TRBV6-6.TRBD1.TRBJ2-1.TRBC2_TGTGCCAGCAGTTTACAGGGGGCTGAGCAGTTCTTC	1	Single (0 < X <= 1)	ASSLQGAEQF	25507	SIINFEKL	Gallus gallus (chicken)	ovalbumin
CASSLQGSNQPQHF	2	YVLDHLIVV	Replication and transcription activator	Human herpesvirus 4	Severe	CD4Treg	TRAV38-2/DV8.TRAJ49.TRAC_TRBV5-4.NA.TRBJ1-5.TRBC1	TGTGCTTATAGGAGCCCGAACACCGGTAACCAGTTCTATTTT_TGTGCCAGCAGCTTGCAAGGGAGCAATCAGCCCCAGCATTTT	CAYRSPNTGNQFYF_CASSLQGSNQPQHF	TRAV38-2/DV8.TRAJ49.TRAC_TGTGCTTATAGGAGCCCGAACACCGGTAACCAGTTCTATTTT_TRBV5-4.NA.TRBJ1-5.TRBC1_TGTGCCAGCAGCTTGCAAGGGAGCAATCAGCCCCAGCATTTT	2	Small (1 < X <= 5)	ASSLQGSNQPQH	26149	YVLDHLIVV	Human herpesvirus 4 (Epstein Barr virus)	Replication and transcription activator
CASSLQGSNQPQHF	2	YVLDHLIVV	Replication and transcription activator	Human herpesvirus 4	Severe	CD4Treg	TRAV38-2/DV8.TRAJ49.TRAC_TRBV5-4.NA.TRBJ1-5.TRBC1	TGTGCTTATAGGAGCCCGAACACCGGTAACCAGTTCTATTTT_TGTGCCAGCAGCTTGCAAGGGAGCAATCAGCCCCAGCATTTT	CAYRSPNTGNQFYF_CASSLQGSNQPQHF	TRAV38-2/DV8.TRAJ49.TRAC_TGTGCTTATAGGAGCCCGAACACCGGTAACCAGTTCTATTTT_TRBV5-4.NA.TRBJ1-5.TRBC1_TGTGCCAGCAGCTTGCAAGGGAGCAATCAGCCCCAGCATTTT	2	Small (1 < X <= 5)	ASSLQGSNQPQH	26149	YVLDHLIVV	Human herpesvirus 4 (Epstein Barr virus)	Replication and transcription activator
CASSLQGTNEKLFF	5	PKYVKQNTLKLAT	Hemagglutinin precursor	Influenza A virus	Severe	CD4Tfh	TRAV36/DV7.TRAJ45.TRAC_TRBV5-1.NA.TRBJ1-4.TRBC1	TGTGCCCCCTCCGGGACAGGAGGAGGTGCTGACGGACTCACCTTT_TGCGCCAGCAGCTTGCAAGGGACTAATGAAAAACTGTTTTTT	CAPSGTGGGADGLTF_CASSLQGTNEKLFF	TRAV36/DV7.TRAJ45.TRAC_TGTGCCCCCTCCGGGACAGGAGGAGGTGCTGACGGACTCACCTTT_TRBV5-1.NA.TRBJ1-4.TRBC1_TGCGCCAGCAGCTTGCAAGGGACTAATGAAAAACTGTTTTTT	5	Small (1 < X <= 5)	ASSLQGTNEKLF	24727	PKYVKQNTLKLAT	Influenza A virus	Hemagglutinin precursor
CASSLQGTNEKLFF	5	PKYVKQNTLKLAT	Hemagglutinin precursor	Influenza A virus	Severe	CD4Tfh	TRAV36/DV7.TRAJ45.TRAC_TRBV5-1.NA.TRBJ1-4.TRBC1	TGTGCCCCCTCCGGGACAGGAGGAGGTGCTGACGGACTCACCTTT_TGCGCCAGCAGCTTGCAAGGGACTAATGAAAAACTGTTTTTT	CAPSGTGGGADGLTF_CASSLQGTNEKLFF	TRAV36/DV7.TRAJ45.TRAC_TGTGCCCCCTCCGGGACAGGAGGAGGTGCTGACGGACTCACCTTT_TRBV5-1.NA.TRBJ1-4.TRBC1_TGCGCCAGCAGCTTGCAAGGGACTAATGAAAAACTGTTTTTT	5	Small (1 < X <= 5)	ASSLQGTNEKLF	24727	PKYVKQNTLKLAT	Influenza A virus	Hemagglutinin precursor
CASSLQGTNEKLFF	5	PKYVKQNTLKLAT	Hemagglutinin precursor	Influenza A virus	Severe	CD4Tfh	TRAV36/DV7.TRAJ45.TRAC_TRBV5-1.NA.TRBJ1-4.TRBC1	TGTGCCCCCTCCGGGACAGGAGGAGGTGCTGACGGACTCACCTTT_TGCGCCAGCAGCTTGCAAGGGACTAATGAAAAACTGTTTTTT	CAPSGTGGGADGLTF_CASSLQGTNEKLFF	TRAV36/DV7.TRAJ45.TRAC_TGTGCCCCCTCCGGGACAGGAGGAGGTGCTGACGGACTCACCTTT_TRBV5-1.NA.TRBJ1-4.TRBC1_TGCGCCAGCAGCTTGCAAGGGACTAATGAAAAACTGTTTTTT	5	Small (1 < X <= 5)	ASSLQGTNEKLF	24727	PKYVKQNTLKLAT	Influenza A virus	Hemagglutinin precursor
CASSLQGTNEKLFF	5	PKYVKQNTLKLAT	Hemagglutinin precursor	Influenza A virus	Severe	CD4Tfh	TRAV36/DV7.TRAJ45.TRAC_TRBV5-1.NA.TRBJ1-4.TRBC1	TGTGCTGTGGAGGGGACAGGAGGAGGTGCTGACGGACTCACCTTT_TGCGCCAGCAGCTTGCAGGGGACTAATGAAAAACTGTTTTTT	CAVEGTGGGADGLTF_CASSLQGTNEKLFF	TRAV36/DV7.TRAJ45.TRAC_TGTGCTGTGGAGGGGACAGGAGGAGGTGCTGACGGACTCACCTTT_TRBV5-1.NA.TRBJ1-4.TRBC1_TGCGCCAGCAGCTTGCAGGGGACTAATGAAAAACTGTTTTTT	5	Small (1 < X <= 5)	ASSLQGTNEKLF	24727	PKYVKQNTLKLAT	Influenza A virus	Hemagglutinin precursor
CASSLQGTNEKLFF	5	PKYVKQNTLKLAT	Hemagglutinin precursor	Influenza A virus	Severe	CD4Tfh	NA_TRBV5-1.NA.TRBJ1-4.TRBC1	NA_TGCGCCAGCAGCTTACAGGGAACTAATGAAAAACTGTTTTTT	NA_CASSLQGTNEKLFF	NA_NA_TRBV5-1.NA.TRBJ1-4.TRBC1_TGCGCCAGCAGCTTACAGGGAACTAATGAAAAACTGTTTTTT	5	Small (1 < X <= 5)	ASSLQGTNEKLF	24727	PKYVKQNTLKLAT	Influenza A virus	Hemagglutinin precursor
CASSLQSSYNSPLHF	1	QKRGIVEQCCTSICS	Insulin	Homo sapiens	Severe	CD4Treg	TRAV29/DV5.TRAJ48.TRAC_TRBV7-9.NA.TRBJ1-6.TRBC1	TGTGCAGCCGCGGAAAGGGAGAAATTAACCTTT_TGTGCCAGCAGTCTACAGAGCTCCTATAATTCACCCCTCCACTTT	CAAAEREKLTF_CASSLQSSYNSPLHF	TRAV29/DV5.TRAJ48.TRAC_TGTGCAGCCGCGGAAAGGGAGAAATTAACCTTT_TRBV7-9.NA.TRBJ1-6.TRBC1_TGTGCCAGCAGTCTACAGAGCTCCTATAATTCACCCCTCCACTTT	1	Single (0 < X <= 1)	ASSLQSSYNSPLH	182992	QKRGIVEQCCTSICS	Homo sapiens (human)	Insulin
CASSLQTNTEAFF	1	QYIKWPWYI	surface glycoprotein [Severe acute respiratory syndrome coronavirus 2]	SARS-CoV2	Mild	CD4Tfh	TRAV21.TRAJ47.TRAC_TRBV11-3.NA.TRBJ1-1.TRBC1	TGTGCTGTGAGTTCGGAATATGGAAACAAACTGGTCTTT_TGTGCCAGCAGCTTACAGACTAACACTGAAGCTTTCTTT	CAVSSEYGNKLVF_CASSLQTNTEAFF	TRAV21.TRAJ47.TRAC_TGTGCTGTGAGTTCGGAATATGGAAACAAACTGGTCTTT_TRBV11-3.NA.TRBJ1-1.TRBC1_TGTGCCAGCAGCTTACAGACTAACACTGAAGCTTTCTTT	1	Single (0 < X <= 1)	ASSLQTNTEAF	204170	QYIKWPWYI	SARS-CoV2	surface glycoprotein [Severe acute respiratory syndrome coronavirus 2]
CASSLQVNTEAFF	1	QYIKWPWYI	surface glycoprotein [Severe acute respiratory syndrome coronavirus 2]	SARS-CoV2	Severe	CD4Tex	TRAV19.TRAJ53.TRAC_TRBV11-3.NA.TRBJ1-1.TRBC1	TGTGCTCTCAATAGTGGAGGTAGCAACTATAAACTGACATTT_TGTGCCAGCAGCCTCCAGGTGAACACTGAAGCTTTCTTT	CALNSGGSNYKLTF_CASSLQVNTEAFF	TRAV19.TRAJ53.TRAC_TGTGCTCTCAATAGTGGAGGTAGCAACTATAAACTGACATTT_TRBV11-3.NA.TRBJ1-1.TRBC1_TGTGCCAGCAGCCTCCAGGTGAACACTGAAGCTTTCTTT	1	Single (0 < X <= 1)	ASSLQVNTEAF	189556	QYIKWPWYI	SARS-CoV2	surface glycoprotein [Severe acute respiratory syndrome coronavirus 2]
CASSLQVNTEAFF	1	QYIKWPWYI	surface glycoprotein [Severe acute respiratory syndrome coronavirus 2]	SARS-CoV2	Severe	CD4Tfh	NA_TRBV7-9.NA.TRBJ1-1.TRBC1	NA_TGTGCCAGCAGCTTACAGGTGAACACTGAAGCTTTCTTT	NA_CASSLQVNTEAFF	NA_NA_TRBV7-9.NA.TRBJ1-1.TRBC1_TGTGCCAGCAGCTTACAGGTGAACACTGAAGCTTTCTTT	1	Single (0 < X <= 1)	ASSLQVNTEAF	189556	QYIKWPWYI	SARS-CoV2	surface glycoprotein [Severe acute respiratory syndrome coronavirus 2]
CASSLREAGELFF	1	FLYNPLTRV	Protein transport protein Sec24A	Homo sapiens	Moderate	CD4Tm	TRAV1-1.TRAJ6.TRAC_TRBV4-1.NA.TRBJ2-2.TRBC2	TGCGCTGTGATAGGAGGAGGAAGCTACATACCTACATTT_TGCGCCAGCAGCCTACGGGAGGCCGGGGAGCTGTTTTTT	CAVIGGGSYIPTF_CASSLREAGELFF	TRAV1-1.TRAJ6.TRAC_TGCGCTGTGATAGGAGGAGGAAGCTACATACCTACATTT_TRBV4-1.NA.TRBJ2-2.TRBC2_TGCGCCAGCAGCCTACGGGAGGCCGGGGAGCTGTTTTTT	1	Single (0 < X <= 1)	ASSLREAGELF	27986	FLYNPLTRV	Homo sapiens (human)	Protein transport protein Sec24A
CASSLRGGNTEAFF	1	VMATRRNVL	Uncharacterized protein Rv1518/MT1568	Mycobacterium tuberculosis	Severe	CD4Tfh	TRAV12-3.TRAJ44.TRAC_TRBV28.NA.TRBJ1-1.TRBC1	TGTGCAATGGAGACCGGCACTGCCAGTAAACTCACCTTT_TGTGCCAGCAGTTTACGGGGGGGGAACACTGAAGCTTTCTTT	CAMETGTASKLTF_CASSLRGGNTEAFF	TRAV12-3.TRAJ44.TRAC_TGTGCAATGGAGACCGGCACTGCCAGTAAACTCACCTTT_TRBV28.NA.TRBJ1-1.TRBC1_TGTGCCAGCAGTTTACGGGGGGGGAACACTGAAGCTTTCTTT	1	Single (0 < X <= 1)	ASSLRGGNTEAF	202859	VMATRRNVL	Mycobacterium tuberculosis	Uncharacterized protein Rv1518/MT1568
CASSLRGNTEAFF	1	LLLDRLNQL	Nucleoprotein	SARS coronavirus BJ01	Control	CD4Tex	TRAV13-1.TRAJ44.TRAC_TRBV27.NA.TRBJ1-1.TRBC1	TGTGCAGCAACCCTGTCCTTCACCGGCACTGCCAGTAAACTCACCTTT_TGTGCCAGCAGTTTAAGGGGAAACACTGAAGCTTTCTTT	CAATLSFTGTASKLTF_CASSLRGNTEAFF	TRAV13-1.TRAJ44.TRAC_TGTGCAGCAACCCTGTCCTTCACCGGCACTGCCAGTAAACTCACCTTT_TRBV27.NA.TRBJ1-1.TRBC1_TGTGCCAGCAGTTTAAGGGGAAACACTGAAGCTTTCTTT	1	Single (0 < X <= 1)	ASSLRGNTEAF	199177	LLLDRLNQL	SARS coronavirus BJ01	Nucleoprotein
CASSLRLGSYNEQFF	1	RQQEQQFKRELRNLPQQCGL	Ara h 2.01 allergen	Arachis hypogaea	Control	CD4Tm	TRAV25.TRAJ39.TRAC_TRBV7-8.NA.TRBJ2-1.TRBC2	TGTGCAGGGGATAATGCAGGCAACATGCTCACCTTT_TGTGCCAGCAGCTTACGACTAGGTTCCTACAATGAGCAGTTCTTC	CAGDNAGNMLTF_CASSLRLGSYNEQFF	TRAV25.TRAJ39.TRAC_TGTGCAGGGGATAATGCAGGCAACATGCTCACCTTT_TRBV7-8.NA.TRBJ2-1.TRBC2_TGTGCCAGCAGCTTACGACTAGGTTCCTACAATGAGCAGTTCTTC	1	Single (0 < X <= 1)	ASSLRLGSYNEQF	184115	RQQEQQFKRELRNLPQQCGL	Arachis hypogaea (peanut)	Ara h 2.01 allergen
CASSLRQGTDTQYF	1	LPRRSGAAGA	nucleoprotein	Influenza A virus	Severe	CD4Tfh	TRAV12-2.TRAJ40.TRAC_TRBV27.TRBD1.TRBJ2-3.TRBC2	TGTGCCGCCGAACTGATCTCAGGAACCTACAAATACATCTTT_TGTGCCAGCAGTCTTCGACAGGGGACAGATACGCAGTATTTT	CAAELISGTYKYIF_CASSLRQGTDTQYF	TRAV12-2.TRAJ40.TRAC_TGTGCCGCCGAACTGATCTCAGGAACCTACAAATACATCTTT_TRBV27.TRBD1.TRBJ2-3.TRBC2_TGTGCCAGCAGTCTTCGACAGGGGACAGATACGCAGTATTTT	1	Single (0 < X <= 1)	ASSLRQGTDTQY	24336	LPRRSGAAGA,TPRVTGGGAM	Influenza A virus,Human herpesvirus 5 (Human cytomegalovirus)	nucleoprotein,HCMVUL83
CASSLRQGTDTQYF	1	TPRVTGGGAM	HCMVUL83	Human herpesvirus 5	Severe	CD4Tfh	TRAV12-2.TRAJ40.TRAC_TRBV27.TRBD1.TRBJ2-3.TRBC2	TGTGCCGCCGAACTGATCTCAGGAACCTACAAATACATCTTT_TGTGCCAGCAGTCTTCGACAGGGGACAGATACGCAGTATTTT	CAAELISGTYKYIF_CASSLRQGTDTQYF	TRAV12-2.TRAJ40.TRAC_TGTGCCGCCGAACTGATCTCAGGAACCTACAAATACATCTTT_TRBV27.TRBD1.TRBJ2-3.TRBC2_TGTGCCAGCAGTCTTCGACAGGGGACAGATACGCAGTATTTT	1	Single (0 < X <= 1)	ASSLRQGTDTQY	24336	LPRRSGAAGA,TPRVTGGGAM	Influenza A virus,Human herpesvirus 5 (Human cytomegalovirus)	nucleoprotein,HCMVUL83
CASSLSDTQYF	1	GILGFVFTL	Matrix protein 1	Influenza A virus	Mild	CD4Treg	TRAV8-3.TRAJ12.TRAC_TRBV7-2.NA.TRBJ2-3.TRBC2	TGTGCTGTGTGGATGGATAGCAGCTATAAATTGATCTTC_TGTGCCAGCAGCCTATCCGATACGCAGTATTTT	CAVWMDSSYKLIF_CASSLSDTQYF	TRAV8-3.TRAJ12.TRAC_TGTGCTGTGTGGATGGATAGCAGCTATAAATTGATCTTC_TRBV7-2.NA.TRBJ2-3.TRBC2_TGTGCCAGCAGCCTATCCGATACGCAGTATTTT	1	Single (0 < X <= 1)	ASSLSDTQY	23709	GILGFVFTL	Influenza A virus	Matrix protein 1
CASSLSDTQYF	1	GILGFVFTL	Matrix protein 1	Influenza A virus	Severe	CD4Tn	TRAV38-2/DV8.TRAJ42.TRAC_TRBV7-9.NA.TRBJ2-3.TRBC2	TGTGCTTATGTACTTTATGGAGGAAGCCAAGGAAATCTCATCTTT_TGTGCCAGCAGCTTATCAGATACGCAGTATTTT	CAYVLYGGSQGNLIF_CASSLSDTQYF	TRAV38-2/DV8.TRAJ42.TRAC_TGTGCTTATGTACTTTATGGAGGAAGCCAAGGAAATCTCATCTTT_TRBV7-9.NA.TRBJ2-3.TRBC2_TGTGCCAGCAGCTTATCAGATACGCAGTATTTT	1	Single (0 < X <= 1)	ASSLSDTQY	23709	GILGFVFTL	Influenza A virus	Matrix protein 1
CASSLSGGYEQYF	1	NYNYLYRLF	surface glycoprotein [Severe acute respiratory syndrome coronavirus 2]	SARS-CoV2	Moderate	CD4Treg	TRAV9-2.TRAJ32.TRAC_TRBV27.NA.TRBJ2-7.TRBC2	TGTGCTCTGACTATGAATTATGGTGGTGCTACAAACAAGCTCATCTTT_TGTGCCAGCAGTTTATCTGGTGGCTACGAGCAGTACTTC	CALTMNYGGATNKLIF_CASSLSGGYEQYF	TRAV9-2.TRAJ32.TRAC_TGTGCTCTGACTATGAATTATGGTGGTGCTACAAACAAGCTCATCTTT_TRBV27.NA.TRBJ2-7.TRBC2_TGTGCCAGCAGTTTATCTGGTGGCTACGAGCAGTACTTC	1	Single (0 < X <= 1)	ASSLSGGYEQY	204071	NYNYLYRLF	SARS-CoV2	surface glycoprotein [Severe acute respiratory syndrome coronavirus 2]
CASSLSGGYEQYF	1	NYNYLYRLF	surface glycoprotein [Severe acute respiratory syndrome coronavirus 2]	SARS-CoV2	Severe	CD4Tfh	TRAV38-2/DV8.TRAJ12.TRAC_TRBV5-6.NA.TRBJ2-7.TRBC2	TGTGCTTATAGGAGCCCCTGGGGGGATAGCAGCTATAAATTGATCTTC_TGTGCCAGCAGCTTGTCTGGGGGCTACGAGCAGTACTTC	CAYRSPWGDSSYKLIF_CASSLSGGYEQYF	TRAV38-2/DV8.TRAJ12.TRAC_TGTGCTTATAGGAGCCCCTGGGGGGATAGCAGCTATAAATTGATCTTC_TRBV5-6.NA.TRBJ2-7.TRBC2_TGTGCCAGCAGCTTGTCTGGGGGCTACGAGCAGTACTTC	1	Single (0 < X <= 1)	ASSLSGGYEQY	204071	NYNYLYRLF	SARS-CoV2	surface glycoprotein [Severe acute respiratory syndrome coronavirus 2]
CASSLSGNTEAFF	1	VMTTVLATL	Uncharacterized protein Rv1734c/MT1774.1	Mycobacterium tuberculosis	Severe	CD4Tn	TRAV13-2.TRAJ16.TRAC_TRBV7-9.NA.TRBJ1-1.TRBC1	TGTGCAGAGAAACCCGCATTTTCAGATGGCCAGAAGCTGCTCTTT_TGTGCCAGCAGCTTATCGGGGAACACTGAAGCTTTCTTT	CAEKPAFSDGQKLLF_CASSLSGNTEAFF	TRAV13-2.TRAJ16.TRAC_TGTGCAGAGAAACCCGCATTTTCAGATGGCCAGAAGCTGCTCTTT_TRBV7-9.NA.TRBJ1-1.TRBC1_TGTGCCAGCAGCTTATCGGGGAACACTGAAGCTTTCTTT	1	Single (0 < X <= 1)	ASSLSGNTEAF	203304	VMTTVLATL	Mycobacterium tuberculosis	Uncharacterized protein Rv1734c/MT1774.1
CASSLSGTDVYEQYF	1	LVVDFSQFSR	DNA polymerase	Hepatitis B virus	Mild	CD4Tfh	TRAV1-1.TRAJ17.TRAC_TRBV28.TRBD1.TRBJ2-7.TRBC2	TGCGCTGTGAGGCCTAGGGCAGGCAACAAGCTAACTTTT_TGTGCCAGCAGTTTATCGGGGACAGATGTCTACGAGCAGTACTTC	CAVRPRAGNKLTF_CASSLSGTDVYEQYF	TRAV1-1.TRAJ17.TRAC_TGCGCTGTGAGGCCTAGGGCAGGCAACAAGCTAACTTTT_TRBV28.TRBD1.TRBJ2-7.TRBC2_TGTGCCAGCAGTTTATCGGGGACAGATGTCTACGAGCAGTACTTC	1	Single (0 < X <= 1)	ASSLSGTDVYEQY	33447	LVVDFSQFSR	Hepatitis B virus (Human hepatitis B virus)	DNA polymerase
CASSLSGYEQYF	1	SSLENFRAYV	Polymerase basic protein 2	Influenza A virus	Mild	CD4Tm	NA_TRBV11-3.NA.TRBJ2-7.TRBC2	NA_TGTGCCAGCAGCCTCAGCGGCTACGAGCAGTACTTC	NA_CASSLSGYEQYF	NA_NA_TRBV11-3.NA.TRBJ2-7.TRBC2_TGTGCCAGCAGCCTCAGCGGCTACGAGCAGTACTTC	1	Single (0 < X <= 1)	ASSLSGYEQY	202787	SSLENFRAYV,SSLENFRAYV,VMATRRNVL	Influenza A virus (A/Puerto Rico/8/1934(H1N1)) (Influenza A virus (A/PR 8/34 (H1N1))),Influenza A virus (A/Puerto Rico/8/1934(H1N1)) (Influenza A virus (A/PR 8/34 (H1N1))),Mycobacterium tuberculosis	Polymerase basic protein 2,Polymerase basic protein 2,Uncharacterized protein Rv1518/MT1568
CASSLSGYEQYF	1	VMATRRNVL	Uncharacterized protein Rv1518/MT1568	Mycobacterium tuberculosis	Mild	CD4Tm	NA_TRBV11-3.NA.TRBJ2-7.TRBC2	NA_TGTGCCAGCAGCCTCAGCGGCTACGAGCAGTACTTC	NA_CASSLSGYEQYF	NA_NA_TRBV11-3.NA.TRBJ2-7.TRBC2_TGTGCCAGCAGCCTCAGCGGCTACGAGCAGTACTTC	1	Single (0 < X <= 1)	ASSLSGYEQY	202787	SSLENFRAYV,SSLENFRAYV,VMATRRNVL	Influenza A virus (A/Puerto Rico/8/1934(H1N1)) (Influenza A virus (A/PR 8/34 (H1N1))),Influenza A virus (A/Puerto Rico/8/1934(H1N1)) (Influenza A virus (A/PR 8/34 (H1N1))),Mycobacterium tuberculosis	Polymerase basic protein 2,Polymerase basic protein 2,Uncharacterized protein Rv1518/MT1568
CASSLSLNTEAFF	1	KTAYSHLSTSK	polymerase	Hepatitis B virus	Severe	CD4Tm	TRAV36/DV7.TRAJ37.TRAC_TRBV27.NA.TRBJ1-1.TRBC1	TGTGCTGTGGAATGGGGCAACACAGGCAAACTAATCTTT_TGTGCCAGCAGTTTATCTCTGAACACTGAAGCTTTCTTT	CAVEWGNTGKLIF_CASSLSLNTEAFF	TRAV36/DV7.TRAJ37.TRAC_TGTGCTGTGGAATGGGGCAACACAGGCAAACTAATCTTT_TRBV27.NA.TRBJ1-1.TRBC1_TGTGCCAGCAGTTTATCTCTGAACACTGAAGCTTTCTTT	1	Single (0 < X <= 1)	ASSLSLNTEAF	31516	KTAYSHLSTSK	Hepatitis B virus (Human hepatitis B virus)	polymerase
CASSLSLNTEAFF	1	KTAYSHLSTSK	polymerase	Hepatitis B virus	Moderate	CD4Tfh	NA_TRBV5-1.NA.TRBJ1-1.TRBC1	NA_TGCGCCAGCAGCCTTTCGTTGAACACTGAAGCTTTCTTT	NA_CASSLSLNTEAFF	NA_NA_TRBV5-1.NA.TRBJ1-1.TRBC1_TGCGCCAGCAGCCTTTCGTTGAACACTGAAGCTTTCTTT	1	Single (0 < X <= 1)	ASSLSLNTEAF	31516	KTAYSHLSTSK	Hepatitis B virus (Human hepatitis B virus)	polymerase
CASSLSNQPQHF	1	PKYVKQNTLKLAT	Hemagglutinin precursor	Influenza A virus	Mild	CD4Tn	TRAV1-1.TRAJ31.TRAC_TRBV28.NA.TRBJ1-5.TRBC1	TGCGCTGCGGGTAACAATGCCAGACTCATGTTT_TGTGCCAGCAGTTTGAGCAATCAGCCCCAGCATTTT	CAAGNNARLMF_CASSLSNQPQHF	TRAV1-1.TRAJ31.TRAC_TGCGCTGCGGGTAACAATGCCAGACTCATGTTT_TRBV28.NA.TRBJ1-5.TRBC1_TGTGCCAGCAGTTTGAGCAATCAGCCCCAGCATTTT	1	Single (0 < X <= 1)	ASSLSNQPQH	24637	PKYVKQNTLKLAT	Influenza A virus	Hemagglutinin precursor
CASSLSPGELFF	1	LVVDFSQFSR	DNA polymerase	Hepatitis B virus	Severe	CD8Tn	NA_TRBV5-6.NA.TRBJ2-2.TRBC2	NA_TGTGCCAGCAGCTTATCACCCGGGGAGCTGTTTTTT	NA_CASSLSPGELFF	NA_NA_TRBV5-6.NA.TRBJ2-2.TRBC2_TGTGCCAGCAGCTTATCACCCGGGGAGCTGTTTTTT	1	Single (0 < X <= 1)	ASSLSPGELF	33134	LVVDFSQFSR	Hepatitis B virus (Human hepatitis B virus)	DNA polymerase
CASSLSSYEQYF	1	DIYKGVYQFKSV	glycoprotein	Mammarenavirus choriomeningitidis	Mild	CD8Tn	TRAV8-6.TRAJ23.TRAC_TRBV5-1.NA.TRBJ2-7.TRBC2	TGTGCTGTGAGCCCTTATAACCAGGGAGGAAAGCTTATCTTC_TGCGCCAGCAGCCTGAGCTCCTACGAGCAGTACTTC	CAVSPYNQGGKLIF_CASSLSSYEQYF	TRAV8-6.TRAJ23.TRAC_TGTGCTGTGAGCCCTTATAACCAGGGAGGAAAGCTTATCTTC_TRBV5-1.NA.TRBJ2-7.TRBC2_TGCGCCAGCAGCCTGAGCTCCTACGAGCAGTACTTC	1	Single (0 < X <= 1)	ASSLSSYEQY	198829	DIYKGVYQFKSV	Mammarenavirus choriomeningitidis (Lymphocytic choriomeningitis mammarenavirus)	glycoprotein
CASSLSSYEQYF	1	DIYKGVYQFKSV	glycoprotein	Mammarenavirus choriomeningitidis	Moderate	CD4Treg	TRAV19.TRAJ35.TRAC_TRBV5-1.NA.TRBJ2-7.TRBC2	TGTGCTCTGGTGACGGGCCTGATAGGCTTTGGGAATGTGCTGCATTGC_TGCGCCAGCAGCTTGAGTTCCTACGAGCAGTACTTC	CALVTGLIGFGNVLHC_CASSLSSYEQYF	TRAV19.TRAJ35.TRAC_TGTGCTCTGGTGACGGGCCTGATAGGCTTTGGGAATGTGCTGCATTGC_TRBV5-1.NA.TRBJ2-7.TRBC2_TGCGCCAGCAGCTTGAGTTCCTACGAGCAGTACTTC	1	Single (0 < X <= 1)	ASSLSSYEQY	198829	DIYKGVYQFKSV	Mammarenavirus choriomeningitidis (Lymphocytic choriomeningitis mammarenavirus)	glycoprotein
CASSLSTDTQYF	1	RAMPNMLRI	Replicase polyprotein 1ab	SARS-CoV2	Control	CD4Tfh	TRAV8-3.TRAJ11.TRAC_TRBV7-3.NA.TRBJ2-3.TRBC2	TGTGCTGTGGGTGCGGGATCAGGATACAGCACCCTCACCTTT_TGTGCCAGCAGCTTAAGCACAGATACGCAGTATTTT	CAVGAGSGYSTLTF_CASSLSTDTQYF	TRAV8-3.TRAJ11.TRAC_TGTGCTGTGGGTGCGGGATCAGGATACAGCACCCTCACCTTT_TRBV7-3.NA.TRBJ2-3.TRBC2_TGTGCCAGCAGCTTAAGCACAGATACGCAGTATTTT	1	Single (0 < X <= 1)	ASSLSTDTQY	192607	RAMPNMLRI	SARS-CoV2	Replicase polyprotein 1ab
CASSLSTDTQYF	1	RAMPNMLRI	Replicase polyprotein 1ab	SARS-CoV2	Moderate	CD4Tfh	TRAV8-3.TRAJ54.TRAC_TRBV5-1.NA.TRBJ2-3.TRBC2	TGTGCTGTGGGTGAGGGAATTCAGGGAGCCCAGAAGCTGGTATTT_TGCGCCAGCAGCTTAAGCACAGATACGCAGTATTTT	CAVGEGIQGAQKLVF_CASSLSTDTQYF	TRAV8-3.TRAJ54.TRAC_TGTGCTGTGGGTGAGGGAATTCAGGGAGCCCAGAAGCTGGTATTT_TRBV5-1.NA.TRBJ2-3.TRBC2_TGCGCCAGCAGCTTAAGCACAGATACGCAGTATTTT	1	Single (0 < X <= 1)	ASSLSTDTQY	192607	RAMPNMLRI	SARS-CoV2	Replicase polyprotein 1ab
CASSLSYEQYF	2	LPRRSGAAGA	nucleoprotein	Influenza A virus	Severe	CD8Tn	NA_TRBV5-6.NA.TRBJ2-7.TRBC2	NA_TGTGCCAGCAGCTTAAGCTACGAGCAGTACTTC	NA_CASSLSYEQYF	NA_NA_TRBV5-6.NA.TRBJ2-7.TRBC2_TGTGCCAGCAGCTTAAGCTACGAGCAGTACTTC	2	Small (1 < X <= 5)	ASSLSYEQY	204076	LPRRSGAAGA,TPRVTGGGAM,FLTVFSHFM,RTQSPRRR,NYNYLYRLF	Influenza A virus,Human herpesvirus 5 (Human cytomegalovirus),Hepatitis B virus (Human hepatitis B virus),SARS-CoV2	nucleoprotein,HCMVUL83,precore/core protein partial [Hepatitis B virus],surface glycoprotein [Severe acute respiratory syndrome coronavirus 2]
CASSLSYEQYF	2	LPRRSGAAGA	nucleoprotein	Influenza A virus	Severe	CD8Tem	TRAV1-2.TRAJ16.TRAC_TRBV2.NA.TRBJ2-7.TRBC2	TGTGCTGTGAGAGATCAGTCCCGGTGGTCAGATGGCCAGAAGCTGCTCTTT_TGTGCCAGCAGTCTTTCCTACGAGCAGTACTTC	CAVRDQSRWSDGQKLLF_CASSLSYEQYF	TRAV1-2.TRAJ16.TRAC_TGTGCTGTGAGAGATCAGTCCCGGTGGTCAGATGGCCAGAAGCTGCTCTTT_TRBV2.NA.TRBJ2-7.TRBC2_TGTGCCAGCAGTCTTTCCTACGAGCAGTACTTC	2	Small (1 < X <= 5)	ASSLSYEQY	204076	LPRRSGAAGA,TPRVTGGGAM,FLTVFSHFM,RTQSPRRR,NYNYLYRLF	Influenza A virus,Human herpesvirus 5 (Human cytomegalovirus),Hepatitis B virus (Human hepatitis B virus),SARS-CoV2	nucleoprotein,HCMVUL83,precore/core protein partial [Hepatitis B virus],surface glycoprotein [Severe acute respiratory syndrome coronavirus 2]
CASSLSYEQYF	2	LPRRSGAAGA	nucleoprotein	Influenza A virus	Severe	CD8Tem	TRAV21.TRAJ26.TRAC_TRBV12-4.NA.TRBJ2-7.TRBC2	TGTGCTGCTCATAACTATGGTCAGAATTTTGTCTTT_TGTGCCAGCAGTTTGTCGTACGAGCAGTACTTC	CAAHNYGQNFVF_CASSLSYEQYF	TRAV21.TRAJ26.TRAC_TGTGCTGCTCATAACTATGGTCAGAATTTTGTCTTT_TRBV12-4.NA.TRBJ2-7.TRBC2_TGTGCCAGCAGTTTGTCGTACGAGCAGTACTTC	1	Single (0 < X <= 1)	ASSLSYEQY	204076	LPRRSGAAGA,TPRVTGGGAM,FLTVFSHFM,RTQSPRRR,NYNYLYRLF	Influenza A virus,Human herpesvirus 5 (Human cytomegalovirus),Hepatitis B virus (Human hepatitis B virus),SARS-CoV2	nucleoprotein,HCMVUL83,precore/core protein partial [Hepatitis B virus],surface glycoprotein [Severe acute respiratory syndrome coronavirus 2]
CASSLSYEQYF	2	TPRVTGGGAM	HCMVUL83	Human herpesvirus 5	Severe	CD8Tn	NA_TRBV5-6.NA.TRBJ2-7.TRBC2	NA_TGTGCCAGCAGCTTAAGCTACGAGCAGTACTTC	NA_CASSLSYEQYF	NA_NA_TRBV5-6.NA.TRBJ2-7.TRBC2_TGTGCCAGCAGCTTAAGCTACGAGCAGTACTTC	2	Small (1 < X <= 5)	ASSLSYEQY	204076	LPRRSGAAGA,TPRVTGGGAM,FLTVFSHFM,RTQSPRRR,NYNYLYRLF	Influenza A virus,Human herpesvirus 5 (Human cytomegalovirus),Hepatitis B virus (Human hepatitis B virus),SARS-CoV2	nucleoprotein,HCMVUL83,precore/core protein partial [Hepatitis B virus],surface glycoprotein [Severe acute respiratory syndrome coronavirus 2]
CASSLSYEQYF	2	TPRVTGGGAM	HCMVUL83	Human herpesvirus 5	Severe	CD8Tem	TRAV1-2.TRAJ16.TRAC_TRBV2.NA.TRBJ2-7.TRBC2	TGTGCTGTGAGAGATCAGTCCCGGTGGTCAGATGGCCAGAAGCTGCTCTTT_TGTGCCAGCAGTCTTTCCTACGAGCAGTACTTC	CAVRDQSRWSDGQKLLF_CASSLSYEQYF	TRAV1-2.TRAJ16.TRAC_TGTGCTGTGAGAGATCAGTCCCGGTGGTCAGATGGCCAGAAGCTGCTCTTT_TRBV2.NA.TRBJ2-7.TRBC2_TGTGCCAGCAGTCTTTCCTACGAGCAGTACTTC	2	Small (1 < X <= 5)	ASSLSYEQY	204076	LPRRSGAAGA,TPRVTGGGAM,FLTVFSHFM,RTQSPRRR,NYNYLYRLF	Influenza A virus,Human herpesvirus 5 (Human cytomegalovirus),Hepatitis B virus (Human hepatitis B virus),SARS-CoV2	nucleoprotein,HCMVUL83,precore/core protein partial [Hepatitis B virus],surface glycoprotein [Severe acute respiratory syndrome coronavirus 2]
CASSLSYEQYF	2	TPRVTGGGAM	HCMVUL83	Human herpesvirus 5	Severe	CD8Tem	TRAV21.TRAJ26.TRAC_TRBV12-4.NA.TRBJ2-7.TRBC2	TGTGCTGCTCATAACTATGGTCAGAATTTTGTCTTT_TGTGCCAGCAGTTTGTCGTACGAGCAGTACTTC	CAAHNYGQNFVF_CASSLSYEQYF	TRAV21.TRAJ26.TRAC_TGTGCTGCTCATAACTATGGTCAGAATTTTGTCTTT_TRBV12-4.NA.TRBJ2-7.TRBC2_TGTGCCAGCAGTTTGTCGTACGAGCAGTACTTC	1	Single (0 < X <= 1)	ASSLSYEQY	204076	LPRRSGAAGA,TPRVTGGGAM,FLTVFSHFM,RTQSPRRR,NYNYLYRLF	Influenza A virus,Human herpesvirus 5 (Human cytomegalovirus),Hepatitis B virus (Human hepatitis B virus),SARS-CoV2	nucleoprotein,HCMVUL83,precore/core protein partial [Hepatitis B virus],surface glycoprotein [Severe acute respiratory syndrome coronavirus 2]
CASSLSYEQYF	2	FLTVFSHFM	precore/core protein partial [Hepatitis B virus]	Hepatitis B virus	Severe	CD8Tn	NA_TRBV5-6.NA.TRBJ2-7.TRBC2	NA_TGTGCCAGCAGCTTAAGCTACGAGCAGTACTTC	NA_CASSLSYEQYF	NA_NA_TRBV5-6.NA.TRBJ2-7.TRBC2_TGTGCCAGCAGCTTAAGCTACGAGCAGTACTTC	2	Small (1 < X <= 5)	ASSLSYEQY	204076	LPRRSGAAGA,TPRVTGGGAM,FLTVFSHFM,RTQSPRRR,NYNYLYRLF	Influenza A virus,Human herpesvirus 5 (Human cytomegalovirus),Hepatitis B virus (Human hepatitis B virus),SARS-CoV2	nucleoprotein,HCMVUL83,precore/core protein partial [Hepatitis B virus],surface glycoprotein [Severe acute respiratory syndrome coronavirus 2]
CASSLSYEQYF	2	FLTVFSHFM	precore/core protein partial [Hepatitis B virus]	Hepatitis B virus	Severe	CD8Tem	TRAV1-2.TRAJ16.TRAC_TRBV2.NA.TRBJ2-7.TRBC2	TGTGCTGTGAGAGATCAGTCCCGGTGGTCAGATGGCCAGAAGCTGCTCTTT_TGTGCCAGCAGTCTTTCCTACGAGCAGTACTTC	CAVRDQSRWSDGQKLLF_CASSLSYEQYF	TRAV1-2.TRAJ16.TRAC_TGTGCTGTGAGAGATCAGTCCCGGTGGTCAGATGGCCAGAAGCTGCTCTTT_TRBV2.NA.TRBJ2-7.TRBC2_TGTGCCAGCAGTCTTTCCTACGAGCAGTACTTC	2	Small (1 < X <= 5)	ASSLSYEQY	204076	LPRRSGAAGA,TPRVTGGGAM,FLTVFSHFM,RTQSPRRR,NYNYLYRLF	Influenza A virus,Human herpesvirus 5 (Human cytomegalovirus),Hepatitis B virus (Human hepatitis B virus),SARS-CoV2	nucleoprotein,HCMVUL83,precore/core protein partial [Hepatitis B virus],surface glycoprotein [Severe acute respiratory syndrome coronavirus 2]
CASSLSYEQYF	2	FLTVFSHFM	precore/core protein partial [Hepatitis B virus]	Hepatitis B virus	Severe	CD8Tem	TRAV21.TRAJ26.TRAC_TRBV12-4.NA.TRBJ2-7.TRBC2	TGTGCTGCTCATAACTATGGTCAGAATTTTGTCTTT_TGTGCCAGCAGTTTGTCGTACGAGCAGTACTTC	CAAHNYGQNFVF_CASSLSYEQYF	TRAV21.TRAJ26.TRAC_TGTGCTGCTCATAACTATGGTCAGAATTTTGTCTTT_TRBV12-4.NA.TRBJ2-7.TRBC2_TGTGCCAGCAGTTTGTCGTACGAGCAGTACTTC	1	Single (0 < X <= 1)	ASSLSYEQY	204076	LPRRSGAAGA,TPRVTGGGAM,FLTVFSHFM,RTQSPRRR,NYNYLYRLF	Influenza A virus,Human herpesvirus 5 (Human cytomegalovirus),Hepatitis B virus (Human hepatitis B virus),SARS-CoV2	nucleoprotein,HCMVUL83,precore/core protein partial [Hepatitis B virus],surface glycoprotein [Severe acute respiratory syndrome coronavirus 2]
CASSLSYEQYF	2	RTQSPRRR	surface glycoprotein [Severe acute respiratory syndrome coronavirus 2]	SARS-CoV2	Severe	CD8Tn	NA_TRBV5-6.NA.TRBJ2-7.TRBC2	NA_TGTGCCAGCAGCTTAAGCTACGAGCAGTACTTC	NA_CASSLSYEQYF	NA_NA_TRBV5-6.NA.TRBJ2-7.TRBC2_TGTGCCAGCAGCTTAAGCTACGAGCAGTACTTC	2	Small (1 < X <= 5)	ASSLSYEQY	204076	LPRRSGAAGA,TPRVTGGGAM,FLTVFSHFM,RTQSPRRR,NYNYLYRLF	Influenza A virus,Human herpesvirus 5 (Human cytomegalovirus),Hepatitis B virus (Human hepatitis B virus),SARS-CoV2	nucleoprotein,HCMVUL83,precore/core protein partial [Hepatitis B virus],surface glycoprotein [Severe acute respiratory syndrome coronavirus 2]
CASSLSYEQYF	2	RTQSPRRR	surface glycoprotein [Severe acute respiratory syndrome coronavirus 2]	SARS-CoV2	Severe	CD8Tem	TRAV1-2.TRAJ16.TRAC_TRBV2.NA.TRBJ2-7.TRBC2	TGTGCTGTGAGAGATCAGTCCCGGTGGTCAGATGGCCAGAAGCTGCTCTTT_TGTGCCAGCAGTCTTTCCTACGAGCAGTACTTC	CAVRDQSRWSDGQKLLF_CASSLSYEQYF	TRAV1-2.TRAJ16.TRAC_TGTGCTGTGAGAGATCAGTCCCGGTGGTCAGATGGCCAGAAGCTGCTCTTT_TRBV2.NA.TRBJ2-7.TRBC2_TGTGCCAGCAGTCTTTCCTACGAGCAGTACTTC	2	Small (1 < X <= 5)	ASSLSYEQY	204076	LPRRSGAAGA,TPRVTGGGAM,FLTVFSHFM,RTQSPRRR,NYNYLYRLF	Influenza A virus,Human herpesvirus 5 (Human cytomegalovirus),Hepatitis B virus (Human hepatitis B virus),SARS-CoV2	nucleoprotein,HCMVUL83,precore/core protein partial [Hepatitis B virus],surface glycoprotein [Severe acute respiratory syndrome coronavirus 2]
CASSLSYEQYF	2	RTQSPRRR	surface glycoprotein [Severe acute respiratory syndrome coronavirus 2]	SARS-CoV2	Severe	CD8Tem	TRAV21.TRAJ26.TRAC_TRBV12-4.NA.TRBJ2-7.TRBC2	TGTGCTGCTCATAACTATGGTCAGAATTTTGTCTTT_TGTGCCAGCAGTTTGTCGTACGAGCAGTACTTC	CAAHNYGQNFVF_CASSLSYEQYF	TRAV21.TRAJ26.TRAC_TGTGCTGCTCATAACTATGGTCAGAATTTTGTCTTT_TRBV12-4.NA.TRBJ2-7.TRBC2_TGTGCCAGCAGTTTGTCGTACGAGCAGTACTTC	1	Single (0 < X <= 1)	ASSLSYEQY	204076	LPRRSGAAGA,TPRVTGGGAM,FLTVFSHFM,RTQSPRRR,NYNYLYRLF	Influenza A virus,Human herpesvirus 5 (Human cytomegalovirus),Hepatitis B virus (Human hepatitis B virus),SARS-CoV2	nucleoprotein,HCMVUL83,precore/core protein partial [Hepatitis B virus],surface glycoprotein [Severe acute respiratory syndrome coronavirus 2]
CASSLSYEQYF	1	LPRRSGAAGA	nucleoprotein	Influenza A virus	Severe	CD8Tn	NA_TRBV5-6.NA.TRBJ2-7.TRBC2	NA_TGTGCCAGCAGCTTAAGCTACGAGCAGTACTTC	NA_CASSLSYEQYF	NA_NA_TRBV5-6.NA.TRBJ2-7.TRBC2_TGTGCCAGCAGCTTAAGCTACGAGCAGTACTTC	2	Small (1 < X <= 5)	ASSLSYEQY	204076	LPRRSGAAGA,TPRVTGGGAM,FLTVFSHFM,RTQSPRRR,NYNYLYRLF	Influenza A virus,Human herpesvirus 5 (Human cytomegalovirus),Hepatitis B virus (Human hepatitis B virus),SARS-CoV2	nucleoprotein,HCMVUL83,precore/core protein partial [Hepatitis B virus],surface glycoprotein [Severe acute respiratory syndrome coronavirus 2]
CASSLSYEQYF	1	LPRRSGAAGA	nucleoprotein	Influenza A virus	Severe	CD8Tem	TRAV1-2.TRAJ16.TRAC_TRBV2.NA.TRBJ2-7.TRBC2	TGTGCTGTGAGAGATCAGTCCCGGTGGTCAGATGGCCAGAAGCTGCTCTTT_TGTGCCAGCAGTCTTTCCTACGAGCAGTACTTC	CAVRDQSRWSDGQKLLF_CASSLSYEQYF	TRAV1-2.TRAJ16.TRAC_TGTGCTGTGAGAGATCAGTCCCGGTGGTCAGATGGCCAGAAGCTGCTCTTT_TRBV2.NA.TRBJ2-7.TRBC2_TGTGCCAGCAGTCTTTCCTACGAGCAGTACTTC	2	Small (1 < X <= 5)	ASSLSYEQY	204076	LPRRSGAAGA,TPRVTGGGAM,FLTVFSHFM,RTQSPRRR,NYNYLYRLF	Influenza A virus,Human herpesvirus 5 (Human cytomegalovirus),Hepatitis B virus (Human hepatitis B virus),SARS-CoV2	nucleoprotein,HCMVUL83,precore/core protein partial [Hepatitis B virus],surface glycoprotein [Severe acute respiratory syndrome coronavirus 2]
CASSLSYEQYF	1	LPRRSGAAGA	nucleoprotein	Influenza A virus	Severe	CD8Tem	TRAV21.TRAJ26.TRAC_TRBV12-4.NA.TRBJ2-7.TRBC2	TGTGCTGCTCATAACTATGGTCAGAATTTTGTCTTT_TGTGCCAGCAGTTTGTCGTACGAGCAGTACTTC	CAAHNYGQNFVF_CASSLSYEQYF	TRAV21.TRAJ26.TRAC_TGTGCTGCTCATAACTATGGTCAGAATTTTGTCTTT_TRBV12-4.NA.TRBJ2-7.TRBC2_TGTGCCAGCAGTTTGTCGTACGAGCAGTACTTC	1	Single (0 < X <= 1)	ASSLSYEQY	204076	LPRRSGAAGA,TPRVTGGGAM,FLTVFSHFM,RTQSPRRR,NYNYLYRLF	Influenza A virus,Human herpesvirus 5 (Human cytomegalovirus),Hepatitis B virus (Human hepatitis B virus),SARS-CoV2	nucleoprotein,HCMVUL83,precore/core protein partial [Hepatitis B virus],surface glycoprotein [Severe acute respiratory syndrome coronavirus 2]
CASSLSYEQYF	1	TPRVTGGGAM	HCMVUL83	Human herpesvirus 5	Severe	CD8Tn	NA_TRBV5-6.NA.TRBJ2-7.TRBC2	NA_TGTGCCAGCAGCTTAAGCTACGAGCAGTACTTC	NA_CASSLSYEQYF	NA_NA_TRBV5-6.NA.TRBJ2-7.TRBC2_TGTGCCAGCAGCTTAAGCTACGAGCAGTACTTC	2	Small (1 < X <= 5)	ASSLSYEQY	204076	LPRRSGAAGA,TPRVTGGGAM,FLTVFSHFM,RTQSPRRR,NYNYLYRLF	Influenza A virus,Human herpesvirus 5 (Human cytomegalovirus),Hepatitis B virus (Human hepatitis B virus),SARS-CoV2	nucleoprotein,HCMVUL83,precore/core protein partial [Hepatitis B virus],surface glycoprotein [Severe acute respiratory syndrome coronavirus 2]
CASSLSYEQYF	1	TPRVTGGGAM	HCMVUL83	Human herpesvirus 5	Severe	CD8Tem	TRAV1-2.TRAJ16.TRAC_TRBV2.NA.TRBJ2-7.TRBC2	TGTGCTGTGAGAGATCAGTCCCGGTGGTCAGATGGCCAGAAGCTGCTCTTT_TGTGCCAGCAGTCTTTCCTACGAGCAGTACTTC	CAVRDQSRWSDGQKLLF_CASSLSYEQYF	TRAV1-2.TRAJ16.TRAC_TGTGCTGTGAGAGATCAGTCCCGGTGGTCAGATGGCCAGAAGCTGCTCTTT_TRBV2.NA.TRBJ2-7.TRBC2_TGTGCCAGCAGTCTTTCCTACGAGCAGTACTTC	2	Small (1 < X <= 5)	ASSLSYEQY	204076	LPRRSGAAGA,TPRVTGGGAM,FLTVFSHFM,RTQSPRRR,NYNYLYRLF	Influenza A virus,Human herpesvirus 5 (Human cytomegalovirus),Hepatitis B virus (Human hepatitis B virus),SARS-CoV2	nucleoprotein,HCMVUL83,precore/core protein partial [Hepatitis B virus],surface glycoprotein [Severe acute respiratory syndrome coronavirus 2]
CASSLSYEQYF	1	TPRVTGGGAM	HCMVUL83	Human herpesvirus 5	Severe	CD8Tem	TRAV21.TRAJ26.TRAC_TRBV12-4.NA.TRBJ2-7.TRBC2	TGTGCTGCTCATAACTATGGTCAGAATTTTGTCTTT_TGTGCCAGCAGTTTGTCGTACGAGCAGTACTTC	CAAHNYGQNFVF_CASSLSYEQYF	TRAV21.TRAJ26.TRAC_TGTGCTGCTCATAACTATGGTCAGAATTTTGTCTTT_TRBV12-4.NA.TRBJ2-7.TRBC2_TGTGCCAGCAGTTTGTCGTACGAGCAGTACTTC	1	Single (0 < X <= 1)	ASSLSYEQY	204076	LPRRSGAAGA,TPRVTGGGAM,FLTVFSHFM,RTQSPRRR,NYNYLYRLF	Influenza A virus,Human herpesvirus 5 (Human cytomegalovirus),Hepatitis B virus (Human hepatitis B virus),SARS-CoV2	nucleoprotein,HCMVUL83,precore/core protein partial [Hepatitis B virus],surface glycoprotein [Severe acute respiratory syndrome coronavirus 2]
CASSLSYEQYF	1	FLTVFSHFM	precore/core protein partial [Hepatitis B virus]	Hepatitis B virus	Severe	CD8Tn	NA_TRBV5-6.NA.TRBJ2-7.TRBC2	NA_TGTGCCAGCAGCTTAAGCTACGAGCAGTACTTC	NA_CASSLSYEQYF	NA_NA_TRBV5-6.NA.TRBJ2-7.TRBC2_TGTGCCAGCAGCTTAAGCTACGAGCAGTACTTC	2	Small (1 < X <= 5)	ASSLSYEQY	204076	LPRRSGAAGA,TPRVTGGGAM,FLTVFSHFM,RTQSPRRR,NYNYLYRLF	Influenza A virus,Human herpesvirus 5 (Human cytomegalovirus),Hepatitis B virus (Human hepatitis B virus),SARS-CoV2	nucleoprotein,HCMVUL83,precore/core protein partial [Hepatitis B virus],surface glycoprotein [Severe acute respiratory syndrome coronavirus 2]
CASSLSYEQYF	1	FLTVFSHFM	precore/core protein partial [Hepatitis B virus]	Hepatitis B virus	Severe	CD8Tem	TRAV1-2.TRAJ16.TRAC_TRBV2.NA.TRBJ2-7.TRBC2	TGTGCTGTGAGAGATCAGTCCCGGTGGTCAGATGGCCAGAAGCTGCTCTTT_TGTGCCAGCAGTCTTTCCTACGAGCAGTACTTC	CAVRDQSRWSDGQKLLF_CASSLSYEQYF	TRAV1-2.TRAJ16.TRAC_TGTGCTGTGAGAGATCAGTCCCGGTGGTCAGATGGCCAGAAGCTGCTCTTT_TRBV2.NA.TRBJ2-7.TRBC2_TGTGCCAGCAGTCTTTCCTACGAGCAGTACTTC	2	Small (1 < X <= 5)	ASSLSYEQY	204076	LPRRSGAAGA,TPRVTGGGAM,FLTVFSHFM,RTQSPRRR,NYNYLYRLF	Influenza A virus,Human herpesvirus 5 (Human cytomegalovirus),Hepatitis B virus (Human hepatitis B virus),SARS-CoV2	nucleoprotein,HCMVUL83,precore/core protein partial [Hepatitis B virus],surface glycoprotein [Severe acute respiratory syndrome coronavirus 2]
CASSLSYEQYF	1	FLTVFSHFM	precore/core protein partial [Hepatitis B virus]	Hepatitis B virus	Severe	CD8Tem	TRAV21.TRAJ26.TRAC_TRBV12-4.NA.TRBJ2-7.TRBC2	TGTGCTGCTCATAACTATGGTCAGAATTTTGTCTTT_TGTGCCAGCAGTTTGTCGTACGAGCAGTACTTC	CAAHNYGQNFVF_CASSLSYEQYF	TRAV21.TRAJ26.TRAC_TGTGCTGCTCATAACTATGGTCAGAATTTTGTCTTT_TRBV12-4.NA.TRBJ2-7.TRBC2_TGTGCCAGCAGTTTGTCGTACGAGCAGTACTTC	1	Single (0 < X <= 1)	ASSLSYEQY	204076	LPRRSGAAGA,TPRVTGGGAM,FLTVFSHFM,RTQSPRRR,NYNYLYRLF	Influenza A virus,Human herpesvirus 5 (Human cytomegalovirus),Hepatitis B virus (Human hepatitis B virus),SARS-CoV2	nucleoprotein,HCMVUL83,precore/core protein partial [Hepatitis B virus],surface glycoprotein [Severe acute respiratory syndrome coronavirus 2]
CASSLSYEQYF	1	RTQSPRRR	surface glycoprotein [Severe acute respiratory syndrome coronavirus 2]	SARS-CoV2	Severe	CD8Tn	NA_TRBV5-6.NA.TRBJ2-7.TRBC2	NA_TGTGCCAGCAGCTTAAGCTACGAGCAGTACTTC	NA_CASSLSYEQYF	NA_NA_TRBV5-6.NA.TRBJ2-7.TRBC2_TGTGCCAGCAGCTTAAGCTACGAGCAGTACTTC	2	Small (1 < X <= 5)	ASSLSYEQY	204076	LPRRSGAAGA,TPRVTGGGAM,FLTVFSHFM,RTQSPRRR,NYNYLYRLF	Influenza A virus,Human herpesvirus 5 (Human cytomegalovirus),Hepatitis B virus (Human hepatitis B virus),SARS-CoV2	nucleoprotein,HCMVUL83,precore/core protein partial [Hepatitis B virus],surface glycoprotein [Severe acute respiratory syndrome coronavirus 2]
CASSLSYEQYF	1	RTQSPRRR	surface glycoprotein [Severe acute respiratory syndrome coronavirus 2]	SARS-CoV2	Severe	CD8Tem	TRAV1-2.TRAJ16.TRAC_TRBV2.NA.TRBJ2-7.TRBC2	TGTGCTGTGAGAGATCAGTCCCGGTGGTCAGATGGCCAGAAGCTGCTCTTT_TGTGCCAGCAGTCTTTCCTACGAGCAGTACTTC	CAVRDQSRWSDGQKLLF_CASSLSYEQYF	TRAV1-2.TRAJ16.TRAC_TGTGCTGTGAGAGATCAGTCCCGGTGGTCAGATGGCCAGAAGCTGCTCTTT_TRBV2.NA.TRBJ2-7.TRBC2_TGTGCCAGCAGTCTTTCCTACGAGCAGTACTTC	2	Small (1 < X <= 5)	ASSLSYEQY	204076	LPRRSGAAGA,TPRVTGGGAM,FLTVFSHFM,RTQSPRRR,NYNYLYRLF	Influenza A virus,Human herpesvirus 5 (Human cytomegalovirus),Hepatitis B virus (Human hepatitis B virus),SARS-CoV2	nucleoprotein,HCMVUL83,precore/core protein partial [Hepatitis B virus],surface glycoprotein [Severe acute respiratory syndrome coronavirus 2]
CASSLSYEQYF	1	RTQSPRRR	surface glycoprotein [Severe acute respiratory syndrome coronavirus 2]	SARS-CoV2	Severe	CD8Tem	TRAV21.TRAJ26.TRAC_TRBV12-4.NA.TRBJ2-7.TRBC2	TGTGCTGCTCATAACTATGGTCAGAATTTTGTCTTT_TGTGCCAGCAGTTTGTCGTACGAGCAGTACTTC	CAAHNYGQNFVF_CASSLSYEQYF	TRAV21.TRAJ26.TRAC_TGTGCTGCTCATAACTATGGTCAGAATTTTGTCTTT_TRBV12-4.NA.TRBJ2-7.TRBC2_TGTGCCAGCAGTTTGTCGTACGAGCAGTACTTC	1	Single (0 < X <= 1)	ASSLSYEQY	204076	LPRRSGAAGA,TPRVTGGGAM,FLTVFSHFM,RTQSPRRR,NYNYLYRLF	Influenza A virus,Human herpesvirus 5 (Human cytomegalovirus),Hepatitis B virus (Human hepatitis B virus),SARS-CoV2	nucleoprotein,HCMVUL83,precore/core protein partial [Hepatitis B virus],surface glycoprotein [Severe acute respiratory syndrome coronavirus 2]
CASSLTDSYEQYF	1	SSYRRPVGI	RNA-directed RNA polymerase catalytic subunit	Influenza A virus	Control	CD4Tm	TRAV6.TRAJ43.TRAC_TRBV5-4.NA.TRBJ2-7.TRBC2	TGTGCTCTAGCCGCCGCCTTTAACAATGACATGCGCTTT_TGTGCCAGCAGCTTGACAGACTCCTACGAGCAGTACTTC	CALAAAFNNDMRF_CASSLTDSYEQYF	TRAV6.TRAJ43.TRAC_TGTGCTCTAGCCGCCGCCTTTAACAATGACATGCGCTTT_TRBV5-4.NA.TRBJ2-7.TRBC2_TGTGCCAGCAGCTTGACAGACTCCTACGAGCAGTACTTC	1	Single (0 < X <= 1)	ASSLTDSYEQY	21838	SSYRRPVGI,GLCTLVAML	Influenza A virus (A/Puerto Rico/8/1934(H1N1)) (Influenza A virus (A/PR 8/34 (H1N1))),Human herpesvirus 4 (Epstein Barr virus)	RNA-directed RNA polymerase catalytic subunit,Transcriptional regulator IE63 homolog
CASSLTDSYEQYF	1	GLCTLVAML	Transcriptional regulator IE63 homolog	Human herpesvirus 4	Control	CD4Tm	TRAV6.TRAJ43.TRAC_TRBV5-4.NA.TRBJ2-7.TRBC2	TGTGCTCTAGCCGCCGCCTTTAACAATGACATGCGCTTT_TGTGCCAGCAGCTTGACAGACTCCTACGAGCAGTACTTC	CALAAAFNNDMRF_CASSLTDSYEQYF	TRAV6.TRAJ43.TRAC_TGTGCTCTAGCCGCCGCCTTTAACAATGACATGCGCTTT_TRBV5-4.NA.TRBJ2-7.TRBC2_TGTGCCAGCAGCTTGACAGACTCCTACGAGCAGTACTTC	1	Single (0 < X <= 1)	ASSLTDSYEQY	21838	SSYRRPVGI,GLCTLVAML	Influenza A virus (A/Puerto Rico/8/1934(H1N1)) (Influenza A virus (A/PR 8/34 (H1N1))),Human herpesvirus 4 (Epstein Barr virus)	RNA-directed RNA polymerase catalytic subunit,Transcriptional regulator IE63 homolog
CASSLTDTQYF	1	LPRRSGAAGA	nucleoprotein	Influenza A virus	Mild	CD8Tn	NA_TRBV5-4.NA.TRBJ2-3.TRBC2	NA_TGTGCCAGCAGCCTCACAGATACGCAGTATTTT	NA_CASSLTDTQYF	NA_NA_TRBV5-4.NA.TRBJ2-3.TRBC2_TGTGCCAGCAGCCTCACAGATACGCAGTATTTT	1	Single (0 < X <= 1)	ASSLTDTQY	202862	LPRRSGAAGA,TPRVTGGGAM,VTEHDTLLY,VMATRRNVL	Influenza A virus,Human herpesvirus 5 (Human cytomegalovirus),Human herpesvirus 5 (Human cytomegalovirus),Mycobacterium tuberculosis	nucleoprotein,HCMVUL83,DNA processivity factor,Uncharacterized protein Rv1518/MT1568
CASSLTDTQYF	1	LPRRSGAAGA	nucleoprotein	Influenza A virus	Control	CD4Treg	TRAV9-2.TRAJ22.TRAC_TRBV12-4.NA.TRBJ2-3.TRBC2	TGTGCTCTGGGTTCTTCTGGTTCTGCAAGGCAACTGACCTTT_TGTGCCAGCAGCCTCACAGATACGCAGTATTTT	CALGSSGSARQLTF_CASSLTDTQYF	TRAV9-2.TRAJ22.TRAC_TGTGCTCTGGGTTCTTCTGGTTCTGCAAGGCAACTGACCTTT_TRBV12-4.NA.TRBJ2-3.TRBC2_TGTGCCAGCAGCCTCACAGATACGCAGTATTTT	1	Single (0 < X <= 1)	ASSLTDTQY	202862	LPRRSGAAGA,TPRVTGGGAM,VTEHDTLLY,VMATRRNVL	Influenza A virus,Human herpesvirus 5 (Human cytomegalovirus),Human herpesvirus 5 (Human cytomegalovirus),Mycobacterium tuberculosis	nucleoprotein,HCMVUL83,DNA processivity factor,Uncharacterized protein Rv1518/MT1568
CASSLTDTQYF	1	TPRVTGGGAM	HCMVUL83	Human herpesvirus 5	Mild	CD8Tn	NA_TRBV5-4.NA.TRBJ2-3.TRBC2	NA_TGTGCCAGCAGCCTCACAGATACGCAGTATTTT	NA_CASSLTDTQYF	NA_NA_TRBV5-4.NA.TRBJ2-3.TRBC2_TGTGCCAGCAGCCTCACAGATACGCAGTATTTT	1	Single (0 < X <= 1)	ASSLTDTQY	202862	LPRRSGAAGA,TPRVTGGGAM,VTEHDTLLY,VMATRRNVL	Influenza A virus,Human herpesvirus 5 (Human cytomegalovirus),Human herpesvirus 5 (Human cytomegalovirus),Mycobacterium tuberculosis	nucleoprotein,HCMVUL83,DNA processivity factor,Uncharacterized protein Rv1518/MT1568
CASSLTDTQYF	1	TPRVTGGGAM	HCMVUL83	Human herpesvirus 5	Control	CD4Treg	TRAV9-2.TRAJ22.TRAC_TRBV12-4.NA.TRBJ2-3.TRBC2	TGTGCTCTGGGTTCTTCTGGTTCTGCAAGGCAACTGACCTTT_TGTGCCAGCAGCCTCACAGATACGCAGTATTTT	CALGSSGSARQLTF_CASSLTDTQYF	TRAV9-2.TRAJ22.TRAC_TGTGCTCTGGGTTCTTCTGGTTCTGCAAGGCAACTGACCTTT_TRBV12-4.NA.TRBJ2-3.TRBC2_TGTGCCAGCAGCCTCACAGATACGCAGTATTTT	1	Single (0 < X <= 1)	ASSLTDTQY	202862	LPRRSGAAGA,TPRVTGGGAM,VTEHDTLLY,VMATRRNVL	Influenza A virus,Human herpesvirus 5 (Human cytomegalovirus),Human herpesvirus 5 (Human cytomegalovirus),Mycobacterium tuberculosis	nucleoprotein,HCMVUL83,DNA processivity factor,Uncharacterized protein Rv1518/MT1568
CASSLTDTQYF	1	VTEHDTLLY	DNA processivity factor	Human herpesvirus 5	Mild	CD8Tn	NA_TRBV5-4.NA.TRBJ2-3.TRBC2	NA_TGTGCCAGCAGCCTCACAGATACGCAGTATTTT	NA_CASSLTDTQYF	NA_NA_TRBV5-4.NA.TRBJ2-3.TRBC2_TGTGCCAGCAGCCTCACAGATACGCAGTATTTT	1	Single (0 < X <= 1)	ASSLTDTQY	202862	LPRRSGAAGA,TPRVTGGGAM,VTEHDTLLY,VMATRRNVL	Influenza A virus,Human herpesvirus 5 (Human cytomegalovirus),Human herpesvirus 5 (Human cytomegalovirus),Mycobacterium tuberculosis	nucleoprotein,HCMVUL83,DNA processivity factor,Uncharacterized protein Rv1518/MT1568
CASSLTDTQYF	1	VTEHDTLLY	DNA processivity factor	Human herpesvirus 5	Control	CD4Treg	TRAV9-2.TRAJ22.TRAC_TRBV12-4.NA.TRBJ2-3.TRBC2	TGTGCTCTGGGTTCTTCTGGTTCTGCAAGGCAACTGACCTTT_TGTGCCAGCAGCCTCACAGATACGCAGTATTTT	CALGSSGSARQLTF_CASSLTDTQYF	TRAV9-2.TRAJ22.TRAC_TGTGCTCTGGGTTCTTCTGGTTCTGCAAGGCAACTGACCTTT_TRBV12-4.NA.TRBJ2-3.TRBC2_TGTGCCAGCAGCCTCACAGATACGCAGTATTTT	1	Single (0 < X <= 1)	ASSLTDTQY	202862	LPRRSGAAGA,TPRVTGGGAM,VTEHDTLLY,VMATRRNVL	Influenza A virus,Human herpesvirus 5 (Human cytomegalovirus),Human herpesvirus 5 (Human cytomegalovirus),Mycobacterium tuberculosis	nucleoprotein,HCMVUL83,DNA processivity factor,Uncharacterized protein Rv1518/MT1568
CASSLTDTQYF	1	VMATRRNVL	Uncharacterized protein Rv1518/MT1568	Mycobacterium tuberculosis	Mild	CD8Tn	NA_TRBV5-4.NA.TRBJ2-3.TRBC2	NA_TGTGCCAGCAGCCTCACAGATACGCAGTATTTT	NA_CASSLTDTQYF	NA_NA_TRBV5-4.NA.TRBJ2-3.TRBC2_TGTGCCAGCAGCCTCACAGATACGCAGTATTTT	1	Single (0 < X <= 1)	ASSLTDTQY	202862	LPRRSGAAGA,TPRVTGGGAM,VTEHDTLLY,VMATRRNVL	Influenza A virus,Human herpesvirus 5 (Human cytomegalovirus),Human herpesvirus 5 (Human cytomegalovirus),Mycobacterium tuberculosis	nucleoprotein,HCMVUL83,DNA processivity factor,Uncharacterized protein Rv1518/MT1568
CASSLTDTQYF	1	VMATRRNVL	Uncharacterized protein Rv1518/MT1568	Mycobacterium tuberculosis	Control	CD4Treg	TRAV9-2.TRAJ22.TRAC_TRBV12-4.NA.TRBJ2-3.TRBC2	TGTGCTCTGGGTTCTTCTGGTTCTGCAAGGCAACTGACCTTT_TGTGCCAGCAGCCTCACAGATACGCAGTATTTT	CALGSSGSARQLTF_CASSLTDTQYF	TRAV9-2.TRAJ22.TRAC_TGTGCTCTGGGTTCTTCTGGTTCTGCAAGGCAACTGACCTTT_TRBV12-4.NA.TRBJ2-3.TRBC2_TGTGCCAGCAGCCTCACAGATACGCAGTATTTT	1	Single (0 < X <= 1)	ASSLTDTQY	202862	LPRRSGAAGA,TPRVTGGGAM,VTEHDTLLY,VMATRRNVL	Influenza A virus,Human herpesvirus 5 (Human cytomegalovirus),Human herpesvirus 5 (Human cytomegalovirus),Mycobacterium tuberculosis	nucleoprotein,HCMVUL83,DNA processivity factor,Uncharacterized protein Rv1518/MT1568
CASSLTGAYEQYF	1	RALEYKNL	immediate-early IE3 protein	Murid betaherpesvirus 1	Moderate	dnT	TRAV14/DV4.TRAJ21.TRAC_TRBV5-6.NA.TRBJ2-7.TRBC2	TGTGCAATGGCGGTCGCGGACAACTTCAACAAATTTTACTTT_TGTGCCAGCAGCCTTACAGGGGCTTACGAGCAGTACTTC	CAMAVADNFNKFYF_CASSLTGAYEQYF	TRAV14/DV4.TRAJ21.TRAC_TGTGCAATGGCGGTCGCGGACAACTTCAACAAATTTTACTTT_TRBV5-6.NA.TRBJ2-7.TRBC2_TGTGCCAGCAGCCTTACAGGGGCTTACGAGCAGTACTTC	1	Single (0 < X <= 1)	ASSLTGAYEQY	35906	RALEYKNL	Murid betaherpesvirus 1 (Mouse cytomegalovirus 1)	immediate-early IE3 protein
CASSLTGDLYEQYF	1	STLPETAVVRR	precore/core protein	Hepatitis B virus	Mild	CD8Tem	TRAV38-1.TRAJ37.TRAC_TRBV19.NA.TRBJ2-7.TRBC2	TGTGCTTTCCCAGTCTCTGGCAACACAGGCAAACTAATCTTT_TGTGCCAGTAGTTTGACGGGAGACCTCTACGAGCAGTACTTC	CAFPVSGNTGKLIF_CASSLTGDLYEQYF	TRAV38-1.TRAJ37.TRAC_TGTGCTTTCCCAGTCTCTGGCAACACAGGCAAACTAATCTTT_TRBV19.NA.TRBJ2-7.TRBC2_TGTGCCAGTAGTTTGACGGGAGACCTCTACGAGCAGTACTTC	1	Single (0 < X <= 1)	ASSLTGDLYEQY	32507	STLPETAVVRR	Hepatitis B virus (Human hepatitis B virus)	precore/core protein
CASSLTGGETEAFF	2	VMATRRNVL	Uncharacterized protein Rv1518/MT1568	Mycobacterium tuberculosis	Severe	CD4Tfh	TRAV4.TRAJ15.TRAC_TRBV7-8.NA.TRBJ1-1.TRBC1	TGCCTCGTGGCCGCCAACCAGGCAGGAACTGCTCTGATCTTT_TGTGCCAGCAGCTTAACGGGGGGAGAAACTGAAGCTTTCTTT	CLVAANQAGTALIF_CASSLTGGETEAFF	TRAV4.TRAJ15.TRAC_TGCCTCGTGGCCGCCAACCAGGCAGGAACTGCTCTGATCTTT_TRBV7-8.NA.TRBJ1-1.TRBC1_TGTGCCAGCAGCTTAACGGGGGGAGAAACTGAAGCTTTCTTT	2	Small (1 < X <= 5)	ASSLTGGETEAF	203486	VMATRRNVL	Mycobacterium tuberculosis	Uncharacterized protein Rv1518/MT1568
CASSLTGGETEAFF	2	VMATRRNVL	Uncharacterized protein Rv1518/MT1568	Mycobacterium tuberculosis	Severe	CD4Tfh	TRAV4.TRAJ15.TRAC_TRBV7-8.NA.TRBJ1-1.TRBC1	TGCCTCGTGGCCGCCAACCAGGCAGGAACTGCTCTGATCTTT_TGTGCCAGCAGCTTAACGGGGGGAGAAACTGAAGCTTTCTTT	CLVAANQAGTALIF_CASSLTGGETEAFF	TRAV4.TRAJ15.TRAC_TGCCTCGTGGCCGCCAACCAGGCAGGAACTGCTCTGATCTTT_TRBV7-8.NA.TRBJ1-1.TRBC1_TGTGCCAGCAGCTTAACGGGGGGAGAAACTGAAGCTTTCTTT	2	Small (1 < X <= 5)	ASSLTGGETEAF	203486	VMATRRNVL	Mycobacterium tuberculosis	Uncharacterized protein Rv1518/MT1568
CASSLTGGYEQYF	1	LPRRSGAAGA	nucleoprotein	Influenza A virus	Mild	CD4Treg	TRAV29/DV5.TRAJ47.TRAC_TRBV7-3.TRBD1.TRBJ2-7.TRBC2	TGTGCAGCAAGCGCGCGAGAATATGGAAACAAACTGGTCTTT_TGTGCCAGCAGCTTAACAGGGGGCTACGAGCAGTACTTC	CAASAREYGNKLVF_CASSLTGGYEQYF	TRAV29/DV5.TRAJ47.TRAC_TGTGCAGCAAGCGCGCGAGAATATGGAAACAAACTGGTCTTT_TRBV7-3.TRBD1.TRBJ2-7.TRBC2_TGTGCCAGCAGCTTAACAGGGGGCTACGAGCAGTACTTC	1	Single (0 < X <= 1)	ASSLTGGYEQY	204078	LPRRSGAAGA,TPRVTGGGAM,VTEHDTLLY,ELAGIGILTV,NYNYLYRLF	Influenza A virus,Human herpesvirus 5 (Human cytomegalovirus),Human herpesvirus 5 (Human cytomegalovirus),SARS-CoV2	nucleoprotein,HCMVUL83,DNA processivity factor,surface glycoprotein [Severe acute respiratory syndrome coronavirus 2]
CASSLTGGYEQYF	1	TPRVTGGGAM	HCMVUL83	Human herpesvirus 5	Mild	CD4Treg	TRAV29/DV5.TRAJ47.TRAC_TRBV7-3.TRBD1.TRBJ2-7.TRBC2	TGTGCAGCAAGCGCGCGAGAATATGGAAACAAACTGGTCTTT_TGTGCCAGCAGCTTAACAGGGGGCTACGAGCAGTACTTC	CAASAREYGNKLVF_CASSLTGGYEQYF	TRAV29/DV5.TRAJ47.TRAC_TGTGCAGCAAGCGCGCGAGAATATGGAAACAAACTGGTCTTT_TRBV7-3.TRBD1.TRBJ2-7.TRBC2_TGTGCCAGCAGCTTAACAGGGGGCTACGAGCAGTACTTC	1	Single (0 < X <= 1)	ASSLTGGYEQY	204078	LPRRSGAAGA,TPRVTGGGAM,VTEHDTLLY,ELAGIGILTV,NYNYLYRLF	Influenza A virus,Human herpesvirus 5 (Human cytomegalovirus),Human herpesvirus 5 (Human cytomegalovirus),SARS-CoV2	nucleoprotein,HCMVUL83,DNA processivity factor,surface glycoprotein [Severe acute respiratory syndrome coronavirus 2]
CASSLTGGYEQYF	1	VTEHDTLLY	DNA processivity factor	Human herpesvirus 5	Mild	CD4Treg	TRAV29/DV5.TRAJ47.TRAC_TRBV7-3.TRBD1.TRBJ2-7.TRBC2	TGTGCAGCAAGCGCGCGAGAATATGGAAACAAACTGGTCTTT_TGTGCCAGCAGCTTAACAGGGGGCTACGAGCAGTACTTC	CAASAREYGNKLVF_CASSLTGGYEQYF	TRAV29/DV5.TRAJ47.TRAC_TGTGCAGCAAGCGCGCGAGAATATGGAAACAAACTGGTCTTT_TRBV7-3.TRBD1.TRBJ2-7.TRBC2_TGTGCCAGCAGCTTAACAGGGGGCTACGAGCAGTACTTC	1	Single (0 < X <= 1)	ASSLTGGYEQY	204078	LPRRSGAAGA,TPRVTGGGAM,VTEHDTLLY,ELAGIGILTV,NYNYLYRLF	Influenza A virus,Human herpesvirus 5 (Human cytomegalovirus),Human herpesvirus 5 (Human cytomegalovirus),SARS-CoV2	nucleoprotein,HCMVUL83,DNA processivity factor,surface glycoprotein [Severe acute respiratory syndrome coronavirus 2]
CASSLTGGYEQYF	1	ELAGIGILTV	surface glycoprotein [Severe acute respiratory syndrome coronavirus 2]	SARS-CoV2	Mild	CD4Treg	TRAV29/DV5.TRAJ47.TRAC_TRBV7-3.TRBD1.TRBJ2-7.TRBC2	TGTGCAGCAAGCGCGCGAGAATATGGAAACAAACTGGTCTTT_TGTGCCAGCAGCTTAACAGGGGGCTACGAGCAGTACTTC	CAASAREYGNKLVF_CASSLTGGYEQYF	TRAV29/DV5.TRAJ47.TRAC_TGTGCAGCAAGCGCGCGAGAATATGGAAACAAACTGGTCTTT_TRBV7-3.TRBD1.TRBJ2-7.TRBC2_TGTGCCAGCAGCTTAACAGGGGGCTACGAGCAGTACTTC	1	Single (0 < X <= 1)	ASSLTGGYEQY	204078	LPRRSGAAGA,TPRVTGGGAM,VTEHDTLLY,ELAGIGILTV,NYNYLYRLF	Influenza A virus,Human herpesvirus 5 (Human cytomegalovirus),Human herpesvirus 5 (Human cytomegalovirus),SARS-CoV2	nucleoprotein,HCMVUL83,DNA processivity factor,surface glycoprotein [Severe acute respiratory syndrome coronavirus 2]
CASSLTGSEQYF	1	LLFGMPPCL	DNA polymerase	Hepatitis B virus	Severe	CD8Tn	TRAV12-1.TRAJ20.TRAC_TRBV19.TRBD1.TRBJ2-7.TRBC2	TGTGTGGTGAACGACTACAAGCTCAGCTTT_TGTGCCAGTAGTCTGACAGGGAGCGAGCAGTACTTC	CVVNDYKLSF_CASSLTGSEQYF	TRAV12-1.TRAJ20.TRAC_TGTGTGGTGAACGACTACAAGCTCAGCTTT_TRBV19.TRBD1.TRBJ2-7.TRBC2_TGTGCCAGTAGTCTGACAGGGAGCGAGCAGTACTTC	1	Single (0 < X <= 1)	ASSLTGSEQY	32399	LLFGMPPCL,LVVDFSQFSR	Hepatitis B virus (Human hepatitis B virus)	DNA polymerase
CASSLTGTGSYNEQFF	1	CTELKLSDY	Nucleoprotein	Influenza A virus H3N2	Severe	CD4Tex	TRAV36/DV7.TRAJ8.TRAC_TRBV5-1.TRBD1.TRBJ2-1.TRBC2	TGTGCTGTGGACCTGAACACAGGCTTTCAGAAACTTGTATTT_TGCGCCAGCAGCCTAACCGGGACAGGCTCCTACAATGAGCAGTTCTTC	CAVDLNTGFQKLVF_CASSLTGTGSYNEQFF	TRAV36/DV7.TRAJ8.TRAC_TGTGCTGTGGACCTGAACACAGGCTTTCAGAAACTTGTATTT_TRBV5-1.TRBD1.TRBJ2-1.TRBC2_TGCGCCAGCAGCCTAACCGGGACAGGCTCCTACAATGAGCAGTTCTTC	1	Single (0 < X <= 1)	ASSLTGTGSYNEQF	27305	CTELKLSDY	Influenza A virus H3N2 (A/Resvir-9 (H3N2))	Nucleoprotein
CASSLTGYNEQFF	1	LLSVCLGSL	Replicase polyprotein 1ab	SARS-CoV2	Severe	CD4Tfh	TRAV26-1.TRAJ11.TRAC_TRBV5-4.NA.TRBJ2-1.TRBC2	TGCATCGCCCTCCTTAATTCAGGATACAGCACCCTCACCTTT_TGTGCCAGCAGCTTGACAGGTTACAATGAGCAGTTCTTC	CIALLNSGYSTLTF_CASSLTGYNEQFF	TRAV26-1.TRAJ11.TRAC_TGCATCGCCCTCCTTAATTCAGGATACAGCACCCTCACCTTT_TRBV5-4.NA.TRBJ2-1.TRBC2_TGTGCCAGCAGCTTGACAGGTTACAATGAGCAGTTCTTC	1	Single (0 < X <= 1)	ASSLTGYNEQF	189659	LLSVCLGSL	SARS-CoV2	Replicase polyprotein 1ab
CASSLTGYNEQFF	1	LLSVCLGSL	Replicase polyprotein 1ab	SARS-CoV2	Moderate	CD4Tfh	TRAV8-4.TRAJ7.TRAC_TRBV7-2.NA.TRBJ2-1.TRBC2	TGTGCTGTGAGTGAGGATGGGAACAACAGACTCGCTTTT_TGTGCCAGCAGCTTAACTGGTTACAATGAGCAGTTCTTC	CAVSEDGNNRLAF_CASSLTGYNEQFF	TRAV8-4.TRAJ7.TRAC_TGTGCTGTGAGTGAGGATGGGAACAACAGACTCGCTTTT_TRBV7-2.NA.TRBJ2-1.TRBC2_TGTGCCAGCAGCTTAACTGGTTACAATGAGCAGTTCTTC	1	Single (0 < X <= 1)	ASSLTGYNEQF	189659	LLSVCLGSL	SARS-CoV2	Replicase polyprotein 1ab
CASSLTPGGSYNEQFF	1	SPRWYFYYL	nucleocapsid phosphoprotein	SARS-CoV2	Severe	CD4Tfh	NA_TRBV5-1.NA.TRBJ2-1.TRBC2	NA_TGCGCCAGCAGCTTGACCCCTGGCGGCTCCTACAATGAGCAGTTCTTC	NA_CASSLTPGGSYNEQFF	NA_NA_TRBV5-1.NA.TRBJ2-1.TRBC2_TGCGCCAGCAGCTTGACCCCTGGCGGCTCCTACAATGAGCAGTTCTTC	1	Single (0 < X <= 1)	ASSLTPGGSYNEQF	189666	SPRWYFYYL	SARS-CoV2	nucleocapsid phosphoprotein, partial [Severe acute respiratory syndrome coronavirus 2]
CASSLTSGAYNEQFF	2	NQKLIANQF	surface glycoprotein [Severe acute respiratory syndrome coronavirus 2]	SARS-CoV2	Severe	CD4Tfh	TRAV8-3.TRAJ26.TRAC_TRBV7-2.NA.TRBJ2-1.TRBC2	TGTGCTGTGGCCTATAACTATGGTCAGAATTTTGTCTTT_TGTGCCAGCAGCCTAACTAGCGGGGCCTACAATGAGCAGTTCTTC	CAVAYNYGQNFVF_CASSLTSGAYNEQFF	TRAV8-3.TRAJ26.TRAC_TGTGCTGTGGCCTATAACTATGGTCAGAATTTTGTCTTT_TRBV7-2.NA.TRBJ2-1.TRBC2_TGTGCCAGCAGCCTAACTAGCGGGGCCTACAATGAGCAGTTCTTC	2	Small (1 < X <= 5)	ASSLTSGAYNEQF	183909	NQKLIANQF	SARS-CoV2	surface glycoprotein [Severe acute respiratory syndrome coronavirus 2]
CASSLTSGAYNEQFF	2	NQKLIANQF	surface glycoprotein [Severe acute respiratory syndrome coronavirus 2]	SARS-CoV2	Severe	CD4Tfh	NA_TRBV7-2.NA.TRBJ2-1.TRBC2	NA_TGTGCCAGCAGCCTAACTAGCGGGGCCTACAATGAGCAGTTCTTC	NA_CASSLTSGAYNEQFF	NA_NA_TRBV7-2.NA.TRBJ2-1.TRBC2_TGTGCCAGCAGCCTAACTAGCGGGGCCTACAATGAGCAGTTCTTC	2	Small (1 < X <= 5)	ASSLTSGAYNEQF	183909	NQKLIANQF	SARS-CoV2	surface glycoprotein [Severe acute respiratory syndrome coronavirus 2]
CASSLTTGGNQPQHF	1	LLQTGIHVRVSQPSL	HCMVUL83	Human herpesvirus 5 strain Towne	Severe	CD4Treg	TRAV13-2.TRAJ20.TRAC_TRBV5-1.TRBD1.TRBJ1-5.TRBC1	TGTGCAGAGAGTAACGACTACAAGCTCAGCTTT_TGCGCCAGCAGTTTGACGACAGGGGGGAATCAGCCCCAGCATTTT	CAESNDYKLSF_CASSLTTGGNQPQHF	TRAV13-2.TRAJ20.TRAC_TGTGCAGAGAGTAACGACTACAAGCTCAGCTTT_TRBV5-1.TRBD1.TRBJ1-5.TRBC1_TGCGCCAGCAGTTTGACGACAGGGGGGAATCAGCCCCAGCATTTT	1	Single (0 < X <= 1)	ASSLTTGGNQPQH	36303	LLQTGIHVRVSQPSL	Human herpesvirus 5 strain Towne (Human cytomegalovirus (strain Towne))	HCMVUL83
CASSLVDYEQYF	1	RALEYKNL	immediate-early IE3 protein	Murid betaherpesvirus 1	Severe	NKT	TRAV19.TRAJ31.TRAC_TRBV5-6.NA.TRBJ2-7.TRBC2	TGTGCTCTGTTAGGGGGGAACAATGCCAGACTCATGTTT_TGTGCCAGCAGCTTGGTCGACTACGAGCAGTACTTC	CALLGGNNARLMF_CASSLVDYEQYF	TRAV19.TRAJ31.TRAC_TGTGCTCTGTTAGGGGGGAACAATGCCAGACTCATGTTT_TRBV5-6.NA.TRBJ2-7.TRBC2_TGTGCCAGCAGCTTGGTCGACTACGAGCAGTACTTC	1	Single (0 < X <= 1)	ASSLVDYEQY	35910	RALEYKNL	Murid betaherpesvirus 1 (Mouse cytomegalovirus 1)	immediate-early IE3 protein
CASSLVNNEQFF	1	VMATRRNVL	Uncharacterized protein Rv1518/MT1568	Mycobacterium tuberculosis	Severe	CD4Tfh	NA_TRBV7-8.NA.TRBJ2-1.TRBC2	NA_TGTGCCAGCAGCTTAGTTAACAATGAGCAGTTCTTC	NA_CASSLVNNEQFF	NA_NA_TRBV7-8.NA.TRBJ2-1.TRBC2_TGTGCCAGCAGCTTAGTTAACAATGAGCAGTTCTTC	1	Single (0 < X <= 1)	ASSLVNNEQF	202771	VMATRRNVL	Mycobacterium tuberculosis	Uncharacterized protein Rv1518/MT1568
CASSLVNTEAFF	1	LPRRSGAAGA	nucleoprotein	Influenza A virus	Severe	CD4Tn	NA_TRBV5-1.NA.TRBJ1-1.TRBC1	NA_TGCGCCAGCAGCTTGGTGAACACTGAAGCTTTCTTT	NA_CASSLVNTEAFF	NA_NA_TRBV5-1.NA.TRBJ1-1.TRBC1_TGCGCCAGCAGCTTGGTGAACACTGAAGCTTTCTTT	1	Single (0 < X <= 1)	ASSLVNTEAF	35606	LPRRSGAAGA,TPRVTGGGAM,HYNYMCNSSCMGGMNRRPILTIITL,HYNYMCNSSCMGSMNRRPILTIITL	Influenza A virus,Human herpesvirus 5 (Human cytomegalovirus),Homo sapiens (human)	nucleoprotein,HCMVUL83,Cellular tumor antigen p53
CASSLVNTEAFF	1	TPRVTGGGAM	HCMVUL83	Human herpesvirus 5	Severe	CD4Tn	NA_TRBV5-1.NA.TRBJ1-1.TRBC1	NA_TGCGCCAGCAGCTTGGTGAACACTGAAGCTTTCTTT	NA_CASSLVNTEAFF	NA_NA_TRBV5-1.NA.TRBJ1-1.TRBC1_TGCGCCAGCAGCTTGGTGAACACTGAAGCTTTCTTT	1	Single (0 < X <= 1)	ASSLVNTEAF	35606	LPRRSGAAGA,TPRVTGGGAM,HYNYMCNSSCMGGMNRRPILTIITL,HYNYMCNSSCMGSMNRRPILTIITL	Influenza A virus,Human herpesvirus 5 (Human cytomegalovirus),Homo sapiens (human)	nucleoprotein,HCMVUL83,Cellular tumor antigen p53
CASSLVNTEAFF	1	HYNYMCNSSCMGGMNRRPILTIITL	Cellular tumor antigen p53	Homo sapiens	Severe	CD4Tn	NA_TRBV5-1.NA.TRBJ1-1.TRBC1	NA_TGCGCCAGCAGCTTGGTGAACACTGAAGCTTTCTTT	NA_CASSLVNTEAFF	NA_NA_TRBV5-1.NA.TRBJ1-1.TRBC1_TGCGCCAGCAGCTTGGTGAACACTGAAGCTTTCTTT	1	Single (0 < X <= 1)	ASSLVNTEAF	35606	LPRRSGAAGA,TPRVTGGGAM,HYNYMCNSSCMGGMNRRPILTIITL,HYNYMCNSSCMGSMNRRPILTIITL	Influenza A virus,Human herpesvirus 5 (Human cytomegalovirus),Homo sapiens (human)	nucleoprotein,HCMVUL83,Cellular tumor antigen p53
CASSLYNQPQHF	1	DRYFYNQEESVRFD	HLA class II histocompatibility antigen	Homo sapiens	Control	CD8Tn	TRAV17.TRAJ47.TRAC_TRBV7-9.NA.TRBJ1-5.TRBC1	TGTGCTACGGACGCGGAATATGGAAACAAACTGGTCTTT_TGTGCCAGCAGCTTATATAATCAGCCCCAGCATTTT	CATDAEYGNKLVF_CASSLYNQPQHF	TRAV17.TRAJ47.TRAC_TGTGCTACGGACGCGGAATATGGAAACAAACTGGTCTTT_TRBV7-9.NA.TRBJ1-5.TRBC1_TGTGCCAGCAGCTTATATAATCAGCCCCAGCATTTT	1	Single (0 < X <= 1)	ASSLYNQPQH	192631	DRYFYNQEESVRFD,LSVGWISGQY,LVRYWISAFP	Homo sapiens (human),Akkermansia muciniphila,Homo sapiens (human)	HLA class II histocompatibility antigen, DRB1 beta chain,GNAT family N-acetyltransferase [Akkermansia muciniphila],RAS guanyl-releasing protein 2
CASSLYNQPQHF	1	LSVGWISGQY	DRB1 beta chain	Akkermansia muciniphila	Control	CD8Tn	TRAV17.TRAJ47.TRAC_TRBV7-9.NA.TRBJ1-5.TRBC1	TGTGCTACGGACGCGGAATATGGAAACAAACTGGTCTTT_TGTGCCAGCAGCTTATATAATCAGCCCCAGCATTTT	CATDAEYGNKLVF_CASSLYNQPQHF	TRAV17.TRAJ47.TRAC_TGTGCTACGGACGCGGAATATGGAAACAAACTGGTCTTT_TRBV7-9.NA.TRBJ1-5.TRBC1_TGTGCCAGCAGCTTATATAATCAGCCCCAGCATTTT	1	Single (0 < X <= 1)	ASSLYNQPQH	192631	DRYFYNQEESVRFD,LSVGWISGQY,LVRYWISAFP	Homo sapiens (human),Akkermansia muciniphila,Homo sapiens (human)	HLA class II histocompatibility antigen, DRB1 beta chain,GNAT family N-acetyltransferase [Akkermansia muciniphila],RAS guanyl-releasing protein 2
CASSLYNQPQHF	1	LVRYWISAFP	GNAT family N-acetyltransferase [Akkermansia muciniphila]	Homo sapiens	Control	CD8Tn	TRAV17.TRAJ47.TRAC_TRBV7-9.NA.TRBJ1-5.TRBC1	TGTGCTACGGACGCGGAATATGGAAACAAACTGGTCTTT_TGTGCCAGCAGCTTATATAATCAGCCCCAGCATTTT	CATDAEYGNKLVF_CASSLYNQPQHF	TRAV17.TRAJ47.TRAC_TGTGCTACGGACGCGGAATATGGAAACAAACTGGTCTTT_TRBV7-9.NA.TRBJ1-5.TRBC1_TGTGCCAGCAGCTTATATAATCAGCCCCAGCATTTT	1	Single (0 < X <= 1)	ASSLYNQPQH	192631	DRYFYNQEESVRFD,LSVGWISGQY,LVRYWISAFP	Homo sapiens (human),Akkermansia muciniphila,Homo sapiens (human)	HLA class II histocompatibility antigen, DRB1 beta chain,GNAT family N-acetyltransferase [Akkermansia muciniphila],RAS guanyl-releasing protein 2
CASSLYSNQPQHF	1	GILGFVFTL	Matrix protein 1	Influenza A virus	Severe	CD4Tex	TRAV25.TRAJ53.TRAC_TRBV6-1.NA.TRBJ1-5.TRBC1	TGTGCGGAGAATAGTGGAGGTAGCAACTATAAACTGACATTT_TGTGCCAGCAGTCTTTATAGCAATCAGCCCCAGCATTTT	CAENSGGSNYKLTF_CASSLYSNQPQHF	TRAV25.TRAJ53.TRAC_TGTGCGGAGAATAGTGGAGGTAGCAACTATAAACTGACATTT_TRBV6-1.NA.TRBJ1-5.TRBC1_TGTGCCAGCAGTCTTTATAGCAATCAGCCCCAGCATTTT	1	Single (0 < X <= 1)	ASSLYSNQPQH	192633	GILGFVFTL,DTDFVNEFY	Influenza A virus,SARS-CoV2	Matrix protein 1,orf1ab polyprotein [Severe acute respiratory syndrome coronavirus 2]
CASSLYSNQPQHF	1	DTDFVNEFY	orf1ab polyprotein [Severe acute respiratory syndrome coronavirus 2]	SARS-CoV2	Severe	CD4Tex	TRAV25.TRAJ53.TRAC_TRBV6-1.NA.TRBJ1-5.TRBC1	TGTGCGGAGAATAGTGGAGGTAGCAACTATAAACTGACATTT_TGTGCCAGCAGTCTTTATAGCAATCAGCCCCAGCATTTT	CAENSGGSNYKLTF_CASSLYSNQPQHF	TRAV25.TRAJ53.TRAC_TGTGCGGAGAATAGTGGAGGTAGCAACTATAAACTGACATTT_TRBV6-1.NA.TRBJ1-5.TRBC1_TGTGCCAGCAGTCTTTATAGCAATCAGCCCCAGCATTTT	1	Single (0 < X <= 1)	ASSLYSNQPQH	192633	GILGFVFTL,DTDFVNEFY	Influenza A virus,SARS-CoV2	Matrix protein 1,orf1ab polyprotein [Severe acute respiratory syndrome coronavirus 2]
CASSNNYGYTF	1	GTRVIRDMTLHSAPS	transcription factor NYD-sp10	Homo sapiens	Severe	CD4Treg	TRAV35.TRAJ53.TRAC_TRBV19.NA.TRBJ1-2.TRBC1	TGTGCTGGAGGTAGCAACTATAAACTGACATTT_TGTGCCAGTAGTAACAACTATGGCTACACCTTC	CAGGSNYKLTF_CASSNNYGYTF	TRAV35.TRAJ53.TRAC_TGTGCTGGAGGTAGCAACTATAAACTGACATTT_TRBV19.NA.TRBJ1-2.TRBC1_TGTGCCAGTAGTAACAACTATGGCTACACCTTC	1	Single (0 < X <= 1)	ASSNNYGYT	198447	GTRVIRDMTLHSAPS,GTRVIRDMTLHSAPS	Homo sapiens (human),Homo sapiens (human)	transcription factor NYD-sp10,transcription factor NYD-sp10
CASSNNYGYTF	1	GTRVIRDMTLHSAPS	transcription factor NYD-sp10	Homo sapiens	Severe	Cycling_T	TRAV27.TRAJ41.TRAC_TRBV2.NA.TRBJ1-2.TRBC1	TGTGCAGGAGCTCGGTCAAATTCCGGGTATGCACTCAACTTC_TGTGCCAGCAGTAATAACTATGGCTACACCTTC	CAGARSNSGYALNF_CASSNNYGYTF	TRAV27.TRAJ41.TRAC_TGTGCAGGAGCTCGGTCAAATTCCGGGTATGCACTCAACTTC_TRBV2.NA.TRBJ1-2.TRBC1_TGTGCCAGCAGTAATAACTATGGCTACACCTTC	1	Single (0 < X <= 1)	ASSNNYGYT	198447	GTRVIRDMTLHSAPS,GTRVIRDMTLHSAPS	Homo sapiens (human),Homo sapiens (human)	transcription factor NYD-sp10,transcription factor NYD-sp10
CASSPAGGHEQYF	1	LPRRSGAAGA	nucleoprotein	Influenza A virus	Moderate	CD4Tex	NA_TRBV3-1.NA.TRBJ2-7.TRBC2	NA_TGTGCCAGCAGTCCGGCGGGGGGCCACGAGCAGTACTTC	NA_CASSPAGGHEQYF	NA_NA_TRBV3-1.NA.TRBJ2-7.TRBC2_TGTGCCAGCAGTCCGGCGGGGGGCCACGAGCAGTACTTC	1	Single (0 < X <= 1)	ASSPAGGHEQY	23537	LPRRSGAAGA,TPRVTGGGAM	Influenza A virus,Human herpesvirus 5 (Human cytomegalovirus)	nucleoprotein,HCMVUL83
CASSPAGGHEQYF	1	TPRVTGGGAM	HCMVUL83	Human herpesvirus 5	Moderate	CD4Tex	NA_TRBV3-1.NA.TRBJ2-7.TRBC2	NA_TGTGCCAGCAGTCCGGCGGGGGGCCACGAGCAGTACTTC	NA_CASSPAGGHEQYF	NA_NA_TRBV3-1.NA.TRBJ2-7.TRBC2_TGTGCCAGCAGTCCGGCGGGGGGCCACGAGCAGTACTTC	1	Single (0 < X <= 1)	ASSPAGGHEQY	23537	LPRRSGAAGA,TPRVTGGGAM	Influenza A virus,Human herpesvirus 5 (Human cytomegalovirus)	nucleoprotein,HCMVUL83
CASSPAGTSGYNEQFF	1	LPRRSGAAGA	nucleoprotein	Influenza A virus	Severe	CD4Tfh	TRAV21.TRAJ26.TRAC_TRBV7-2.NA.TRBJ2-1.TRBC2	TGTGCTGTGCCCACTTCATTCTATGGTCAGAATTTTGTCTTT_TGTGCCAGCAGTCCTGCCGGGACTAGCGGATACAATGAGCAGTTCTTC	CAVPTSFYGQNFVF_CASSPAGTSGYNEQFF	TRAV21.TRAJ26.TRAC_TGTGCTGTGCCCACTTCATTCTATGGTCAGAATTTTGTCTTT_TRBV7-2.NA.TRBJ2-1.TRBC2_TGTGCCAGCAGTCCTGCCGGGACTAGCGGATACAATGAGCAGTTCTTC	1	Single (0 < X <= 1)	ASSPAGTSGYNEQF	23540	LPRRSGAAGA,TPRVTGGGAM	Influenza A virus,Human herpesvirus 5 (Human cytomegalovirus)	nucleoprotein,HCMVUL83
CASSPAGTSGYNEQFF	1	TPRVTGGGAM	HCMVUL83	Human herpesvirus 5	Severe	CD4Tfh	TRAV21.TRAJ26.TRAC_TRBV7-2.NA.TRBJ2-1.TRBC2	TGTGCTGTGCCCACTTCATTCTATGGTCAGAATTTTGTCTTT_TGTGCCAGCAGTCCTGCCGGGACTAGCGGATACAATGAGCAGTTCTTC	CAVPTSFYGQNFVF_CASSPAGTSGYNEQFF	TRAV21.TRAJ26.TRAC_TGTGCTGTGCCCACTTCATTCTATGGTCAGAATTTTGTCTTT_TRBV7-2.NA.TRBJ2-1.TRBC2_TGTGCCAGCAGTCCTGCCGGGACTAGCGGATACAATGAGCAGTTCTTC	1	Single (0 < X <= 1)	ASSPAGTSGYNEQF	23540	LPRRSGAAGA,TPRVTGGGAM	Influenza A virus,Human herpesvirus 5 (Human cytomegalovirus)	nucleoprotein,HCMVUL83
CASSPAYEQYF	1	LPRRSGAAGA	nucleoprotein	Influenza A virus	Severe	CD4Tcm	TRAV8-2.TRAJ9.TRAC_TRBV3-1.NA.TRBJ2-7.TRBC2	TGTGTTGTGAATCCCACTGGAGGCTTCAAAACTATCTTT_TGTGCCAGCAGCCCAGCCTACGAGCAGTACTTC	CVVNPTGGFKTIF_CASSPAYEQYF	TRAV8-2.TRAJ9.TRAC_TGTGTTGTGAATCCCACTGGAGGCTTCAAAACTATCTTT_TRBV3-1.NA.TRBJ2-7.TRBC2_TGTGCCAGCAGCCCAGCCTACGAGCAGTACTTC	1	Single (0 < X <= 1)	ASSPAYEQY	23545	LPRRSGAAGA,TPRVTGGGAM	Influenza A virus,Human herpesvirus 5 (Human cytomegalovirus)	nucleoprotein,HCMVUL83
CASSPAYEQYF	1	TPRVTGGGAM	HCMVUL83	Human herpesvirus 5	Severe	CD4Tcm	TRAV8-2.TRAJ9.TRAC_TRBV3-1.NA.TRBJ2-7.TRBC2	TGTGTTGTGAATCCCACTGGAGGCTTCAAAACTATCTTT_TGTGCCAGCAGCCCAGCCTACGAGCAGTACTTC	CVVNPTGGFKTIF_CASSPAYEQYF	TRAV8-2.TRAJ9.TRAC_TGTGTTGTGAATCCCACTGGAGGCTTCAAAACTATCTTT_TRBV3-1.NA.TRBJ2-7.TRBC2_TGTGCCAGCAGCCCAGCCTACGAGCAGTACTTC	1	Single (0 < X <= 1)	ASSPAYEQY	23545	LPRRSGAAGA,TPRVTGGGAM	Influenza A virus,Human herpesvirus 5 (Human cytomegalovirus)	nucleoprotein,HCMVUL83
CASSPDGGSYNEQFF	1	LPRRSGAAGA	nucleoprotein	Influenza A virus	Severe	CD8Tem	NA_TRBV5-6.NA.TRBJ2-1.TRBC2	NA_TGTGCCAGCAGCCCGGACGGTGGCTCCTACAATGAGCAGTTCTTC	NA_CASSPDGGSYNEQFF	NA_NA_TRBV5-6.NA.TRBJ2-1.TRBC2_TGTGCCAGCAGCCCGGACGGTGGCTCCTACAATGAGCAGTTCTTC	1	Single (0 < X <= 1)	ASSPDGGSYNEQF	22065	LPRRSGAAGA,TPRVTGGGAM	Influenza A virus,Human herpesvirus 5 (Human cytomegalovirus)	nucleoprotein,HCMVUL83
CASSPDGGSYNEQFF	1	TPRVTGGGAM	HCMVUL83	Human herpesvirus 5	Severe	CD8Tem	NA_TRBV5-6.NA.TRBJ2-1.TRBC2	NA_TGTGCCAGCAGCCCGGACGGTGGCTCCTACAATGAGCAGTTCTTC	NA_CASSPDGGSYNEQFF	NA_NA_TRBV5-6.NA.TRBJ2-1.TRBC2_TGTGCCAGCAGCCCGGACGGTGGCTCCTACAATGAGCAGTTCTTC	1	Single (0 < X <= 1)	ASSPDGGSYNEQF	22065	LPRRSGAAGA,TPRVTGGGAM	Influenza A virus,Human herpesvirus 5 (Human cytomegalovirus)	nucleoprotein,HCMVUL83
CASSPDSYEQYF	1	YVLDHLIVV	Replication and transcription activator	Human herpesvirus 4	Moderate	CD8Tem	TRAV12-2.TRAJ50.TRAC_TRBV4-1.NA.TRBJ2-7.TRBC2	TGTGCCGCGATATACCACGACAAGGTGATATTT_TGCGCCAGCAGCCCAGACTCCTACGAGCAGTACTTC	CAAIYHDKVIF_CASSPDSYEQYF	TRAV12-2.TRAJ50.TRAC_TGTGCCGCGATATACCACGACAAGGTGATATTT_TRBV4-1.NA.TRBJ2-7.TRBC2_TGCGCCAGCAGCCCAGACTCCTACGAGCAGTACTTC	1	Single (0 < X <= 1)	ASSPDSYEQY	35699	YVLDHLIVV	Human herpesvirus 4 (Epstein Barr virus)	Replication and transcription activator
CASSPDSYNQPQHF	1	GILGFVFTL	Matrix protein 1	Influenza A virus	Mild	CD4Tm	TRAV2.TRAJ34.TRAC_TRBV6-1.NA.TRBJ1-5.TRBC1	TGTGCTGCCAAGCTCATCTTT_TGTGCCAGCAGCCCGGACAGCTACAATCAGCCCCAGCATTTT	CAAKLIF_CASSPDSYNQPQHF	TRAV2.TRAJ34.TRAC_TGTGCTGCCAAGCTCATCTTT_TRBV6-1.NA.TRBJ1-5.TRBC1_TGTGCCAGCAGCCCGGACAGCTACAATCAGCCCCAGCATTTT	1	Single (0 < X <= 1)	ASSPDSYNQPQH	23803	GILGFVFTL	Influenza A virus	Matrix protein 1
CASSPDTYEQYF	1	NLSALGIFST	Insulin-like growth factor 2 mRNA-binding protein 2	Homo sapiens	Severe	CD4Tm	TRAV17.TRAJ33.TRAC_TRBV18.NA.TRBJ2-7.TRBC2	TGTGCTACGGATCTCATGGATAGCAACTATCAGTTAATCTGG_TGTGCCAGCTCACCAGACACCTACGAGCAGTACTTC	CATDLMDSNYQLIW_CASSPDTYEQYF	TRAV17.TRAJ33.TRAC_TGTGCTACGGATCTCATGGATAGCAACTATCAGTTAATCTGG_TRBV18.NA.TRBJ2-7.TRBC2_TGTGCCAGCTCACCAGACACCTACGAGCAGTACTTC	1	Single (0 < X <= 1)	ASSPDTYEQY	200359	NLSALGIFST	Homo sapiens (human)	Insulin-like growth factor 2 mRNA-binding protein 2
CASSPGDEQFF	1	LPRRSGAAGA	nucleoprotein	Influenza A virus	Moderate	CD4Treg	TRAV13-1.TRAJ37.TRAC_TRBV7-2.NA.TRBJ2-1.TRBC2	TGTGCCGACGGCTCTAGCAACACAGGCAAACTAATCTTT_TGTGCCAGCAGCCCAGGGGATGAGCAGTTCTTC	CADGSSNTGKLIF_CASSPGDEQFF	TRAV13-1.TRAJ37.TRAC_TGTGCCGACGGCTCTAGCAACACAGGCAAACTAATCTTT_TRBV7-2.NA.TRBJ2-1.TRBC2_TGTGCCAGCAGCCCAGGGGATGAGCAGTTCTTC	1	Single (0 < X <= 1)	ASSPGDEQF	27604	LPRRSGAAGA,TPRVTGGGAM,CRVLCCYVL	Influenza A virus,Human herpesvirus 5 (Human cytomegalovirus),Human herpesvirus 5 (Human cytomegalovirus)	nucleoprotein,HCMVUL83,regulatory protein IE1
CASSPGDEQFF	1	TPRVTGGGAM	HCMVUL83	Human herpesvirus 5	Moderate	CD4Treg	TRAV13-1.TRAJ37.TRAC_TRBV7-2.NA.TRBJ2-1.TRBC2	TGTGCCGACGGCTCTAGCAACACAGGCAAACTAATCTTT_TGTGCCAGCAGCCCAGGGGATGAGCAGTTCTTC	CADGSSNTGKLIF_CASSPGDEQFF	TRAV13-1.TRAJ37.TRAC_TGTGCCGACGGCTCTAGCAACACAGGCAAACTAATCTTT_TRBV7-2.NA.TRBJ2-1.TRBC2_TGTGCCAGCAGCCCAGGGGATGAGCAGTTCTTC	1	Single (0 < X <= 1)	ASSPGDEQF	27604	LPRRSGAAGA,TPRVTGGGAM,CRVLCCYVL	Influenza A virus,Human herpesvirus 5 (Human cytomegalovirus),Human herpesvirus 5 (Human cytomegalovirus)	nucleoprotein,HCMVUL83,regulatory protein IE1
CASSPGDEQFF	1	CRVLCCYVL	regulatory protein IE1	Human herpesvirus 5	Moderate	CD4Treg	TRAV13-1.TRAJ37.TRAC_TRBV7-2.NA.TRBJ2-1.TRBC2	TGTGCCGACGGCTCTAGCAACACAGGCAAACTAATCTTT_TGTGCCAGCAGCCCAGGGGATGAGCAGTTCTTC	CADGSSNTGKLIF_CASSPGDEQFF	TRAV13-1.TRAJ37.TRAC_TGTGCCGACGGCTCTAGCAACACAGGCAAACTAATCTTT_TRBV7-2.NA.TRBJ2-1.TRBC2_TGTGCCAGCAGCCCAGGGGATGAGCAGTTCTTC	1	Single (0 < X <= 1)	ASSPGDEQF	27604	LPRRSGAAGA,TPRVTGGGAM,CRVLCCYVL	Influenza A virus,Human herpesvirus 5 (Human cytomegalovirus),Human herpesvirus 5 (Human cytomegalovirus)	nucleoprotein,HCMVUL83,regulatory protein IE1
CASSPGDEQYF	1	CRVLCCYVL	regulatory protein IE1	Human herpesvirus 5	Severe	CD4Tcm	TRAV20.TRAJ38.TRAC_TRBV6-5.NA.TRBJ2-7.TRBC2	TGTGCTGTCTCCAATGCTGGCAACAACCGTAAGCTGATTTGG_TGTGCCAGCAGCCCCGGTGACGAGCAGTACTTC	CAVSNAGNNRKLIW_CASSPGDEQYF	TRAV20.TRAJ38.TRAC_TGTGCTGTCTCCAATGCTGGCAACAACCGTAAGCTGATTTGG_TRBV6-5.NA.TRBJ2-7.TRBC2_TGTGCCAGCAGCCCCGGTGACGAGCAGTACTTC	1	Single (0 < X <= 1)	ASSPGDEQY	27607	CRVLCCYVL	Human herpesvirus 5 (Human cytomegalovirus)	regulatory protein IE1
CASSPGDSYNEQFF	1	WPWYIWLGF	surface glycoprotein [Severe acute respiratory syndrome coronavirus 2]	SARS-CoV2	Control	Cycling_T	TRAV8-6.TRAJ23.TRAC_TRBV11-2.NA.TRBJ2-1.TRBC2	TGTGCTGTGAAAAACCAGGGAGGAAAGCTTATCTTC_TGTGCCAGCAGCCCAGGGGACTCCTACAATGAGCAGTTCTTC	CAVKNQGGKLIF_CASSPGDSYNEQFF	TRAV8-6.TRAJ23.TRAC_TGTGCTGTGAAAAACCAGGGAGGAAAGCTTATCTTC_TRBV11-2.NA.TRBJ2-1.TRBC2_TGTGCCAGCAGCCCAGGGGACTCCTACAATGAGCAGTTCTTC	1	Single (0 < X <= 1)	ASSPGDSYNEQF	189819	WPWYIWLGF	SARS-CoV2	surface glycoprotein [Severe acute respiratory syndrome coronavirus 2]
CASSPGEETQYF	1	RTQLLWTPAAPTAMA	dJ579N16.4 [Homo sapiens]	Homo sapiens	Mild	CD8Tem	TRAV12-1.TRAJ34.TRAC_TRBV6-6.NA.TRBJ2-5.TRBC2	TGTGCGGGGAGGCGCAACACCGACAAGCTCATCTTT_TGTGCCAGCAGTCCGGGGGAAGAGACCCAGTACTTC	CAGRRNTDKLIF_CASSPGEETQYF	TRAV12-1.TRAJ34.TRAC_TGTGCGGGGAGGCGCAACACCGACAAGCTCATCTTT_TRBV6-6.NA.TRBJ2-5.TRBC2_TGTGCCAGCAGTCCGGGGGAAGAGACCCAGTACTTC	1	Single (0 < X <= 1)	ASSPGEETQY	185247	RTQLLWTPAAPTAMA	Homo sapiens (human)	dJ579N16.4 [Homo sapiens]
CASSPGETQYF	1	STLPETAVVRR	precore/core protein	Hepatitis B virus	Severe	CD4Tcm	NA_TRBV11-2.NA.TRBJ2-5.TRBC2	NA_TGTGCCAGCAGCCCCGGGGAGACCCAGTACTTC	NA_CASSPGETQYF	NA_NA_TRBV11-2.NA.TRBJ2-5.TRBC2_TGTGCCAGCAGCCCCGGGGAGACCCAGTACTTC	1	Single (0 < X <= 1)	ASSPGETQY	30922	STLPETAVVRR	Hepatitis B virus (Human hepatitis B virus)	precore/core protein
CASSPGETQYF	1	STLPETAVVRR	precore/core protein	Hepatitis B virus	Severe	CD4Tfh	TRAV12-3.TRAJ58.TRAC_TRBV7-6.NA.TRBJ2-5.TRBC2	TGTGCAATGAGAACGGGGGAAGAAACCAGTGGCTCTAGGTTGACCTTT_TGTGCCAGCAGCCCCGGGGAGACCCAGTACTTC	CAMRTGEETSGSRLTF_CASSPGETQYF	TRAV12-3.TRAJ58.TRAC_TGTGCAATGAGAACGGGGGAAGAAACCAGTGGCTCTAGGTTGACCTTT_TRBV7-6.NA.TRBJ2-5.TRBC2_TGTGCCAGCAGCCCCGGGGAGACCCAGTACTTC	1	Single (0 < X <= 1)	ASSPGETQY	30922	STLPETAVVRR	Hepatitis B virus (Human hepatitis B virus)	precore/core protein
CASSPGGNQPQHF	1	LPRRSGAAGA	nucleoprotein	Influenza A virus	Moderate	CD4Tcm	TRAV12-2.TRAJ8.TRAC_TRBV18.NA.TRBJ1-5.TRBC1	TGTGCCGTGAACGATCGTGCAAACACAGGCTTTCAGAAACTTGTATTT_TGTGCCAGCTCACCAGGGGGCAATCAGCCCCAGCATTTT	CAVNDRANTGFQKLVF_CASSPGGNQPQHF	TRAV12-2.TRAJ8.TRAC_TGTGCCGTGAACGATCGTGCAAACACAGGCTTTCAGAAACTTGTATTT_TRBV18.NA.TRBJ1-5.TRBC1_TGTGCCAGCTCACCAGGGGGCAATCAGCCCCAGCATTTT	1	Single (0 < X <= 1)	ASSPGGNQPQH	22085	LPRRSGAAGA,TPRVTGGGAM	Influenza A virus,Human herpesvirus 5 (Human cytomegalovirus)	nucleoprotein,HCMVUL83
CASSPGGNQPQHF	1	TPRVTGGGAM	HCMVUL83	Human herpesvirus 5	Moderate	CD4Tcm	TRAV12-2.TRAJ8.TRAC_TRBV18.NA.TRBJ1-5.TRBC1	TGTGCCGTGAACGATCGTGCAAACACAGGCTTTCAGAAACTTGTATTT_TGTGCCAGCTCACCAGGGGGCAATCAGCCCCAGCATTTT	CAVNDRANTGFQKLVF_CASSPGGNQPQHF	TRAV12-2.TRAJ8.TRAC_TGTGCCGTGAACGATCGTGCAAACACAGGCTTTCAGAAACTTGTATTT_TRBV18.NA.TRBJ1-5.TRBC1_TGTGCCAGCTCACCAGGGGGCAATCAGCCCCAGCATTTT	1	Single (0 < X <= 1)	ASSPGGNQPQH	22085	LPRRSGAAGA,TPRVTGGGAM	Influenza A virus,Human herpesvirus 5 (Human cytomegalovirus)	nucleoprotein,HCMVUL83
CASSPGGSYEQYF	1	VMATRRNVL	Uncharacterized protein Rv1518/MT1568	Mycobacterium tuberculosis	Mild	CD8Tn	NA_TRBV27.NA.TRBJ2-7.TRBC2	NA_TGTGCCAGCAGTCCTGGGGGTTCCTACGAGCAGTACTTC	NA_CASSPGGSYEQYF	NA_NA_TRBV27.NA.TRBJ2-7.TRBC2_TGTGCCAGCAGTCCTGGGGGTTCCTACGAGCAGTACTTC	1	Single (0 < X <= 1)	ASSPGGSYEQY	202774	VMATRRNVL	Mycobacterium tuberculosis	Uncharacterized protein Rv1518/MT1568
CASSPGLAASTDTQYF	1	SPRWYFYYL	nucleocapsid phosphoprotein	SARS-CoV2	Moderate	CD4Tex	TRAV13-2.TRAJ34.TRAC_TRBV5-1.NA.TRBJ2-3.TRBC2	TGTGCAGAGAGTAGTTTAACCGACAAGCTCATCTTT_TGCGCCAGCAGCCCGGGCCTAGCGGCCAGCACAGATACGCAGTATTTT	CAESSLTDKLIF_CASSPGLAASTDTQYF	TRAV13-2.TRAJ34.TRAC_TGTGCAGAGAGTAGTTTAACCGACAAGCTCATCTTT_TRBV5-1.NA.TRBJ2-3.TRBC2_TGCGCCAGCAGCCCGGGCCTAGCGGCCAGCACAGATACGCAGTATTTT	1	Single (0 < X <= 1)	ASSPGLAASTDTQY	192697	SPRWYFYYL	SARS-CoV2	nucleocapsid phosphoprotein, partial [Severe acute respiratory syndrome coronavirus 2]
CASSPGLAGSYEQYF	1	STLPETAVVRR	precore/core protein	Hepatitis B virus	Severe	CD4Treg	NA_TRBV5-1.TRBD2.TRBJ2-7.TRBC2	NA_TGCGCCAGCAGCCCGGGACTAGCGGGGAGCTACGAGCAGTACTTC	NA_CASSPGLAGSYEQYF	NA_NA_TRBV5-1.TRBD2.TRBJ2-7.TRBC2_TGCGCCAGCAGCCCGGGACTAGCGGGGAGCTACGAGCAGTACTTC	1	Single (0 < X <= 1)	ASSPGLAGSYEQY	31769	STLPETAVVRR	Hepatitis B virus (Human hepatitis B virus)	precore/core protein
CASSPGLAGVYEQYF	1	CTELKLSDY	Nucleoprotein	Influenza A virus H3N2	Severe	CD4Treg	TRAV26-1.TRAJ45.TRAC_TRBV5-1.TRBD2.TRBJ2-7.TRBC2	TGCATCGTCAGAGTCGGCATGTATTCAGGAGGAGGTGCTGACGGACTCACCTTT_TGCGCCAGCAGTCCTGGACTAGCGGGAGTCTACGAGCAGTACTTC	CIVRVGMYSGGGADGLTF_CASSPGLAGVYEQYF	TRAV26-1.TRAJ45.TRAC_TGCATCGTCAGAGTCGGCATGTATTCAGGAGGAGGTGCTGACGGACTCACCTTT_TRBV5-1.TRBD2.TRBJ2-7.TRBC2_TGCGCCAGCAGTCCTGGACTAGCGGGAGTCTACGAGCAGTACTTC	1	Single (0 < X <= 1)	ASSPGLAGVYEQY	21545	CTELKLSDY	Influenza A virus H3N2 (A/Resvir-9 (H3N2))	Nucleoprotein
CASSPGNEQFF	1	VYGIRLEHF	NUF2R	Homo sapiens	Moderate	CD8Tn	NA_TRBV6-2.NA.TRBJ2-1.TRBC2	NA_TGTGCCAGCAGCCCTGGCAATGAGCAGTTCTTC	NA_CASSPGNEQFF	NA_NA_TRBV6-2.NA.TRBJ2-1.TRBC2_TGTGCCAGCAGCCCTGGCAATGAGCAGTTCTTC	1	Single (0 < X <= 1)	ASSPGNEQF	34592	VYGIRLEHF	Homo sapiens (human)	NUF2R
CASSPGQGAYEQYF	1	SIINFEKL	ovalbumin	Gallus gallus	Moderate	CD4Treg	NA_TRBV18.TRBD1.TRBJ2-7.TRBC2	NA_TGTGCCAGCTCACCCGGACAGGGGGCCTACGAGCAGTACTTC	NA_CASSPGQGAYEQYF	NA_NA_TRBV18.TRBD1.TRBJ2-7.TRBC2_TGTGCCAGCTCACCCGGACAGGGGGCCTACGAGCAGTACTTC	1	Single (0 < X <= 1)	ASSPGQGAYEQY	203877	SIINFEKL,NYNYLYRLF	Gallus gallus (chicken),SARS-CoV2	ovalbumin,surface glycoprotein [Severe acute respiratory syndrome coronavirus 2]
CASSPGQGAYEQYF	1	NYNYLYRLF	surface glycoprotein [Severe acute respiratory syndrome coronavirus 2]	SARS-CoV2	Moderate	CD4Treg	NA_TRBV18.TRBD1.TRBJ2-7.TRBC2	NA_TGTGCCAGCTCACCCGGACAGGGGGCCTACGAGCAGTACTTC	NA_CASSPGQGAYEQYF	NA_NA_TRBV18.TRBD1.TRBJ2-7.TRBC2_TGTGCCAGCTCACCCGGACAGGGGGCCTACGAGCAGTACTTC	1	Single (0 < X <= 1)	ASSPGQGAYEQY	203877	SIINFEKL,NYNYLYRLF	Gallus gallus (chicken),SARS-CoV2	ovalbumin,surface glycoprotein [Severe acute respiratory syndrome coronavirus 2]
CASSPGQGDEQYF	1	SLQGRTLIL	Matrix protein 1	Influenza A virus	Severe	CD8Tn	TRAV9-2.TRAJ26.TRAC_TRBV6-5.TRBD1.TRBJ2-7.TRBC2	TGTGCTCTGAGTGATCTATACGGTCAGAATTTTGTCTTT_TGTGCCAGCAGTCCCGGACAGGGGGACGAGCAGTACTTC	CALSDLYGQNFVF_CASSPGQGDEQYF	TRAV9-2.TRAJ26.TRAC_TGTGCTCTGAGTGATCTATACGGTCAGAATTTTGTCTTT_TRBV6-5.TRBD1.TRBJ2-7.TRBC2_TGTGCCAGCAGTCCCGGACAGGGGGACGAGCAGTACTTC	1	Single (0 < X <= 1)	ASSPGQGDEQY	200377	SLQGRTLIL	Influenza A virus (A/Puerto Rico/8/34/Mount Sinai(H1N1)) (Influenza A virus (A/Puerto Rico/8/1934(mt sinai)(H1N1)))	Matrix protein 1
CASSPGQGGQPQHF	1	LLLDRLNQL	Nucleoprotein	SARS coronavirus BJ01	Moderate	CD4Tfh	TRAV12-2.TRAJ23.TRAC_TRBV18.TRBD1.TRBJ1-5.TRBC1	TGTGCCCCCTCTTCGAATAACCAGGGAGGAAAGCTTATCTTC_TGTGCCAGCTCACCAGGACAGGGAGGTCAGCCCCAGCATTTT	CAPSSNNQGGKLIF_CASSPGQGGQPQHF	TRAV12-2.TRAJ23.TRAC_TGTGCCCCCTCTTCGAATAACCAGGGAGGAAAGCTTATCTTC_TRBV18.TRBD1.TRBJ1-5.TRBC1_TGTGCCAGCTCACCAGGACAGGGAGGTCAGCCCCAGCATTTT	1	Single (0 < X <= 1)	ASSPGQGGQPQH	199263	LLLDRLNQL	SARS coronavirus BJ01	Nucleoprotein
CASSPGQKNTEAFF	1	VMATRRNVL	Uncharacterized protein Rv1518/MT1568	Mycobacterium tuberculosis	Moderate	CD4Tn	TRAV12-2.TRAJ3.TRAC_TRBV6-1.NA.TRBJ1-1.TRBC1	TGTGCCGTGAACGGGTACAGCAGTGCTTCCAAGATAATCTTT_TGTGCCAGCAGTCCGGGACAGAAGAACACTGAAGCTTTCTTT	CAVNGYSSASKIIF_CASSPGQKNTEAFF	TRAV12-2.TRAJ3.TRAC_TGTGCCGTGAACGGGTACAGCAGTGCTTCCAAGATAATCTTT_TRBV6-1.NA.TRBJ1-1.TRBC1_TGTGCCAGCAGTCCGGGACAGAAGAACACTGAAGCTTTCTTT	1	Single (0 < X <= 1)	ASSPGQKNTEAF	203702	VMATRRNVL	Mycobacterium tuberculosis	Uncharacterized protein Rv1518/MT1568
CASSPGQNTEAFF	1	STLPETAVVRR	precore/core protein	Hepatitis B virus	Control	CD4Tm	TRAV36/DV7.TRAJ54.NA_TRBV18.NA.TRBJ1-1.TRBC1	TGTGCTGCTGAGATTCAGGGAGCCCAGAAGCTGGTATTT_TGTGCCAGCTCACCAGGACAGAACACTGAAGCTTTCTTT	CAAEIQGAQKLVF_CASSPGQNTEAFF	TRAV36/DV7.TRAJ54.NA_TGTGCTGCTGAGATTCAGGGAGCCCAGAAGCTGGTATTT_TRBV18.NA.TRBJ1-1.TRBC1_TGTGCCAGCTCACCAGGACAGAACACTGAAGCTTTCTTT	1	Single (0 < X <= 1)	ASSPGQNTEAF	34364	STLPETAVVRR	Hepatitis B virus (Human hepatitis B virus)	precore/core protein
CASSPGQTYEQYF	1	LSLRNPILV	Protein PB1-F2	Influenza A virus	Severe	CD4Tm	TRAV13-1.TRAJ18.TRAC_TRBV18.NA.TRBJ2-7.TRBC2	TGTGCAGCAAGTAAAGGCTCAACCCTGGGGAGGCTATACTTT_TGTGCCAGCTCCCCAGGACAGACGTACGAGCAGTACTTC	CAASKGSTLGRLYF_CASSPGQTYEQYF	TRAV13-1.TRAJ18.TRAC_TGTGCAGCAAGTAAAGGCTCAACCCTGGGGAGGCTATACTTT_TRBV18.NA.TRBJ2-7.TRBC2_TGTGCCAGCTCCCCAGGACAGACGTACGAGCAGTACTTC	1	Single (0 < X <= 1)	ASSPGQTYEQY	18793	LSLRNPILV	Influenza A virus (A/Puerto Rico/8/1934(H1N1)) (Influenza A virus (A/PR 8/34 (H1N1)))	Protein PB1-F2
CASSPGQVNQPQHF	1	LLLDRLNQL	Nucleoprotein	SARS coronavirus BJ01	Moderate	CD4Treg	TRAV13-1.TRAJ49.TRAC_TRBV19.NA.TRBJ1-5.TRBC1	TGTGCAGCCTTTGTCACCGGTAACCAGTTCTATTTT_TGTGCCAGTAGCCCAGGACAGGTCAATCAGCCCCAGCATTTT	CAAFVTGNQFYF_CASSPGQVNQPQHF	TRAV13-1.TRAJ49.TRAC_TGTGCAGCCTTTGTCACCGGTAACCAGTTCTATTTT_TRBV19.NA.TRBJ1-5.TRBC1_TGTGCCAGTAGCCCAGGACAGGTCAATCAGCCCCAGCATTTT	1	Single (0 < X <= 1)	ASSPGQVNQPQH	199211	LLLDRLNQL	SARS coronavirus BJ01	Nucleoprotein
CASSPGSTDTQYF	1	LPRRSGAAGA	nucleoprotein	Influenza A virus	Moderate	CD4Tm	TRAV22.TRAJ56.TRAC_TRBV7-3.NA.TRBJ2-3.TRBC2	TGTGCTGTGGTCCCCTTACTATTT_TGTGCCAGCAGCCCGGGGAGCACAGATACGCAGTATTTT	CAVVPLLF_CASSPGSTDTQYF	TRAV22.TRAJ56.TRAC_TGTGCTGTGGTCCCCTTACTATTT_TRBV7-3.NA.TRBJ2-3.TRBC2_TGTGCCAGCAGCCCGGGGAGCACAGATACGCAGTATTTT	1	Single (0 < X <= 1)	ASSPGSTDTQY	21326	LPRRSGAAGA,TPRVTGGGAM,VTEHDTLLY	Influenza A virus,Human herpesvirus 5 (Human cytomegalovirus),Human herpesvirus 5 (Human cytomegalovirus)	nucleoprotein,HCMVUL83,DNA processivity factor
CASSPGSTDTQYF	1	TPRVTGGGAM	HCMVUL83	Human herpesvirus 5	Moderate	CD4Tm	TRAV22.TRAJ56.TRAC_TRBV7-3.NA.TRBJ2-3.TRBC2	TGTGCTGTGGTCCCCTTACTATTT_TGTGCCAGCAGCCCGGGGAGCACAGATACGCAGTATTTT	CAVVPLLF_CASSPGSTDTQYF	TRAV22.TRAJ56.TRAC_TGTGCTGTGGTCCCCTTACTATTT_TRBV7-3.NA.TRBJ2-3.TRBC2_TGTGCCAGCAGCCCGGGGAGCACAGATACGCAGTATTTT	1	Single (0 < X <= 1)	ASSPGSTDTQY	21326	LPRRSGAAGA,TPRVTGGGAM,VTEHDTLLY	Influenza A virus,Human herpesvirus 5 (Human cytomegalovirus),Human herpesvirus 5 (Human cytomegalovirus)	nucleoprotein,HCMVUL83,DNA processivity factor
CASSPGSTDTQYF	1	VTEHDTLLY	DNA processivity factor	Human herpesvirus 5	Moderate	CD4Tm	TRAV22.TRAJ56.TRAC_TRBV7-3.NA.TRBJ2-3.TRBC2	TGTGCTGTGGTCCCCTTACTATTT_TGTGCCAGCAGCCCGGGGAGCACAGATACGCAGTATTTT	CAVVPLLF_CASSPGSTDTQYF	TRAV22.TRAJ56.TRAC_TGTGCTGTGGTCCCCTTACTATTT_TRBV7-3.NA.TRBJ2-3.TRBC2_TGTGCCAGCAGCCCGGGGAGCACAGATACGCAGTATTTT	1	Single (0 < X <= 1)	ASSPGSTDTQY	21326	LPRRSGAAGA,TPRVTGGGAM,VTEHDTLLY	Influenza A virus,Human herpesvirus 5 (Human cytomegalovirus),Human herpesvirus 5 (Human cytomegalovirus)	nucleoprotein,HCMVUL83,DNA processivity factor
CASSPGTDTQYF	1	GLCTLVAML	Transcriptional regulator IE63 homolog	Human herpesvirus 4	Mild	CD4Treg	TRAV13-1.TRAJ35.TRAC_TRBV18.NA.TRBJ2-3.TRBC2	TGTGCAGCAAGTATTGGAGGCTTTGGGAATGTGCTGCATTGC_TGTGCCAGCTCACCAGGGACAGATACGCAGTATTTT	CAASIGGFGNVLHC_CASSPGTDTQYF	TRAV13-1.TRAJ35.TRAC_TGTGCAGCAAGTATTGGAGGCTTTGGGAATGTGCTGCATTGC_TRBV18.NA.TRBJ2-3.TRBC2_TGTGCCAGCTCACCAGGGACAGATACGCAGTATTTT	1	Single (0 < X <= 1)	ASSPGTDTQY	189728	GLCTLVAML,LPRRSGAAGA,TPRVTGGGAM,VTEHDTLLY,STLPETAVVRR,LTYHGAIKL	Human herpesvirus 4 (Epstein Barr virus),Influenza A virus,Human herpesvirus 5 (Human cytomegalovirus),Human herpesvirus 5 (Human cytomegalovirus),Hepatitis B virus (Human hepatitis B virus),SARS-CoV2	Transcriptional regulator IE63 homolog,nucleoprotein,HCMVUL83,DNA processivity factor,precore/core protein,Nucleoprotein
CASSPGTDTQYF	1	LPRRSGAAGA	nucleoprotein	Influenza A virus	Mild	CD4Treg	TRAV13-1.TRAJ35.TRAC_TRBV18.NA.TRBJ2-3.TRBC2	TGTGCAGCAAGTATTGGAGGCTTTGGGAATGTGCTGCATTGC_TGTGCCAGCTCACCAGGGACAGATACGCAGTATTTT	CAASIGGFGNVLHC_CASSPGTDTQYF	TRAV13-1.TRAJ35.TRAC_TGTGCAGCAAGTATTGGAGGCTTTGGGAATGTGCTGCATTGC_TRBV18.NA.TRBJ2-3.TRBC2_TGTGCCAGCTCACCAGGGACAGATACGCAGTATTTT	1	Single (0 < X <= 1)	ASSPGTDTQY	189728	GLCTLVAML,LPRRSGAAGA,TPRVTGGGAM,VTEHDTLLY,STLPETAVVRR,LTYHGAIKL	Human herpesvirus 4 (Epstein Barr virus),Influenza A virus,Human herpesvirus 5 (Human cytomegalovirus),Human herpesvirus 5 (Human cytomegalovirus),Hepatitis B virus (Human hepatitis B virus),SARS-CoV2	Transcriptional regulator IE63 homolog,nucleoprotein,HCMVUL83,DNA processivity factor,precore/core protein,Nucleoprotein
CASSPGTDTQYF	1	TPRVTGGGAM	HCMVUL83	Human herpesvirus 5	Mild	CD4Treg	TRAV13-1.TRAJ35.TRAC_TRBV18.NA.TRBJ2-3.TRBC2	TGTGCAGCAAGTATTGGAGGCTTTGGGAATGTGCTGCATTGC_TGTGCCAGCTCACCAGGGACAGATACGCAGTATTTT	CAASIGGFGNVLHC_CASSPGTDTQYF	TRAV13-1.TRAJ35.TRAC_TGTGCAGCAAGTATTGGAGGCTTTGGGAATGTGCTGCATTGC_TRBV18.NA.TRBJ2-3.TRBC2_TGTGCCAGCTCACCAGGGACAGATACGCAGTATTTT	1	Single (0 < X <= 1)	ASSPGTDTQY	189728	GLCTLVAML,LPRRSGAAGA,TPRVTGGGAM,VTEHDTLLY,STLPETAVVRR,LTYHGAIKL	Human herpesvirus 4 (Epstein Barr virus),Influenza A virus,Human herpesvirus 5 (Human cytomegalovirus),Human herpesvirus 5 (Human cytomegalovirus),Hepatitis B virus (Human hepatitis B virus),SARS-CoV2	Transcriptional regulator IE63 homolog,nucleoprotein,HCMVUL83,DNA processivity factor,precore/core protein,Nucleoprotein
CASSPGTDTQYF	1	VTEHDTLLY	DNA processivity factor	Human herpesvirus 5	Mild	CD4Treg	TRAV13-1.TRAJ35.TRAC_TRBV18.NA.TRBJ2-3.TRBC2	TGTGCAGCAAGTATTGGAGGCTTTGGGAATGTGCTGCATTGC_TGTGCCAGCTCACCAGGGACAGATACGCAGTATTTT	CAASIGGFGNVLHC_CASSPGTDTQYF	TRAV13-1.TRAJ35.TRAC_TGTGCAGCAAGTATTGGAGGCTTTGGGAATGTGCTGCATTGC_TRBV18.NA.TRBJ2-3.TRBC2_TGTGCCAGCTCACCAGGGACAGATACGCAGTATTTT	1	Single (0 < X <= 1)	ASSPGTDTQY	189728	GLCTLVAML,LPRRSGAAGA,TPRVTGGGAM,VTEHDTLLY,STLPETAVVRR,LTYHGAIKL	Human herpesvirus 4 (Epstein Barr virus),Influenza A virus,Human herpesvirus 5 (Human cytomegalovirus),Human herpesvirus 5 (Human cytomegalovirus),Hepatitis B virus (Human hepatitis B virus),SARS-CoV2	Transcriptional regulator IE63 homolog,nucleoprotein,HCMVUL83,DNA processivity factor,precore/core protein,Nucleoprotein
CASSPGTDTQYF	1	STLPETAVVRR	precore/core protein	Hepatitis B virus	Mild	CD4Treg	TRAV13-1.TRAJ35.TRAC_TRBV18.NA.TRBJ2-3.TRBC2	TGTGCAGCAAGTATTGGAGGCTTTGGGAATGTGCTGCATTGC_TGTGCCAGCTCACCAGGGACAGATACGCAGTATTTT	CAASIGGFGNVLHC_CASSPGTDTQYF	TRAV13-1.TRAJ35.TRAC_TGTGCAGCAAGTATTGGAGGCTTTGGGAATGTGCTGCATTGC_TRBV18.NA.TRBJ2-3.TRBC2_TGTGCCAGCTCACCAGGGACAGATACGCAGTATTTT	1	Single (0 < X <= 1)	ASSPGTDTQY	189728	GLCTLVAML,LPRRSGAAGA,TPRVTGGGAM,VTEHDTLLY,STLPETAVVRR,LTYHGAIKL	Human herpesvirus 4 (Epstein Barr virus),Influenza A virus,Human herpesvirus 5 (Human cytomegalovirus),Human herpesvirus 5 (Human cytomegalovirus),Hepatitis B virus (Human hepatitis B virus),SARS-CoV2	Transcriptional regulator IE63 homolog,nucleoprotein,HCMVUL83,DNA processivity factor,precore/core protein,Nucleoprotein
CASSPGTDTQYF	1	LTYHGAIKL	Nucleoprotein	SARS-CoV2	Mild	CD4Treg	TRAV13-1.TRAJ35.TRAC_TRBV18.NA.TRBJ2-3.TRBC2	TGTGCAGCAAGTATTGGAGGCTTTGGGAATGTGCTGCATTGC_TGTGCCAGCTCACCAGGGACAGATACGCAGTATTTT	CAASIGGFGNVLHC_CASSPGTDTQYF	TRAV13-1.TRAJ35.TRAC_TGTGCAGCAAGTATTGGAGGCTTTGGGAATGTGCTGCATTGC_TRBV18.NA.TRBJ2-3.TRBC2_TGTGCCAGCTCACCAGGGACAGATACGCAGTATTTT	1	Single (0 < X <= 1)	ASSPGTDTQY	189728	GLCTLVAML,LPRRSGAAGA,TPRVTGGGAM,VTEHDTLLY,STLPETAVVRR,LTYHGAIKL	Human herpesvirus 4 (Epstein Barr virus),Influenza A virus,Human herpesvirus 5 (Human cytomegalovirus),Human herpesvirus 5 (Human cytomegalovirus),Hepatitis B virus (Human hepatitis B virus),SARS-CoV2	Transcriptional regulator IE63 homolog,nucleoprotein,HCMVUL83,DNA processivity factor,precore/core protein,Nucleoprotein
CASSPGTDYGYTF	1	DATYQRTRALVR	nucleoprotein	Influenza A virus	Moderate	CD4Tm	TRAV35.TRAJ28.TRAC_TRBV5-1.NA.TRBJ1-2.TRBC1	TGTGCTGGGCCAGATTCTGGGGCTGGGAGTTACCAACTCACTTTC_TGCGCCAGCAGCCCCGGGACAGACTATGGCTACACCTTC	CAGPDSGAGSYQLTF_CASSPGTDYGYTF	TRAV35.TRAJ28.TRAC_TGTGCTGGGCCAGATTCTGGGGCTGGGAGTTACCAACTCACTTTC_TRBV5-1.NA.TRBJ1-2.TRBC1_TGCGCCAGCAGCCCCGGGACAGACTATGGCTACACCTTC	1	Single (0 < X <= 1)	ASSPGTDYGYT	35469	DATYQRTRALVR	Influenza A virus	nucleoprotein
CASSPGTEAFF	1	RFPLTFGWCF	Protein Nef	Human immunodeficiency virus 1	Control	NKT	NA_TRBV13.NA.TRBJ1-1.TRBC1	NA_TGTGCCAGCAGCCCAGGTACTGAAGCTTTCTTT	NA_CASSPGTEAFF	NA_NA_TRBV13.NA.TRBJ1-1.TRBC1_TGTGCCAGCAGCCCAGGTACTGAAGCTTTCTTT	1	Single (0 < X <= 1)	ASSPGTEAF	192678	RFPLTFGWCF,SLIYSTAAL	Human immunodeficiency virus 1 (human immunodeficiency virus 1 HIV-1),SARS-CoV2	Protein Nef,orf1ab polyprotein [Severe acute respiratory syndrome coronavirus 2]
CASSPGTEAFF	1	SLIYSTAAL	orf1ab polyprotein [Severe acute respiratory syndrome coronavirus 2]	SARS-CoV2	Control	NKT	NA_TRBV13.NA.TRBJ1-1.TRBC1	NA_TGTGCCAGCAGCCCAGGTACTGAAGCTTTCTTT	NA_CASSPGTEAFF	NA_NA_TRBV13.NA.TRBJ1-1.TRBC1_TGTGCCAGCAGCCCAGGTACTGAAGCTTTCTTT	1	Single (0 < X <= 1)	ASSPGTEAF	192678	RFPLTFGWCF,SLIYSTAAL	Human immunodeficiency virus 1 (human immunodeficiency virus 1 HIV-1),SARS-CoV2	Protein Nef,orf1ab polyprotein [Severe acute respiratory syndrome coronavirus 2]
CASSPGTGDTQYF	3	RALEYKNL	immediate-early IE3 protein	Murid betaherpesvirus 1	Severe	CD4Tfh	TRAV17.TRAJ12.TRAC_TRBV12-3.TRBD1.TRBJ2-3.TRBC2	TGTGCTACGGACGGGAGCAGCTATAAATTGATCTTC_TGTGCCAGCAGCCCTGGGACAGGTGATACGCAGTATTTT	CATDGSSYKLIF_CASSPGTGDTQYF	TRAV17.TRAJ12.TRAC_TGTGCTACGGACGGGAGCAGCTATAAATTGATCTTC_TRBV12-3.TRBD1.TRBJ2-3.TRBC2_TGTGCCAGCAGCCCTGGGACAGGTGATACGCAGTATTTT	3	Small (1 < X <= 5)	ASSPGTGDTQY	35918	RALEYKNL	Murid betaherpesvirus 1 (Mouse cytomegalovirus 1)	immediate-early IE3 protein
CASSPGTGDTQYF	3	RALEYKNL	immediate-early IE3 protein	Murid betaherpesvirus 1	Severe	CD4Tfh	TRAV17.TRAJ12.TRAC_TRBV12-3.TRBD1.TRBJ2-3.TRBC2	TGTGCTACGGACGGGAGCAGCTATAAATTGATCTTC_TGTGCCAGCAGCCCTGGGACAGGTGATACGCAGTATTTT	CATDGSSYKLIF_CASSPGTGDTQYF	TRAV17.TRAJ12.TRAC_TGTGCTACGGACGGGAGCAGCTATAAATTGATCTTC_TRBV12-3.TRBD1.TRBJ2-3.TRBC2_TGTGCCAGCAGCCCTGGGACAGGTGATACGCAGTATTTT	3	Small (1 < X <= 5)	ASSPGTGDTQY	35918	RALEYKNL	Murid betaherpesvirus 1 (Mouse cytomegalovirus 1)	immediate-early IE3 protein
CASSPGTGDTQYF	3	RALEYKNL	immediate-early IE3 protein	Murid betaherpesvirus 1	Severe	CD4Tfh	TRAV17.TRAJ12.TRAC_TRBV12-3.TRBD1.TRBJ2-3.TRBC2	TGTGCTACGGACGGGAGCAGCTATAAATTGATCTTC_TGTGCCAGCAGCCCTGGGACAGGTGATACGCAGTATTTT	CATDGSSYKLIF_CASSPGTGDTQYF	TRAV17.TRAJ12.TRAC_TGTGCTACGGACGGGAGCAGCTATAAATTGATCTTC_TRBV12-3.TRBD1.TRBJ2-3.TRBC2_TGTGCCAGCAGCCCTGGGACAGGTGATACGCAGTATTTT	3	Small (1 < X <= 5)	ASSPGTGDTQY	35918	RALEYKNL	Murid betaherpesvirus 1 (Mouse cytomegalovirus 1)	immediate-early IE3 protein
CASSPGTSYEQYF	1	ALYGSVPVL	Neutral alpha-glucosidase AB	Homo sapiens	Severe	CD8Tn	NA_TRBV19.NA.TRBJ2-7.TRBC2	NA_TGTGCCAGTAGTCCCGGGACATCCTACGAGCAGTACTTC	NA_CASSPGTSYEQYF	NA_NA_TRBV19.NA.TRBJ2-7.TRBC2_TGTGCCAGTAGTCCCGGGACATCCTACGAGCAGTACTTC	1	Single (0 < X <= 1)	ASSPGTSYEQY	183998	ALYGSVPVL,SPRWYFYYL	Homo sapiens (human),SARS-CoV2	Neutral alpha-glucosidase AB,nucleocapsid phosphoprotein, partial [Severe acute respiratory syndrome coronavirus 2]
CASSPGTSYEQYF	1	SPRWYFYYL	nucleocapsid phosphoprotein	SARS-CoV2	Severe	CD8Tn	NA_TRBV19.NA.TRBJ2-7.TRBC2	NA_TGTGCCAGTAGTCCCGGGACATCCTACGAGCAGTACTTC	NA_CASSPGTSYEQYF	NA_NA_TRBV19.NA.TRBJ2-7.TRBC2_TGTGCCAGTAGTCCCGGGACATCCTACGAGCAGTACTTC	1	Single (0 < X <= 1)	ASSPGTSYEQY	183998	ALYGSVPVL,SPRWYFYYL	Homo sapiens (human),SARS-CoV2	Neutral alpha-glucosidase AB,nucleocapsid phosphoprotein, partial [Severe acute respiratory syndrome coronavirus 2]
CASSPGTTYEQYF	1	LSLRNPILV	Protein PB1-F2	Influenza A virus	Severe	CD4Tn	TRAV8-6.TRAJ5.TRAC_TRBV18.NA.TRBJ2-7.TRBC2	TGTGCTGTGAAGACGGGCAGGAGAGCACTTACTTTT_TGTGCCAGCTCACCGGGGACCACCTACGAGCAGTACTTC	CAVKTGRRALTF_CASSPGTTYEQYF	TRAV8-6.TRAJ5.TRAC_TGTGCTGTGAAGACGGGCAGGAGAGCACTTACTTTT_TRBV18.NA.TRBJ2-7.TRBC2_TGTGCCAGCTCACCGGGGACCACCTACGAGCAGTACTTC	1	Single (0 < X <= 1)	ASSPGTTYEQY	189740	LSLRNPILV,LSLRNPILV,TTDPSFLGRY	Influenza A virus (A/Puerto Rico/8/1934(H1N1)) (Influenza A virus (A/PR 8/34 (H1N1))),Influenza A virus (A/Puerto Rico/8/1934(H1N1)) (Influenza A virus (A/PR 8/34 (H1N1))),SARS-CoV2	Protein PB1-F2,Protein PB1-F2,orf1ab polyprotein [Severe acute respiratory syndrome coronavirus 2]
CASSPGTTYEQYF	1	TTDPSFLGRY	orf1ab polyprotein [Severe acute respiratory syndrome coronavirus 2]	SARS-CoV2	Severe	CD4Tn	TRAV8-6.TRAJ5.TRAC_TRBV18.NA.TRBJ2-7.TRBC2	TGTGCTGTGAAGACGGGCAGGAGAGCACTTACTTTT_TGTGCCAGCTCACCGGGGACCACCTACGAGCAGTACTTC	CAVKTGRRALTF_CASSPGTTYEQYF	TRAV8-6.TRAJ5.TRAC_TGTGCTGTGAAGACGGGCAGGAGAGCACTTACTTTT_TRBV18.NA.TRBJ2-7.TRBC2_TGTGCCAGCTCACCGGGGACCACCTACGAGCAGTACTTC	1	Single (0 < X <= 1)	ASSPGTTYEQY	189740	LSLRNPILV,LSLRNPILV,TTDPSFLGRY	Influenza A virus (A/Puerto Rico/8/1934(H1N1)) (Influenza A virus (A/PR 8/34 (H1N1))),Influenza A virus (A/Puerto Rico/8/1934(H1N1)) (Influenza A virus (A/PR 8/34 (H1N1))),SARS-CoV2	Protein PB1-F2,Protein PB1-F2,orf1ab polyprotein [Severe acute respiratory syndrome coronavirus 2]
CASSPPGGGNTGELFF	1	YLQPRTFLL	surface glycoprotein [Severe acute respiratory syndrome coronavirus 2]	SARS-CoV2	Mild	CD8Tem	NA_TRBV18.NA.TRBJ2-2.TRBC2	NA_TGTGCCAGCTCACCACCGGGCGGTGGGAACACCGGGGAGCTGTTTTTT	NA_CASSPPGGGNTGELFF	NA_NA_TRBV18.NA.TRBJ2-2.TRBC2_TGTGCCAGCTCACCACCGGGCGGTGGGAACACCGGGGAGCTGTTTTTT	1	Single (0 < X <= 1)	ASSPPGGGNTGELF	192730	YLQPRTFLL	SARS-CoV2	surface glycoprotein [Severe acute respiratory syndrome coronavirus 2]
CASSPPGGNEQFF	1	LPRRSGAAGA	nucleoprotein	Influenza A virus	Severe	CD8Tn	TRAV21.TRAJ15.TRAC_TRBV3-1.NA.TRBJ2-1.TRBC2	TGTGCTGTTCCTAACCAGGCAGGAACTGCTCTGATCTTT_TGTGCCAGCAGCCCCCCTGGCGGCAATGAGCAGTTCTTC	CAVPNQAGTALIF_CASSPPGGNEQFF	TRAV21.TRAJ15.TRAC_TGTGCTGTTCCTAACCAGGCAGGAACTGCTCTGATCTTT_TRBV3-1.NA.TRBJ2-1.TRBC2_TGTGCCAGCAGCCCCCCTGGCGGCAATGAGCAGTTCTTC	1	Single (0 < X <= 1)	ASSPPGGNEQF	22376	LPRRSGAAGA,TPRVTGGGAM	Influenza A virus,Human herpesvirus 5 (Human cytomegalovirus)	nucleoprotein,HCMVUL83
CASSPPGGNEQFF	1	TPRVTGGGAM	HCMVUL83	Human herpesvirus 5	Severe	CD8Tn	TRAV21.TRAJ15.TRAC_TRBV3-1.NA.TRBJ2-1.TRBC2	TGTGCTGTTCCTAACCAGGCAGGAACTGCTCTGATCTTT_TGTGCCAGCAGCCCCCCTGGCGGCAATGAGCAGTTCTTC	CAVPNQAGTALIF_CASSPPGGNEQFF	TRAV21.TRAJ15.TRAC_TGTGCTGTTCCTAACCAGGCAGGAACTGCTCTGATCTTT_TRBV3-1.NA.TRBJ2-1.TRBC2_TGTGCCAGCAGCCCCCCTGGCGGCAATGAGCAGTTCTTC	1	Single (0 < X <= 1)	ASSPPGGNEQF	22376	LPRRSGAAGA,TPRVTGGGAM	Influenza A virus,Human herpesvirus 5 (Human cytomegalovirus)	nucleoprotein,HCMVUL83
CASSPPSTDTQYF	1	LPRRSGAAGA	nucleoprotein	Influenza A virus	Severe	CD8Tn	TRAV21.TRAJ43.TRAC_TRBV4-2.NA.TRBJ2-3.TRBC2	TGTGCCTATGACATGCGCTTT_TGTGCCAGCAGCCCGCCTAGCACAGATACGCAGTATTTT	CAYDMRF_CASSPPSTDTQYF	TRAV21.TRAJ43.TRAC_TGTGCCTATGACATGCGCTTT_TRBV4-2.NA.TRBJ2-3.TRBC2_TGTGCCAGCAGCCCGCCTAGCACAGATACGCAGTATTTT	1	Single (0 < X <= 1)	ASSPPSTDTQY	22392	LPRRSGAAGA,TPRVTGGGAM	Influenza A virus,Human herpesvirus 5 (Human cytomegalovirus)	nucleoprotein,HCMVUL83
CASSPPSTDTQYF	1	TPRVTGGGAM	HCMVUL83	Human herpesvirus 5	Severe	CD8Tn	TRAV21.TRAJ43.TRAC_TRBV4-2.NA.TRBJ2-3.TRBC2	TGTGCCTATGACATGCGCTTT_TGTGCCAGCAGCCCGCCTAGCACAGATACGCAGTATTTT	CAYDMRF_CASSPPSTDTQYF	TRAV21.TRAJ43.TRAC_TGTGCCTATGACATGCGCTTT_TRBV4-2.NA.TRBJ2-3.TRBC2_TGTGCCAGCAGCCCGCCTAGCACAGATACGCAGTATTTT	1	Single (0 < X <= 1)	ASSPPSTDTQY	22392	LPRRSGAAGA,TPRVTGGGAM	Influenza A virus,Human herpesvirus 5 (Human cytomegalovirus)	nucleoprotein,HCMVUL83
CASSPRDRVHEQYF	1	ALIHHNTHL	Receptor tyrosine-protein kinase erbB-2	Homo sapiens	Severe	CD4Tn	TRAV13-1.TRAJ11.TRAC_TRBV27.TRBD1.TRBJ2-7.TRBC2	TGTGCAGCAAGTATAGGATACAGCACCCTCACCTTT_TGTGCCAGCAGTCCCCGGGACAGGGTCCACGAGCAGTACTTC	CAASIGYSTLTF_CASSPRDRVHEQYF	TRAV13-1.TRAJ11.TRAC_TGTGCAGCAAGTATAGGATACAGCACCCTCACCTTT_TRBV27.TRBD1.TRBJ2-7.TRBC2_TGTGCCAGCAGTCCCCGGGACAGGGTCCACGAGCAGTACTTC	1	Single (0 < X <= 1)	ASSPRDRVHEQY	27903	ALIHHNTHL	Homo sapiens (human)	Receptor tyrosine-protein kinase erbB-2
CASSPRDRVHEQYF	1	ALIHHNTHL	Receptor tyrosine-protein kinase erbB-2	Homo sapiens	Moderate	CD4Tm	NA_TRBV12-4.TRBD1.TRBJ2-7.TRBC2	NA_TGTGCCAGCAGCCCCCGGGACAGGGTCCACGAGCAGTACTTC	NA_CASSPRDRVHEQYF	NA_NA_TRBV12-4.TRBD1.TRBJ2-7.TRBC2_TGTGCCAGCAGCCCCCGGGACAGGGTCCACGAGCAGTACTTC	1	Single (0 < X <= 1)	ASSPRDRVHEQY	27903	ALIHHNTHL	Homo sapiens (human)	Receptor tyrosine-protein kinase erbB-2
CASSPRGNTEAFF	1	STLPETAVVRR	precore/core protein	Hepatitis B virus	Control	CD4Tm	TRAV12-3.TRAJ5.TRAC_TRBV18.NA.TRBJ1-1.TRBC1	TGTGCAGTACAAGGGCAGGACACGGGCAGGAGAGCACTTACTTTT_TGTGCCAGCTCACCACGTGGGAACACTGAAGCTTTCTTT	CAVQGQDTGRRALTF_CASSPRGNTEAFF	TRAV12-3.TRAJ5.TRAC_TGTGCAGTACAAGGGCAGGACACGGGCAGGAGAGCACTTACTTTT_TRBV18.NA.TRBJ1-1.TRBC1_TGTGCCAGCTCACCACGTGGGAACACTGAAGCTTTCTTT	1	Single (0 < X <= 1)	ASSPRGNTEAF	31778	STLPETAVVRR	Hepatitis B virus (Human hepatitis B virus)	precore/core protein
CASSPRGNTEAFF	1	STLPETAVVRR	precore/core protein	Hepatitis B virus	Mild	Cycling_T	TRAV17.TRAJ40.TRAC_TRBV4-2.NA.TRBJ1-1.TRBC1	TGTGCTACGGAAACTACCTCAGGAACCTACAAATACATCTTT_TGTGCCAGCAGCCCTAGAGGAAACACTGAAGCTTTCTTT	CATETTSGTYKYIF_CASSPRGNTEAFF	TRAV17.TRAJ40.TRAC_TGTGCTACGGAAACTACCTCAGGAACCTACAAATACATCTTT_TRBV4-2.NA.TRBJ1-1.TRBC1_TGTGCCAGCAGCCCTAGAGGAAACACTGAAGCTTTCTTT	1	Single (0 < X <= 1)	ASSPRGNTEAF	31778	STLPETAVVRR	Hepatitis B virus (Human hepatitis B virus)	precore/core protein
CASSPRGYEQYF	1	VMATRRNVL	Uncharacterized protein Rv1518/MT1568	Mycobacterium tuberculosis	Moderate	CD4Tcm	NA_TRBV12-3.NA.TRBJ2-7.TRBC2	NA_TGTGCCAGCAGCCCCAGGGGCTACGAGCAGTACTTC	NA_CASSPRGYEQYF	NA_NA_TRBV12-3.NA.TRBJ2-7.TRBC2_TGTGCCAGCAGCCCCAGGGGCTACGAGCAGTACTTC	1	Single (0 < X <= 1)	ASSPRGYEQY	203641	VMATRRNVL	Mycobacterium tuberculosis	Uncharacterized protein Rv1518/MT1568
CASSPRSYEQYF	1	KLFIRQEEV	ORF7a protein [Severe acute respiratory syndrome coronavirus 2]	SARS-CoV2	Severe	CD4Tn	TRAV26-1.TRAJ49.TRAC_TRBV18.NA.TRBJ2-7.TRBC2	TGCATCGTCAGACCCCAGAACACCGGTAACCAGTTCTATTTT_TGTGCCAGCTCACCCCGATCCTACGAGCAGTACTTC	CIVRPQNTGNQFYF_CASSPRSYEQYF	TRAV26-1.TRAJ49.TRAC_TGCATCGTCAGACCCCAGAACACCGGTAACCAGTTCTATTTT_TRBV18.NA.TRBJ2-7.TRBC2_TGTGCCAGCTCACCCCGATCCTACGAGCAGTACTTC	1	Single (0 < X <= 1)	ASSPRSYEQY	189846	KLFIRQEEV	SARS-CoV2	ORF7a protein [Severe acute respiratory syndrome coronavirus 2]
CASSPRTGANYGYTF	1	LPRRSGAAGA	nucleoprotein	Influenza A virus	Moderate	CD4Tex	TRAV34.TRAJ43.TRAC_TRBV6-1.TRBD1.TRBJ1-2.TRBC1	TGTGGAGCAGACAAGAATAACAATGACATGCGCTTT_TGTGCCAGCAGTCCCCGGACAGGGGCGAACTATGGCTACACCTTC	CGADKNNNDMRF_CASSPRTGANYGYTF	TRAV34.TRAJ43.TRAC_TGTGGAGCAGACAAGAATAACAATGACATGCGCTTT_TRBV6-1.TRBD1.TRBJ1-2.TRBC1_TGTGCCAGCAGTCCCCGGACAGGGGCGAACTATGGCTACACCTTC	1	Single (0 < X <= 1)	ASSPRTGANYGYT	22578	LPRRSGAAGA,TPRVTGGGAM	Influenza A virus,Human herpesvirus 5 (Human cytomegalovirus)	nucleoprotein,HCMVUL83
CASSPRTGANYGYTF	1	TPRVTGGGAM	HCMVUL83	Human herpesvirus 5	Moderate	CD4Tex	TRAV34.TRAJ43.TRAC_TRBV6-1.TRBD1.TRBJ1-2.TRBC1	TGTGGAGCAGACAAGAATAACAATGACATGCGCTTT_TGTGCCAGCAGTCCCCGGACAGGGGCGAACTATGGCTACACCTTC	CGADKNNNDMRF_CASSPRTGANYGYTF	TRAV34.TRAJ43.TRAC_TGTGGAGCAGACAAGAATAACAATGACATGCGCTTT_TRBV6-1.TRBD1.TRBJ1-2.TRBC1_TGTGCCAGCAGTCCCCGGACAGGGGCGAACTATGGCTACACCTTC	1	Single (0 < X <= 1)	ASSPRTGANYGYT	22578	LPRRSGAAGA,TPRVTGGGAM	Influenza A virus,Human herpesvirus 5 (Human cytomegalovirus)	nucleoprotein,HCMVUL83
CASSPRTVSYEQYF	1	VMATRRNVL	Uncharacterized protein Rv1518/MT1568	Mycobacterium tuberculosis	Moderate	CD4Tfh	NA_TRBV5-4.NA.TRBJ2-7.TRBC2	NA_TGTGCCAGCAGCCCCCGGACAGTCTCCTACGAGCAGTACTTC	NA_CASSPRTVSYEQYF	NA_NA_TRBV5-4.NA.TRBJ2-7.TRBC2_TGTGCCAGCAGCCCCCGGACAGTCTCCTACGAGCAGTACTTC	1	Single (0 < X <= 1)	ASSPRTVSYEQY	203642	VMATRRNVL	Mycobacterium tuberculosis	Uncharacterized protein Rv1518/MT1568
CASSPSGSSYNEQFF	1	LLLDRLNQL	Nucleoprotein	SARS coronavirus BJ01	Mild	CD4Tfh	TRAV25.TRAJ29.TRAC_TRBV5-4.NA.TRBJ2-1.TRBC2	TGTGCAGGGAGTAAAGCTTCAGGAAACACACCTCTTGTCTTT_TGTGCCAGCAGCCCCAGCGGGAGCTCCTACAATGAGCAGTTCTTC	CAGSKASGNTPLVF_CASSPSGSSYNEQFF	TRAV25.TRAJ29.TRAC_TGTGCAGGGAGTAAAGCTTCAGGAAACACACCTCTTGTCTTT_TRBV5-4.NA.TRBJ2-1.TRBC2_TGTGCCAGCAGCCCCAGCGGGAGCTCCTACAATGAGCAGTTCTTC	1	Single (0 < X <= 1)	ASSPSGSSYNEQF	199280	LLLDRLNQL	SARS coronavirus BJ01	Nucleoprotein
CASSPSYEQYF	3	VMATRRNVL	Uncharacterized protein Rv1518/MT1568	Mycobacterium tuberculosis	Severe	CD8Tem	NA_TRBV7-9.NA.TRBJ2-7.TRBC2	NA_TGTGCCAGCAGCCCCAGTTACGAGCAGTACTTC	NA_CASSPSYEQYF	NA_NA_TRBV7-9.NA.TRBJ2-7.TRBC2_TGTGCCAGCAGCCCCAGTTACGAGCAGTACTTC	3	Small (1 < X <= 5)	ASSPSYEQY	203382	VMATRRNVL	Mycobacterium tuberculosis	Uncharacterized protein Rv1518/MT1568
CASSPSYEQYF	3	VMATRRNVL	Uncharacterized protein Rv1518/MT1568	Mycobacterium tuberculosis	Moderate	CD4Tm	NA_TRBV2.NA.TRBJ2-7.TRBC2	NA_TGTGCCAGCAGCCCTTCCTACGAGCAGTACTTC	NA_CASSPSYEQYF	NA_NA_TRBV2.NA.TRBJ2-7.TRBC2_TGTGCCAGCAGCCCTTCCTACGAGCAGTACTTC	1	Single (0 < X <= 1)	ASSPSYEQY	203382	VMATRRNVL	Mycobacterium tuberculosis	Uncharacterized protein Rv1518/MT1568
CASSPSYEQYF	3	VMATRRNVL	Uncharacterized protein Rv1518/MT1568	Mycobacterium tuberculosis	Severe	CD8Tem	TRAV3.TRAJ27.TRAC_TRBV7-9.NA.TRBJ2-7.TRBC2	TGTGCTGTGAGAGGCCAGGGCACCAATGCAGGCAAATCAACCTTT_TGTGCCAGCAGCCCCAGTTACGAGCAGTACTTC	CAVRGQGTNAGKSTF_CASSPSYEQYF	TRAV3.TRAJ27.TRAC_TGTGCTGTGAGAGGCCAGGGCACCAATGCAGGCAAATCAACCTTT_TRBV7-9.NA.TRBJ2-7.TRBC2_TGTGCCAGCAGCCCCAGTTACGAGCAGTACTTC	3	Small (1 < X <= 5)	ASSPSYEQY	203382	VMATRRNVL	Mycobacterium tuberculosis	Uncharacterized protein Rv1518/MT1568
CASSPSYEQYF	3	VMATRRNVL	Uncharacterized protein Rv1518/MT1568	Mycobacterium tuberculosis	Severe	CD8Tem	TRAV3.TRAJ27.TRAC_TRBV7-9.NA.TRBJ2-7.TRBC2	TGTGCTGTGAGAGGCCAGGGCACCAATGCAGGCAAATCAACCTTT_TGTGCCAGCAGCCCCAGTTACGAGCAGTACTTC	CAVRGQGTNAGKSTF_CASSPSYEQYF	TRAV3.TRAJ27.TRAC_TGTGCTGTGAGAGGCCAGGGCACCAATGCAGGCAAATCAACCTTT_TRBV7-9.NA.TRBJ2-7.TRBC2_TGTGCCAGCAGCCCCAGTTACGAGCAGTACTTC	3	Small (1 < X <= 5)	ASSPSYEQY	203382	VMATRRNVL	Mycobacterium tuberculosis	Uncharacterized protein Rv1518/MT1568
CASSPSYEQYF	1	VMATRRNVL	Uncharacterized protein Rv1518/MT1568	Mycobacterium tuberculosis	Severe	CD8Tem	NA_TRBV7-9.NA.TRBJ2-7.TRBC2	NA_TGTGCCAGCAGCCCCAGTTACGAGCAGTACTTC	NA_CASSPSYEQYF	NA_NA_TRBV7-9.NA.TRBJ2-7.TRBC2_TGTGCCAGCAGCCCCAGTTACGAGCAGTACTTC	3	Small (1 < X <= 5)	ASSPSYEQY	203382	VMATRRNVL	Mycobacterium tuberculosis	Uncharacterized protein Rv1518/MT1568
CASSPSYEQYF	1	VMATRRNVL	Uncharacterized protein Rv1518/MT1568	Mycobacterium tuberculosis	Moderate	CD4Tm	NA_TRBV2.NA.TRBJ2-7.TRBC2	NA_TGTGCCAGCAGCCCTTCCTACGAGCAGTACTTC	NA_CASSPSYEQYF	NA_NA_TRBV2.NA.TRBJ2-7.TRBC2_TGTGCCAGCAGCCCTTCCTACGAGCAGTACTTC	1	Single (0 < X <= 1)	ASSPSYEQY	203382	VMATRRNVL	Mycobacterium tuberculosis	Uncharacterized protein Rv1518/MT1568
CASSPSYEQYF	1	VMATRRNVL	Uncharacterized protein Rv1518/MT1568	Mycobacterium tuberculosis	Severe	CD8Tem	TRAV3.TRAJ27.TRAC_TRBV7-9.NA.TRBJ2-7.TRBC2	TGTGCTGTGAGAGGCCAGGGCACCAATGCAGGCAAATCAACCTTT_TGTGCCAGCAGCCCCAGTTACGAGCAGTACTTC	CAVRGQGTNAGKSTF_CASSPSYEQYF	TRAV3.TRAJ27.TRAC_TGTGCTGTGAGAGGCCAGGGCACCAATGCAGGCAAATCAACCTTT_TRBV7-9.NA.TRBJ2-7.TRBC2_TGTGCCAGCAGCCCCAGTTACGAGCAGTACTTC	3	Small (1 < X <= 5)	ASSPSYEQY	203382	VMATRRNVL	Mycobacterium tuberculosis	Uncharacterized protein Rv1518/MT1568
CASSPSYEQYF	1	VMATRRNVL	Uncharacterized protein Rv1518/MT1568	Mycobacterium tuberculosis	Severe	CD8Tem	TRAV3.TRAJ27.TRAC_TRBV7-9.NA.TRBJ2-7.TRBC2	TGTGCTGTGAGAGGCCAGGGCACCAATGCAGGCAAATCAACCTTT_TGTGCCAGCAGCCCCAGTTACGAGCAGTACTTC	CAVRGQGTNAGKSTF_CASSPSYEQYF	TRAV3.TRAJ27.TRAC_TGTGCTGTGAGAGGCCAGGGCACCAATGCAGGCAAATCAACCTTT_TRBV7-9.NA.TRBJ2-7.TRBC2_TGTGCCAGCAGCCCCAGTTACGAGCAGTACTTC	3	Small (1 < X <= 5)	ASSPSYEQY	203382	VMATRRNVL	Mycobacterium tuberculosis	Uncharacterized protein Rv1518/MT1568
CASSPSYNEQFF	1	RLITGRLQSL	Spike glycoprotein	SARS-CoV2	Control	CD8Tem	TRAV14/DV4.TRAJ8.TRAC_TRBV19.NA.TRBJ2-1.TRBC2	TGTGCATCCCCCCGGGTGATGAACACAGGCTTTCAGAAACTTGTATTT_TGTGCCAGTAGTCCTAGTTACAATGAGCAGTTCTTC	CASPRVMNTGFQKLVF_CASSPSYNEQFF	TRAV14/DV4.TRAJ8.TRAC_TGTGCATCCCCCCGGGTGATGAACACAGGCTTTCAGAAACTTGTATTT_TRBV19.NA.TRBJ2-1.TRBC2_TGTGCCAGTAGTCCTAGTTACAATGAGCAGTTCTTC	1	Single (0 < X <= 1)	ASSPSYNEQF	198222	RLITGRLQSL	SARS-CoV2	Spike glycoprotein
CASSPTGDEQYF	1	RTQSPRRR	precore/core protein partial [Hepatitis B virus]	Hepatitis B virus	Control	Cycling_T	TRAV8-4.TRAJ13.TRAC_TRBV19.NA.TRBJ2-7.TRBC2	TGTGCTGTGAGTCCCTATTCTGGGGGTTACCAGAAAGTTACCTTT_TGTGCCAGTAGTCCTACCGGAGACGAGCAGTACTTC	CAVSPYSGGYQKVTF_CASSPTGDEQYF	TRAV8-4.TRAJ13.TRAC_TGTGCTGTGAGTCCCTATTCTGGGGGTTACCAGAAAGTTACCTTT_TRBV19.NA.TRBJ2-7.TRBC2_TGTGCCAGTAGTCCTACCGGAGACGAGCAGTACTTC	1	Single (0 < X <= 1)	ASSPTGDEQY	32005	RTQSPRRR	Hepatitis B virus (Human hepatitis B virus)	precore/core protein partial [Hepatitis B virus]
CASSPTGSNEQFF	1	VMATRRNVL	Uncharacterized protein Rv1518/MT1568	Mycobacterium tuberculosis	Moderate	CD4Tn	NA_TRBV5-4.NA.TRBJ2-1.TRBC2	NA_TGTGCCAGCAGCCCGACAGGGTCCAATGAGCAGTTCTTC	NA_CASSPTGSNEQFF	NA_NA_TRBV5-4.NA.TRBJ2-1.TRBC2_TGTGCCAGCAGCCCGACAGGGTCCAATGAGCAGTTCTTC	1	Single (0 < X <= 1)	ASSPTGSNEQF	203643	VMATRRNVL	Mycobacterium tuberculosis	Uncharacterized protein Rv1518/MT1568
CASSPTGVYNSPLHF	1	GILGFVFTL	Matrix protein 1	Influenza A virus	Control	CD4Tm	NA_TRBV3-1.NA.TRBJ1-6.TRBC1	NA_TGTGCCAGCAGCCCAACAGGGGTGTACAATTCACCCCTCCACTTT	NA_CASSPTGVYNSPLHF	NA_NA_TRBV3-1.NA.TRBJ1-6.TRBC1_TGTGCCAGCAGCCCAACAGGGGTGTACAATTCACCCCTCCACTTT	1	Single (0 < X <= 1)	ASSPTGVYNSPLH	23881	GILGFVFTL	Influenza A virus	Matrix protein 1
CASSPTHSTDTQYF	1	TTDPSFLGRY	orf1ab polyprotein [Severe acute respiratory syndrome coronavirus 2]	SARS-CoV2	Moderate	CD4Tem	NA_TRBV7-3.NA.TRBJ2-3.TRBC2	NA_TGTGCCAGCAGCCCGACCCATAGCACAGATACGCAGTATTTT	NA_CASSPTHSTDTQYF	NA_NA_TRBV7-3.NA.TRBJ2-3.TRBC2_TGTGCCAGCAGCCCGACCCATAGCACAGATACGCAGTATTTT	1	Single (0 < X <= 1)	ASSPTHSTDTQY	183332	TTDPSFLGRY	SARS-CoV2	orf1ab polyprotein [Severe acute respiratory syndrome coronavirus 2]
CASSPTLNTEAFF	1	KTAYSHLSTSK	polymerase	Hepatitis B virus	Severe	CD4Tfh	TRAV26-1.TRAJ53.TRAC_TRBV6-2.NA.TRBJ1-1.TRBC1	TGCATCGTCAGATCCCGAGGTAGCAACTATAAACTGACATTT_TGTGCCAGCAGCCCTACACTGAACACTGAAGCTTTCTTT	CIVRSRGSNYKLTF_CASSPTLNTEAFF	TRAV26-1.TRAJ53.TRAC_TGCATCGTCAGATCCCGAGGTAGCAACTATAAACTGACATTT_TRBV6-2.NA.TRBJ1-1.TRBC1_TGTGCCAGCAGCCCTACACTGAACACTGAAGCTTTCTTT	1	Single (0 < X <= 1)	ASSPTLNTEAF	32099	KTAYSHLSTSK	Hepatitis B virus (Human hepatitis B virus)	polymerase
CASSPTRNTEAFF	1	TPRVTGGGAM	HCMVUL83	Human herpesvirus 5	Moderate	CD4Tfh	TRAV41.TRAJ58.TRAC_TRBV7-3.NA.TRBJ1-1.TRBC1	TGTGCTGTCTCAGAAACCAGTGGCTCTAGGTTGACCTTT_TGTGCCAGCAGCCCGACCCGAAACACTGAAGCTTTCTTT	CAVSETSGSRLTF_CASSPTRNTEAFF	TRAV41.TRAJ58.TRAC_TGTGCTGTCTCAGAAACCAGTGGCTCTAGGTTGACCTTT_TRBV7-3.NA.TRBJ1-1.TRBC1_TGTGCCAGCAGCCCGACCCGAAACACTGAAGCTTTCTTT	1	Single (0 < X <= 1)	ASSPTRNTEAF	27651	TPRVTGGGAM,RPHERNGFTVL	Human herpesvirus 5 (Human cytomegalovirus),Human herpesvirus 5 (Human cytomegalovirus)	HCMVUL83,HCMVUL83
CASSPTRNTEAFF	1	RPHERNGFTVL	HCMVUL83	Human herpesvirus 5	Moderate	CD4Tfh	TRAV41.TRAJ58.TRAC_TRBV7-3.NA.TRBJ1-1.TRBC1	TGTGCTGTCTCAGAAACCAGTGGCTCTAGGTTGACCTTT_TGTGCCAGCAGCCCGACCCGAAACACTGAAGCTTTCTTT	CAVSETSGSRLTF_CASSPTRNTEAFF	TRAV41.TRAJ58.TRAC_TGTGCTGTCTCAGAAACCAGTGGCTCTAGGTTGACCTTT_TRBV7-3.NA.TRBJ1-1.TRBC1_TGTGCCAGCAGCCCGACCCGAAACACTGAAGCTTTCTTT	1	Single (0 < X <= 1)	ASSPTRNTEAF	27651	TPRVTGGGAM,RPHERNGFTVL	Human herpesvirus 5 (Human cytomegalovirus),Human herpesvirus 5 (Human cytomegalovirus)	HCMVUL83,HCMVUL83
CASSPTSGSYEQYF	1	VYFLQSINF	ORF3a protein [Severe acute respiratory syndrome coronavirus 2]	SARS-CoV2	Severe	CD4Tfh	NA_TRBV7-8.NA.TRBJ2-7.TRBC2	NA_TGTGCCAGCAGCCCTACTAGCGGGAGTTACGAGCAGTACTTC	NA_CASSPTSGSYEQYF	NA_NA_TRBV7-8.NA.TRBJ2-7.TRBC2_TGTGCCAGCAGCCCTACTAGCGGGAGTTACGAGCAGTACTTC	1	Single (0 < X <= 1)	ASSPTSGSYEQY	184602	VYFLQSINF,RFPLTFGWCF,RFPLTFGWCF,RFPLTFGWCF	SARS-CoV2,Human immunodeficiency virus 1 (human immunodeficiency virus 1 HIV-1),Human immunodeficiency virus 1 (human immunodeficiency virus 1 HIV-1),Human immunodeficiency virus 1 (human immunodeficiency virus 1 HIV-1)	ORF3a protein [Severe acute respiratory syndrome coronavirus 2],Protein Nef,Protein Nef,Protein Nef
CASSPTSGSYEQYF	1	RFPLTFGWCF	Protein Nef	Human immunodeficiency virus 1	Severe	CD4Tfh	NA_TRBV7-8.NA.TRBJ2-7.TRBC2	NA_TGTGCCAGCAGCCCTACTAGCGGGAGTTACGAGCAGTACTTC	NA_CASSPTSGSYEQYF	NA_NA_TRBV7-8.NA.TRBJ2-7.TRBC2_TGTGCCAGCAGCCCTACTAGCGGGAGTTACGAGCAGTACTTC	1	Single (0 < X <= 1)	ASSPTSGSYEQY	184602	VYFLQSINF,RFPLTFGWCF,RFPLTFGWCF,RFPLTFGWCF	SARS-CoV2,Human immunodeficiency virus 1 (human immunodeficiency virus 1 HIV-1),Human immunodeficiency virus 1 (human immunodeficiency virus 1 HIV-1),Human immunodeficiency virus 1 (human immunodeficiency virus 1 HIV-1)	ORF3a protein [Severe acute respiratory syndrome coronavirus 2],Protein Nef,Protein Nef,Protein Nef
CASSPTSNEQFF	1	KLQFTSLEI	Replicase polyprotein 1ab	SARS-CoV2	Mild	CD4Tfh	NA_TRBV12-4.NA.TRBJ2-1.TRBC2	NA_TGTGCCAGCAGTCCCACTAGCAATGAGCAGTTCTTC	NA_CASSPTSNEQFF	NA_NA_TRBV12-4.NA.TRBJ2-1.TRBC2_TGTGCCAGCAGTCCCACTAGCAATGAGCAGTTCTTC	1	Single (0 < X <= 1)	ASSPTSNEQF	189890	KLQFTSLEI	SARS-CoV2	Replicase polyprotein 1ab
CASSQALYEQYF	1	LVVDFSQFSR	DNA polymerase	Hepatitis B virus	Moderate	CD4Tfh	TRAV21.TRAJ40.TRAC_TRBV3-1.NA.TRBJ2-7.TRBC2	TGTGCTCTACAATACTCAGGAACCTACAAATACATCTTT_TGTGCCAGCAGCCAAGCCCTCTACGAGCAGTACTTC	CALQYSGTYKYIF_CASSQALYEQYF	TRAV21.TRAJ40.TRAC_TGTGCTCTACAATACTCAGGAACCTACAAATACATCTTT_TRBV3-1.NA.TRBJ2-7.TRBC2_TGTGCCAGCAGCCAAGCCCTCTACGAGCAGTACTTC	1	Single (0 < X <= 1)	ASSQALYEQY	30812	LVVDFSQFSR	Hepatitis B virus (Human hepatitis B virus)	DNA polymerase
CASSQDGGRYNEQFF	1	LVVDFSQFSR	DNA polymerase	Hepatitis B virus	Severe	CD8Tem	NA_TRBV3-1.NA.TRBJ2-1.TRBC2	NA_TGTGCCAGCAGCCAAGATGGAGGACGTTACAATGAGCAGTTCTTC	NA_CASSQDGGRYNEQFF	NA_NA_TRBV3-1.NA.TRBJ2-1.TRBC2_TGTGCCAGCAGCCAAGATGGAGGACGTTACAATGAGCAGTTCTTC	1	Single (0 < X <= 1)	ASSQDGGRYNEQF	30943	LVVDFSQFSR	Hepatitis B virus (Human hepatitis B virus)	DNA polymerase
CASSQDGQGYEQYF	1	RTIKVFTTV	orf1ab polyprotein [Severe acute respiratory syndrome coronavirus 2]	SARS-CoV2	Control	CD4Tfh	TRAV12-3.TRAJ28.TRAC_TRBV3-1.TRBD1.TRBJ2-7.TRBC2	TGTGCAATCAAGGGGGCTGGGAGTTACCAACTCACTTTC_TGTGCCAGCAGCCAAGATGGACAGGGGTACGAGCAGTACTTC	CAIKGAGSYQLTF_CASSQDGQGYEQYF	TRAV12-3.TRAJ28.TRAC_TGTGCAATCAAGGGGGCTGGGAGTTACCAACTCACTTTC_TRBV3-1.TRBD1.TRBJ2-7.TRBC2_TGTGCCAGCAGCCAAGATGGACAGGGGTACGAGCAGTACTTC	1	Single (0 < X <= 1)	ASSQDGQGYEQY	192778	RTIKVFTTV	SARS-CoV2	orf1ab polyprotein [Severe acute respiratory syndrome coronavirus 2]
CASSQDLAGGETQYF	1	RTQSPRRR	precore/core protein partial [Hepatitis B virus]	Hepatitis B virus	Mild	CD8Tem	TRAV5.TRAJ37.TRAC_TRBV4-2.NA.TRBJ2-5.TRBC2	TGTGCAGTTTTCTCTGGCAACACAGGCAAACTAATCTTT_TGTGCCAGCAGCCAAGATCTGGCAGGGGGAGAGACCCAGTACTTC	CAVFSGNTGKLIF_CASSQDLAGGETQYF	TRAV5.TRAJ37.TRAC_TGTGCAGTTTTCTCTGGCAACACAGGCAAACTAATCTTT_TRBV4-2.NA.TRBJ2-5.TRBC2_TGTGCCAGCAGCCAAGATCTGGCAGGGGGAGAGACCCAGTACTTC	1	Single (0 < X <= 1)	ASSQDLAGGETQY	32008	RTQSPRRR	Hepatitis B virus (Human hepatitis B virus)	precore/core protein partial [Hepatitis B virus]
CASSQDLGSYNSPLHF	1	FEDLRVSSF	nucleocapsid protein	Influenza A virus	Control	CD4Tcm	NA_TRBV4-3.NA.TRBJ1-6.TRBC1	NA_TGCGCCAGCAGCCAAGACTTAGGGTCTTATAATTCACCCCTCCACTTT	NA_CASSQDLGSYNSPLHF	NA_NA_TRBV4-3.NA.TRBJ1-6.TRBC1_TGCGCCAGCAGCCAAGACTTAGGGTCTTATAATTCACCCCTCCACTTT	1	Single (0 < X <= 1)	ASSQDLGSYNSPLH	27493	FEDLRVSSF	Influenza A virus	nucleocapsid protein
CASSQDRVSYEQYF	1	VMATRRNVL	Uncharacterized protein Rv1518/MT1568	Mycobacterium tuberculosis	Mild	CD4Tfh	TRAV9-2.TRAJ37.TRAC_TRBV12-3.NA.TRBJ2-7.TRBC2	TGTGCTCTGAGTGGTCGGGGCTCTGGCAACACAGGCAAACTAATCTTT_TGTGCCAGCAGTCAGGACAGGGTCTCCTACGAGCAGTACTTC	CALSGRGSGNTGKLIF_CASSQDRVSYEQYF	TRAV9-2.TRAJ37.TRAC_TGTGCTCTGAGTGGTCGGGGCTCTGGCAACACAGGCAAACTAATCTTT_TRBV12-3.NA.TRBJ2-7.TRBC2_TGTGCCAGCAGTCAGGACAGGGTCTCCTACGAGCAGTACTTC	1	Single (0 < X <= 1)	ASSQDRVSYEQY	203383	VMATRRNVL	Mycobacterium tuberculosis	Uncharacterized protein Rv1518/MT1568
CASSQDSYEQYF	1	KYNKANVFL	Uncharacterized protein Rv1734c/MT1774.1	Mycobacterium tuberculosis	Severe	CD4Tfh	TRAV12-2.TRAJ52.TRAC_TRBV19.NA.TRBJ2-7.TRBC2	TGTGCCGTGAACAGGCAAACTAGCTATGGAAAGCTGACATTT_TGTGCCAGTAGTCAGGATTCCTACGAGCAGTACTTC	CAVNRQTSYGKLTF_CASSQDSYEQYF	TRAV12-2.TRAJ52.TRAC_TGTGCCGTGAACAGGCAAACTAGCTATGGAAAGCTGACATTT_TRBV19.NA.TRBJ2-7.TRBC2_TGTGCCAGTAGTCAGGATTCCTACGAGCAGTACTTC	1	Single (0 < X <= 1)	ASSQDSYEQY	202916	KYNKANVFL,VMTTVLATL	Mycobacterium tuberculosis	Uncharacterized protein Rv1734c/MT1774.1
CASSQDYNEQFF	1	LPRRSGAAGA	nucleoprotein	Influenza A virus	Mild	CD8Tn	TRAV17.TRAJ8.TRAC_TRBV4-1.NA.TRBJ2-1.TRBC2	TGTGCTACGGACGGAATGAACACAGGCTTTCAGAAACTTGTATTT_TGCGCCAGCAGCCAAGATTACAATGAGCAGTTCTTC	CATDGMNTGFQKLVF_CASSQDYNEQFF	TRAV17.TRAJ8.TRAC_TGTGCTACGGACGGAATGAACACAGGCTTTCAGAAACTTGTATTT_TRBV4-1.NA.TRBJ2-1.TRBC2_TGCGCCAGCAGCCAAGATTACAATGAGCAGTTCTTC	1	Single (0 < X <= 1)	ASSQDYNEQF	190009	LPRRSGAAGA,TPRVTGGGAM,SANNCTFEY	Influenza A virus,Human herpesvirus 5 (Human cytomegalovirus),SARS-CoV2	nucleoprotein,HCMVUL83,surface glycoprotein [Severe acute respiratory syndrome coronavirus 2]
CASSQDYNEQFF	1	TPRVTGGGAM	HCMVUL83	Human herpesvirus 5	Mild	CD8Tn	TRAV17.TRAJ8.TRAC_TRBV4-1.NA.TRBJ2-1.TRBC2	TGTGCTACGGACGGAATGAACACAGGCTTTCAGAAACTTGTATTT_TGCGCCAGCAGCCAAGATTACAATGAGCAGTTCTTC	CATDGMNTGFQKLVF_CASSQDYNEQFF	TRAV17.TRAJ8.TRAC_TGTGCTACGGACGGAATGAACACAGGCTTTCAGAAACTTGTATTT_TRBV4-1.NA.TRBJ2-1.TRBC2_TGCGCCAGCAGCCAAGATTACAATGAGCAGTTCTTC	1	Single (0 < X <= 1)	ASSQDYNEQF	190009	LPRRSGAAGA,TPRVTGGGAM,SANNCTFEY	Influenza A virus,Human herpesvirus 5 (Human cytomegalovirus),SARS-CoV2	nucleoprotein,HCMVUL83,surface glycoprotein [Severe acute respiratory syndrome coronavirus 2]
CASSQDYNEQFF	1	SANNCTFEY	surface glycoprotein [Severe acute respiratory syndrome coronavirus 2]	SARS-CoV2	Mild	CD8Tn	TRAV17.TRAJ8.TRAC_TRBV4-1.NA.TRBJ2-1.TRBC2	TGTGCTACGGACGGAATGAACACAGGCTTTCAGAAACTTGTATTT_TGCGCCAGCAGCCAAGATTACAATGAGCAGTTCTTC	CATDGMNTGFQKLVF_CASSQDYNEQFF	TRAV17.TRAJ8.TRAC_TGTGCTACGGACGGAATGAACACAGGCTTTCAGAAACTTGTATTT_TRBV4-1.NA.TRBJ2-1.TRBC2_TGCGCCAGCAGCCAAGATTACAATGAGCAGTTCTTC	1	Single (0 < X <= 1)	ASSQDYNEQF	190009	LPRRSGAAGA,TPRVTGGGAM,SANNCTFEY	Influenza A virus,Human herpesvirus 5 (Human cytomegalovirus),SARS-CoV2	nucleoprotein,HCMVUL83,surface glycoprotein [Severe acute respiratory syndrome coronavirus 2]
CASSQGAGELFF	1	GLCTLVAML	Transcriptional regulator IE63 homolog	Human herpesvirus 4	Control	CD4Tfh	TRAV12-2.TRAJ3.TRAC_TRBV4-3.TRBD1.TRBJ2-2.TRBC2	TGTGCCGTGAACATAGAAGGCAGCAGTGCTTCCAAGATAATCTTT_TGCGCCAGCAGCCAAGGGGCCGGGGAGCTGTTTTTT	CAVNIEGSSASKIIF_CASSQGAGELFF	TRAV12-2.TRAJ3.TRAC_TGTGCCGTGAACATAGAAGGCAGCAGTGCTTCCAAGATAATCTTT_TRBV4-3.TRBD1.TRBJ2-2.TRBC2_TGCGCCAGCAGCCAAGGGGCCGGGGAGCTGTTTTTT	1	Single (0 < X <= 1)	ASSQGAGELF	21763	GLCTLVAML	Human herpesvirus 4 (Epstein Barr virus)	Transcriptional regulator IE63 homolog
CASSQGDYGYTF	3	NLVPMVATV	HCMVUL83	Human herpesvirus 5	Mild	CD8Tem	TRAV5.TRAJ15.TRAC_TRBV3-1.NA.TRBJ1-2.TRBC1	TGTGCAGAGACCCCTGACCAGGCAGGAACTGCTCTGATCTTT_TGTGCCAGCAGCCAGGGTGACTATGGCTACACCTTC	CAETPDQAGTALIF_CASSQGDYGYTF	TRAV5.TRAJ15.TRAC_TGTGCAGAGACCCCTGACCAGGCAGGAACTGCTCTGATCTTT_TRBV3-1.NA.TRBJ1-2.TRBC1_TGTGCCAGCAGCCAGGGTGACTATGGCTACACCTTC	3	Small (1 < X <= 5)	ASSQGDYGYT	26704	NLVPMVATV	Human herpesvirus 5 (Human cytomegalovirus)	HCMVUL83
CASSQGDYGYTF	3	NLVPMVATV	HCMVUL83	Human herpesvirus 5	Mild	CD8Tem	NA_TRBV3-1.NA.TRBJ1-2.TRBC1	NA_TGTGCCAGCAGCCAGGGTGACTATGGCTACACCTTC	NA_CASSQGDYGYTF	NA_NA_TRBV3-1.NA.TRBJ1-2.TRBC1_TGTGCCAGCAGCCAGGGTGACTATGGCTACACCTTC	3	Small (1 < X <= 5)	ASSQGDYGYT	26704	NLVPMVATV	Human herpesvirus 5 (Human cytomegalovirus)	HCMVUL83
CASSQGDYGYTF	3	NLVPMVATV	HCMVUL83	Human herpesvirus 5	Mild	Cycling_T	TRAV5.TRAJ15.TRAC_TRBV3-1.NA.TRBJ1-2.TRBC1	TGTGCAGAGACCCCTGACCAGGCAGGAACTGCTCTGATCTTT_TGTGCCAGCAGCCAGGGTGACTATGGCTACACCTTC	CAETPDQAGTALIF_CASSQGDYGYTF	TRAV5.TRAJ15.TRAC_TGTGCAGAGACCCCTGACCAGGCAGGAACTGCTCTGATCTTT_TRBV3-1.NA.TRBJ1-2.TRBC1_TGTGCCAGCAGCCAGGGTGACTATGGCTACACCTTC	3	Small (1 < X <= 5)	ASSQGDYGYT	26704	NLVPMVATV	Human herpesvirus 5 (Human cytomegalovirus)	HCMVUL83
CASSQGGTEAFF	1	LPRRSGAAGA	nucleoprotein	Influenza A virus	Moderate	CD8Tn	NA_TRBV28.NA.TRBJ1-1.TRBC1	NA_TGTGCCAGCAGTCAGGGGGGCACTGAAGCTTTCTTT	NA_CASSQGGTEAFF	NA_NA_TRBV28.NA.TRBJ1-1.TRBC1_TGTGCCAGCAGTCAGGGGGGCACTGAAGCTTTCTTT	1	Single (0 < X <= 1)	ASSQGGTEAF	23383	LPRRSGAAGA,TPRVTGGGAM	Influenza A virus,Human herpesvirus 5 (Human cytomegalovirus)	nucleoprotein,HCMVUL83
CASSQGGTEAFF	1	TPRVTGGGAM	HCMVUL83	Human herpesvirus 5	Moderate	CD8Tn	NA_TRBV28.NA.TRBJ1-1.TRBC1	NA_TGTGCCAGCAGTCAGGGGGGCACTGAAGCTTTCTTT	NA_CASSQGGTEAFF	NA_NA_TRBV28.NA.TRBJ1-1.TRBC1_TGTGCCAGCAGTCAGGGGGGCACTGAAGCTTTCTTT	1	Single (0 < X <= 1)	ASSQGGTEAF	23383	LPRRSGAAGA,TPRVTGGGAM	Influenza A virus,Human herpesvirus 5 (Human cytomegalovirus)	nucleoprotein,HCMVUL83
CASSQGNQPQHF	1	NLSALGIFST	Insulin-like growth factor 2 mRNA-binding protein 2	Homo sapiens	Mild	CD4Tm	TRAV8-4.TRAJ30.TRAC_TRBV27.NA.TRBJ1-5.TRBC1	TGTGCTGTGAGTGACGACAGAGATGACAAGATCATCTTT_TGTGCCAGCAGTCAGGGGAATCAGCCCCAGCATTTT	CAVSDDRDDKIIF_CASSQGNQPQHF	TRAV8-4.TRAJ30.TRAC_TGTGCTGTGAGTGACGACAGAGATGACAAGATCATCTTT_TRBV27.NA.TRBJ1-5.TRBC1_TGTGCCAGCAGTCAGGGGAATCAGCCCCAGCATTTT	1	Single (0 < X <= 1)	ASSQGNQPQH	200547	NLSALGIFST	Homo sapiens (human)	Insulin-like growth factor 2 mRNA-binding protein 2
CASSQGQGYGYTF	1	KTAYSHLSTSK	polymerase	Hepatitis B virus	Severe	CD8Tn	NA_TRBV4-1.NA.TRBJ1-2.TRBC1	NA_TGCGCCAGCAGCCAAGGGCAGGGCTATGGCTACACCTTC	NA_CASSQGQGYGYTF	NA_NA_TRBV4-1.NA.TRBJ1-2.TRBC1_TGCGCCAGCAGCCAAGGGCAGGGCTATGGCTACACCTTC	1	Single (0 < X <= 1)	ASSQGQGYGYT	34456	KTAYSHLSTSK	Hepatitis B virus (Human hepatitis B virus)	polymerase
CASSQGQGYGYTF	1	KTAYSHLSTSK	polymerase	Hepatitis B virus	Mild	CD4Tn	TRAV26-2.TRAJ42.TRAC_TRBV5-4.NA.TRBJ1-2.TRBC1	TGCATCCTGAGAGCCCCTTATGGAGGAAGCCAAGGAAATCTCATCTTT_TGTGCCAGCAGCCAGGGTCAGGGCTATGGCTACACCTTC	CILRAPYGGSQGNLIF_CASSQGQGYGYTF	TRAV26-2.TRAJ42.TRAC_TGCATCCTGAGAGCCCCTTATGGAGGAAGCCAAGGAAATCTCATCTTT_TRBV5-4.NA.TRBJ1-2.TRBC1_TGTGCCAGCAGCCAGGGTCAGGGCTATGGCTACACCTTC	1	Single (0 < X <= 1)	ASSQGQGYGYT	34456	KTAYSHLSTSK	Hepatitis B virus (Human hepatitis B virus)	polymerase
CASSQGRANTEAFF	1	LVVDFSQFSR	DNA polymerase	Hepatitis B virus	Severe	CD4Tfh	TRAV9-2.TRAJ18.TRAC_TRBV5-5.NA.TRBJ1-1.TRBC1	TGTGCTCTGAGTGTGTCCGGGAGAGGCTCAACCCTGGGGAGGCTATACTTT_TGTGCCAGCAGCCAAGGACGGGCAAACACTGAAGCTTTCTTT	CALSVSGRGSTLGRLYF_CASSQGRANTEAFF	TRAV9-2.TRAJ18.TRAC_TGTGCTCTGAGTGTGTCCGGGAGAGGCTCAACCCTGGGGAGGCTATACTTT_TRBV5-5.NA.TRBJ1-1.TRBC1_TGTGCCAGCAGCCAAGGACGGGCAAACACTGAAGCTTTCTTT	1	Single (0 < X <= 1)	ASSQGRANTEAF	33553	LVVDFSQFSR	Hepatitis B virus (Human hepatitis B virus)	DNA polymerase
CASSQGVGYTF	1	TFEYVSQPFLMDLE	Spike glycoprotein	SARS-CoV2	Severe	CD4Tm	NA_TRBV3-1.NA.TRBJ1-2.TRBC1	NA_TGTGCCAGCAGCCAGGGGGTGGGCTACACCTTC	NA_CASSQGVGYTF	NA_NA_TRBV3-1.NA.TRBJ1-2.TRBC1_TGTGCCAGCAGCCAGGGGGTGGGCTACACCTTC	1	Single (0 < X <= 1)	ASSQGVGYT	192824	TFEYVSQPFLMDLE,TFEYVSQPFLMDLE,TFEYVSQPFLMDLE,TFEYVSQPFLMDLE,TFEYVSQPFLMDLE,TFEYVSQPFLMDLE	SARS-CoV2,SARS-CoV2,SARS-CoV2,SARS-CoV2,SARS-CoV2,SARS-CoV2	Spike glycoprotein,Spike glycoprotein,Spike glycoprotein,Spike glycoprotein,Spike glycoprotein,Spike glycoprotein
CASSQNYEQYF	1	ALDPHSGHFV	surface glycoprotein [Severe acute respiratory syndrome coronavirus 2]	SARS-CoV2	Severe	CD4Tcm	NA_TRBV12-3.NA.TRBJ2-7.TRBC2	NA_TGTGCCAGCAGCCAAAACTACGAGCAGTACTTC	NA_CASSQNYEQYF	NA_NA_TRBV12-3.NA.TRBJ2-7.TRBC2_TGTGCCAGCAGCCAAAACTACGAGCAGTACTTC	1	Single (0 < X <= 1)	ASSQNYEQY	204363	ALDPHSGHFV,YLQPRTFLL	SARS-CoV2	surface glycoprotein [Severe acute respiratory syndrome coronavirus 2]
CASSQSPGGTQYF	1	GLCTLVAML	Transcriptional regulator IE63 homolog	Human herpesvirus 4	Control	CD8Tem	NA_TRBV14.NA.TRBJ2-5.TRBC2	NA_TGTGCCAGCAGCCAATCCCCAGGTGGGACCCAGTACTTC	NA_CASSQSPGGTQYF	NA_NA_TRBV14.NA.TRBJ2-5.TRBC2_TGTGCCAGCAGCCAATCCCCAGGTGGGACCCAGTACTTC	1	Single (0 < X <= 1)	ASSQSPGGTQY	35563	GLCTLVAML,GLCTLVAML,GLCTLVAML,GLCTLVAML,GLCTLVAML,GLCTLVAML,GLCTLVAML,GLCTLVAML,GLCTLVAML,GLCTLVAML,GLCTLVAML,GLCTLVAML,GLCTLVAML	Human herpesvirus 4 (Epstein Barr virus),Human herpesvirus 4 (Epstein Barr virus),Human herpesvirus 4 (Epstein Barr virus),Human herpesvirus 4 (Epstein Barr virus),Human herpesvirus 4 (Epstein Barr virus),Human herpesvirus 4 (Epstein Barr virus),Human herpesvirus 4 (Epstein Barr virus),Human herpesvirus 4 (Epstein Barr virus),Human herpesvirus 4 (Epstein Barr virus),Human herpesvirus 4 (Epstein B…	Transcriptional regulator IE63 homolog,Transcriptional regulator IE63 homolog,Transcriptional regulator IE63 homolog,Transcriptional regulator IE63 homolog,Transcriptional regulator IE63 homolog,Transcriptional regulator IE63 homolog,Transcriptional regulator IE63 homolog,Transcriptional regulator IE63 homolog,Transcriptional regulator IE63 homolog,Transcriptional regulator IE63 homolog,Transcrip…
CASSQTSGSYNEQFF	1	LLLDRLNQL	Nucleoprotein	SARS coronavirus BJ01	Moderate	CD8Tn	TRAV23/DV6.TRAJ31.TRAC_TRBV19.NA.TRBJ2-1.TRBC2	TGTGCAGCACCCGTGAGGAACAATGCCAGACTCATGTTT_TGTGCCAGTAGTCAAACTAGCGGGAGTTACAATGAGCAGTTCTTC	CAAPVRNNARLMF_CASSQTSGSYNEQFF	TRAV23/DV6.TRAJ31.TRAC_TGTGCAGCACCCGTGAGGAACAATGCCAGACTCATGTTT_TRBV19.NA.TRBJ2-1.TRBC2_TGTGCCAGTAGTCAAACTAGCGGGAGTTACAATGAGCAGTTCTTC	1	Single (0 < X <= 1)	ASSQTSGSYNEQF	203918	LLLDRLNQL,NYNYLYRLF	SARS coronavirus BJ01,SARS-CoV2	Nucleoprotein,surface glycoprotein [Severe acute respiratory syndrome coronavirus 2]
CASSQTSGSYNEQFF	1	LLLDRLNQL	Nucleoprotein	SARS coronavirus BJ01	Severe	CD4Tfh	TRAV8-6.TRAJ16.TRAC_TRBV12-3.NA.TRBJ2-1.TRBC2	TGTGCTGTGATCACCCCAGGAGATGGCCAGAAGCTGCTCTTT_TGTGCCAGCAGCCAGACTAGCGGATCCTACAATGAGCAGTTCTTC	CAVITPGDGQKLLF_CASSQTSGSYNEQFF	TRAV8-6.TRAJ16.TRAC_TGTGCTGTGATCACCCCAGGAGATGGCCAGAAGCTGCTCTTT_TRBV12-3.NA.TRBJ2-1.TRBC2_TGTGCCAGCAGCCAGACTAGCGGATCCTACAATGAGCAGTTCTTC	1	Single (0 < X <= 1)	ASSQTSGSYNEQF	203918	LLLDRLNQL,NYNYLYRLF	SARS coronavirus BJ01,SARS-CoV2	Nucleoprotein,surface glycoprotein [Severe acute respiratory syndrome coronavirus 2]
CASSQTSGSYNEQFF	1	NYNYLYRLF	surface glycoprotein [Severe acute respiratory syndrome coronavirus 2]	SARS-CoV2	Moderate	CD8Tn	TRAV23/DV6.TRAJ31.TRAC_TRBV19.NA.TRBJ2-1.TRBC2	TGTGCAGCACCCGTGAGGAACAATGCCAGACTCATGTTT_TGTGCCAGTAGTCAAACTAGCGGGAGTTACAATGAGCAGTTCTTC	CAAPVRNNARLMF_CASSQTSGSYNEQFF	TRAV23/DV6.TRAJ31.TRAC_TGTGCAGCACCCGTGAGGAACAATGCCAGACTCATGTTT_TRBV19.NA.TRBJ2-1.TRBC2_TGTGCCAGTAGTCAAACTAGCGGGAGTTACAATGAGCAGTTCTTC	1	Single (0 < X <= 1)	ASSQTSGSYNEQF	203918	LLLDRLNQL,NYNYLYRLF	SARS coronavirus BJ01,SARS-CoV2	Nucleoprotein,surface glycoprotein [Severe acute respiratory syndrome coronavirus 2]
CASSQTSGSYNEQFF	1	NYNYLYRLF	surface glycoprotein [Severe acute respiratory syndrome coronavirus 2]	SARS-CoV2	Severe	CD4Tfh	TRAV8-6.TRAJ16.TRAC_TRBV12-3.NA.TRBJ2-1.TRBC2	TGTGCTGTGATCACCCCAGGAGATGGCCAGAAGCTGCTCTTT_TGTGCCAGCAGCCAGACTAGCGGATCCTACAATGAGCAGTTCTTC	CAVITPGDGQKLLF_CASSQTSGSYNEQFF	TRAV8-6.TRAJ16.TRAC_TGTGCTGTGATCACCCCAGGAGATGGCCAGAAGCTGCTCTTT_TRBV12-3.NA.TRBJ2-1.TRBC2_TGTGCCAGCAGCCAGACTAGCGGATCCTACAATGAGCAGTTCTTC	1	Single (0 < X <= 1)	ASSQTSGSYNEQF	203918	LLLDRLNQL,NYNYLYRLF	SARS coronavirus BJ01,SARS-CoV2	Nucleoprotein,surface glycoprotein [Severe acute respiratory syndrome coronavirus 2]
CASSQTYEQYF	1	GILGFVFTL	Matrix protein 1	Influenza A virus	Moderate	CD4Tfh	NA_TRBV3-1.NA.TRBJ2-7.TRBC2	NA_TGTGCCAGCAGCCAAACCTACGAGCAGTACTTC	NA_CASSQTYEQYF	NA_NA_TRBV3-1.NA.TRBJ2-7.TRBC2_TGTGCCAGCAGCCAAACCTACGAGCAGTACTTC	1	Single (0 < X <= 1)	ASSQTYEQY	189892	GILGFVFTL,IAQYTSALL	Influenza A virus,SARS-CoV2	Matrix protein 1,Spike glycoprotein
CASSQTYEQYF	1	IAQYTSALL	Spike glycoprotein	SARS-CoV2	Moderate	CD4Tfh	NA_TRBV3-1.NA.TRBJ2-7.TRBC2	NA_TGTGCCAGCAGCCAAACCTACGAGCAGTACTTC	NA_CASSQTYEQYF	NA_NA_TRBV3-1.NA.TRBJ2-7.TRBC2_TGTGCCAGCAGCCAAACCTACGAGCAGTACTTC	1	Single (0 < X <= 1)	ASSQTYEQY	189892	GILGFVFTL,IAQYTSALL	Influenza A virus,SARS-CoV2	Matrix protein 1,Spike glycoprotein
CASSQVGDRSYEQYF	1	LLLDRLNQL	Nucleoprotein	SARS coronavirus BJ01	Mild	CD4Tcm	TRAV1-1.TRAJ44.TRAC_TRBV4-2.NA.TRBJ2-7.TRBC2	TGCGCTGTGAGAGATCCAAAAGGCACTGCCAGTAAACTCACCTTT_TGTGCCAGCAGCCAGGTGGGGGACAGGTCCTACGAGCAGTACTTC	CAVRDPKGTASKLTF_CASSQVGDRSYEQYF	TRAV1-1.TRAJ44.TRAC_TGCGCTGTGAGAGATCCAAAAGGCACTGCCAGTAAACTCACCTTT_TRBV4-2.NA.TRBJ2-7.TRBC2_TGTGCCAGCAGCCAGGTGGGGGACAGGTCCTACGAGCAGTACTTC	1	Single (0 < X <= 1)	ASSQVGDRSYEQY	199219	LLLDRLNQL	SARS coronavirus BJ01	Nucleoprotein
CASSRDSTGELFF	1	LPRRSGAAGA	nucleoprotein	Influenza A virus	Moderate	CD4Tfh	TRAV21.TRAJ53.TRAC_TRBV6-6.NA.TRBJ2-2.TRBC2	TGTGCTGTGAGGCCGGGCGGAGGTAGCAACTATAAACTGACATTT_TGTGCCAGCAGCCGGGACTCCACCGGGGAGCTGTTTTTT	CAVRPGGGSNYKLTF_CASSRDSTGELFF	TRAV21.TRAJ53.TRAC_TGTGCTGTGAGGCCGGGCGGAGGTAGCAACTATAAACTGACATTT_TRBV6-6.NA.TRBJ2-2.TRBC2_TGTGCCAGCAGCCGGGACTCCACCGGGGAGCTGTTTTTT	1	Single (0 < X <= 1)	ASSRDSTGELF	22208	LPRRSGAAGA,TPRVTGGGAM	Influenza A virus,Human herpesvirus 5 (Human cytomegalovirus)	nucleoprotein,HCMVUL83
CASSRDSTGELFF	1	TPRVTGGGAM	HCMVUL83	Human herpesvirus 5	Moderate	CD4Tfh	TRAV21.TRAJ53.TRAC_TRBV6-6.NA.TRBJ2-2.TRBC2	TGTGCTGTGAGGCCGGGCGGAGGTAGCAACTATAAACTGACATTT_TGTGCCAGCAGCCGGGACTCCACCGGGGAGCTGTTTTTT	CAVRPGGGSNYKLTF_CASSRDSTGELFF	TRAV21.TRAJ53.TRAC_TGTGCTGTGAGGCCGGGCGGAGGTAGCAACTATAAACTGACATTT_TRBV6-6.NA.TRBJ2-2.TRBC2_TGTGCCAGCAGCCGGGACTCCACCGGGGAGCTGTTTTTT	1	Single (0 < X <= 1)	ASSRDSTGELF	22208	LPRRSGAAGA,TPRVTGGGAM	Influenza A virus,Human herpesvirus 5 (Human cytomegalovirus)	nucleoprotein,HCMVUL83
CASSRGGSYEQYF	1	LLTDEMIAQYTSALLAGTI	Spike glycoprotein	SARS-CoV2	Severe	CD4Tcm	TRAV17.TRAJ58.TRAC_TRBV5-1.NA.TRBJ2-7.TRBC2	TGTGCTACGGGAGAAACCAGTGGCTCTAGGTTGACCTTT_TGCGCCAGCAGCCGCGGGGGGTCCTACGAGCAGTACTTC	CATGETSGSRLTF_CASSRGGSYEQYF	TRAV17.TRAJ58.TRAC_TGTGCTACGGGAGAAACCAGTGGCTCTAGGTTGACCTTT_TRBV5-1.NA.TRBJ2-7.TRBC2_TGCGCCAGCAGCCGCGGGGGGTCCTACGAGCAGTACTTC	1	Single (0 < X <= 1)	ASSRGGSYEQY	191245	LLTDEMIAQYTSALLAGTI	SARS-CoV2	Spike glycoprotein
CASSRGGSYEQYF	1	LLTDEMIAQYTSALLAGTI	Spike glycoprotein	SARS-CoV2	Severe	CD4Tm	NA_TRBV10-2.NA.TRBJ2-7.TRBC2	NA_TGCGCCAGCAGTAGGGGGGGTTCCTACGAGCAGTACTTC	NA_CASSRGGSYEQYF	NA_NA_TRBV10-2.NA.TRBJ2-7.TRBC2_TGCGCCAGCAGTAGGGGGGGTTCCTACGAGCAGTACTTC	1	Single (0 < X <= 1)	ASSRGGSYEQY	191245	LLTDEMIAQYTSALLAGTI	SARS-CoV2	Spike glycoprotein
CASSRGQGYEQYF	1	NYNYLYRLF	surface glycoprotein [Severe acute respiratory syndrome coronavirus 2]	SARS-CoV2	Mild	CD8Tn	TRAV12-3.TRAJ39.TRAC_TRBV7-7.TRBD1.TRBJ2-7.TRBC2	TGTGCAATGAGCGCGGAGGGTAATGCAGGCAACATGCTCACCTTT_TGTGCCAGCAGCCGGGGACAGGGCTACGAGCAGTACTTC	CAMSAEGNAGNMLTF_CASSRGQGYEQYF	TRAV12-3.TRAJ39.TRAC_TGTGCAATGAGCGCGGAGGGTAATGCAGGCAACATGCTCACCTTT_TRBV7-7.TRBD1.TRBJ2-7.TRBC2_TGTGCCAGCAGCCGGGGACAGGGCTACGAGCAGTACTTC	1	Single (0 < X <= 1)	ASSRGQGYEQY	203926	NYNYLYRLF	SARS-CoV2	surface glycoprotein [Severe acute respiratory syndrome coronavirus 2]
CASSRGTEAFF	1	LLQTGIHVRVSQPSL	HCMVUL83	Human herpesvirus 5 strain Towne	Severe	CD4Tfh	NA_TRBV25-1.NA.TRBJ1-1.TRBC1	NA_TGTGCCAGCAGCCGGGGGACTGAAGCTTTCTTT	NA_CASSRGTEAFF	NA_NA_TRBV25-1.NA.TRBJ1-1.TRBC1_TGTGCCAGCAGCCGGGGGACTGAAGCTTTCTTT	1	Single (0 < X <= 1)	ASSRGTEAF	36234	LLQTGIHVRVSQPSL	Human herpesvirus 5 strain Towne (Human cytomegalovirus (strain Towne))	HCMVUL83
CASSRLAGGTDTQYF	1	QIKVRVDMV	regulatory protein IE1	Human herpesvirus 5	Mild	CD4Tfh	NA_TRBV5-1.TRBD2.TRBJ2-3.TRBC2	NA_TGCGCCAGCAGTAGACTAGCGGGAGGCACAGATACGCAGTATTTT	NA_CASSRLAGGTDTQYF	NA_NA_TRBV5-1.TRBD2.TRBJ2-3.TRBC2_TGCGCCAGCAGTAGACTAGCGGGAGGCACAGATACGCAGTATTTT	1	Single (0 < X <= 1)	ASSRLAGGTDTQY	200611	QIKVRVDMV,QIKVRVDMV	Human herpesvirus 5 (Human cytomegalovirus),Human herpesvirus 5 (Human cytomegalovirus)	regulatory protein IE1,regulatory protein IE1
CASSRQGNQPQHF	2	STLPETAVVRR	precore/core protein	Hepatitis B virus	Severe	CD4Tfh	TRAV8-3.TRAJ27.TRAC_TRBV2.NA.TRBJ1-5.TRBC1	TGTGCTGGGCATAACACCAATGCAGGCAAATCAACCTTT_TGTGCCAGCAGTCGACAGGGGAATCAGCCCCAGCATTTT	CAGHNTNAGKSTF_CASSRQGNQPQHF	TRAV8-3.TRAJ27.TRAC_TGTGCTGGGCATAACACCAATGCAGGCAAATCAACCTTT_TRBV2.NA.TRBJ1-5.TRBC1_TGTGCCAGCAGTCGACAGGGGAATCAGCCCCAGCATTTT	2	Small (1 < X <= 5)	ASSRQGNQPQH	32589	STLPETAVVRR	Hepatitis B virus (Human hepatitis B virus)	precore/core protein
CASSRQGNQPQHF	2	STLPETAVVRR	precore/core protein	Hepatitis B virus	Severe	CD4Tfh	TRAV8-3.TRAJ27.TRAC_TRBV2.NA.TRBJ1-5.TRBC1	TGTGCTGGGCATAACACCAATGCAGGCAAATCAACCTTT_TGTGCCAGCAGTCGACAGGGGAATCAGCCCCAGCATTTT	CAGHNTNAGKSTF_CASSRQGNQPQHF	TRAV8-3.TRAJ27.TRAC_TGTGCTGGGCATAACACCAATGCAGGCAAATCAACCTTT_TRBV2.NA.TRBJ1-5.TRBC1_TGTGCCAGCAGTCGACAGGGGAATCAGCCCCAGCATTTT	2	Small (1 < X <= 5)	ASSRQGNQPQH	32589	STLPETAVVRR	Hepatitis B virus (Human hepatitis B virus)	precore/core protein
CASSRQGNQPQHF	2	STLPETAVVRR	precore/core protein	Hepatitis B virus	Control	CD4Tn	TRAV23/DV6.TRAJ27.TRAC_TRBV19.NA.TRBJ1-5.TRBC1	TGTGCAGCTTCCGGGGGGAGTAACACCAATGCAGGCAAATCAACCTTT_TGTGCCAGTAGCAGACAGGGGAATCAGCCCCAGCATTTT	CAASGGSNTNAGKSTF_CASSRQGNQPQHF	TRAV23/DV6.TRAJ27.TRAC_TGTGCAGCTTCCGGGGGGAGTAACACCAATGCAGGCAAATCAACCTTT_TRBV19.NA.TRBJ1-5.TRBC1_TGTGCCAGTAGCAGACAGGGGAATCAGCCCCAGCATTTT	1	Single (0 < X <= 1)	ASSRQGNQPQH	32589	STLPETAVVRR	Hepatitis B virus (Human hepatitis B virus)	precore/core protein
CASSRQGNQPQHF	1	STLPETAVVRR	precore/core protein	Hepatitis B virus	Severe	CD4Tfh	TRAV8-3.TRAJ27.TRAC_TRBV2.NA.TRBJ1-5.TRBC1	TGTGCTGGGCATAACACCAATGCAGGCAAATCAACCTTT_TGTGCCAGCAGTCGACAGGGGAATCAGCCCCAGCATTTT	CAGHNTNAGKSTF_CASSRQGNQPQHF	TRAV8-3.TRAJ27.TRAC_TGTGCTGGGCATAACACCAATGCAGGCAAATCAACCTTT_TRBV2.NA.TRBJ1-5.TRBC1_TGTGCCAGCAGTCGACAGGGGAATCAGCCCCAGCATTTT	2	Small (1 < X <= 5)	ASSRQGNQPQH	32589	STLPETAVVRR	Hepatitis B virus (Human hepatitis B virus)	precore/core protein
CASSRQGNQPQHF	1	STLPETAVVRR	precore/core protein	Hepatitis B virus	Severe	CD4Tfh	TRAV8-3.TRAJ27.TRAC_TRBV2.NA.TRBJ1-5.TRBC1	TGTGCTGGGCATAACACCAATGCAGGCAAATCAACCTTT_TGTGCCAGCAGTCGACAGGGGAATCAGCCCCAGCATTTT	CAGHNTNAGKSTF_CASSRQGNQPQHF	TRAV8-3.TRAJ27.TRAC_TGTGCTGGGCATAACACCAATGCAGGCAAATCAACCTTT_TRBV2.NA.TRBJ1-5.TRBC1_TGTGCCAGCAGTCGACAGGGGAATCAGCCCCAGCATTTT	2	Small (1 < X <= 5)	ASSRQGNQPQH	32589	STLPETAVVRR	Hepatitis B virus (Human hepatitis B virus)	precore/core protein
CASSRQGNQPQHF	1	STLPETAVVRR	precore/core protein	Hepatitis B virus	Control	CD4Tn	TRAV23/DV6.TRAJ27.TRAC_TRBV19.NA.TRBJ1-5.TRBC1	TGTGCAGCTTCCGGGGGGAGTAACACCAATGCAGGCAAATCAACCTTT_TGTGCCAGTAGCAGACAGGGGAATCAGCCCCAGCATTTT	CAASGGSNTNAGKSTF_CASSRQGNQPQHF	TRAV23/DV6.TRAJ27.TRAC_TGTGCAGCTTCCGGGGGGAGTAACACCAATGCAGGCAAATCAACCTTT_TRBV19.NA.TRBJ1-5.TRBC1_TGTGCCAGTAGCAGACAGGGGAATCAGCCCCAGCATTTT	1	Single (0 < X <= 1)	ASSRQGNQPQH	32589	STLPETAVVRR	Hepatitis B virus (Human hepatitis B virus)	precore/core protein
CASSRSSNQPQHF	1	SPRWYFYYL	nucleocapsid phosphoprotein	SARS-CoV2	Severe	CD4Tfh	TRAV21.TRAJ48.TRAC_TRBV3-1.NA.TRBJ1-5.TRBC1	TGCGCTTTTGGAAATGAGAAATTAACCTTT_TGTGCCAGCAGCCGGTCTAGCAATCAGCCCCAGCATTTT	CAFGNEKLTF_CASSRSSNQPQHF	TRAV21.TRAJ48.TRAC_TGCGCTTTTGGAAATGAGAAATTAACCTTT_TRBV3-1.NA.TRBJ1-5.TRBC1_TGTGCCAGCAGCCGGTCTAGCAATCAGCCCCAGCATTTT	1	Single (0 < X <= 1)	ASSRSSNQPQH	192861	SPRWYFYYL	SARS-CoV2	nucleocapsid phosphoprotein, partial [Severe acute respiratory syndrome coronavirus 2]
CASSRTGELFF	1	FLHVTYVPA	surface glycoprotein [Severe acute respiratory syndrome coronavirus 2]	SARS-CoV2	Moderate	CD4Tm	TRAV20.TRAJ24.TRAC_TRBV12-4.NA.TRBJ2-2.TRBC2	TGTGCTGTGGAGGGAGCTGACAGCTGGGGGAAATTGCAGTTT_TGTGCCAGCAGCCGTACTGGGGAGCTGTTTTTT	CAVEGADSWGKLQF_CASSRTGELFF	TRAV20.TRAJ24.TRAC_TGTGCTGTGGAGGGAGCTGACAGCTGGGGGAAATTGCAGTTT_TRBV12-4.NA.TRBJ2-2.TRBC2_TGTGCCAGCAGCCGTACTGGGGAGCTGTTTTTT	1	Single (0 < X <= 1)	ASSRTGELF	199348	FLHVTYVPA,LLLDRLNQL	SARS-CoV2,SARS coronavirus BJ01	surface glycoprotein [Severe acute respiratory syndrome coronavirus 2],Nucleoprotein
CASSRTGELFF	1	LLLDRLNQL	Nucleoprotein	SARS coronavirus BJ01	Moderate	CD4Tm	TRAV20.TRAJ24.TRAC_TRBV12-4.NA.TRBJ2-2.TRBC2	TGTGCTGTGGAGGGAGCTGACAGCTGGGGGAAATTGCAGTTT_TGTGCCAGCAGCCGTACTGGGGAGCTGTTTTTT	CAVEGADSWGKLQF_CASSRTGELFF	TRAV20.TRAJ24.TRAC_TGTGCTGTGGAGGGAGCTGACAGCTGGGGGAAATTGCAGTTT_TRBV12-4.NA.TRBJ2-2.TRBC2_TGTGCCAGCAGCCGTACTGGGGAGCTGTTTTTT	1	Single (0 < X <= 1)	ASSRTGELF	199348	FLHVTYVPA,LLLDRLNQL	SARS-CoV2,SARS coronavirus BJ01	surface glycoprotein [Severe acute respiratory syndrome coronavirus 2],Nucleoprotein
CASSRTGGSYNEQFF	1	SPRWYFYYL	nucleocapsid phosphoprotein	SARS-CoV2	Control	CD4Tm	NA_TRBV9.TRBD1.TRBJ2-1.TRBC2	NA_TGTGCCAGCAGTCGTACAGGGGGTTCCTACAATGAGCAGTTCTTC	NA_CASSRTGGSYNEQFF	NA_NA_TRBV9.TRBD1.TRBJ2-1.TRBC2_TGTGCCAGCAGTCGTACAGGGGGTTCCTACAATGAGCAGTTCTTC	1	Single (0 < X <= 1)	ASSRTGGSYNEQF	190324	SPRWYFYYL	SARS-CoV2	nucleocapsid phosphoprotein, partial [Severe acute respiratory syndrome coronavirus 2]
CASSRTGQGGETQYF	1	LQPFPQPQLPYPQPQ	Alpha-gliadin	Triticum aestivum	Severe	CD4Treg	TRAV35.TRAJ22.TRAC_TRBV19.NA.TRBJ2-5.TRBC2	TGTGCTGGGCAGCTAACAGGTTCTGCAAGGCAACTGACCTTT_TGTGCCTCCTCGCGCACGGGCCAAGGGGGAGAGACCCAGTACTTC	CAGQLTGSARQLTF_CASSRTGQGGETQYF	TRAV35.TRAJ22.TRAC_TGTGCTGGGCAGCTAACAGGTTCTGCAAGGCAACTGACCTTT_TRBV19.NA.TRBJ2-5.TRBC2_TGTGCCTCCTCGCGCACGGGCCAAGGGGGAGAGACCCAGTACTTC	1	Single (0 < X <= 1)	ASSRTGQGGETQY	36312	LQPFPQPQLPYPQPQ	Triticum aestivum (Canadian hard winter wheat)	Alpha-gliadin
CASSRTGSTEAFF	1	NEGVKAAW	regulatory protein IE2 [Human betaherpesvirus 5]	Human herpesvirus 5	Moderate	CD4Tn	TRAV17.TRAJ58.TRAC_TRBV28.NA.TRBJ1-1.TRBC1	TGTGCTACGGATTACCCTGGAGAAACCAGTGGCTCTAGGTTGACCTTT_TGTGCCAGCAGCCGGACAGGTTCCACTGAAGCTTTCTTT	CATDYPGETSGSRLTF_CASSRTGSTEAFF	TRAV17.TRAJ58.TRAC_TGTGCTACGGATTACCCTGGAGAAACCAGTGGCTCTAGGTTGACCTTT_TRBV28.NA.TRBJ1-1.TRBC1_TGTGCCAGCAGCCGGACAGGTTCCACTGAAGCTTTCTTT	1	Single (0 < X <= 1)	ASSRTGSTEAF	184195	NEGVKAAW	Human herpesvirus 5 (Human cytomegalovirus)	regulatory protein IE2 [Human betaherpesvirus 5]
CASSRTLNTEAFF	1	LPRRSGAAGA	nucleoprotein	Influenza A virus	Severe	CD4Treg	NA_TRBV7-9.NA.TRBJ1-1.TRBC1	NA_TGTGCCAGCAGCCGGACTTTGAACACTGAAGCTTTCTTT	NA_CASSRTLNTEAFF	NA_NA_TRBV7-9.NA.TRBJ1-1.TRBC1_TGTGCCAGCAGCCGGACTTTGAACACTGAAGCTTTCTTT	1	Single (0 < X <= 1)	ASSRTLNTEAF	21207	LPRRSGAAGA,TPRVTGGGAM,VTEHDTLLY	Influenza A virus,Human herpesvirus 5 (Human cytomegalovirus),Human herpesvirus 5 (Human cytomegalovirus)	nucleoprotein,HCMVUL83,DNA processivity factor
CASSRTLNTEAFF	1	TPRVTGGGAM	HCMVUL83	Human herpesvirus 5	Severe	CD4Treg	NA_TRBV7-9.NA.TRBJ1-1.TRBC1	NA_TGTGCCAGCAGCCGGACTTTGAACACTGAAGCTTTCTTT	NA_CASSRTLNTEAFF	NA_NA_TRBV7-9.NA.TRBJ1-1.TRBC1_TGTGCCAGCAGCCGGACTTTGAACACTGAAGCTTTCTTT	1	Single (0 < X <= 1)	ASSRTLNTEAF	21207	LPRRSGAAGA,TPRVTGGGAM,VTEHDTLLY	Influenza A virus,Human herpesvirus 5 (Human cytomegalovirus),Human herpesvirus 5 (Human cytomegalovirus)	nucleoprotein,HCMVUL83,DNA processivity factor
CASSRTLNTEAFF	1	VTEHDTLLY	DNA processivity factor	Human herpesvirus 5	Severe	CD4Treg	NA_TRBV7-9.NA.TRBJ1-1.TRBC1	NA_TGTGCCAGCAGCCGGACTTTGAACACTGAAGCTTTCTTT	NA_CASSRTLNTEAFF	NA_NA_TRBV7-9.NA.TRBJ1-1.TRBC1_TGTGCCAGCAGCCGGACTTTGAACACTGAAGCTTTCTTT	1	Single (0 < X <= 1)	ASSRTLNTEAF	21207	LPRRSGAAGA,TPRVTGGGAM,VTEHDTLLY	Influenza A virus,Human herpesvirus 5 (Human cytomegalovirus),Human herpesvirus 5 (Human cytomegalovirus)	nucleoprotein,HCMVUL83,DNA processivity factor
CASSSDRGYNEQFF	1	LVVDFSQFSR	DNA polymerase	Hepatitis B virus	Moderate	CD4Tfh	TRAV38-2/DV8.TRAJ54.TRAC_TRBV12-3.NA.TRBJ2-1.TRBC2	TGTGCTTATAGGACCTTAACCTTTCAGGGAGCCCAGAAGCTGGTATTT_TGTGCCAGCAGTTCTGACAGGGGATACAATGAGCAGTTCTTC	CAYRTLTFQGAQKLVF_CASSSDRGYNEQFF	TRAV38-2/DV8.TRAJ54.TRAC_TGTGCTTATAGGACCTTAACCTTTCAGGGAGCCCAGAAGCTGGTATTT_TRBV12-3.NA.TRBJ2-1.TRBC2_TGTGCCAGCAGTTCTGACAGGGGATACAATGAGCAGTTCTTC	1	Single (0 < X <= 1)	ASSSDRGYNEQF	30982	LVVDFSQFSR	Hepatitis B virus (Human hepatitis B virus)	DNA polymerase
CASSSDSYNEQFF	1	LPRRSGAAGA	nucleoprotein	Influenza A virus	Mild	CD4Tcm	NA_TRBV12-4.NA.TRBJ2-1.TRBC2	NA_TGTGCCAGCAGTTCCGACAGTTACAATGAGCAGTTCTTC	NA_CASSSDSYNEQFF	NA_NA_TRBV12-4.NA.TRBJ2-1.TRBC2_TGTGCCAGCAGTTCCGACAGTTACAATGAGCAGTTCTTC	1	Single (0 < X <= 1)	ASSSDSYNEQF	22404	LPRRSGAAGA,TPRVTGGGAM	Influenza A virus,Human herpesvirus 5 (Human cytomegalovirus)	nucleoprotein,HCMVUL83
CASSSDSYNEQFF	1	TPRVTGGGAM	HCMVUL83	Human herpesvirus 5	Mild	CD4Tcm	NA_TRBV12-4.NA.TRBJ2-1.TRBC2	NA_TGTGCCAGCAGTTCCGACAGTTACAATGAGCAGTTCTTC	NA_CASSSDSYNEQFF	NA_NA_TRBV12-4.NA.TRBJ2-1.TRBC2_TGTGCCAGCAGTTCCGACAGTTACAATGAGCAGTTCTTC	1	Single (0 < X <= 1)	ASSSDSYNEQF	22404	LPRRSGAAGA,TPRVTGGGAM	Influenza A virus,Human herpesvirus 5 (Human cytomegalovirus)	nucleoprotein,HCMVUL83
CASSSGAGDTQYF	1	RALEYKNL	immediate-early IE3 protein	Murid betaherpesvirus 1	Severe	CD4Tm	TRAV8-4.TRAJ39.TRAC_TRBV19.NA.TRBJ2-3.TRBC2	TGTGCTGTGAGGAATAATGCAGGCAACATGCTCACCTTT_TGTGCCAGTAGTTCTGGGGCGGGAGATACGCAGTATTTT	CAVRNNAGNMLTF_CASSSGAGDTQYF	TRAV8-4.TRAJ39.TRAC_TGTGCTGTGAGGAATAATGCAGGCAACATGCTCACCTTT_TRBV19.NA.TRBJ2-3.TRBC2_TGTGCCAGTAGTTCTGGGGCGGGAGATACGCAGTATTTT	1	Single (0 < X <= 1)	ASSSGAGDTQY	35951	RALEYKNL	Murid betaherpesvirus 1 (Mouse cytomegalovirus 1)	immediate-early IE3 protein
CASSSGAGELFF	1	VMATRRNVL	Uncharacterized protein Rv1518/MT1568	Mycobacterium tuberculosis	Mild	CD4Tn	NA_TRBV27.NA.TRBJ2-2.TRBC2	NA_TGTGCCAGCAGTTCTGGGGCCGGGGAGCTGTTTTTT	NA_CASSSGAGELFF	NA_NA_TRBV27.NA.TRBJ2-2.TRBC2_TGTGCCAGCAGTTCTGGGGCCGGGGAGCTGTTTTTT	1	Single (0 < X <= 1)	ASSSGAGELF	203074	VMATRRNVL	Mycobacterium tuberculosis	Uncharacterized protein Rv1518/MT1568
CASSSGAGELFF	1	VMATRRNVL	Uncharacterized protein Rv1518/MT1568	Mycobacterium tuberculosis	Moderate	CD8Tn	TRAV12-2.TRAJ40.TRAC_TRBV27.NA.TRBJ2-2.TRBC2	TGTGCCGTGAACCCAGGAACCTACAAATACATCTTT_TGTGCCAGCAGTTCAGGGGCCGGGGAGCTGTTTTTT	CAVNPGTYKYIF_CASSSGAGELFF	TRAV12-2.TRAJ40.TRAC_TGTGCCGTGAACCCAGGAACCTACAAATACATCTTT_TRBV27.NA.TRBJ2-2.TRBC2_TGTGCCAGCAGTTCAGGGGCCGGGGAGCTGTTTTTT	1	Single (0 < X <= 1)	ASSSGAGELF	203074	VMATRRNVL	Mycobacterium tuberculosis	Uncharacterized protein Rv1518/MT1568
CASSSGGEQYF	2	SSLENFRAYV	Polymerase basic protein 2	Influenza A virus	Severe	CD4Tfh	NA_TRBV7-7.NA.TRBJ2-7.TRBC2	NA_TGTGCTAGCAGCTCTGGAGGCGAGCAGTACTTC	NA_CASSSGGEQYF	NA_NA_TRBV7-7.NA.TRBJ2-7.TRBC2_TGTGCTAGCAGCTCTGGAGGCGAGCAGTACTTC	2	Small (1 < X <= 5)	ASSSGGEQY	35952	SSLENFRAYV,RALEYKNL	Influenza A virus (A/Puerto Rico/8/1934(H1N1)) (Influenza A virus (A/PR 8/34 (H1N1))),Murid betaherpesvirus 1 (Mouse cytomegalovirus 1)	Polymerase basic protein 2,immediate-early IE3 protein
CASSSGGEQYF	2	SSLENFRAYV	Polymerase basic protein 2	Influenza A virus	Severe	CD4Tfh	TRAV8-4.TRAJ57.TRAC_TRBV7-7.NA.TRBJ2-7.TRBC2	TGTGCTGTGAGTGCCCGTCAGGGCGGATCTGAAAAGCTGGTCTTT_TGTGCTAGCAGCTCTGGAGGCGAGCAGTACTTC	CAVSARQGGSEKLVF_CASSSGGEQYF	TRAV8-4.TRAJ57.TRAC_TGTGCTGTGAGTGCCCGTCAGGGCGGATCTGAAAAGCTGGTCTTT_TRBV7-7.NA.TRBJ2-7.TRBC2_TGTGCTAGCAGCTCTGGAGGCGAGCAGTACTTC	2	Small (1 < X <= 5)	ASSSGGEQY	35952	SSLENFRAYV,RALEYKNL	Influenza A virus (A/Puerto Rico/8/1934(H1N1)) (Influenza A virus (A/PR 8/34 (H1N1))),Murid betaherpesvirus 1 (Mouse cytomegalovirus 1)	Polymerase basic protein 2,immediate-early IE3 protein
CASSSGGEQYF	2	RALEYKNL	immediate-early IE3 protein	Murid betaherpesvirus 1	Severe	CD4Tfh	NA_TRBV7-7.NA.TRBJ2-7.TRBC2	NA_TGTGCTAGCAGCTCTGGAGGCGAGCAGTACTTC	NA_CASSSGGEQYF	NA_NA_TRBV7-7.NA.TRBJ2-7.TRBC2_TGTGCTAGCAGCTCTGGAGGCGAGCAGTACTTC	2	Small (1 < X <= 5)	ASSSGGEQY	35952	SSLENFRAYV,RALEYKNL	Influenza A virus (A/Puerto Rico/8/1934(H1N1)) (Influenza A virus (A/PR 8/34 (H1N1))),Murid betaherpesvirus 1 (Mouse cytomegalovirus 1)	Polymerase basic protein 2,immediate-early IE3 protein
CASSSGGEQYF	2	RALEYKNL	immediate-early IE3 protein	Murid betaherpesvirus 1	Severe	CD4Tfh	TRAV8-4.TRAJ57.TRAC_TRBV7-7.NA.TRBJ2-7.TRBC2	TGTGCTGTGAGTGCCCGTCAGGGCGGATCTGAAAAGCTGGTCTTT_TGTGCTAGCAGCTCTGGAGGCGAGCAGTACTTC	CAVSARQGGSEKLVF_CASSSGGEQYF	TRAV8-4.TRAJ57.TRAC_TGTGCTGTGAGTGCCCGTCAGGGCGGATCTGAAAAGCTGGTCTTT_TRBV7-7.NA.TRBJ2-7.TRBC2_TGTGCTAGCAGCTCTGGAGGCGAGCAGTACTTC	2	Small (1 < X <= 5)	ASSSGGEQY	35952	SSLENFRAYV,RALEYKNL	Influenza A virus (A/Puerto Rico/8/1934(H1N1)) (Influenza A virus (A/PR 8/34 (H1N1))),Murid betaherpesvirus 1 (Mouse cytomegalovirus 1)	Polymerase basic protein 2,immediate-early IE3 protein
CASSSGNTEAFF	1	YVLDHLIVV	Replication and transcription activator	Human herpesvirus 4	Severe	CD4Tex	TRAV12-3.TRAJ34.TRAC_TRBV6-5.NA.TRBJ1-1.TRBC1	TGTGCAATGAGCGGGGCGAACAAGCTCATCTTT_TGTGCCAGCAGTTCGGGGAACACTGAAGCTTTCTTT	CAMSGANKLIF_CASSSGNTEAFF	TRAV12-3.TRAJ34.TRAC_TGTGCAATGAGCGGGGCGAACAAGCTCATCTTT_TRBV6-5.NA.TRBJ1-1.TRBC1_TGTGCCAGCAGTTCGGGGAACACTGAAGCTTTCTTT	1	Single (0 < X <= 1)	ASSSGNTEAF	26148	YVLDHLIVV	Human herpesvirus 4 (Epstein Barr virus)	Replication and transcription activator
CASSSGPGDTQYF	1	RALEYKNL	immediate-early IE3 protein	Murid betaherpesvirus 1	Moderate	CD8Tn	TRAV12-2.TRAJ8.TRAC_TRBV12-3.NA.TRBJ2-3.TRBC2	TGTGCCGTGCCCCGGAGAGGCTTTCAGAAACTTGTATTT_TGTGCCAGCAGCTCCGGACCCGGAGATACGCAGTATTTT	CAVPRRGFQKLVF_CASSSGPGDTQYF	TRAV12-2.TRAJ8.TRAC_TGTGCCGTGCCCCGGAGAGGCTTTCAGAAACTTGTATTT_TRBV12-3.NA.TRBJ2-3.TRBC2_TGTGCCAGCAGCTCCGGACCCGGAGATACGCAGTATTTT	1	Single (0 < X <= 1)	ASSSGPGDTQY	35954	RALEYKNL	Murid betaherpesvirus 1 (Mouse cytomegalovirus 1)	immediate-early IE3 protein
CASSSGPYEQYF	1	VMATRRNVL	Uncharacterized protein Rv1518/MT1568	Mycobacterium tuberculosis	Control	CD4Tcm	NA_TRBV5-1.NA.TRBJ2-7.TRBC2	NA_TGCGCCAGCAGCTCCGGGCCATACGAGCAGTACTTC	NA_CASSSGPYEQYF	NA_NA_TRBV5-1.NA.TRBJ2-7.TRBC2_TGCGCCAGCAGCTCCGGGCCATACGAGCAGTACTTC	1	Single (0 < X <= 1)	ASSSGPYEQY	203453	VMATRRNVL	Mycobacterium tuberculosis	Uncharacterized protein Rv1518/MT1568
CASSSGQGYEQYF	2	LPRRSGAAGA	nucleoprotein	Influenza A virus	Severe	CD4Treg	TRAV2.TRAJ36.TRAC_TRBV12-3.TRBD1.TRBJ2-7.TRBC2	TGTGCTGTGGAGACTGGGGCAAACAACCTCTTCTTT_TGTGCCAGCAGTTCGGGACAGGGGTACGAGCAGTACTTC	CAVETGANNLFF_CASSSGQGYEQYF	TRAV2.TRAJ36.TRAC_TGTGCTGTGGAGACTGGGGCAAACAACCTCTTCTTT_TRBV12-3.TRBD1.TRBJ2-7.TRBC2_TGTGCCAGCAGTTCGGGACAGGGGTACGAGCAGTACTTC	2	Small (1 < X <= 5)	ASSSGQGYEQY	203940	LPRRSGAAGA,TPRVTGGGAM,FLNGSCGSV,NYNYLYRLF	Influenza A virus,Human herpesvirus 5 (Human cytomegalovirus),SARS-CoV2,SARS-CoV2	nucleoprotein,HCMVUL83,orf1ab polyprotein [Severe acute respiratory syndrome coronavirus 2],surface glycoprotein [Severe acute respiratory syndrome coronavirus 2]
CASSSGQGYEQYF	2	LPRRSGAAGA	nucleoprotein	Influenza A virus	Severe	CD4Treg	TRAV2.TRAJ21.TRAC_TRBV12-3.TRBD1.TRBJ2-7.TRBC2	TGTGCTGTGGAGGATCACTTCAACAAATTTTACTTT_TGTGCCAGCAGTTCGGGACAGGGGTACGAGCAGTACTTC	CAVEDHFNKFYF_CASSSGQGYEQYF	TRAV2.TRAJ21.TRAC_TGTGCTGTGGAGGATCACTTCAACAAATTTTACTTT_TRBV12-3.TRBD1.TRBJ2-7.TRBC2_TGTGCCAGCAGTTCGGGACAGGGGTACGAGCAGTACTTC	2	Small (1 < X <= 5)	ASSSGQGYEQY	203940	LPRRSGAAGA,TPRVTGGGAM,FLNGSCGSV,NYNYLYRLF	Influenza A virus,Human herpesvirus 5 (Human cytomegalovirus),SARS-CoV2,SARS-CoV2	nucleoprotein,HCMVUL83,orf1ab polyprotein [Severe acute respiratory syndrome coronavirus 2],surface glycoprotein [Severe acute respiratory syndrome coronavirus 2]
CASSSGQGYEQYF	2	TPRVTGGGAM	HCMVUL83	Human herpesvirus 5	Severe	CD4Treg	TRAV2.TRAJ36.TRAC_TRBV12-3.TRBD1.TRBJ2-7.TRBC2	TGTGCTGTGGAGACTGGGGCAAACAACCTCTTCTTT_TGTGCCAGCAGTTCGGGACAGGGGTACGAGCAGTACTTC	CAVETGANNLFF_CASSSGQGYEQYF	TRAV2.TRAJ36.TRAC_TGTGCTGTGGAGACTGGGGCAAACAACCTCTTCTTT_TRBV12-3.TRBD1.TRBJ2-7.TRBC2_TGTGCCAGCAGTTCGGGACAGGGGTACGAGCAGTACTTC	2	Small (1 < X <= 5)	ASSSGQGYEQY	203940	LPRRSGAAGA,TPRVTGGGAM,FLNGSCGSV,NYNYLYRLF	Influenza A virus,Human herpesvirus 5 (Human cytomegalovirus),SARS-CoV2,SARS-CoV2	nucleoprotein,HCMVUL83,orf1ab polyprotein [Severe acute respiratory syndrome coronavirus 2],surface glycoprotein [Severe acute respiratory syndrome coronavirus 2]
CASSSGQGYEQYF	2	TPRVTGGGAM	HCMVUL83	Human herpesvirus 5	Severe	CD4Treg	TRAV2.TRAJ21.TRAC_TRBV12-3.TRBD1.TRBJ2-7.TRBC2	TGTGCTGTGGAGGATCACTTCAACAAATTTTACTTT_TGTGCCAGCAGTTCGGGACAGGGGTACGAGCAGTACTTC	CAVEDHFNKFYF_CASSSGQGYEQYF	TRAV2.TRAJ21.TRAC_TGTGCTGTGGAGGATCACTTCAACAAATTTTACTTT_TRBV12-3.TRBD1.TRBJ2-7.TRBC2_TGTGCCAGCAGTTCGGGACAGGGGTACGAGCAGTACTTC	2	Small (1 < X <= 5)	ASSSGQGYEQY	203940	LPRRSGAAGA,TPRVTGGGAM,FLNGSCGSV,NYNYLYRLF	Influenza A virus,Human herpesvirus 5 (Human cytomegalovirus),SARS-CoV2,SARS-CoV2	nucleoprotein,HCMVUL83,orf1ab polyprotein [Severe acute respiratory syndrome coronavirus 2],surface glycoprotein [Severe acute respiratory syndrome coronavirus 2]
CASSSGQGYEQYF	2	FLNGSCGSV	orf1ab polyprotein [Severe acute respiratory syndrome coronavirus 2]	SARS-CoV2	Severe	CD4Treg	TRAV2.TRAJ36.TRAC_TRBV12-3.TRBD1.TRBJ2-7.TRBC2	TGTGCTGTGGAGACTGGGGCAAACAACCTCTTCTTT_TGTGCCAGCAGTTCGGGACAGGGGTACGAGCAGTACTTC	CAVETGANNLFF_CASSSGQGYEQYF	TRAV2.TRAJ36.TRAC_TGTGCTGTGGAGACTGGGGCAAACAACCTCTTCTTT_TRBV12-3.TRBD1.TRBJ2-7.TRBC2_TGTGCCAGCAGTTCGGGACAGGGGTACGAGCAGTACTTC	2	Small (1 < X <= 5)	ASSSGQGYEQY	203940	LPRRSGAAGA,TPRVTGGGAM,FLNGSCGSV,NYNYLYRLF	Influenza A virus,Human herpesvirus 5 (Human cytomegalovirus),SARS-CoV2,SARS-CoV2	nucleoprotein,HCMVUL83,orf1ab polyprotein [Severe acute respiratory syndrome coronavirus 2],surface glycoprotein [Severe acute respiratory syndrome coronavirus 2]
CASSSGQGYEQYF	2	FLNGSCGSV	orf1ab polyprotein [Severe acute respiratory syndrome coronavirus 2]	SARS-CoV2	Severe	CD4Treg	TRAV2.TRAJ21.TRAC_TRBV12-3.TRBD1.TRBJ2-7.TRBC2	TGTGCTGTGGAGGATCACTTCAACAAATTTTACTTT_TGTGCCAGCAGTTCGGGACAGGGGTACGAGCAGTACTTC	CAVEDHFNKFYF_CASSSGQGYEQYF	TRAV2.TRAJ21.TRAC_TGTGCTGTGGAGGATCACTTCAACAAATTTTACTTT_TRBV12-3.TRBD1.TRBJ2-7.TRBC2_TGTGCCAGCAGTTCGGGACAGGGGTACGAGCAGTACTTC	2	Small (1 < X <= 5)	ASSSGQGYEQY	203940	LPRRSGAAGA,TPRVTGGGAM,FLNGSCGSV,NYNYLYRLF	Influenza A virus,Human herpesvirus 5 (Human cytomegalovirus),SARS-CoV2,SARS-CoV2	nucleoprotein,HCMVUL83,orf1ab polyprotein [Severe acute respiratory syndrome coronavirus 2],surface glycoprotein [Severe acute respiratory syndrome coronavirus 2]
CASSSGQGYEQYF	2	NYNYLYRLF	surface glycoprotein [Severe acute respiratory syndrome coronavirus 2]	SARS-CoV2	Severe	CD4Treg	TRAV2.TRAJ36.TRAC_TRBV12-3.TRBD1.TRBJ2-7.TRBC2	TGTGCTGTGGAGACTGGGGCAAACAACCTCTTCTTT_TGTGCCAGCAGTTCGGGACAGGGGTACGAGCAGTACTTC	CAVETGANNLFF_CASSSGQGYEQYF	TRAV2.TRAJ36.TRAC_TGTGCTGTGGAGACTGGGGCAAACAACCTCTTCTTT_TRBV12-3.TRBD1.TRBJ2-7.TRBC2_TGTGCCAGCAGTTCGGGACAGGGGTACGAGCAGTACTTC	2	Small (1 < X <= 5)	ASSSGQGYEQY	203940	LPRRSGAAGA,TPRVTGGGAM,FLNGSCGSV,NYNYLYRLF	Influenza A virus,Human herpesvirus 5 (Human cytomegalovirus),SARS-CoV2,SARS-CoV2	nucleoprotein,HCMVUL83,orf1ab polyprotein [Severe acute respiratory syndrome coronavirus 2],surface glycoprotein [Severe acute respiratory syndrome coronavirus 2]
CASSSGQGYEQYF	2	NYNYLYRLF	surface glycoprotein [Severe acute respiratory syndrome coronavirus 2]	SARS-CoV2	Severe	CD4Treg	TRAV2.TRAJ21.TRAC_TRBV12-3.TRBD1.TRBJ2-7.TRBC2	TGTGCTGTGGAGGATCACTTCAACAAATTTTACTTT_TGTGCCAGCAGTTCGGGACAGGGGTACGAGCAGTACTTC	CAVEDHFNKFYF_CASSSGQGYEQYF	TRAV2.TRAJ21.TRAC_TGTGCTGTGGAGGATCACTTCAACAAATTTTACTTT_TRBV12-3.TRBD1.TRBJ2-7.TRBC2_TGTGCCAGCAGTTCGGGACAGGGGTACGAGCAGTACTTC	2	Small (1 < X <= 5)	ASSSGQGYEQY	203940	LPRRSGAAGA,TPRVTGGGAM,FLNGSCGSV,NYNYLYRLF	Influenza A virus,Human herpesvirus 5 (Human cytomegalovirus),SARS-CoV2,SARS-CoV2	nucleoprotein,HCMVUL83,orf1ab polyprotein [Severe acute respiratory syndrome coronavirus 2],surface glycoprotein [Severe acute respiratory syndrome coronavirus 2]
CASSSGTDTQYF	5	VMATRRNVL	Uncharacterized protein Rv1518/MT1568	Mycobacterium tuberculosis	Control	CD8Tem	TRAV29/DV5.TRAJ47.TRAC_TRBV2.NA.TRBJ2-3.TRBC2	TGTGCAGCAAGCGCAGGTGGAAACAAGCTGGTCTTT_TGTGCCAGCAGCTCCGGTACAGATACGCAGTATTTT	CAASAGGNKLVF_CASSSGTDTQYF	TRAV29/DV5.TRAJ47.TRAC_TGTGCAGCAAGCGCAGGTGGAAACAAGCTGGTCTTT_TRBV2.NA.TRBJ2-3.TRBC2_TGTGCCAGCAGCTCCGGTACAGATACGCAGTATTTT	5	Small (1 < X <= 5)	ASSSGTDTQY	203720	VMATRRNVL	Mycobacterium tuberculosis	Uncharacterized protein Rv1518/MT1568
CASSSGTDTQYF	5	VMATRRNVL	Uncharacterized protein Rv1518/MT1568	Mycobacterium tuberculosis	Control	CD8Tem	TRAV29/DV5.TRAJ47.TRAC_TRBV2.NA.TRBJ2-3.TRBC2	TGTGCAGCAAGCGCGGGGGGAAACAAGCTGGTCTTT_TGTGCCAGCAGTTCCGGCACAGATACGCAGTATTTT	CAASAGGNKLVF_CASSSGTDTQYF	TRAV29/DV5.TRAJ47.TRAC_TGTGCAGCAAGCGCGGGGGGAAACAAGCTGGTCTTT_TRBV2.NA.TRBJ2-3.TRBC2_TGTGCCAGCAGTTCCGGCACAGATACGCAGTATTTT	5	Small (1 < X <= 5)	ASSSGTDTQY	203720	VMATRRNVL	Mycobacterium tuberculosis	Uncharacterized protein Rv1518/MT1568
CASSSGTDTQYF	5	VMATRRNVL	Uncharacterized protein Rv1518/MT1568	Mycobacterium tuberculosis	Control	gdT	TRAV29/DV5.TRAJ47.TRAC_TRBV2.NA.TRBJ2-3.TRBC2	TGTGCAGCAAGCGCGGGGGGAAACAAGCTGGTCTTT_TGTGCCAGCAGTTCCGGCACAGATACGCAGTATTTT	CAASAGGNKLVF_CASSSGTDTQYF	TRAV29/DV5.TRAJ47.TRAC_TGTGCAGCAAGCGCGGGGGGAAACAAGCTGGTCTTT_TRBV2.NA.TRBJ2-3.TRBC2_TGTGCCAGCAGTTCCGGCACAGATACGCAGTATTTT	5	Small (1 < X <= 5)	ASSSGTDTQY	203720	VMATRRNVL	Mycobacterium tuberculosis	Uncharacterized protein Rv1518/MT1568
CASSSGTDTQYF	5	VMATRRNVL	Uncharacterized protein Rv1518/MT1568	Mycobacterium tuberculosis	Control	CD8Tem	TRAV29/DV5.TRAJ47.NA_TRBV2.NA.TRBJ2-3.TRBC2	TGTGCAGCAAGCGCGGGGGGAAACAAGCTGGTCTTT_TGTGCCAGCAGTTCCGGCACAGATACGCAGTATTTT	CAASAGGNKLVF_CASSSGTDTQYF	TRAV29/DV5.TRAJ47.NA_TGTGCAGCAAGCGCGGGGGGAAACAAGCTGGTCTTT_TRBV2.NA.TRBJ2-3.TRBC2_TGTGCCAGCAGTTCCGGCACAGATACGCAGTATTTT	5	Small (1 < X <= 5)	ASSSGTDTQY	203720	VMATRRNVL	Mycobacterium tuberculosis	Uncharacterized protein Rv1518/MT1568
CASSSGTDTQYF	5	VMATRRNVL	Uncharacterized protein Rv1518/MT1568	Mycobacterium tuberculosis	Control	CD8Tem	TRAV29/DV5.TRAJ47.TRAC_TRBV2.NA.TRBJ2-3.TRBC2	TGTGCAGCAAGCGCGGGGGGAAACAAGCTGGTCTTT_TGTGCCAGCAGTTCCGGCACAGATACGCAGTATTTT	CAASAGGNKLVF_CASSSGTDTQYF	TRAV29/DV5.TRAJ47.TRAC_TGTGCAGCAAGCGCGGGGGGAAACAAGCTGGTCTTT_TRBV2.NA.TRBJ2-3.TRBC2_TGTGCCAGCAGTTCCGGCACAGATACGCAGTATTTT	5	Small (1 < X <= 5)	ASSSGTDTQY	203720	VMATRRNVL	Mycobacterium tuberculosis	Uncharacterized protein Rv1518/MT1568
CASSSGTGYGYTF	1	KINMPMSVK	coxsackievirus B1 polyprotein [Coxsackievirus B1]	Coxsackievirus B1	Severe	CD4Tfh	TRAV12-2.TRAJ53.TRAC_TRBV7-3.NA.TRBJ1-2.TRBC1	TGTGCCGTGAGTAGTGGTGGAGGTAGCAACTATAAACTGACATTT_TGTGCCAGCAGCTCCGGGACAGGCTATGGCTACACCTTC	CAVSSGGGSNYKLTF_CASSSGTGYGYTF	TRAV12-2.TRAJ53.TRAC_TGTGCCGTGAGTAGTGGTGGAGGTAGCAACTATAAACTGACATTT_TRBV7-3.NA.TRBJ1-2.TRBC1_TGTGCCAGCAGCTCCGGGACAGGCTATGGCTACACCTTC	1	Single (0 < X <= 1)	ASSSGTGYGYT	201401	KINMPMSVK	Coxsackievirus B1 (Coxsackie B virus type 1)	coxsackievirus B1 polyprotein [Coxsackievirus B1]
CASSSGTSGSVETQYF	1	GLCTLVAML	Transcriptional regulator IE63 homolog	Human herpesvirus 4	Mild	CD4Tfh	TRAV8-6.TRAJ20.TRAC_TRBV5-1.TRBD2.TRBJ2-5.TRBC2	TGTGCTGTGACCCCGAGTTCTAACGACTACAAGCTCAGCTTT_TGCGCCAGCAGCTCCGGGACTAGCGGGAGTGTGGAGACCCAGTACTTC	CAVTPSSNDYKLSF_CASSSGTSGSVETQYF	TRAV8-6.TRAJ20.TRAC_TGTGCTGTGACCCCGAGTTCTAACGACTACAAGCTCAGCTTT_TRBV5-1.TRBD2.TRBJ2-5.TRBC2_TGCGCCAGCAGCTCCGGGACTAGCGGGAGTGTGGAGACCCAGTACTTC	1	Single (0 < X <= 1)	ASSSGTSGSVETQY	23591	GLCTLVAML	Human herpesvirus 4 (Epstein Barr virus)	Transcriptional regulator IE63 homolog
CASSSGVSGANVLTF	1	ATDALMTGY	polyprotein precursor	Hepatitis C virus	Severe	CD4Tm	NA_TRBV7-9.NA.TRBJ2-6.TRBC2	NA_TGTGCCAGCAGCTCAGGGGTCTCTGGGGCCAACGTCCTGACTTTC	NA_CASSSGVSGANVLTF	NA_NA_TRBV7-9.NA.TRBJ2-6.TRBC2_TGTGCCAGCAGCTCAGGGGTCTCTGGGGCCAACGTCCTGACTTTC	1	Single (0 < X <= 1)	ASSSGVSGANVLT	27096	ATDALMTGY	Hepatitis C virus	polyprotein precursor
CASSSGYEQYF	1	NYNYLYRLF	surface glycoprotein [Severe acute respiratory syndrome coronavirus 2]	SARS-CoV2	Mild	CD8Tn	TRAV8-3.TRAJ4.TRAC_TRBV27.NA.TRBJ2-7.TRBC2	TGTGCTGTGAGCTACAATAAGCTGATTTTT_TGTGCCAGCAGTTCGGGCTACGAGCAGTACTTC	CAVSYNKLIF_CASSSGYEQYF	TRAV8-3.TRAJ4.TRAC_TGTGCTGTGAGCTACAATAAGCTGATTTTT_TRBV27.NA.TRBJ2-7.TRBC2_TGTGCCAGCAGTTCGGGCTACGAGCAGTACTTC	1	Single (0 < X <= 1)	ASSSGYEQY	203943	NYNYLYRLF	SARS-CoV2	surface glycoprotein [Severe acute respiratory syndrome coronavirus 2]
CASSSLTDTQYF	1	TTDPSFLGRY	orf1ab polyprotein [Severe acute respiratory syndrome coronavirus 2]	SARS-CoV2	Control	CD4Tm	NA_TRBV11-2.NA.TRBJ2-3.TRBC2	NA_TGTGCCAGCAGCTCTCTCACAGATACGCAGTATTTT	NA_CASSSLTDTQYF	NA_NA_TRBV11-2.NA.TRBJ2-3.TRBC2_TGTGCCAGCAGCTCTCTCACAGATACGCAGTATTTT	1	Single (0 < X <= 1)	ASSSLTDTQY	183433	TTDPSFLGRY	SARS-CoV2	orf1ab polyprotein [Severe acute respiratory syndrome coronavirus 2]
CASSSQGGEQYF	1	SPRWYFYYL	nucleocapsid phosphoprotein	SARS-CoV2	Severe	CD8Tem	NA_TRBV7-9.NA.TRBJ2-7.TRBC2	NA_TGTGCCAGCAGCTCACAAGGCGGCGAGCAGTACTTC	NA_CASSSQGGEQYF	NA_NA_TRBV7-9.NA.TRBJ2-7.TRBC2_TGTGCCAGCAGCTCACAAGGCGGCGAGCAGTACTTC	1	Single (0 < X <= 1)	ASSSQGGEQY	193022	SPRWYFYYL	SARS-CoV2	nucleocapsid phosphoprotein, partial [Severe acute respiratory syndrome coronavirus 2]
CASSSRLAGDPDTQYF	1	KTAYSHLSTSK	polymerase	Hepatitis B virus	Mild	dnT	TRAV30.TRAJ23.TRAC_TRBV12-4.NA.TRBJ2-3.TRBC2	TGCGGCACAGCCAGAAAGCTTATCTTC_TGTGCCAGCAGCTCCCGACTAGCGGGAGATCCAGATACGCAGTATTTT	CGTARKLIF_CASSSRLAGDPDTQYF	TRAV30.TRAJ23.TRAC_TGCGGCACAGCCAGAAAGCTTATCTTC_TRBV12-4.NA.TRBJ2-3.TRBC2_TGTGCCAGCAGCTCCCGACTAGCGGGAGATCCAGATACGCAGTATTTT	1	Single (0 < X <= 1)	ASSSRLAGDPDTQY	31054	KTAYSHLSTSK	Hepatitis B virus (Human hepatitis B virus)	polymerase
CASSSRLAGGTDTQYF	1	STLPETAVVRR	precore/core protein	Hepatitis B virus	Mild	CD8Tem	TRAV3.TRAJ30.TRAC_TRBV27.TRBD2.TRBJ2-3.TRBC2	TGTGCTGTGAGACCCGACAGAGATGACAAGATCATCTTT_TGTGCCAGCAGTTCCCGACTAGCGGGAGGGACAGATACGCAGTATTTT	CAVRPDRDDKIIF_CASSSRLAGGTDTQYF	TRAV3.TRAJ30.TRAC_TGTGCTGTGAGACCCGACAGAGATGACAAGATCATCTTT_TRBV27.TRBD2.TRBJ2-3.TRBC2_TGTGCCAGCAGTTCCCGACTAGCGGGAGGGACAGATACGCAGTATTTT	1	Single (0 < X <= 1)	ASSSRLAGGTDTQY	32595	STLPETAVVRR	Hepatitis B virus (Human hepatitis B virus)	precore/core protein
CASSSRNTGELFF	1	LPRRSGAAGA	nucleoprotein	Influenza A virus	Severe	CD4Tcm	TRAV12-1.TRAJ45.TRAC_TRBV6-5.NA.TRBJ2-2.TRBC2	TGTGTGGTGAACGTGATTAACGGAGGAGGTGCTGACGGACTCACCTTT_TGTGCCAGCAGTTCCAGGAACACCGGGGAGCTGTTTTTT	CVVNVINGGGADGLTF_CASSSRNTGELFF	TRAV12-1.TRAJ45.TRAC_TGTGTGGTGAACGTGATTAACGGAGGAGGTGCTGACGGACTCACCTTT_TRBV6-5.NA.TRBJ2-2.TRBC2_TGTGCCAGCAGTTCCAGGAACACCGGGGAGCTGTTTTTT	1	Single (0 < X <= 1)	ASSSRNTGELF	22701	LPRRSGAAGA,TPRVTGGGAM	Influenza A virus,Human herpesvirus 5 (Human cytomegalovirus)	nucleoprotein,HCMVUL83
CASSSRNTGELFF	1	TPRVTGGGAM	HCMVUL83	Human herpesvirus 5	Severe	CD4Tcm	TRAV12-1.TRAJ45.TRAC_TRBV6-5.NA.TRBJ2-2.TRBC2	TGTGTGGTGAACGTGATTAACGGAGGAGGTGCTGACGGACTCACCTTT_TGTGCCAGCAGTTCCAGGAACACCGGGGAGCTGTTTTTT	CVVNVINGGGADGLTF_CASSSRNTGELFF	TRAV12-1.TRAJ45.TRAC_TGTGTGGTGAACGTGATTAACGGAGGAGGTGCTGACGGACTCACCTTT_TRBV6-5.NA.TRBJ2-2.TRBC2_TGTGCCAGCAGTTCCAGGAACACCGGGGAGCTGTTTTTT	1	Single (0 < X <= 1)	ASSSRNTGELF	22701	LPRRSGAAGA,TPRVTGGGAM	Influenza A virus,Human herpesvirus 5 (Human cytomegalovirus)	nucleoprotein,HCMVUL83
CASSSRSSYEQYF	2	GILGFVFTL	Matrix protein 1	Influenza A virus	Severe	Cycling_T	TRAV13-1.TRAJ8.TRAC_TRBV6-2.NA.TRBJ2-7.TRBC2	TGTGCAGCAAACCAATACACAGGCTTTCAGAAACTTGTATTT_TGTGCCAGCAGTTCCAGGAGCTCCTACGAGCAGTACTTC	CAANQYTGFQKLVF_CASSSRSSYEQYF	TRAV13-1.TRAJ8.TRAC_TGTGCAGCAAACCAATACACAGGCTTTCAGAAACTTGTATTT_TRBV6-2.NA.TRBJ2-7.TRBC2_TGTGCCAGCAGTTCCAGGAGCTCCTACGAGCAGTACTTC	2	Small (1 < X <= 5)	ASSSRSSYEQY	181934	GILGFVFTL,GILGFVFTL,GILGFVFTL,GILGFVFTL,GILGFVFTL,GILGFVFTL,GILGFVFTL,GILGFVFTL	Influenza A virus,Influenza A virus,Influenza A virus,Influenza A virus,Influenza A virus,Influenza A virus,Influenza A virus,Influenza A virus	Matrix protein 1,Matrix protein 1,Matrix protein 1,Matrix protein 1,Matrix protein 1,Matrix protein 1,Matrix protein 1,Matrix protein 1
CASSSRSSYEQYF	2	GILGFVFTL	Matrix protein 1	Influenza A virus	Severe	CD8Tem	TRAV13-1.TRAJ8.TRAC_TRBV6-2.NA.TRBJ2-7.TRBC2	TGTGCAGCAAACCAATACACAGGCTTTCAGAAACTTGTATTT_TGTGCCAGCAGTTCCAGGAGCTCCTACGAGCAGTACTTC	CAANQYTGFQKLVF_CASSSRSSYEQYF	TRAV13-1.TRAJ8.TRAC_TGTGCAGCAAACCAATACACAGGCTTTCAGAAACTTGTATTT_TRBV6-2.NA.TRBJ2-7.TRBC2_TGTGCCAGCAGTTCCAGGAGCTCCTACGAGCAGTACTTC	2	Small (1 < X <= 5)	ASSSRSSYEQY	181934	GILGFVFTL,GILGFVFTL,GILGFVFTL,GILGFVFTL,GILGFVFTL,GILGFVFTL,GILGFVFTL,GILGFVFTL	Influenza A virus,Influenza A virus,Influenza A virus,Influenza A virus,Influenza A virus,Influenza A virus,Influenza A virus,Influenza A virus	Matrix protein 1,Matrix protein 1,Matrix protein 1,Matrix protein 1,Matrix protein 1,Matrix protein 1,Matrix protein 1,Matrix protein 1
CASSSRTGAETQYF	1	QYIKWPWYI	surface glycoprotein [Severe acute respiratory syndrome coronavirus 2]	SARS-CoV2	Mild	CD4Tfh	TRAV3.TRAJ20.TRAC_TRBV12-3.TRBD1.TRBJ2-5.TRBC2	TGTGCTGTGAGAGGGCCCGCTAACGACTACAAGCTCAGCTTT_TGTGCCAGCAGTTCACGGACAGGGGCAGAGACCCAGTACTTC	CAVRGPANDYKLSF_CASSSRTGAETQYF	TRAV3.TRAJ20.TRAC_TGTGCTGTGAGAGGGCCCGCTAACGACTACAAGCTCAGCTTT_TRBV12-3.TRBD1.TRBJ2-5.TRBC2_TGTGCCAGCAGTTCACGGACAGGGGCAGAGACCCAGTACTTC	1	Single (0 < X <= 1)	ASSSRTGAETQY	193056	QYIKWPWYI	SARS-CoV2	surface glycoprotein [Severe acute respiratory syndrome coronavirus 2]
CASSSSGYEQYF	1	CTELKLSDY	Nucleoprotein	Influenza A virus H3N2	Severe	CD8Tn	TRAV13-2.TRAJ34.TRAC_TRBV10-1.NA.TRBJ2-7.TRBC2	TGTGCAGCTACATCTTATAACACCGACAAGCTCATCTTT_TGCGCCAGCAGTTCATCAGGGTACGAGCAGTACTTC	CAATSYNTDKLIF_CASSSSGYEQYF	TRAV13-2.TRAJ34.TRAC_TGTGCAGCTACATCTTATAACACCGACAAGCTCATCTTT_TRBV10-1.NA.TRBJ2-7.TRBC2_TGCGCCAGCAGTTCATCAGGGTACGAGCAGTACTTC	1	Single (0 < X <= 1)	ASSSSGYEQY	27513	CTELKLSDY	Influenza A virus H3N2 (A/Resvir-9 (H3N2))	Nucleoprotein
CASSSSYEQYF	1	LPRRSGAAGA	nucleoprotein	Influenza A virus	Mild	CD4Treg	TRAV13-2.TRAJ7.TRAC_TRBV12-3.NA.TRBJ2-7.TRBC2	TGTGCAGAGAAATATGGGAACAACAGACTCGCTTTT_TGTGCCAGCAGTTCATCCTACGAGCAGTACTTC	CAEKYGNNRLAF_CASSSSYEQYF	TRAV13-2.TRAJ7.TRAC_TGTGCAGAGAAATATGGGAACAACAGACTCGCTTTT_TRBV12-3.NA.TRBJ2-7.TRBC2_TGTGCCAGCAGTTCATCCTACGAGCAGTACTTC	1	Single (0 < X <= 1)	ASSSSYEQY	184071	LPRRSGAAGA,TPRVTGGGAM	Influenza A virus,Human herpesvirus 5 (Human cytomegalovirus)	nucleoprotein,HCMVUL83
CASSSSYEQYF	1	TPRVTGGGAM	HCMVUL83	Human herpesvirus 5	Mild	CD4Treg	TRAV13-2.TRAJ7.TRAC_TRBV12-3.NA.TRBJ2-7.TRBC2	TGTGCAGAGAAATATGGGAACAACAGACTCGCTTTT_TGTGCCAGCAGTTCATCCTACGAGCAGTACTTC	CAEKYGNNRLAF_CASSSSYEQYF	TRAV13-2.TRAJ7.TRAC_TGTGCAGAGAAATATGGGAACAACAGACTCGCTTTT_TRBV12-3.NA.TRBJ2-7.TRBC2_TGTGCCAGCAGTTCATCCTACGAGCAGTACTTC	1	Single (0 < X <= 1)	ASSSSYEQY	184071	LPRRSGAAGA,TPRVTGGGAM	Influenza A virus,Human herpesvirus 5 (Human cytomegalovirus)	nucleoprotein,HCMVUL83
CASSSTENTEAFF	1	VMATRRNVL	Uncharacterized protein Rv1518/MT1568	Mycobacterium tuberculosis	Moderate	CD4Tfh	TRAV4.TRAJ47.TRAC_TRBV10-1.NA.TRBJ1-1.TRBC1	TGCCTCGTGGGGCGCATGGAATATGGAAACAAGCTGGTCTTT_TGCGCCAGCAGCTCGACAGAGAACACTGAAGCTTTCTTT	CLVGRMEYGNKLVF_CASSSTENTEAFF	TRAV4.TRAJ47.TRAC_TGCCTCGTGGGGCGCATGGAATATGGAAACAAGCTGGTCTTT_TRBV10-1.NA.TRBJ1-1.TRBC1_TGCGCCAGCAGCTCGACAGAGAACACTGAAGCTTTCTTT	1	Single (0 < X <= 1)	ASSSTENTEAF	203040	VMATRRNVL	Mycobacterium tuberculosis	Uncharacterized protein Rv1518/MT1568
CASSSTGGSYNEQFF	1	VMTTVLATL	Uncharacterized protein Rv1734c/MT1774.1	Mycobacterium tuberculosis	Severe	CD4Tfh	TRAV8-4.TRAJ20.TRAC_TRBV5-5.NA.TRBJ2-1.TRBC2	TGTGCTGTGAGTGTAGGAGACTACAAGCTCAGCTTT_TGTGCCAGCAGCTCCACAGGGGGGTCCTACAATGAGCAGTTCTTC	CAVSVGDYKLSF_CASSSTGGSYNEQFF	TRAV8-4.TRAJ20.TRAC_TGTGCTGTGAGTGTAGGAGACTACAAGCTCAGCTTT_TRBV5-5.NA.TRBJ2-1.TRBC2_TGTGCCAGCAGCTCCACAGGGGGGTCCTACAATGAGCAGTTCTTC	1	Single (0 < X <= 1)	ASSSTGGSYNEQF	203389	VMTTVLATL	Mycobacterium tuberculosis	Uncharacterized protein Rv1734c/MT1774.1
CASSSTSGSYEQYF	1	LPRRSGAAGA	nucleoprotein	Influenza A virus	Moderate	CD4Tm	TRAV9-2.TRAJ50.TRAC_TRBV4-2.NA.TRBJ2-7.TRBC2	TGTGCTCTGAGTGATCGCCAAACCTCCTACGACAAGGTGATATTT_TGTGCCAGCAGTTCGACTAGCGGTTCCTACGAGCAGTACTTC	CALSDRQTSYDKVIF_CASSSTSGSYEQYF	TRAV9-2.TRAJ50.TRAC_TGTGCTCTGAGTGATCGCCAAACCTCCTACGACAAGGTGATATTT_TRBV4-2.NA.TRBJ2-7.TRBC2_TGTGCCAGCAGTTCGACTAGCGGTTCCTACGAGCAGTACTTC	1	Single (0 < X <= 1)	ASSSTSGSYEQY	22811	LPRRSGAAGA,TPRVTGGGAM	Influenza A virus,Human herpesvirus 5 (Human cytomegalovirus)	nucleoprotein,HCMVUL83
CASSSTSGSYEQYF	1	TPRVTGGGAM	HCMVUL83	Human herpesvirus 5	Moderate	CD4Tm	TRAV9-2.TRAJ50.TRAC_TRBV4-2.NA.TRBJ2-7.TRBC2	TGTGCTCTGAGTGATCGCCAAACCTCCTACGACAAGGTGATATTT_TGTGCCAGCAGTTCGACTAGCGGTTCCTACGAGCAGTACTTC	CALSDRQTSYDKVIF_CASSSTSGSYEQYF	TRAV9-2.TRAJ50.TRAC_TGTGCTCTGAGTGATCGCCAAACCTCCTACGACAAGGTGATATTT_TRBV4-2.NA.TRBJ2-7.TRBC2_TGTGCCAGCAGTTCGACTAGCGGTTCCTACGAGCAGTACTTC	1	Single (0 < X <= 1)	ASSSTSGSYEQY	22811	LPRRSGAAGA,TPRVTGGGAM	Influenza A virus,Human herpesvirus 5 (Human cytomegalovirus)	nucleoprotein,HCMVUL83
CASSSTYEQYF	1	LPRRSGAAGA	nucleoprotein	Influenza A virus	Moderate	CD8Tn	TRAV12-3.TRAJ40.TRAC_TRBV27.NA.TRBJ2-7.TRBC2	TGTGCAATGAACTCAGGAACCTACAAATACATCTTT_TGTGCCAGCAGTTCAACCTACGAGCAGTACTTC	CAMNSGTYKYIF_CASSSTYEQYF	TRAV12-3.TRAJ40.TRAC_TGTGCAATGAACTCAGGAACCTACAAATACATCTTT_TRBV27.NA.TRBJ2-7.TRBC2_TGTGCCAGCAGTTCAACCTACGAGCAGTACTTC	1	Single (0 < X <= 1)	ASSSTYEQY	22815	LPRRSGAAGA,TPRVTGGGAM	Influenza A virus,Human herpesvirus 5 (Human cytomegalovirus)	nucleoprotein,HCMVUL83
CASSSTYEQYF	1	TPRVTGGGAM	HCMVUL83	Human herpesvirus 5	Moderate	CD8Tn	TRAV12-3.TRAJ40.TRAC_TRBV27.NA.TRBJ2-7.TRBC2	TGTGCAATGAACTCAGGAACCTACAAATACATCTTT_TGTGCCAGCAGTTCAACCTACGAGCAGTACTTC	CAMNSGTYKYIF_CASSSTYEQYF	TRAV12-3.TRAJ40.TRAC_TGTGCAATGAACTCAGGAACCTACAAATACATCTTT_TRBV27.NA.TRBJ2-7.TRBC2_TGTGCCAGCAGTTCAACCTACGAGCAGTACTTC	1	Single (0 < X <= 1)	ASSSTYEQY	22815	LPRRSGAAGA,TPRVTGGGAM	Influenza A virus,Human herpesvirus 5 (Human cytomegalovirus)	nucleoprotein,HCMVUL83
CASSSYEQYF	1	SSLENFRAYV	Polymerase basic protein 2	Influenza A virus	Mild	CD4Tm	TRAV12-2.TRAJ13.TRAC_TRBV28.NA.TRBJ2-7.TRBC2	TGTGCCGTGAACATTGCTGGGGGTTACCAGAAAGTTACCTTT_TGTGCCAGCAGTAGTTACGAGCAGTACTTC	CAVNIAGGYQKVTF_CASSSYEQYF	TRAV12-2.TRAJ13.TRAC_TGTGCCGTGAACATTGCTGGGGGTTACCAGAAAGTTACCTTT_TRBV28.NA.TRBJ2-7.TRBC2_TGTGCCAGCAGTAGTTACGAGCAGTACTTC	1	Single (0 < X <= 1)	ASSSYEQY	19360	SSLENFRAYV,SSLENFRAYV,SSLENFRAYV,SSLENFRAYV,SSLENFRAYV	Influenza A virus (A/Puerto Rico/8/1934(H1N1)) (Influenza A virus (A/PR 8/34 (H1N1))),Influenza A virus (A/Puerto Rico/8/1934(H1N1)) (Influenza A virus (A/PR 8/34 (H1N1))),Influenza A virus (A/Puerto Rico/8/1934(H1N1)) (Influenza A virus (A/PR 8/34 (H1N1))),Influenza A virus (A/Puerto Rico/8/1934(H1N1)) (Influenza A virus (A/PR 8/34 (H1N1))),Influenza A virus (A/Puerto Rico/8/1934(H1N1)) (Influen…	Polymerase basic protein 2,Polymerase basic protein 2,Polymerase basic protein 2,Polymerase basic protein 2,Polymerase basic protein 2
CASSSYEQYF	1	SSLENFRAYV	Polymerase basic protein 2	Influenza A virus	Severe	CD8Tem	NA_TRBV6-6.NA.TRBJ2-7.TRBC2	NA_TGTGCCAGCAGTAGCTACGAGCAGTACTTC	NA_CASSSYEQYF	NA_NA_TRBV6-6.NA.TRBJ2-7.TRBC2_TGTGCCAGCAGTAGCTACGAGCAGTACTTC	1	Single (0 < X <= 1)	ASSSYEQY	19360	SSLENFRAYV,SSLENFRAYV,SSLENFRAYV,SSLENFRAYV,SSLENFRAYV	Influenza A virus (A/Puerto Rico/8/1934(H1N1)) (Influenza A virus (A/PR 8/34 (H1N1))),Influenza A virus (A/Puerto Rico/8/1934(H1N1)) (Influenza A virus (A/PR 8/34 (H1N1))),Influenza A virus (A/Puerto Rico/8/1934(H1N1)) (Influenza A virus (A/PR 8/34 (H1N1))),Influenza A virus (A/Puerto Rico/8/1934(H1N1)) (Influenza A virus (A/PR 8/34 (H1N1))),Influenza A virus (A/Puerto Rico/8/1934(H1N1)) (Influen…	Polymerase basic protein 2,Polymerase basic protein 2,Polymerase basic protein 2,Polymerase basic protein 2,Polymerase basic protein 2
CASSTGGEQYF	1	SSLENFRAYV	Polymerase basic protein 2	Influenza A virus	Severe	CD8Tn	NA_TRBV10-1.TRBD1.TRBJ2-7.TRBC2	NA_TGCGCCAGCAGCACAGGGGGCGAGCAGTACTTC	NA_CASSTGGEQYF	NA_NA_TRBV10-1.TRBD1.TRBJ2-7.TRBC2_TGCGCCAGCAGCACAGGGGGCGAGCAGTACTTC	1	Single (0 < X <= 1)	ASSTGGEQY	19398	SSLENFRAYV	Influenza A virus (A/Puerto Rico/8/1934(H1N1)) (Influenza A virus (A/PR 8/34 (H1N1)))	Polymerase basic protein 2
CASSTGGNTEAFF	1	ILTGLNYEA	Sterol-4-alpha-carboxylate 3-dehydrogenase	Homo sapiens	Moderate	CD4Tfh	NA_TRBV6-1.NA.TRBJ1-1.TRBC1	NA_TGTGCCAGCAGCACCGGGGGGAACACTGAAGCTTTCTTT	NA_CASSTGGNTEAFF	NA_NA_TRBV6-1.NA.TRBJ1-1.TRBC1_TGTGCCAGCAGCACCGGGGGGAACACTGAAGCTTTCTTT	1	Single (0 < X <= 1)	ASSTGGNTEAF	28926	ILTGLNYEA,ILTGLNYEV	Homo sapiens (human)	Sterol-4-alpha-carboxylate 3-dehydrogenase, decarboxylating
CASSTGSYEQYF	1	YVFCTVNAL	orf1ab polyprotein [Severe acute respiratory syndrome coronavirus 2]	SARS-CoV2	Severe	CD8Tn	TRAV20.TRAJ47.TRAC_TRBV2.NA.TRBJ2-7.TRBC2	TGTGCTGTGCGGATGGAATATGGAAACAAGCTGGTCTTT_TGTGCCAGCAGTACAGGGTCCTACGAGCAGTACTTC	CAVRMEYGNKLVF_CASSTGSYEQYF	TRAV20.TRAJ47.TRAC_TGTGCTGTGCGGATGGAATATGGAAACAAGCTGGTCTTT_TRBV2.NA.TRBJ2-7.TRBC2_TGTGCCAGCAGTACAGGGTCCTACGAGCAGTACTTC	1	Single (0 < X <= 1)	ASSTGSYEQY	191123	YVFCTVNAL	SARS-CoV2	orf1ab polyprotein [Severe acute respiratory syndrome coronavirus 2]
CASSTLAGASNEQFF	1	NYNYLYRLF	surface glycoprotein [Severe acute respiratory syndrome coronavirus 2]	SARS-CoV2	Moderate	CD4Tfh	TRAV1-1.TRAJ31.TRAC_TRBV19.NA.TRBJ2-1.TRBC2	TGCGCTCCCTATGCCAGACTCATGTTT_TGTGCCAGTAGTACTCTAGCGGGAGCATCTAATGAGCAGTTCTTC	CAPYARLMF_CASSTLAGASNEQFF	TRAV1-1.TRAJ31.TRAC_TGCGCTCCCTATGCCAGACTCATGTTT_TRBV19.NA.TRBJ2-1.TRBC2_TGTGCCAGTAGTACTCTAGCGGGAGCATCTAATGAGCAGTTCTTC	1	Single (0 < X <= 1)	ASSTLAGASNEQF	203955	NYNYLYRLF	SARS-CoV2	surface glycoprotein [Severe acute respiratory syndrome coronavirus 2]
CASSTTVNTEAFF	1	SVTTEILPV	Spike glycoprotein	SARS-CoV2	Control	CD4Treg	TRAV23/DV6.TRAJ32.TRAC_TRBV19.NA.TRBJ1-1.TRBC1	TGTGCAGCAAGCAAGCGGGGTGCTACAAACAAGCTCATCTTT_TGTGCCAGTAGTACGACCGTGAACACTGAAGCTTTCTTT	CAASKRGATNKLIF_CASSTTVNTEAFF	TRAV23/DV6.TRAJ32.TRAC_TGTGCAGCAAGCAAGCGGGGTGCTACAAACAAGCTCATCTTT_TRBV19.NA.TRBJ1-1.TRBC1_TGTGCCAGTAGTACGACCGTGAACACTGAAGCTTTCTTT	1	Single (0 < X <= 1)	ASSTTVNTEAF	193162	SVTTEILPV	SARS-CoV2	Spike glycoprotein
CASSVAGSYNEQFF	2	LVQSTQWSL	Replicase polyprotein 1ab	SARS-CoV2	Severe	CD8Tem	TRAV22.TRAJ28.TRAC_TRBV9.NA.TRBJ2-1.TRBC2	TGTGCTGTTCGATACTCTGGGGCTGGGAGTTACCAACTCACTTTC_TGTGCCAGCAGCGTAGCGGGCAGCTACAATGAGCAGTTCTTC	CAVRYSGAGSYQLTF_CASSVAGSYNEQFF	TRAV22.TRAJ28.TRAC_TGTGCTGTTCGATACTCTGGGGCTGGGAGTTACCAACTCACTTTC_TRBV9.NA.TRBJ2-1.TRBC2_TGTGCCAGCAGCGTAGCGGGCAGCTACAATGAGCAGTTCTTC	2	Small (1 < X <= 5)	ASSVAGSYNEQF	190275	LVQSTQWSL	SARS-CoV2	Replicase polyprotein 1ab
CASSVAGSYNEQFF	2	LVQSTQWSL	Replicase polyprotein 1ab	SARS-CoV2	Severe	CD8Tem	NA_TRBV9.NA.TRBJ2-1.TRBC2	NA_TGTGCCAGCAGCGTAGCGGGCAGCTACAATGAGCAGTTCTTC	NA_CASSVAGSYNEQFF	NA_NA_TRBV9.NA.TRBJ2-1.TRBC2_TGTGCCAGCAGCGTAGCGGGCAGCTACAATGAGCAGTTCTTC	2	Small (1 < X <= 5)	ASSVAGSYNEQF	190275	LVQSTQWSL	SARS-CoV2	Replicase polyprotein 1ab
CASSVAYEQYF	1	TTDPSFLGRY	orf1ab polyprotein [Severe acute respiratory syndrome coronavirus 2]	SARS-CoV2	Severe	CD4Tfh	TRAV9-2.TRAJ9.TRAC_TRBV2.NA.TRBJ2-7.TRBC2	TGTGCTCTGAGGGATACTGGAGGCTTCAAAACTATCTTT_TGTGCCAGCAGTGTTGCCTACGAGCAGTACTTC	CALRDTGGFKTIF_CASSVAYEQYF	TRAV9-2.TRAJ9.TRAC_TGTGCTCTGAGGGATACTGGAGGCTTCAAAACTATCTTT_TRBV2.NA.TRBJ2-7.TRBC2_TGTGCCAGCAGTGTTGCCTACGAGCAGTACTTC	1	Single (0 < X <= 1)	ASSVAYEQY	183254	TTDPSFLGRY	SARS-CoV2	orf1ab polyprotein [Severe acute respiratory syndrome coronavirus 2]
CASSVGGSNQPQHF	1	LPRRSGAAGA	nucleoprotein	Influenza A virus	Moderate	CD4Tn	NA_TRBV9.NA.TRBJ1-5.TRBC1	NA_TGTGCCAGCAGCGTGGGGGGGAGCAATCAGCCCCAGCATTTT	NA_CASSVGGSNQPQHF	NA_NA_TRBV9.NA.TRBJ1-5.TRBC1_TGTGCCAGCAGCGTGGGGGGGAGCAATCAGCCCCAGCATTTT	1	Single (0 < X <= 1)	ASSVGGSNQPQH	23014	LPRRSGAAGA,TPRVTGGGAM	Influenza A virus,Human herpesvirus 5 (Human cytomegalovirus)	nucleoprotein,HCMVUL83
CASSVGGSNQPQHF	1	TPRVTGGGAM	HCMVUL83	Human herpesvirus 5	Moderate	CD4Tn	NA_TRBV9.NA.TRBJ1-5.TRBC1	NA_TGTGCCAGCAGCGTGGGGGGGAGCAATCAGCCCCAGCATTTT	NA_CASSVGGSNQPQHF	NA_NA_TRBV9.NA.TRBJ1-5.TRBC1_TGTGCCAGCAGCGTGGGGGGGAGCAATCAGCCCCAGCATTTT	1	Single (0 < X <= 1)	ASSVGGSNQPQH	23014	LPRRSGAAGA,TPRVTGGGAM	Influenza A virus,Human herpesvirus 5 (Human cytomegalovirus)	nucleoprotein,HCMVUL83
CASSVGYEQYF	1	LVVDFSQFSR	DNA polymerase	Hepatitis B virus	Severe	CD4Tn	NA_TRBV11-2.NA.TRBJ2-7.TRBC2	NA_TGTGCCAGCAGTGTAGGCTACGAGCAGTACTTC	NA_CASSVGYEQYF	NA_NA_TRBV11-2.NA.TRBJ2-7.TRBC2_TGTGCCAGCAGTGTAGGCTACGAGCAGTACTTC	1	Single (0 < X <= 1)	ASSVGYEQY	34332	LVVDFSQFSR	Hepatitis B virus (Human hepatitis B virus)	DNA polymerase
CASSVGYEQYF	1	LVVDFSQFSR	DNA polymerase	Hepatitis B virus	Moderate	CD4Treg	TRAV21.TRAJ15.TRAC_TRBV2.NA.TRBJ2-7.TRBC2	TGTGCTGTGAACCAGGCAGGAACTGCTCTGATCTTT_TGTGCCAGCAGTGTAGGGTACGAGCAGTACTTC	CAVNQAGTALIF_CASSVGYEQYF	TRAV21.TRAJ15.TRAC_TGTGCTGTGAACCAGGCAGGAACTGCTCTGATCTTT_TRBV2.NA.TRBJ2-7.TRBC2_TGTGCCAGCAGTGTAGGGTACGAGCAGTACTTC	1	Single (0 < X <= 1)	ASSVGYEQY	34332	LVVDFSQFSR	Hepatitis B virus (Human hepatitis B virus)	DNA polymerase
CASSVRSSYEQYF	1	GILGFVFTL	Matrix protein 1	Influenza A virus	Severe	CD4Treg	TRAV35.TRAJ20.TRAC_TRBV2.NA.TRBJ2-7.TRBC2	TGTGCTGGAGCCCTCGTCGACTACAAGCTCAGCTTT_TGTGCCAGCAGTGTCCGCAGCTCCTACGAGCAGTACTTC	CAGALVDYKLSF_CASSVRSSYEQYF	TRAV35.TRAJ20.TRAC_TGTGCTGGAGCCCTCGTCGACTACAAGCTCAGCTTT_TRBV2.NA.TRBJ2-7.TRBC2_TGTGCCAGCAGTGTCCGCAGCTCCTACGAGCAGTACTTC	1	Single (0 < X <= 1)	ASSVRSSYEQY	189130	GILGFVFTL,GILGFVFTL,GILGFVFTL,GILGFVFTL,GILGFVFTL,GILGFVFTL,GILGFVFTL,GILGFVFTL,GILGFVFTL,GILGFVFTL,GILGFVFTL,GILGFVFTL,GILGFVFTL,GILGFVFTL	Influenza A virus,Influenza A virus,Influenza A virus,Influenza A virus,Influenza A virus,Influenza A virus,Influenza A virus,Influenza A virus,Influenza A virus,Influenza A virus,Influenza A virus,Influenza A virus,Influenza A virus,Influenza A virus	Matrix protein 1,Matrix protein 1,Matrix protein 1,Matrix protein 1,Matrix protein 1,Matrix protein 1,Matrix protein 1,Matrix protein 1,Matrix protein 1,Matrix protein 1,Matrix protein 1,Matrix protein 1,Matrix protein 1,Matrix protein 1
CASSWDSYEQYF	1	NYNYLYRLF	surface glycoprotein [Severe acute respiratory syndrome coronavirus 2]	SARS-CoV2	Moderate	CD4Tcm	TRAV9-2.TRAJ37.TRAC_TRBV7-2.NA.TRBJ2-7.TRBC2	TGTGCTCTGAGTGATGGCTCTAGCAACACAGGCAAACTAATCTTT_TGTGCCAGCAGCTGGGACAGCTACGAGCAGTACTTC	CALSDGSSNTGKLIF_CASSWDSYEQYF	TRAV9-2.TRAJ37.TRAC_TGTGCTCTGAGTGATGGCTCTAGCAACACAGGCAAACTAATCTTT_TRBV7-2.NA.TRBJ2-7.TRBC2_TGTGCCAGCAGCTGGGACAGCTACGAGCAGTACTTC	1	Single (0 < X <= 1)	ASSWDSYEQY	203967	NYNYLYRLF	SARS-CoV2	surface glycoprotein [Severe acute respiratory syndrome coronavirus 2]
CASSWGQNTEAFF	1	KTAYSHLSTSK	polymerase	Hepatitis B virus	Mild	CD4Tcm	TRAV35.TRAJ52.TRAC_TRBV5-4.NA.TRBJ1-1.TRBC1	TGTGCTGGGCAGACGAATGCTGGTGGTACTAGCTATGGAAAGCTGACATTT_TGTGCCAGCAGCTGGGGGCAGAACACTGAAGCTTTCTTT	CAGQTNAGGTSYGKLTF_CASSWGQNTEAFF	TRAV35.TRAJ52.TRAC_TGTGCTGGGCAGACGAATGCTGGTGGTACTAGCTATGGAAAGCTGACATTT_TRBV5-4.NA.TRBJ1-1.TRBC1_TGTGCCAGCAGCTGGGGGCAGAACACTGAAGCTTTCTTT	1	Single (0 < X <= 1)	ASSWGQNTEAF	33838	KTAYSHLSTSK	Hepatitis B virus (Human hepatitis B virus)	polymerase
CASSWTANTEAFF	1	KTAYSHLSTSK	polymerase	Hepatitis B virus	Control	CD4Tn	NA_TRBV28.NA.TRBJ1-1.TRBC1	NA_TGTGCCAGCAGCTGGACGGCGAACACTGAAGCTTTCTTT	NA_CASSWTANTEAFF	NA_NA_TRBV28.NA.TRBJ1-1.TRBC1_TGTGCCAGCAGCTGGACGGCGAACACTGAAGCTTTCTTT	1	Single (0 < X <= 1)	ASSWTANTEAF	190685	KTAYSHLSTSK,FPNITNLCP	Hepatitis B virus (Human hepatitis B virus),SARS-CoV2	polymerase,Spike glycoprotein
CASSWTANTEAFF	1	FPNITNLCP	Spike glycoprotein	SARS-CoV2	Control	CD4Tn	NA_TRBV28.NA.TRBJ1-1.TRBC1	NA_TGTGCCAGCAGCTGGACGGCGAACACTGAAGCTTTCTTT	NA_CASSWTANTEAFF	NA_NA_TRBV28.NA.TRBJ1-1.TRBC1_TGTGCCAGCAGCTGGACGGCGAACACTGAAGCTTTCTTT	1	Single (0 < X <= 1)	ASSWTANTEAF	190685	KTAYSHLSTSK,FPNITNLCP	Hepatitis B virus (Human hepatitis B virus),SARS-CoV2	polymerase,Spike glycoprotein
CASSWTSGETQYF	1	LVVDFSQFSR	DNA polymerase	Hepatitis B virus	Mild	CD8Tn	TRAV21.TRAJ6.TRAC_TRBV12-4.NA.TRBJ2-5.TRBC2	TGTGCTGTGTGGGGGACAGGAGGAAGCTACATACCTACATTT_TGTGCCAGCAGTTGGACTAGCGGAGAGACCCAGTACTTC	CAVWGTGGSYIPTF_CASSWTSGETQYF	TRAV21.TRAJ6.TRAC_TGTGCTGTGTGGGGGACAGGAGGAAGCTACATACCTACATTT_TRBV12-4.NA.TRBJ2-5.TRBC2_TGTGCCAGCAGTTGGACTAGCGGAGAGACCCAGTACTTC	1	Single (0 < X <= 1)	ASSWTSGETQY	32291	LVVDFSQFSR	Hepatitis B virus (Human hepatitis B virus)	DNA polymerase
CASSYGGETQYF	1	RTQSPRRR	precore/core protein partial [Hepatitis B virus]	Hepatitis B virus	Moderate	CD4Tfh	TRAV26-1.TRAJ33.TRAC_TRBV12-4.NA.TRBJ2-5.TRBC2	TGCATCGTCAGAGTCGAAAATAGCAACTATCAGTTAATCTGG_TGTGCCAGCAGCTATGGGGGGGAGACCCAGTACTTC	CIVRVENSNYQLIW_CASSYGGETQYF	TRAV26-1.TRAJ33.TRAC_TGCATCGTCAGAGTCGAAAATAGCAACTATCAGTTAATCTGG_TRBV12-4.NA.TRBJ2-5.TRBC2_TGTGCCAGCAGCTATGGGGGGGAGACCCAGTACTTC	1	Single (0 < X <= 1)	ASSYGGETQY	32755	RTQSPRRR	Hepatitis B virus (Human hepatitis B virus)	precore/core protein partial [Hepatitis B virus]
CASSYGQQETQYF	1	GLCTLVAML	Transcriptional regulator IE63 homolog	Human herpesvirus 4	Mild	CD4Tcm	NA_TRBV5-1.NA.TRBJ2-5.TRBC2	NA_TGCGCCAGCAGCTACGGACAGCAAGAGACCCAGTACTTC	NA_CASSYGQQETQYF	NA_NA_TRBV5-1.NA.TRBJ2-5.TRBC2_TGCGCCAGCAGCTACGGACAGCAAGAGACCCAGTACTTC	1	Single (0 < X <= 1)	ASSYGQQETQY	200832	GLCTLVAML	Human herpesvirus 4 (Epstein Barr virus)	Transcriptional regulator IE63 homolog
CASSYNEQFF	1	LLLDRLNQL	Nucleoprotein	SARS coronavirus BJ01	Severe	CD4Treg	NA_TRBV7-9.NA.TRBJ2-1.TRBC2	NA_TGTGCCAGCAGCTACAATGAGCAGTTCTTC	NA_CASSYNEQFF	NA_NA_TRBV7-9.NA.TRBJ2-1.TRBC2_TGTGCCAGCAGCTACAATGAGCAGTTCTTC	1	Single (0 < X <= 1)	ASSYNEQF	199417	LLLDRLNQL	SARS coronavirus BJ01	Nucleoprotein
CASSYRDSYEQYF	1	GLCTLVAML	Transcriptional regulator IE63 homolog	Human herpesvirus 4	Control	CD4Tfh	TRAV13-1.TRAJ27.TRAC_TRBV6-5.NA.TRBJ2-7.TRBC2	TGTGCAGCAAGTACGAGTACCAATGCAGGCAAATCAACCTTT_TGTGCCAGCAGTTACAGGGATTCCTACGAGCAGTACTTC	CAASTSTNAGKSTF_CASSYRDSYEQYF	TRAV13-1.TRAJ27.TRAC_TGTGCAGCAAGTACGAGTACCAATGCAGGCAAATCAACCTTT_TRBV6-5.NA.TRBJ2-7.TRBC2_TGTGCCAGCAGTTACAGGGATTCCTACGAGCAGTACTTC	1	Single (0 < X <= 1)	ASSYRDSYEQY	23767	GLCTLVAML	Human herpesvirus 4 (Epstein Barr virus)	Transcriptional regulator IE63 homolog
CASSYRETQYF	2	RTQSPRRR	precore/core protein partial [Hepatitis B virus]	Hepatitis B virus	Control	CD4Tfh	TRAV12-3.TRAJ8.TRAC_TRBV6-5.NA.TRBJ2-5.TRBC2	TGTGCAATGATCAAGAACACAGGCTTTCAGAAACTTGTATTT_TGTGCCAGCAGTTACAGAGAGACCCAGTACTTC	CAMIKNTGFQKLVF_CASSYRETQYF	TRAV12-3.TRAJ8.TRAC_TGTGCAATGATCAAGAACACAGGCTTTCAGAAACTTGTATTT_TRBV6-5.NA.TRBJ2-5.TRBC2_TGTGCCAGCAGTTACAGAGAGACCCAGTACTTC	2	Small (1 < X <= 5)	ASSYRETQY	32711	RTQSPRRR	Hepatitis B virus (Human hepatitis B virus)	precore/core protein partial [Hepatitis B virus]
CASSYRETQYF	2	RTQSPRRR	precore/core protein partial [Hepatitis B virus]	Hepatitis B virus	Control	CD4Tfh	TRAV12-3.TRAJ8.TRAC_TRBV6-5.NA.TRBJ2-5.TRBC2	TGTGCAATGATCAAGAACACAGGCTTTCAGAAACTTGTATTT_TGTGCCAGCAGTTACAGAGAGACCCAGTACTTC	CAMIKNTGFQKLVF_CASSYRETQYF	TRAV12-3.TRAJ8.TRAC_TGTGCAATGATCAAGAACACAGGCTTTCAGAAACTTGTATTT_TRBV6-5.NA.TRBJ2-5.TRBC2_TGTGCCAGCAGTTACAGAGAGACCCAGTACTTC	2	Small (1 < X <= 5)	ASSYRETQY	32711	RTQSPRRR	Hepatitis B virus (Human hepatitis B virus)	precore/core protein partial [Hepatitis B virus]
CASSYSGDQPQHF	1	STLPETAVVRR	precore/core protein	Hepatitis B virus	Severe	CD4Tfh	TRAV38-1.TRAJ29.TRAC_TRBV6-6.NA.TRBJ1-5.TRBC1	TGTGCTTTCATGAAGTCCGGAAACACACCTCTTGTCTTT_TGTGCCAGCAGTTACTCAGGCGATCAGCCCCAGCATTTT	CAFMKSGNTPLVF_CASSYSGDQPQHF	TRAV38-1.TRAJ29.TRAC_TGTGCTTTCATGAAGTCCGGAAACACACCTCTTGTCTTT_TRBV6-6.NA.TRBJ1-5.TRBC1_TGTGCCAGCAGTTACTCAGGCGATCAGCCCCAGCATTTT	1	Single (0 < X <= 1)	ASSYSGDQPQH	31847	STLPETAVVRR	Hepatitis B virus (Human hepatitis B virus)	precore/core protein
CASSYTGELFF	1	LPRRSGAAGA	nucleoprotein	Influenza A virus	Control	CD8Tcm	NA_TRBV6-2.NA.TRBJ2-2.TRBC2	NA_TGTGCCAGCAGTTACACCGGGGAGCTGTTTTTT	NA_CASSYTGELFF	NA_NA_TRBV6-2.NA.TRBJ2-2.TRBC2_TGTGCCAGCAGTTACACCGGGGAGCTGTTTTTT	1	Single (0 < X <= 1)	ASSYTGELF	23321	LPRRSGAAGA,TPRVTGGGAM	Influenza A virus,Human herpesvirus 5 (Human cytomegalovirus)	nucleoprotein,HCMVUL83
CASSYTGELFF	1	TPRVTGGGAM	HCMVUL83	Human herpesvirus 5	Control	CD8Tcm	NA_TRBV6-2.NA.TRBJ2-2.TRBC2	NA_TGTGCCAGCAGTTACACCGGGGAGCTGTTTTTT	NA_CASSYTGELFF	NA_NA_TRBV6-2.NA.TRBJ2-2.TRBC2_TGTGCCAGCAGTTACACCGGGGAGCTGTTTTTT	1	Single (0 < X <= 1)	ASSYTGELF	23321	LPRRSGAAGA,TPRVTGGGAM	Influenza A virus,Human herpesvirus 5 (Human cytomegalovirus)	nucleoprotein,HCMVUL83
CASTANTEAFF	2	VYGIRLEHF	NUF2R	Homo sapiens	Control	CD4Tfh	TRAV14/DV4.TRAJ44.TRAC_TRBV6-6.NA.TRBJ1-1.TRBC1	TGTGCAATGAGGGGCTCTTATACCGGCACTGCCAGTAAACTCACCTTT_TGTGCCAGCACGGCGAACACTGAAGCTTTCTTT	CAMRGSYTGTASKLTF_CASTANTEAFF	TRAV14/DV4.TRAJ44.TRAC_TGTGCAATGAGGGGCTCTTATACCGGCACTGCCAGTAAACTCACCTTT_TRBV6-6.NA.TRBJ1-1.TRBC1_TGTGCCAGCACGGCGAACACTGAAGCTTTCTTT	2	Small (1 < X <= 5)	ASTANTEAF	34624	VYGIRLEHF	Homo sapiens (human)	NUF2R
CASTANTEAFF	2	VYGIRLEHF	NUF2R	Homo sapiens	Control	CD4Tfh	TRAV36/DV7.TRAJ40.TRAC_TRBV6-6.NA.TRBJ1-1.TRBC1	TGTGCTGGGACTCCCTCAGGAACCTACAAATACATCTTT_TGTGCCAGCACGGCGAACACTGAAGCTTTCTTT	CAGTPSGTYKYIF_CASTANTEAFF	TRAV36/DV7.TRAJ40.TRAC_TGTGCTGGGACTCCCTCAGGAACCTACAAATACATCTTT_TRBV6-6.NA.TRBJ1-1.TRBC1_TGTGCCAGCACGGCGAACACTGAAGCTTTCTTT	2	Small (1 < X <= 5)	ASTANTEAF	34624	VYGIRLEHF	Homo sapiens (human)	NUF2R
CASTGADTQYF	1	YLQPRTFLL	surface glycoprotein [Severe acute respiratory syndrome coronavirus 2]	SARS-CoV2	Mild	CD4Treg	TRAV8-4.TRAJ5.TRAC_TRBV19.NA.TRBJ2-3.TRBC2	TGTGCTGTGAGTGATCGGGACACGGGCAGGAGAGCACTTACTTTT_TGTGCCAGCACAGGGGCAGATACGCAGTATTTT	CAVSDRDTGRRALTF_CASTGADTQYF	TRAV8-4.TRAJ5.TRAC_TGTGCTGTGAGTGATCGGGACACGGGCAGGAGAGCACTTACTTTT_TRBV19.NA.TRBJ2-3.TRBC2_TGTGCCAGCACAGGGGCAGATACGCAGTATTTT	1	Single (0 < X <= 1)	ASTGADTQY	183464	YLQPRTFLL	SARS-CoV2	surface glycoprotein [Severe acute respiratory syndrome coronavirus 2]
CASTGGYEQYF	1	SSLENFRAYV	Polymerase basic protein 2	Influenza A virus	Control	CD4Tfh	NA_TRBV30.NA.TRBJ2-7.TRBC2	NA_TGTGCCTCCACGGGGGGCTACGAGCAGTACTTC	NA_CASTGGYEQYF	NA_NA_TRBV30.NA.TRBJ2-7.TRBC2_TGTGCCTCCACGGGGGGCTACGAGCAGTACTTC	1	Single (0 < X <= 1)	ASTGGYEQY	19611	SSLENFRAYV	Influenza A virus (A/Puerto Rico/8/1934(H1N1)) (Influenza A virus (A/PR 8/34 (H1N1)))	Polymerase basic protein 2
CATSRDRYEQYF	1	GILGFVFTL	Matrix protein 1	Influenza A virus	Moderate	CD4Tfh	TRAV29/DV5.TRAJ32.TRAC_TRBV15.NA.TRBJ2-7.TRBC2	TGTGCAGCGAGGATATCAGGTGGTGCTACAAACAAGCTCATCTTT_TGTGCCACCAGCAGGGACAGATACGAGCAGTACTTC	CAARISGGATNKLIF_CATSRDRYEQYF	TRAV29/DV5.TRAJ32.TRAC_TGTGCAGCGAGGATATCAGGTGGTGCTACAAACAAGCTCATCTTT_TRBV15.NA.TRBJ2-7.TRBC2_TGTGCCACCAGCAGGGACAGATACGAGCAGTACTTC	1	Single (0 < X <= 1)	ATSRDRYEQY	24419	GILGFVFTL	Influenza A virus	Matrix protein 1
CATSSGGAYEQYF	1	LLWNGPMAV	non-structural protein NS4b	Yellow fever virus 17D	Mild	CD4Tfh	TRAV12-3.TRAJ58.TRAC_TRBV24-1.NA.TRBJ2-7.TRBC2	TGTGCAATACAGAAAACCAGTGGCTCTAGGTTGACCTTT_TGTGCCACCTCCTCCGGGGGAGCCTACGAGCAGTACTTC	CAIQKTSGSRLTF_CATSSGGAYEQYF	TRAV12-3.TRAJ58.TRAC_TGTGCAATACAGAAAACCAGTGGCTCTAGGTTGACCTTT_TRBV24-1.NA.TRBJ2-7.TRBC2_TGTGCCACCTCCTCCGGGGGAGCCTACGAGCAGTACTTC	1	Single (0 < X <= 1)	ATSSGGAYEQY	30269	LLWNGPMAV	Yellow fever virus 17D (Yellow fever virus (STRAIN 17D))	non-structural protein NS4b
CAWSPNTEAFF	1	VMATRRNVL	Uncharacterized protein Rv1518/MT1568	Mycobacterium tuberculosis	Control	CD8Tn	TRAV27.TRAJ33.TRAC_TRBV30.NA.TRBJ1-1.TRBC1	TGTGCAGGAGACCCCGATAGCAACTATCAGTTAATCTGG_TGTGCCTGGAGCCCGAACACTGAAGCTTTCTTT	CAGDPDSNYQLIW_CAWSPNTEAFF	TRAV27.TRAJ33.TRAC_TGTGCAGGAGACCCCGATAGCAACTATCAGTTAATCTGG_TRBV30.NA.TRBJ1-1.TRBC1_TGTGCCTGGAGCCCGAACACTGAAGCTTTCTTT	1	Single (0 < X <= 1)	AWSPNTEAF	203158	VMATRRNVL	Mycobacterium tuberculosis	Uncharacterized protein Rv1518/MT1568
CSARDNEQFF	1	KTFPPTEPK	nucleocapsid phosphoprotein [Severe acute respiratory syndrome coronavirus 2]	SARS-CoV2	Mild	CD4Tm	TRAV1-2.TRAJ15.TRAC_TRBV29-1.NA.TRBJ2-1.TRBC2	TGTGCTGTGAGAGGAAGCCAGGCAGGAACTGCTCTGATCTTT_TGCAGCGCCAGGGACAATGAGCAGTTCTTC	CAVRGSQAGTALIF_CSARDNEQFF	TRAV1-2.TRAJ15.TRAC_TGTGCTGTGAGAGGAAGCCAGGCAGGAACTGCTCTGATCTTT_TRBV29-1.NA.TRBJ2-1.TRBC2_TGCAGCGCCAGGGACAATGAGCAGTTCTTC	1	Single (0 < X <= 1)	SARDNEQF	190864	KTFPPTEPK	SARS-CoV2	nucleocapsid phosphoprotein [Severe acute respiratory syndrome coronavirus 2]
CSATGTSGYNEQFF	1	FEDLRLLSF	Nucleoprotein	Influenza A virus	Mild	CD4Tfh	TRAV38-1.TRAJ8.TRAC_TRBV20-1.NA.TRBJ2-1.TRBC2	TGTGCTTTCATGAAGAGGAACACAGGCTTTCAGAAACTTGTATTT_TGCAGTGCTACCGGGACTAGCGGCTACAATGAGCAGTTCTTC	CAFMKRNTGFQKLVF_CSATGTSGYNEQFF	TRAV38-1.TRAJ8.TRAC_TGTGCTTTCATGAAGAGGAACACAGGCTTTCAGAAACTTGTATTT_TRBV20-1.NA.TRBJ2-1.TRBC2_TGCAGTGCTACCGGGACTAGCGGCTACAATGAGCAGTTCTTC	1	Single (0 < X <= 1)	SATGTSGYNEQF	27299	FEDLRLLSF	Influenza A virus (A/Memphis/4/1973(H3N2)) (Influenza A virus (A/Memphis/4/73(H3N2)))	Nucleoprotein
CSVGQGGTNEKLFF	1	GLCTLVAML	Transcriptional regulator IE63 homolog	Human herpesvirus 4	Severe	CD8Tem	NA_TRBV29-1.NA.TRBJ1-4.TRBC1	NA_TGCAGCGTAGGGCAGGGCGGGACTAATGAAAAACTGTTTTTT	NA_CSVGQGGTNEKLFF	NA_NA_TRBV29-1.NA.TRBJ1-4.TRBC1_TGCAGCGTAGGGCAGGGCGGGACTAATGAAAAACTGTTTTTT	1	Single (0 < X <= 1)	SVGQGGTNEKLF	201115	GLCTLVAML,GLCTLVAML,GLCTLVAML,GLCTLVAML,GLCTLVAML	Human herpesvirus 4 (Epstein Barr virus),Human herpesvirus 4 (Epstein Barr virus),Human herpesvirus 4 (Epstein Barr virus),Human herpesvirus 4 (Epstein Barr virus),Human herpesvirus 4 (Epstein Barr virus)	Transcriptional regulator IE63 homolog,Transcriptional regulator IE63 homolog,Transcriptional regulator IE63 homolog,Transcriptional regulator IE63 homolog,Transcriptional regulator IE63 homolog
