# Supplementary material for: Disease-stage-specific immunometabolic remodeling in pediatric obstructive sleep apnea: a single-cell transcriptomic atlas of adenoid tissue
Source: EMBO Mol Med. 2026 Apr 27;18(6):2483–513. doi: 10.1038/s44321-026-00419-3 (PMC13270133; doi:10.1038/s44321-026-00419-3)
Supplement: Supplementary file 16 — Source data Fig. 1 [file 44321_2026_419_MOESM16_ESM.zip]

Archive with 31 entries (26 files):
- Source data Fig.1/
- Source data Fig.1/Fig 1B/
- Source data Fig.1/Fig 1B/202308905.jpg
- Source data Fig.1/Fig 1B/202300439.jpg
- Source data Fig.1/Fig 1B/202301700.jpg
- Source data Fig.1/Fig 1B/202301989.jpg
- Source data Fig.1/Fig 1B/202303465.jpg
- Source data Fig.1/Fig 1B/202303495.jpg
- Source data Fig.1/Fig 1B/202303496.jpg
- Source data Fig.1/Fig 1B/202303497.jpg
- Source data Fig.1/Fig 1B/202304213.jpg
- Source data Fig.1/Fig 1B/202304235.jpg
- Source data Fig.1/Fig 1B/202305889.jpg
- Source data Fig.1/Fig 1B/202306537.jpg
- Source data Fig.1/Fig 1B/202307864.jpg
- Source data Fig.1/Fig 1B/202308201.jpg
- Source data Fig.1/Fig 1B/HE sample grouping.xlsx
- Source data Fig.1/Fig 1C/
- Source data Fig.1/Fig 1C/RawData-HE-Eosinophil.xlsx
- Source data Fig.1/Fig 1D/
- Source data Fig.1/Fig 1D/RawData-HE-Neutrophil.xlsx
- Source data Fig.1/Fig 1J/
- Source data Fig.1/Fig 1J/RawData-Immunofluorescence-HIF1α.xlsx
- Source data Fig.1/Fig 1J/HIF1α-Mild1.jpg
- Source data Fig.1/Fig 1J/HIF1α-Mild2.jpg
- Source data Fig.1/Fig 1J/HIF1α-Severe1.jpg
- Source data Fig.1/Fig 1J/HIF1α-Severe2.jpg
- Source data Fig.1/Fig 1J/HIF1α-Severe3.jpg
- Source data Fig.1/Fig 1J/HIF1α-Control1.jpg
- Source data Fig.1/Fig 1J/HIF1α-Control2.jpg
- Source data Fig.1/Fig 1J/HIF1α-Control3.jpg
