# Supplementary material for: Disease-stage-specific immunometabolic remodeling in pediatric obstructive sleep apnea: a single-cell transcriptomic atlas of adenoid tissue
Source: EMBO Mol Med. 2026 Apr 27;18(6):2483–513. doi: 10.1038/s44321-026-00419-3 (PMC13270133; doi:10.1038/s44321-026-00419-3)
Supplement: Supplementary file 16 — Source data Fig. 1 [file 44321_2026_419_MOESM16_ESM.zip › Source data Fig.1/Fig 1B/HE sample grouping.xlsx]

## Sheet: Sheet1
Number	Group
202304213	Mild
202306537	Mild
202300439	Control
202303465	Control
202303497	Control
202301700	Moderate
202303495	Moderate
202303496	Moderate
202304235	Moderate
202305889	Moderate
202308201	Moderate
202301989	Severe
202307864	Severe
202308905	Severe
