# Supplementary material for: Disease-stage-specific immunometabolic remodeling in pediatric obstructive sleep apnea: a single-cell transcriptomic atlas of adenoid tissue
Source: EMBO Mol Med. 2026 Apr 27;18(6):2483–513. doi: 10.1038/s44321-026-00419-3 (PMC13270133; doi:10.1038/s44321-026-00419-3)
Supplement: Supplementary file 16 — Source data Fig. 1 [file 44321_2026_419_MOESM16_ESM.zip › Source data Fig.1/Fig 1C/RawData-HE-Eosinophil.xlsx]

## Sheet: Number of Eosinophil
Rawdata Number of Eosinophil in different groups
Control	Mild	Moderate	Severe
17	13	28	19
13	19	40	30
8	10	50	20
		44	18
		26
		36
