# Supplementary material for: Disease-stage-specific immunometabolic remodeling in pediatric obstructive sleep apnea: a single-cell transcriptomic atlas of adenoid tissue
Source: EMBO Mol Med. 2026 Apr 27;18(6):2483–513. doi: 10.1038/s44321-026-00419-3 (PMC13270133; doi:10.1038/s44321-026-00419-3)
Supplement: Supplementary file 16 — Source data Fig. 1 [file 44321_2026_419_MOESM16_ESM.zip › Source data Fig.1/Fig 1D/RawData-HE-Neutrophil.xlsx]

## Sheet: Number of Neutrophil
Rawdata Number of Neutrophil in different groups
Control	Mild	Moderate	Severe
8	7	10	3
4	6	6	6
6	5	12	7
		6	4
		8
		6
