# Supplementary material for: Disease-stage-specific immunometabolic remodeling in pediatric obstructive sleep apnea: a single-cell transcriptomic atlas of adenoid tissue
Source: EMBO Mol Med. 2026 Apr 27;18(6):2483–513. doi: 10.1038/s44321-026-00419-3 (PMC13270133; doi:10.1038/s44321-026-00419-3)
Supplement: Supplementary file 16 — Source data Fig. 1 [file 44321_2026_419_MOESM16_ESM.zip › Source data Fig.1/Fig 1J/RawData-Immunofluorescence-HIF1α.xlsx]

## Sheet: Sheet1
HIF-1α+/DAPI+(%) in different groups
Control	Mild	Severe
19.94	18.87	90.34
15.22	22	88.09
51.06	31.85	86.4
14.56	12.82	24.93
37.08	27.56	27.18
22.65	29.72	55.9
21.2		83.37
23.7		55.41
12.91		45.68
