# Supplementary material for: Disease-stage-specific immunometabolic remodeling in pediatric obstructive sleep apnea: a single-cell transcriptomic atlas of adenoid tissue
Source: EMBO Mol Med. 2026 Apr 27;18(6):2483–513. doi: 10.1038/s44321-026-00419-3 (PMC13270133; doi:10.1038/s44321-026-00419-3)
Supplement: Supplementary file 17 — Source data Fig. 2 [file 44321_2026_419_MOESM17_ESM.zip]

Archive with 35 entries (28 files):
- Source data Fig.2/
- Source data Fig.2/Fig 2C/
- Source data Fig.2/Fig 2C/202300439.jpg
- Source data Fig.2/Fig 2C/202301700.jpg
- Source data Fig.2/Fig 2C/202301989.jpg
- Source data Fig.2/Fig 2C/202303465.jpg
- Source data Fig.2/Fig 2C/202303495.jpg
- Source data Fig.2/Fig 2C/202303496.jpg
- Source data Fig.2/Fig 2C/202303497.jpg
- Source data Fig.2/Fig 2C/202304213.jpg
- Source data Fig.2/Fig 2C/202304235.jpg
- Source data Fig.2/Fig 2C/202305889.jpg
- Source data Fig.2/Fig 2C/202306537.jpg
- Source data Fig.2/Fig 2C/202307864.jpg
- Source data Fig.2/Fig 2C/202308201.jpg
- Source data Fig.2/Fig 2C/202308905.jpg
- Source data Fig.2/Fig 2C/HE sample grouping.xlsx
- Source data Fig.2/Fig 2B/
- Source data Fig.2/Fig 2B/RawData-Immunofluorescence-Ki67.xlsx
- Source data Fig.2/Fig 2B/Ki67-Mild1.jpg
- Source data Fig.2/Fig 2B/Ki67-Mild2.jpg
- Source data Fig.2/Fig 2B/Ki67-Control2.jpg
- Source data Fig.2/Fig 2B/Ki67-Control3.jpg
- Source data Fig.2/Fig 2B/Ki67-Severe1.jpg
- Source data Fig.2/Fig 2B/Ki67-Severe2.jpg
- Source data Fig.2/Fig 2B/Ki67-Severe3.jpg
- Source data Fig.2/Fig 2B/Ki67-Control1.jpg
- Source data Fig.2/Fig 2E/
- Source data Fig.2/Fig 2E/RawData-qPCR-CXCL12.csv
- Source data Fig.2/Fig 2F/
- Source data Fig.2/Fig 2F/RawData-qPCR-CXCL14.csv
- Source data Fig.2/Fig 2G/
- Source data Fig.2/Fig 2G/RawData-qPCR-IL33.csv
- Source data Fig.2/Fig 2H/
- Source data Fig.2/Fig 2H/RawData-qPCR-TGFBR1.csv
