# Supplementary material for: Disease-stage-specific immunometabolic remodeling in pediatric obstructive sleep apnea: a single-cell transcriptomic atlas of adenoid tissue
Source: EMBO Mol Med. 2026 Apr 27;18(6):2483–513. doi: 10.1038/s44321-026-00419-3 (PMC13270133; doi:10.1038/s44321-026-00419-3)
Supplement: Supplementary file 17 — Source data Fig. 2 [file 44321_2026_419_MOESM17_ESM.zip › Source data Fig.2/Fig 2B/RawData-Immunofluorescence-Ki67.xlsx]

## Sheet: Sheet1
Ki67+/DAPI+(%) in different groups
Control	Mild	Severe
22.42	8.95	67.32
17.37	10.13	65.46
11.68	15.02	66.55
11.19	18.44	41.95
10.15	11.82	47.17
18.16	9.97	40.74
17.08		50.42
20.66		70.52
23.37		47.34
