# Supplementary material for: Disease-stage-specific immunometabolic remodeling in pediatric obstructive sleep apnea: a single-cell transcriptomic atlas of adenoid tissue
Source: EMBO Mol Med. 2026 Apr 27;18(6):2483–513. doi: 10.1038/s44321-026-00419-3 (PMC13270133; doi:10.1038/s44321-026-00419-3)
Supplement: Supplementary file 17 — Source data Fig. 2 [file 44321_2026_419_MOESM17_ESM.zip › Source data Fig.2/Fig 2E/RawData-qPCR-CXCL12.csv]

Control	Mild	Moderate	Severe
	7.598047772	0.829681074	6.730103925
0.842235417	3.669615186	1.125548936	5.738321432
0.91528659	4.742437573	1.173346228	3.974101673
1.015574059	5.920129699	1.257561349	7.015902909
	4.677147034	0.901643348	7.163321943
0.836417672	4.015636784	1.198000726	7.313838564
