# Supplementary material for: Disease-stage-specific immunometabolic remodeling in pediatric obstructive sleep apnea: a single-cell transcriptomic atlas of adenoid tissue
Source: EMBO Mol Med. 2026 Apr 27;18(6):2483–513. doi: 10.1038/s44321-026-00419-3 (PMC13270133; doi:10.1038/s44321-026-00419-3)
Supplement: Supplementary file 17 — Source data Fig. 2 [file 44321_2026_419_MOESM17_ESM.zip › Source data Fig.2/Fig 2F/RawData-qPCR-CXCL14.csv]

Control	Mild	Moderate	Severe
1.065238494	1.884928503	0.913521002	2.927176628
1.065238494	2.034268064	0.939203573	3.009470764
0.722553575	2.150258043	0.664117215	2.58382758
0.993902659	2.135405126	1.034913222	3.270496797
	1.937921056	1.180591452	3.316151231
	2.048417517	0.864243529	3.181064891
