# Supplementary material for: Disease-stage-specific immunometabolic remodeling in pediatric obstructive sleep apnea: a single-cell transcriptomic atlas of adenoid tissue
Source: EMBO Mol Med. 2026 Apr 27;18(6):2483–513. doi: 10.1038/s44321-026-00419-3 (PMC13270133; doi:10.1038/s44321-026-00419-3)
Supplement: Supplementary file 17 — Source data Fig. 2 [file 44321_2026_419_MOESM17_ESM.zip › Source data Fig.2/Fig 2G/RawData-qPCR-IL33.csv]

Control	Mild	Moderate	Severe
0.8747273	4.757615097	1.105913508	12.08577898
	5.503077167	0.942940444	12.16984222
	5.618708516	1.046257931	13.50328541
1.054753025	6.965556211	1.137004969	13.69178425
0.970570708	5.697142764	0.989820316	14.87933927
0.89310718	6.321375689	1.261586003	14.47246296
