# Supplementary material for: Disease-stage-specific immunometabolic remodeling in pediatric obstructive sleep apnea: a single-cell transcriptomic atlas of adenoid tissue
Source: EMBO Mol Med. 2026 Apr 27;18(6):2483–513. doi: 10.1038/s44321-026-00419-3 (PMC13270133; doi:10.1038/s44321-026-00419-3)
Supplement: Supplementary file 17 — Source data Fig. 2 [file 44321_2026_419_MOESM17_ESM.zip › Source data Fig.2/Fig 2H/RawData-qPCR-TGFBR1.csv]

Control	Mild	Moderate	Severe
1.018005813	2.393429205	1.305026528	1.369908119
	2.069208658	0.744363456	0.0000126026
1.07605051	2.547494679	1.795118563	0.0000124291
	2.547494679	1.074808126	1.595577996
1.400309567	2.84628304	1.089811888	1.795118563
0.95643962	3.528559	1.448017595	0.0000129569
