# Supplementary material for: Disease-stage-specific immunometabolic remodeling in pediatric obstructive sleep apnea: a single-cell transcriptomic atlas of adenoid tissue
Source: EMBO Mol Med. 2026 Apr 27;18(6):2483–513. doi: 10.1038/s44321-026-00419-3 (PMC13270133; doi:10.1038/s44321-026-00419-3)
Supplement: Supplementary file 18 — Source data Fig. 3 [file 44321_2026_419_MOESM18_ESM.zip]

Archive with 9 entries (4 files):
- Source data Fig.3/
- Source data Fig.3/Fig 3I/
- Source data Fig.3/Fig 3I/RawData-qPCR-RARA.csv
- Source data Fig.3/Fig 3J/
- Source data Fig.3/Fig 3J/RawData-qPCR-ZBTB21.csv
- Source data Fig.3/Fig 3K/
- Source data Fig.3/Fig 3K/RawData-qPCR-SP4.csv
- Source data Fig.3/Fig 3L/
- Source data Fig.3/Fig 3L/RawData-qPCR-CLOCK.csv
