# Supplementary material for: Disease-stage-specific immunometabolic remodeling in pediatric obstructive sleep apnea: a single-cell transcriptomic atlas of adenoid tissue
Source: EMBO Mol Med. 2026 Apr 27;18(6):2483–513. doi: 10.1038/s44321-026-00419-3 (PMC13270133; doi:10.1038/s44321-026-00419-3)
Supplement: Supplementary file 18 — Source data Fig. 3 [file 44321_2026_419_MOESM18_ESM.zip › Source data Fig.3/Fig 3I/RawData-qPCR-RARA.csv]

Control	Mild	Moderate	Severe
1.006274029	1.780591492	0.845195252	1.51294188
	2.192165268	0.839357062	1.65560277
0.932401502	2.017203408	0.893386629	1.588160333
0.978757413	1.708057529	1.026231751	1.725909201
1.049006221	1.792976485	0.899600624	1.65560277
	1.818005504	0.816404799	1.725909201
