# Supplementary material for: Disease-stage-specific immunometabolic remodeling in pediatric obstructive sleep apnea: a single-cell transcriptomic atlas of adenoid tissue
Source: EMBO Mol Med. 2026 Apr 27;18(6):2483–513. doi: 10.1038/s44321-026-00419-3 (PMC13270133; doi:10.1038/s44321-026-00419-3)
Supplement: Supplementary file 18 — Source data Fig. 3 [file 44321_2026_419_MOESM18_ESM.zip › Source data Fig.3/Fig 3J/RawData-qPCR-ZBTB21.csv]

Control	Mild	Moderate	Severe
0.816218822	2.888581535	1.352249363	2.274203283
0.937589218	2.732764649	1.735511852	2.523386536
	2.497286282	1.439293901	2.035468955
	2.949276773	1.723523796	2.151527406
1.01891089	2.658037056	1.596996574	2.151527406
0.937589218	2.158996968	1.27930585	2.035468955
