# Supplementary material for: Disease-stage-specific immunometabolic remodeling in pediatric obstructive sleep apnea: a single-cell transcriptomic atlas of adenoid tissue
Source: EMBO Mol Med. 2026 Apr 27;18(6):2483–513. doi: 10.1038/s44321-026-00419-3 (PMC13270133; doi:10.1038/s44321-026-00419-3)
Supplement: Supplementary file 18 — Source data Fig. 3 [file 44321_2026_419_MOESM18_ESM.zip › Source data Fig.3/Fig 3K/RawData-qPCR-SP4.csv]

Control	Mild	Moderate	Severe
	1.741751458	1.169213807	1.966375398
0.977524954	1.973202158	1.09850297	1.873243922
0.912063032	1.647797285	1.270625406	1.886273364
0.964067079	1.729720301	1.169213807	1.676600274
	2.11482571	1.039247135	1.71182921
0.970772696	1.946036501	1.153116895	1.688261951
