# Supplementary material for: Disease-stage-specific immunometabolic remodeling in pediatric obstructive sleep apnea: a single-cell transcriptomic atlas of adenoid tissue
Source: EMBO Mol Med. 2026 Apr 27;18(6):2483–513. doi: 10.1038/s44321-026-00419-3 (PMC13270133; doi:10.1038/s44321-026-00419-3)
Supplement: Supplementary file 18 — Source data Fig. 3 [file 44321_2026_419_MOESM18_ESM.zip › Source data Fig.3/Fig 3L/RawData-qPCR-CLOCK.csv]

Control	Mild	Moderate	Severe
1.048027227	1.933224966	1.210841083	2.008348354
1.026459139	1.973846132	1.501089014	2.167466253
0.925096774	1.841663561	0.892552868	1.724298481
0.845382526	1.485562735	1.004174177	1.797522128
	2.13023048	1.334231984	2.371844668
	1.754438688	1.279880869	1.564833901
