# Supplementary material for: Disease-stage-specific immunometabolic remodeling in pediatric obstructive sleep apnea: a single-cell transcriptomic atlas of adenoid tissue
Source: EMBO Mol Med. 2026 Apr 27;18(6):2483–513. doi: 10.1038/s44321-026-00419-3 (PMC13270133; doi:10.1038/s44321-026-00419-3)
Supplement: Supplementary file 19 — Source data Fig. 4 [file 44321_2026_419_MOESM19_ESM.zip]

Archive with 9 entries (4 files):
- Source data Fig.4/
- Source data Fig.4/Fig 4K/
- Source data Fig.4/Fig 4K/RawData-qPCR-HSPA1A.csv
- Source data Fig.4/Fig 4L/
- Source data Fig.4/Fig 4L/RawData-qPCR-HSPB1.csv
- Source data Fig.4/Fig 4M/
- Source data Fig.4/Fig 4M/RawData-qPCR-HSPH1.csv
- Source data Fig.4/Fig 4N/
- Source data Fig.4/Fig 4N/RawData-qPCR-DNAJB1.csv
