# Supplementary material for: Disease-stage-specific immunometabolic remodeling in pediatric obstructive sleep apnea: a single-cell transcriptomic atlas of adenoid tissue
Source: EMBO Mol Med. 2026 Apr 27;18(6):2483–513. doi: 10.1038/s44321-026-00419-3 (PMC13270133; doi:10.1038/s44321-026-00419-3)
Supplement: Supplementary file 19 — Source data Fig. 4 [file 44321_2026_419_MOESM19_ESM.zip › Source data Fig.4/Fig 4K/RawData-qPCR-HSPA1A.csv]

Control	Mild	Moderate	Severe
	0.070140802	0.065670887	0.082549183
1.051948746	0.116338277	0.147767177	0.170920547
1.313179755	0.217094901	0.245092416	0.22867931
	0.154577018	0.188338225	0.2302699
1.023183152	0.150350101	0.174511951	0.210427877
1.119662878	0.156734833	0.220889653	0.2178486
