# Supplementary material for: Disease-stage-specific immunometabolic remodeling in pediatric obstructive sleep apnea: a single-cell transcriptomic atlas of adenoid tissue
Source: EMBO Mol Med. 2026 Apr 27;18(6):2483–513. doi: 10.1038/s44321-026-00419-3 (PMC13270133; doi:10.1038/s44321-026-00419-3)
Supplement: Supplementary file 19 — Source data Fig. 4 [file 44321_2026_419_MOESM19_ESM.zip › Source data Fig.4/Fig 4L/RawData-qPCR-HSPB1.csv]

Control	Mild	Moderate	Severe
	0.397761028	0.168985789	0.304597041
	0.386884231	0.187501473	0.294221348
1.271596103	0.532175439	0.205181681	0.31316043
1.114688419	0.506970545	0.194113698	0.328729728
1.032856982	0.489701267	0.166659312	0.31316043
0.943857194	0.521223427	0.154424529	0.300403564
