# Supplementary material for: Disease-stage-specific immunometabolic remodeling in pediatric obstructive sleep apnea: a single-cell transcriptomic atlas of adenoid tissue
Source: EMBO Mol Med. 2026 Apr 27;18(6):2483–513. doi: 10.1038/s44321-026-00419-3 (PMC13270133; doi:10.1038/s44321-026-00419-3)
Supplement: Supplementary file 19 — Source data Fig. 4 [file 44321_2026_419_MOESM19_ESM.zip › Source data Fig.4/Fig 4M/RawData-qPCR-HSPH1.csv]

Control	Mild	Moderate	Severe
1.020611414	0.661020543	0.681963776	0.589583075
	0.728381918	0.696293284	0.55010046
1.034858618	0.733448215	0.756686187	0.589583075
1.027710327	0.759313211	0.79983095	0.535057934
0.972273214	0.689091284	0.686707209	0.524046601
	0.647416937	0.672574979	0.57744963
