# Supplementary material for: Disease-stage-specific immunometabolic remodeling in pediatric obstructive sleep apnea: a single-cell transcriptomic atlas of adenoid tissue
Source: EMBO Mol Med. 2026 Apr 27;18(6):2483–513. doi: 10.1038/s44321-026-00419-3 (PMC13270133; doi:10.1038/s44321-026-00419-3)
Supplement: Supplementary file 19 — Source data Fig. 4 [file 44321_2026_419_MOESM19_ESM.zip › Source data Fig.4/Fig 4N/RawData-qPCR-DNAJB1.csv]

Control	Mild	Moderate	Severe
0.949251214	0.437754883	0.418469731	0.295902785
	0.422843345	0.347045127	0.323804553
0.982726486	0.492499846	0.304221744	0.317140752
	0.469174067	0.412708535	0.323804553
1.045984769	0.450061848	0.33755516	0.308468521
1.193221472	0.414141355	0.511637948	0.285823249
