# Supplementary material for: Disease-stage-specific immunometabolic remodeling in pediatric obstructive sleep apnea: a single-cell transcriptomic atlas of adenoid tissue
Source: EMBO Mol Med. 2026 Apr 27;18(6):2483–513. doi: 10.1038/s44321-026-00419-3 (PMC13270133; doi:10.1038/s44321-026-00419-3)
Supplement: Supplementary file 20 — Source data Fig. 5 [file 44321_2026_419_MOESM20_ESM.zip]

Archive with 9 entries (4 files):
- Source data Fig.5/
- Source data Fig.5/Fig 5H/
- Source data Fig.5/Fig 5H/RawData-qPCR-HLA-B.csv
- Source data Fig.5/Fig 5I/
- Source data Fig.5/Fig 5I/RawData-qPCR-HLA-E.csv
- Source data Fig.5/Fig 5J/
- Source data Fig.5/Fig 5J/RawData-qPCR-HLA-DQB1.csv
- Source data Fig.5/Fig 5K/
- Source data Fig.5/Fig 5K/RawData-qPCR-HLA-DRB1.csv
