# Supplementary material for: Disease-stage-specific immunometabolic remodeling in pediatric obstructive sleep apnea: a single-cell transcriptomic atlas of adenoid tissue
Source: EMBO Mol Med. 2026 Apr 27;18(6):2483–513. doi: 10.1038/s44321-026-00419-3 (PMC13270133; doi:10.1038/s44321-026-00419-3)
Supplement: Supplementary file 20 — Source data Fig. 5 [file 44321_2026_419_MOESM20_ESM.zip › Source data Fig.5/Fig 5H/RawData-qPCR-HLA-B.csv]

Control	Mild	Moderate	Severe
0.889812931	1.563638815	1.385020474	1.347147016
	1.911767795	1.569067376	1.292269796
	1.759185116	1.189130708	1.840257056
0.987309264	1.796149335	1.693381817	2.027788665
0.801944316	1.771421216	1.505150034	1.423958699
0.86548095	1.618780419	1.239628048	1.433863115
