# Supplementary material for: Disease-stage-specific immunometabolic remodeling in pediatric obstructive sleep apnea: a single-cell transcriptomic atlas of adenoid tissue
Source: EMBO Mol Med. 2026 Apr 27;18(6):2483–513. doi: 10.1038/s44321-026-00419-3 (PMC13270133; doi:10.1038/s44321-026-00419-3)
Supplement: Supplementary file 20 — Source data Fig. 5 [file 44321_2026_419_MOESM20_ESM.zip › Source data Fig.5/Fig 5I/RawData-qPCR-HLA-E.csv]

Control	Mild	Moderate	Severe
	1.558085531	1.060521914	1.479156223
	1.77740744	0.969138279	1.629889809
1.069132825	2.070206142	1.218219778	1.585320387
0.950290887	1.72880414	1.152506137	1.510236439
1.025580758	1.669914725	1.113247547	1.409100423
1.054413757	1.310188538	1.01732062	1.520740964
