# Supplementary material for: Disease-stage-specific immunometabolic remodeling in pediatric obstructive sleep apnea: a single-cell transcriptomic atlas of adenoid tissue
Source: EMBO Mol Med. 2026 Apr 27;18(6):2483–513. doi: 10.1038/s44321-026-00419-3 (PMC13270133; doi:10.1038/s44321-026-00419-3)
Supplement: Supplementary file 20 — Source data Fig. 5 [file 44321_2026_419_MOESM20_ESM.zip › Source data Fig.5/Fig 5J/RawData-qPCR-HLA-DQB1.csv]

Control	Mild	Moderate	Severe
1.045342985	3.75108957	1.731844877	2.466234036
1.016758026	4.279106876	2.017137895	2.518054856
0.860935092	4.399408945	1.948426773	2.415479674
0.897495356	4.369020008	1.817946461	2.483388051
	4.048281781	2.017137895	2.774657528
	3.623313688	1.882056205	2.912604298
