# Supplementary material for: Disease-stage-specific immunometabolic remodeling in pediatric obstructive sleep apnea: a single-cell transcriptomic atlas of adenoid tissue
Source: EMBO Mol Med. 2026 Apr 27;18(6):2483–513. doi: 10.1038/s44321-026-00419-3 (PMC13270133; doi:10.1038/s44321-026-00419-3)
Supplement: Supplementary file 20 — Source data Fig. 5 [file 44321_2026_419_MOESM20_ESM.zip › Source data Fig.5/Fig 5K/RawData-qPCR-HLA-DRB1.csv]

Control	Mild	Moderate	Severe
1.027092652	1.695721992	1.138314859	1.254314967
0.869685889	2.044714851	0.984115577	1.420993213
0.912923787	2.058936968	1.114888678	1.481336771
	2.116821565	1.099539676	1.522982816
1.048674052	1.961421591	1.146232465	1.203219342
	1.684008784	1.047463276	1.372588968
