# Supplementary material for: Disease-stage-specific immunometabolic remodeling in pediatric obstructive sleep apnea: a single-cell transcriptomic atlas of adenoid tissue
Source: EMBO Mol Med. 2026 Apr 27;18(6):2483–513. doi: 10.1038/s44321-026-00419-3 (PMC13270133; doi:10.1038/s44321-026-00419-3)
Supplement: Supplementary file 21 — Source data Fig. 6 [file 44321_2026_419_MOESM21_ESM.zip]

Archive with 16 entries (15 files):
- Source data Fig.6/
- Source data Fig.6/RawData-HE-Germinal Centers.xlsx
- Source data Fig.6/202308905.jpg
- Source data Fig.6/202300439.jpg
- Source data Fig.6/202301700.jpg
- Source data Fig.6/202301989.jpg
- Source data Fig.6/202303465.jpg
- Source data Fig.6/202303495.jpg
- Source data Fig.6/202303496.jpg
- Source data Fig.6/202303497.jpg
- Source data Fig.6/202304213.jpg
- Source data Fig.6/202304235.jpg
- Source data Fig.6/202305889.jpg
- Source data Fig.6/202306537.jpg
- Source data Fig.6/202307864.jpg
- Source data Fig.6/202308201.jpg
