# Supplementary material for: Disease-stage-specific immunometabolic remodeling in pediatric obstructive sleep apnea: a single-cell transcriptomic atlas of adenoid tissue
Source: EMBO Mol Med. 2026 Apr 27;18(6):2483–513. doi: 10.1038/s44321-026-00419-3 (PMC13270133; doi:10.1038/s44321-026-00419-3)
Supplement: Supplementary file 21 — Source data Fig. 6 [file 44321_2026_419_MOESM21_ESM.zip › Source data Fig.6/RawData-HE-Germinal Centers.xlsx]

## Sheet: Number of Germinal Centers
Rawdata Number of Germinal Centers in different groups
Control	Mild	Moderate	Severe
0	0	3	5
1	1	3	4
1	1	3	4
		3	3
		1
		3
