# Supplementary material for: Disease-stage-specific immunometabolic remodeling in pediatric obstructive sleep apnea: a single-cell transcriptomic atlas of adenoid tissue
Source: EMBO Mol Med. 2026 Apr 27;18(6):2483–513. doi: 10.1038/s44321-026-00419-3 (PMC13270133; doi:10.1038/s44321-026-00419-3)
Supplement: Supplementary file 22 — Figure EV3 Source Data [file 44321_2026_419_MOESM22_ESM.zip]

Archive with 19 entries (18 files):
- Source data Fig.EV3/
- Source data Fig.EV3/RawData-Immunofluorescence-CD3.xlsx
- Source data Fig.EV3/RawData-Immunofluorescence-IFNγ.xlsx
- Source data Fig.EV3/CD3-Severe1.jpg
- Source data Fig.EV3/CD3-Severe2.jpg
- Source data Fig.EV3/CD3-Severe3.jpg
- Source data Fig.EV3/CD3-Mild1.jpg
- Source data Fig.EV3/CD3-Mild2.jpg
- Source data Fig.EV3/CD3-Control1.jpg
- Source data Fig.EV3/CD3-Control2.jpg
- Source data Fig.EV3/CD3-Control3.jpg
- Source data Fig.EV3/IFNγ-Mild1.jpg
- Source data Fig.EV3/IFNγ-Mild2.jpg
- Source data Fig.EV3/IFNγ-Severe1.jpg
- Source data Fig.EV3/IFNγ-Severe2.jpg
- Source data Fig.EV3/IFNγ-Severe3.jpg
- Source data Fig.EV3/IFNγ-Control1.jpg
- Source data Fig.EV3/IFNγ-Control2.jpg
- Source data Fig.EV3/IFNγ-Control3.jpg
