# Supplementary material for: Disease-stage-specific immunometabolic remodeling in pediatric obstructive sleep apnea: a single-cell transcriptomic atlas of adenoid tissue
Source: EMBO Mol Med. 2026 Apr 27;18(6):2483–513. doi: 10.1038/s44321-026-00419-3 (PMC13270133; doi:10.1038/s44321-026-00419-3)
Supplement: Supplementary file 22 — Figure EV3 Source Data [file 44321_2026_419_MOESM22_ESM.zip › Source data Fig.EV3/RawData-Immunofluorescence-CD3.xlsx]

## Sheet: Sheet1
CD3+/DAPI+(%) in different groups
Control	Mild	Severe
10.45	25.21	63.96
11.83	31.6	57.06
13.17	33.79	43.85
10.34	14.34	54.74
22.76	14.94	55.1
12.85	28.84	39.31
34.97		77.44
10.51		72.91
24.76		67.68
