# Supplementary material for: Disease-stage-specific immunometabolic remodeling in pediatric obstructive sleep apnea: a single-cell transcriptomic atlas of adenoid tissue
Source: EMBO Mol Med. 2026 Apr 27;18(6):2483–513. doi: 10.1038/s44321-026-00419-3 (PMC13270133; doi:10.1038/s44321-026-00419-3)
Supplement: Supplementary file 22 — Figure EV3 Source Data [file 44321_2026_419_MOESM22_ESM.zip › Source data Fig.EV3/RawData-Immunofluorescence-IFNγ.xlsx]

## Sheet: Sheet1
IFN-γ+/DAPI+(%) in different groups
Control	Mild	Severe
95.78	28.03	79.45
95.22	34.25	77.95
93.46	26.38	87.57
99.62	55.87	78.48
98.53	55.95	86.31
84.93	47.69	82.43
87		91.43
91.84		96.28
95.53		96.1
